# Supplementary material for: Mitochondrial apolipoprotein MIC26 is a metabolic rheostat regulating central cellular fuel pathways
Source: Life Sci Alliance. 2024 Oct 11;7(12):e202403038. doi: 10.26508/lsa.202403038 (PMC11472510; doi:10.26508/lsa.202403038)
Supplement: Supplementary file 6 [file LSA-2024-03038_TableS1.xlsx]

## Sheet: Metabolites
												Technical Procedure Data
Cell line	Group	Replicate (N)	Cell Number (Mio)	Multiplication Factor	Compound	ISTD	Compound Response	ISTD Response	ISTD.Resp.Ratio	relativeResponse	IQR_1.5_outlier	Extract	Acq.Method.File	Position	Instrument	SpeedVacVol	Sample.Comment	Sample.Approved	UserAnno.Peak	MI.Peak	MZ	MZ.Ex.Left	MZ.Ex.Right	MZ.Ex.Units	RT.Compound	RT.Peak	MS.Replicates	Acq.Method.Condensed
HepG2	WT-N	1	3.7	10000	5-oxoproline_UK_11.18	Ribitol	9.3616e+06	514276	18.2035	49198.5	IQR_1.5_outlier	polar_2PMTBE	2_30_Fiehn_Splitless_Cstk01.ei	CStk1-01,VT40:15	GCMSD	100µll	Ok	TRUE	Ok	FALSE	156.091	0.5	0.5	Thomsons	11.1721	11.2622	MSrep_1	splitless
HepG2	WT-N	2	3.7	10000	5-oxoproline_UK_11.18	Ribitol	7.97371e+06	509535	15.649	42294.6	No outlier	polar_2PMTBE	2_30_Fiehn_Splitless_Cstk01.ei	CStk1-01,VT40:16	GCMSD	100µll	Ok	TRUE	Ok	FALSE	156.091	0.5	0.5	Thomsons	11.1721	11.2621	MSrep_1	splitless
HepG2	WT-N	3	3.7	10000	5-oxoproline_UK_11.18	Ribitol	8.47087e+06	579750	14.6112	39489.9	No outlier	polar_2PMTBE	2_30_Fiehn_Splitless_Cstk01.ei	CStk1-01,VT40:17	GCMSD	100µll	Ok	TRUE	Ok	FALSE	156.091	0.5	0.5	Thomsons	11.1721	11.2623	MSrep_1	splitless
HepG2	WT-N	4	3.7	10000	5-oxoproline_UK_11.18	Ribitol	8.87135e+06	600452	14.7744	39930.9	No outlier	polar_2PMTBE	2_30_Fiehn_Splitless_Cstk01.ei	CStk1-01,VT40:18	GCMSD	100µll	Ok	TRUE	Ok	FALSE	156.091	0.5	0.5	Thomsons	11.1721	11.262	MSrep_1	splitless
HepG2	WT-H	1	3.9	10000	5-oxoproline_UK_11.18	Ribitol	5.96167e+06	537043	11.1009	28463.9	No outlier	polar_2PMTBE	2_30_Fiehn_Splitless_Cstk01.ei	CStk1-01,VT40:19	GCMSD	100µll	Ok	TRUE	Ok	FALSE	156.091	0.5	0.5	Thomsons	11.1721	11.2589	MSrep_1	splitless
HepG2	WT-H	2	3.9	10000	5-oxoproline_UK_11.18	Ribitol	6.13815e+06	552432	11.1111	28490.1	No outlier	polar_2PMTBE	2_30_Fiehn_Splitless_Cstk01.ei	CStk1-01,VT40:20	GCMSD	100µll	Ok	TRUE	Ok	FALSE	156.091	0.5	0.5	Thomsons	11.1721	11.2591	MSrep_1	splitless
HepG2	WT-H	3	3.9	10000	5-oxoproline_UK_11.18	Ribitol	7.53475e+06	652193	11.5529	29622.9	No outlier	polar_2PMTBE	2_30_Fiehn_Splitless_Cstk01.ei	CStk1-01,VT40:21	GCMSD	100µll	Ok	TRUE	Ok	FALSE	156.091	0.5	0.5	Thomsons	11.1721	11.259	MSrep_1	splitless
HepG2	WT-H	4	3.9	10000	5-oxoproline_UK_11.18	Ribitol	8.43141e+06	742138	11.361	29130.7	No outlier	polar_2PMTBE	2_30_Fiehn_Splitless_Cstk01.ei	CStk1-01,VT40:22	GCMSD	100µll	Ok	TRUE	Ok	FALSE	156.091	0.5	0.5	Thomsons	11.1721	11.2591	MSrep_1	splitless
HepG2	MIC26KO-N	1	3.2	10000	5-oxoproline_UK_11.18	Ribitol	1.41069e+07	1.04135e+06	13.5467	42333.6	No outlier	polar_2PMTBE	2_30_Fiehn_Splitless_Cstk01.ei	CStk1-01,VT40:23	GCMSD	100µll	Ok	TRUE	Ok	FALSE	156.091	0.5	0.5	Thomsons	11.1721	11.262	MSrep_1	splitless
HepG2	MIC26KO-N	2	3.2	10000	5-oxoproline_UK_11.18	Ribitol	1.11019e+07	1.28171e+06	8.66185	27068.3	No outlier	polar_2PMTBE	2_30_Fiehn_Splitless_Cstk01.ei	CStk1-01,VT40:24	GCMSD	100µll	Ok	TRUE	Ok	FALSE	156.091	0.5	0.5	Thomsons	11.1721	11.2589	MSrep_1	splitless
HepG2	MIC26KO-N	3	3.2	10000	5-oxoproline_UK_11.18	Ribitol	1.3254e+07	810216	16.3586	51120.7	IQR_1.5_outlier	polar_2PMTBE	2_30_Fiehn_Splitless_Cstk01.ei	CStk1-01,VT40:25	GCMSD	100µll	Ok	TRUE	Ok	FALSE	156.091	0.5	0.5	Thomsons	11.1721	11.2623	MSrep_1	splitless
HepG2	MIC26KO-N	4	3.2	10000	5-oxoproline_UK_11.18	Ribitol	1.44978e+07	1.04734e+06	13.8425	43257.7	No outlier	polar_2PMTBE	3_31_Fiehn_Splitless_Cstk01.ei	CStk1-01,VT40:26	GCMSD	100µll	Ok	TRUE	Ok	FALSE	156.091	0.5	0.5	Thomsons	11.1721	11.2621	MSrep_1	splitless
HepG2	MIC26KO-H	1	3	10000	5-oxoproline_UK_11.18	Ribitol	1.03379e+07	933450	11.075	36916.6	No outlier	polar_2PMTBE	3_31_Fiehn_Splitless_Cstk01.ei	CStk1-01,VT40:27	GCMSD	100µll	Ok	TRUE	Ok	FALSE	156.091	0.5	0.5	Thomsons	11.1721	11.2591	MSrep_1	splitless
HepG2	MIC26KO-H	2	3	10000	5-oxoproline_UK_11.18	Ribitol	1.23899e+07	935114	13.2496	44165.4	IQR_1.5_outlier	polar_2PMTBE	3_31_Fiehn_Splitless_Cstk01.ei	CStk1-01,VT40:28	GCMSD	100µll	Ok	TRUE	Ok	FALSE	156.091	0.5	0.5	Thomsons	11.1721	11.2588	MSrep_1	splitless
HepG2	MIC26KO-H	3	3	10000	5-oxoproline_UK_11.18	Ribitol	1.05918e+07	937761	11.2947	37649.1	No outlier	polar_2PMTBE	3_31_Fiehn_Splitless_Cstk01.ei	CStk1-01,VT40:29	GCMSD	100µll	Ok	TRUE	Ok	FALSE	156.091	0.5	0.5	Thomsons	11.1721	11.2591	MSrep_1	splitless
HepG2	MIC26KO-H	4	3	10000	5-oxoproline_UK_11.18	Ribitol	1.16716e+07	1.00931e+06	11.5639	38546.4	No outlier	polar_2PMTBE	3_31_Fiehn_Splitless_Cstk01.ei	CStk1-01,VT40:30	GCMSD	100µll	Ok	TRUE	Ok	FALSE	156.091	0.5	0.5	Thomsons	11.1721	11.259	MSrep_1	splitless
HepG2	WT-N	1	3.7	10000	alpha-Alanine	Ribitol	1.39129e+07	514276	27.0534	73117.2	IQR_1.5_outlier	polar_2PMTBE	2_30_Fiehn_Splitless_Cstk01.ei	CStk1-01,VT40:15	GCMSD	100µll	Ok	TRUE	Ok	FALSE	116.09	0.5	0.5	Thomsons	6.6182	6.66922	MSrep_1	splitless
HepG2	WT-N	2	3.7	10000	alpha-Alanine	Ribitol	1.31847e+07	509535	25.8759	69934.9	No outlier	polar_2PMTBE	2_30_Fiehn_Splitless_Cstk01.ei	CStk1-01,VT40:16	GCMSD	100µll	Ok	TRUE	Ok	FALSE	116.09	0.5	0.5	Thomsons	6.6182	6.67042	MSrep_1	splitless
HepG2	WT-N	3	3.7	10000	alpha-Alanine	Ribitol	1.4598e+07	579750	25.1797	68053.3	No outlier	polar_2PMTBE	2_30_Fiehn_Splitless_Cstk01.ei	CStk1-01,VT40:17	GCMSD	100µll	Ok	TRUE	Ok	FALSE	116.09	0.5	0.5	Thomsons	6.6182	6.67307	MSrep_1	splitless
HepG2	WT-N	4	3.7	10000	alpha-Alanine	Ribitol	1.47501e+07	600452	24.565	66391.9	No outlier	polar_2PMTBE	2_30_Fiehn_Splitless_Cstk01.ei	CStk1-01,VT40:18	GCMSD	100µll	Ok	TRUE	Ok	FALSE	116.09	0.5	0.5	Thomsons	6.6182	6.66637	MSrep_1	splitless
HepG2	WT-H	1	3.9	10000	alpha-Alanine	Ribitol	1.72726e+07	537043	32.1624	82467.6	No outlier	polar_2PMTBE	2_30_Fiehn_Splitless_Cstk01.ei	CStk1-01,VT40:19	GCMSD	100µll	Ok	TRUE	Ok	FALSE	116.09	0.5	0.5	Thomsons	6.6182	6.66708	MSrep_1	splitless
HepG2	WT-H	2	3.9	10000	alpha-Alanine	Ribitol	1.72038e+07	552432	31.1419	79851.1	No outlier	polar_2PMTBE	2_30_Fiehn_Splitless_Cstk01.ei	CStk1-01,VT40:20	GCMSD	100µll	Ok	TRUE	Ok	FALSE	116.09	0.5	0.5	Thomsons	6.6182	6.67242	MSrep_1	splitless
HepG2	WT-H	3	3.9	10000	alpha-Alanine	Ribitol	1.98411e+07	652193	30.4221	78005.3	No outlier	polar_2PMTBE	2_30_Fiehn_Splitless_Cstk01.ei	CStk1-01,VT40:21	GCMSD	100µll	Ok	TRUE	Ok	FALSE	116.09	0.5	0.5	Thomsons	6.6182	6.70147	MSrep_1	splitless
HepG2	WT-H	4	3.9	10000	alpha-Alanine	Ribitol	2.08323e+07	742138	28.0707	71976.2	No outlier	polar_2PMTBE	2_30_Fiehn_Splitless_Cstk01.ei	CStk1-01,VT40:22	GCMSD	100µll	Ok	TRUE	Ok	FALSE	116.09	0.5	0.5	Thomsons	6.6182	6.69828	MSrep_1	splitless
HepG2	MIC26KO-N	1	3.2	10000	alpha-Alanine	Ribitol	1.50665e+07	1.04135e+06	14.4682	45213.2	No outlier	polar_2PMTBE	2_30_Fiehn_Splitless_Cstk01.ei	CStk1-01,VT40:23	GCMSD	100µll	Ok	TRUE	Ok	FALSE	116.09	0.5	0.5	Thomsons	6.6182	6.69793	MSrep_1	splitless
HepG2	MIC26KO-N	2	3.2	10000	alpha-Alanine	Ribitol	9.53208e+06	1.28171e+06	7.43703	23240.7	No outlier	polar_2PMTBE	2_30_Fiehn_Splitless_Cstk01.ei	CStk1-01,VT40:24	GCMSD	100µll	Ok	TRUE	Ok	FALSE	116.09	0.5	0.5	Thomsons	6.6182	6.69492	MSrep_1	splitless
HepG2	MIC26KO-N	3	3.2	10000	alpha-Alanine	Ribitol	1.15372e+07	810216	14.2396	44498.8	No outlier	polar_2PMTBE	2_30_Fiehn_Splitless_Cstk01.ei	CStk1-01,VT40:25	GCMSD	100µll	Ok	TRUE	Ok	FALSE	116.09	0.5	0.5	Thomsons	6.6182	6.68858	MSrep_1	splitless
HepG2	MIC26KO-N	4	3.2	10000	alpha-Alanine	Ribitol	1.49237e+07	1.04734e+06	14.2492	44528.7	No outlier	polar_2PMTBE	3_31_Fiehn_Splitless_Cstk01.ei	CStk1-01,VT40:26	GCMSD	100µll	Ok	TRUE	Ok	FALSE	116.09	0.5	0.5	Thomsons	6.6182	6.68902	MSrep_1	splitless
HepG2	MIC26KO-H	1	3	10000	alpha-Alanine	Ribitol	1.50514e+07	933450	16.1245	53748.4	IQR_1.5_outlier	polar_2PMTBE	3_31_Fiehn_Splitless_Cstk01.ei	CStk1-01,VT40:27	GCMSD	100µll	Ok	TRUE	Ok	FALSE	116.09	0.5	0.5	Thomsons	6.6182	6.68757	MSrep_1	splitless
HepG2	MIC26KO-H	2	3	10000	alpha-Alanine	Ribitol	1.48252e+07	935114	15.8539	52846.3	No outlier	polar_2PMTBE	3_31_Fiehn_Splitless_Cstk01.ei	CStk1-01,VT40:28	GCMSD	100µll	Ok	TRUE	Ok	FALSE	116.09	0.5	0.5	Thomsons	6.6182	6.68502	MSrep_1	splitless
HepG2	MIC26KO-H	3	3	10000	alpha-Alanine	Ribitol	1.48744e+07	937761	15.8616	52872.1	No outlier	polar_2PMTBE	3_31_Fiehn_Splitless_Cstk01.ei	CStk1-01,VT40:29	GCMSD	100µll	Ok	TRUE	Ok	FALSE	116.09	0.5	0.5	Thomsons	6.6182	6.6898	MSrep_1	splitless
HepG2	MIC26KO-H	4	3	10000	alpha-Alanine	Ribitol	1.56603e+07	1.00931e+06	15.5159	51719.8	No outlier	polar_2PMTBE	3_31_Fiehn_Splitless_Cstk01.ei	CStk1-01,VT40:30	GCMSD	100µll	Ok	TRUE	Ok	FALSE	116.09	0.5	0.5	Thomsons	6.6182	6.68423	MSrep_1	splitless
HepG2	WT-N	1	3.7	10000	alpha-Ketoglutarate	Ribitol	46254.5	514276	0.089941	243.084	No outlier	polar_2PMTBE	2_30_Fiehn_Splitless_Cstk01.ei	CStk1-01,VT40:15	GCMSD	100µll	Ok	TRUE	Ok	TRUE	198.06	0.5	0.5	Thomsons	11.6679	11.7516	MSrep_1	splitless
HepG2	WT-N	2	3.7	10000	alpha-Ketoglutarate	Ribitol	47724.8	509535	0.0936634	253.144	No outlier	polar_2PMTBE	2_30_Fiehn_Splitless_Cstk01.ei	CStk1-01,VT40:16	GCMSD	100µll	Ok	TRUE	Ok	TRUE	198.06	0.5	0.5	Thomsons	11.6679	11.7516	MSrep_1	splitless
HepG2	WT-N	3	3.7	10000	alpha-Ketoglutarate	Ribitol	70859.7	579750	0.122225	330.337	IQR_1.5_outlier	polar_2PMTBE	2_30_Fiehn_Splitless_Cstk01.ei	CStk1-01,VT40:17	GCMSD	100µll	Ok	TRUE	Ok	TRUE	198.06	0.5	0.5	Thomsons	11.6679	11.7518	MSrep_1	splitless
HepG2	WT-N	4	3.7	10000	alpha-Ketoglutarate	Ribitol	64190.6	600452	0.106904	288.929	No outlier	polar_2PMTBE	2_30_Fiehn_Splitless_Cstk01.ei	CStk1-01,VT40:18	GCMSD	100µll	Ok	TRUE	Ok	TRUE	198.06	0.5	0.5	Thomsons	11.6679	11.7547	MSrep_1	splitless
HepG2	WT-H	1	3.9	10000	alpha-Ketoglutarate	Ribitol	134539	537043	0.250517	642.351	No outlier	polar_2PMTBE	2_30_Fiehn_Splitless_Cstk01.ei	CStk1-01,VT40:19	GCMSD	100µll	Ok	TRUE	Ok	FALSE	198.06	0.5	0.5	Thomsons	11.6679	11.7516	MSrep_1	splitless
HepG2	WT-H	2	3.9	10000	alpha-Ketoglutarate	Ribitol	149831	552432	0.27122	695.436	No outlier	polar_2PMTBE	2_30_Fiehn_Splitless_Cstk01.ei	CStk1-01,VT40:20	GCMSD	100µll	Ok	TRUE	Ok	FALSE	198.06	0.5	0.5	Thomsons	11.6679	11.7518	MSrep_1	splitless
HepG2	WT-H	3	3.9	10000	alpha-Ketoglutarate	Ribitol	169521	652193	0.259925	666.474	No outlier	polar_2PMTBE	2_30_Fiehn_Splitless_Cstk01.ei	CStk1-01,VT40:21	GCMSD	100µll	Ok	TRUE	Ok	FALSE	198.06	0.5	0.5	Thomsons	11.6679	11.7517	MSrep_1	splitless
HepG2	WT-H	4	3.9	10000	alpha-Ketoglutarate	Ribitol	244727	742138	0.32976	845.538	IQR_1.5_outlier	polar_2PMTBE	2_30_Fiehn_Splitless_Cstk01.ei	CStk1-01,VT40:22	GCMSD	100µll	Ok	TRUE	Ok	FALSE	198.06	0.5	0.5	Thomsons	11.6679	11.7485	MSrep_1	splitless
HepG2	MIC26KO-N	1	3.2	10000	alpha-Ketoglutarate	Ribitol	77811	1.04135e+06	0.0747213	233.504	No outlier	polar_2PMTBE	2_30_Fiehn_Splitless_Cstk01.ei	CStk1-01,VT40:23	GCMSD	100µll	Ok	TRUE	Ok	FALSE	198.06	0.5	0.5	Thomsons	11.6679	11.7482	MSrep_1	splitless
HepG2	MIC26KO-N	2	3.2	10000	alpha-Ketoglutarate	Ribitol	104591	1.28171e+06	0.0816029	255.009	No outlier	polar_2PMTBE	2_30_Fiehn_Splitless_Cstk01.ei	CStk1-01,VT40:24	GCMSD	100µll	Ok	TRUE	Ok	FALSE	198.06	0.5	0.5	Thomsons	11.6679	11.7516	MSrep_1	splitless
HepG2	MIC26KO-N	3	3.2	10000	alpha-Ketoglutarate	Ribitol	125952	810216	0.155455	485.798	IQR_1.5_outlier	polar_2PMTBE	2_30_Fiehn_Splitless_Cstk01.ei	CStk1-01,VT40:25	GCMSD	100µll	Ok	TRUE	Ok	FALSE	198.06	0.5	0.5	Thomsons	11.6679	11.7518	MSrep_1	splitless
HepG2	MIC26KO-N	4	3.2	10000	alpha-Ketoglutarate	Ribitol	107548	1.04734e+06	0.102686	320.895	No outlier	polar_2PMTBE	3_31_Fiehn_Splitless_Cstk01.ei	CStk1-01,VT40:26	GCMSD	100µll	Ok	TRUE	Ok	FALSE	198.06	0.5	0.5	Thomsons	11.6679	11.7515	MSrep_1	splitless
HepG2	MIC26KO-H	1	3	10000	alpha-Ketoglutarate	Ribitol	303011	933450	0.324614	1082.05	No outlier	polar_2PMTBE	3_31_Fiehn_Splitless_Cstk01.ei	CStk1-01,VT40:27	GCMSD	100µll	Ok	TRUE	Ok	FALSE	198.06	0.5	0.5	Thomsons	11.6679	11.7518	MSrep_1	splitless
HepG2	MIC26KO-H	2	3	10000	alpha-Ketoglutarate	Ribitol	241401	935114	0.258152	860.506	No outlier	polar_2PMTBE	3_31_Fiehn_Splitless_Cstk01.ei	CStk1-01,VT40:28	GCMSD	100µll	Ok	TRUE	Ok	FALSE	198.06	0.5	0.5	Thomsons	11.6679	11.7515	MSrep_1	splitless
HepG2	MIC26KO-H	3	3	10000	alpha-Ketoglutarate	Ribitol	320433	937761	0.3417	1139	No outlier	polar_2PMTBE	3_31_Fiehn_Splitless_Cstk01.ei	CStk1-01,VT40:29	GCMSD	100µll	Ok	TRUE	Ok	FALSE	198.06	0.5	0.5	Thomsons	11.6679	11.7518	MSrep_1	splitless
HepG2	MIC26KO-H	4	3	10000	alpha-Ketoglutarate	Ribitol	335256	1.00931e+06	0.332165	1107.22	No outlier	polar_2PMTBE	3_31_Fiehn_Splitless_Cstk01.ei	CStk1-01,VT40:30	GCMSD	100µll	Ok	TRUE	Ok	FALSE	198.06	0.5	0.5	Thomsons	11.6679	11.7517	MSrep_1	splitless
HepG2	WT-N	1	3.7	10000	Asparagine	Ribitol	485157	514276	0.94338	2549.68	No outlier	polar_2PMTBE	2_30_Fiehn_Splitless_Cstk01.ei	CStk1-01,VT40:15	GCMSD	100µll	Ok	TRUE	Ok	FALSE	116.085	0.5	0.5	Thomsons	12.5787	12.6593	MSrep_1	splitless
HepG2	WT-N	2	3.7	10000	Asparagine	Ribitol	367051	509535	0.720365	1946.93	No outlier	polar_2PMTBE	2_30_Fiehn_Splitless_Cstk01.ei	CStk1-01,VT40:16	GCMSD	100µll	Ok	TRUE	Ok	FALSE	116.085	0.5	0.5	Thomsons	12.5787	12.6592	MSrep_1	splitless
HepG2	WT-N	3	3.7	10000	Asparagine	Ribitol	574463	579750	0.990881	2678.06	No outlier	polar_2PMTBE	2_30_Fiehn_Splitless_Cstk01.ei	CStk1-01,VT40:17	GCMSD	100µll	Ok	TRUE	Ok	FALSE	116.085	0.5	0.5	Thomsons	12.5787	12.6594	MSrep_1	splitless
HepG2	WT-N	4	3.7	10000	Asparagine	Ribitol	531248	600452	0.884746	2391.21	No outlier	polar_2PMTBE	2_30_Fiehn_Splitless_Cstk01.ei	CStk1-01,VT40:18	GCMSD	100µll	Ok	TRUE	Ok	TRUE	116.085	0.5	0.5	Thomsons	12.5787	12.6591	MSrep_1	splitless
HepG2	WT-H	1	3.9	10000	Asparagine	Ribitol	381454	537043	0.710285	1821.24	No outlier	polar_2PMTBE	2_30_Fiehn_Splitless_Cstk01.ei	CStk1-01,VT40:19	GCMSD	100µll	Ok	TRUE	Ok	FALSE	116.085	0.5	0.5	Thomsons	12.5787	12.6592	MSrep_1	splitless
HepG2	WT-H	2	3.9	10000	Asparagine	Ribitol	463422	552432	0.838876	2150.96	No outlier	polar_2PMTBE	2_30_Fiehn_Splitless_Cstk01.ei	CStk1-01,VT40:20	GCMSD	100µll	Ok	TRUE	Ok	FALSE	116.085	0.5	0.5	Thomsons	12.5787	12.6594	MSrep_1	splitless
HepG2	WT-H	3	3.9	10000	Asparagine	Ribitol	232839	652193	0.357009	915.408	No outlier	polar_2PMTBE	2_30_Fiehn_Splitless_Cstk01.ei	CStk1-01,VT40:21	GCMSD	100µll	Ok	TRUE	Ok	FALSE	116.085	0.5	0.5	Thomsons	12.5787	12.6593	MSrep_1	splitless
HepG2	WT-H	4	3.9	10000	Asparagine	Ribitol	314650	742138	0.423978	1087.12	No outlier	polar_2PMTBE	2_30_Fiehn_Splitless_Cstk01.ei	CStk1-01,VT40:22	GCMSD	100µll	Ok	TRUE	Ok	FALSE	116.085	0.5	0.5	Thomsons	12.5787	12.6626	MSrep_1	splitless
HepG2	MIC26KO-N	1	3.2	10000	Asparagine	Ribitol	1.12231e+06	1.04135e+06	1.07775	3367.97	No outlier	polar_2PMTBE	2_30_Fiehn_Splitless_Cstk01.ei	CStk1-01,VT40:23	GCMSD	100µll	Ok	TRUE	Ok	TRUE	116.085	0.5	0.5	Thomsons	12.5787	12.659	MSrep_1	splitless
HepG2	MIC26KO-N	2	3.2	10000	Asparagine	Ribitol	894027	1.28171e+06	0.697529	2179.78	No outlier	polar_2PMTBE	2_30_Fiehn_Splitless_Cstk01.ei	CStk1-01,VT40:24	GCMSD	100µll	Ok	TRUE	Ok	TRUE	116.085	0.5	0.5	Thomsons	12.5787	12.6625	MSrep_1	splitless
HepG2	MIC26KO-N	3	3.2	10000	Asparagine	Ribitol	1.40829e+06	810216	1.73817	5431.78	No outlier	polar_2PMTBE	2_30_Fiehn_Splitless_Cstk01.ei	CStk1-01,VT40:25	GCMSD	100µll	Ok	TRUE	Ok	TRUE	116.085	0.5	0.5	Thomsons	12.5787	12.6594	MSrep_1	splitless
HepG2	MIC26KO-N	4	3.2	10000	Asparagine	Ribitol	1.54621e+06	1.04734e+06	1.47632	4613.49	No outlier	polar_2PMTBE	3_31_Fiehn_Splitless_Cstk01.ei	CStk1-01,VT40:26	GCMSD	100µll	Ok	TRUE	Ok	TRUE	116.085	0.5	0.5	Thomsons	12.5787	12.6624	MSrep_1	splitless
HepG2	MIC26KO-H	1	3	10000	Asparagine	Ribitol	485622	933450	0.520245	1734.15	No outlier	polar_2PMTBE	3_31_Fiehn_Splitless_Cstk01.ei	CStk1-01,VT40:27	GCMSD	100µll	Ok	TRUE	Ok	TRUE	116.085	0.5	0.5	Thomsons	12.5787	12.6626	MSrep_1	splitless
HepG2	MIC26KO-H	2	3	10000	Asparagine	Ribitol	501139	935114	0.535913	1786.38	No outlier	polar_2PMTBE	3_31_Fiehn_Splitless_Cstk01.ei	CStk1-01,VT40:28	GCMSD	100µll	Ok	TRUE	Ok	TRUE	116.085	0.5	0.5	Thomsons	12.5787	12.6623	MSrep_1	splitless
HepG2	MIC26KO-H	3	3	10000	Asparagine	Ribitol	485523	937761	0.517747	1725.82	No outlier	polar_2PMTBE	3_31_Fiehn_Splitless_Cstk01.ei	CStk1-01,VT40:29	GCMSD	100µll	Ok	TRUE	Ok	TRUE	116.085	0.5	0.5	Thomsons	12.5787	12.6594	MSrep_1	splitless
HepG2	MIC26KO-H	4	3	10000	Asparagine	Ribitol	631373	1.00931e+06	0.625551	2085.17	IQR_1.5_outlier	polar_2PMTBE	3_31_Fiehn_Splitless_Cstk01.ei	CStk1-01,VT40:30	GCMSD	100µll	Ok	TRUE	Ok	TRUE	116.085	0.5	0.5	Thomsons	12.5787	12.6625	MSrep_1	splitless
HepG2	WT-N	1	3.7	10000	Aspartate	Ribitol	1.72358e+07	514276	33.5146	90580.1	IQR_1.5_outlier	polar_2PMTBE	2_30_Fiehn_Splitless_Cstk01.ei	CStk1-01,VT40:15	GCMSD	100µll	Ok	TRUE	Ok	FALSE	232.119	0.5	0.5	Thomsons	11.1552	11.2399	MSrep_1	splitless
HepG2	WT-N	2	3.7	10000	Aspartate	Ribitol	1.62482e+07	509535	31.8883	86184.7	No outlier	polar_2PMTBE	2_30_Fiehn_Splitless_Cstk01.ei	CStk1-01,VT40:16	GCMSD	100µll	Ok	TRUE	Ok	FALSE	232.119	0.5	0.5	Thomsons	11.1552	11.2388	MSrep_1	splitless
HepG2	WT-N	3	3.7	10000	Aspartate	Ribitol	1.79481e+07	579750	30.9583	83671.1	No outlier	polar_2PMTBE	2_30_Fiehn_Splitless_Cstk01.ei	CStk1-01,VT40:17	GCMSD	100µll	Ok	TRUE	Ok	FALSE	232.119	0.5	0.5	Thomsons	11.1552	11.2394	MSrep_1	splitless
HepG2	WT-N	4	3.7	10000	Aspartate	Ribitol	1.78771e+07	600452	29.7727	80466.8	No outlier	polar_2PMTBE	2_30_Fiehn_Splitless_Cstk01.ei	CStk1-01,VT40:18	GCMSD	100µll	Ok	TRUE	Ok	FALSE	232.119	0.5	0.5	Thomsons	11.1552	11.2404	MSrep_1	splitless
HepG2	WT-H	1	3.9	10000	Aspartate	Ribitol	6.31526e+06	537043	11.7593	30152.1	No outlier	polar_2PMTBE	2_30_Fiehn_Splitless_Cstk01.ei	CStk1-01,VT40:19	GCMSD	100µll	Ok	TRUE	Ok	FALSE	232.119	0.5	0.5	Thomsons	11.1552	11.2394	MSrep_1	splitless
HepG2	WT-H	2	3.9	10000	Aspartate	Ribitol	6.31539e+06	552432	11.432	29312.8	No outlier	polar_2PMTBE	2_30_Fiehn_Splitless_Cstk01.ei	CStk1-01,VT40:20	GCMSD	100µll	Ok	TRUE	Ok	FALSE	232.119	0.5	0.5	Thomsons	11.1552	11.2364	MSrep_1	splitless
HepG2	WT-H	3	3.9	10000	Aspartate	Ribitol	5.27399e+06	652193	8.08655	20734.8	No outlier	polar_2PMTBE	2_30_Fiehn_Splitless_Cstk01.ei	CStk1-01,VT40:21	GCMSD	100µll	Ok	TRUE	Ok	FALSE	232.119	0.5	0.5	Thomsons	11.1552	11.2363	MSrep_1	splitless
HepG2	WT-H	4	3.9	10000	Aspartate	Ribitol	6.46961e+06	742138	8.71753	22352.6	No outlier	polar_2PMTBE	2_30_Fiehn_Splitless_Cstk01.ei	CStk1-01,VT40:22	GCMSD	100µll	Ok	TRUE	Ok	FALSE	232.119	0.5	0.5	Thomsons	11.1552	11.2396	MSrep_1	splitless
HepG2	MIC26KO-N	1	3.2	10000	Aspartate	Ribitol	1.36053e+07	1.04135e+06	13.065	40828.3	No outlier	polar_2PMTBE	2_30_Fiehn_Splitless_Cstk01.ei	CStk1-01,VT40:23	GCMSD	100µll	Ok	TRUE	Ok	FALSE	232.119	0.5	0.5	Thomsons	11.1552	11.2407	MSrep_1	splitless
HepG2	MIC26KO-N	2	3.2	10000	Aspartate	Ribitol	1.04767e+07	1.28171e+06	8.17401	25543.8	No outlier	polar_2PMTBE	2_30_Fiehn_Splitless_Cstk01.ei	CStk1-01,VT40:24	GCMSD	100µll	Ok	TRUE	Ok	FALSE	232.119	0.5	0.5	Thomsons	11.1552	11.2395	MSrep_1	splitless
HepG2	MIC26KO-N	3	3.2	10000	Aspartate	Ribitol	1.32809e+07	810216	16.3918	51224.4	No outlier	polar_2PMTBE	2_30_Fiehn_Splitless_Cstk01.ei	CStk1-01,VT40:25	GCMSD	100µll	Ok	TRUE	Ok	FALSE	232.119	0.5	0.5	Thomsons	11.1552	11.2396	MSrep_1	splitless
HepG2	MIC26KO-N	4	3.2	10000	Aspartate	Ribitol	1.53548e+07	1.04734e+06	14.6608	45814.9	No outlier	polar_2PMTBE	3_31_Fiehn_Splitless_Cstk01.ei	CStk1-01,VT40:26	GCMSD	100µll	Ok	TRUE	Ok	FALSE	232.119	0.5	0.5	Thomsons	11.1552	11.2404	MSrep_1	splitless
HepG2	MIC26KO-H	1	3	10000	Aspartate	Ribitol	6.46036e+06	933450	6.92096	23069.9	No outlier	polar_2PMTBE	3_31_Fiehn_Splitless_Cstk01.ei	CStk1-01,VT40:27	GCMSD	100µll	Ok	TRUE	Ok	FALSE	232.119	0.5	0.5	Thomsons	11.1552	11.2396	MSrep_1	splitless
HepG2	MIC26KO-H	2	3	10000	Aspartate	Ribitol	6.68527e+06	935114	7.14916	23830.5	No outlier	polar_2PMTBE	3_31_Fiehn_Splitless_Cstk01.ei	CStk1-01,VT40:28	GCMSD	100µll	Ok	TRUE	Ok	FALSE	232.119	0.5	0.5	Thomsons	11.1552	11.2393	MSrep_1	splitless
HepG2	MIC26KO-H	3	3	10000	Aspartate	Ribitol	5.42706e+06	937761	5.78726	19290.9	No outlier	polar_2PMTBE	3_31_Fiehn_Splitless_Cstk01.ei	CStk1-01,VT40:29	GCMSD	100µll	Ok	TRUE	Ok	FALSE	232.119	0.5	0.5	Thomsons	11.1552	11.2396	MSrep_1	splitless
HepG2	MIC26KO-H	4	3	10000	Aspartate	Ribitol	7.60813e+06	1.00931e+06	7.53797	25126.6	No outlier	polar_2PMTBE	3_31_Fiehn_Splitless_Cstk01.ei	CStk1-01,VT40:30	GCMSD	100µll	Ok	TRUE	Ok	FALSE	232.119	0.5	0.5	Thomsons	11.1552	11.2395	MSrep_1	splitless
HepG2	WT-N	1	3.7	10000	beta-Alanine	Ribitol	6612.05	514276	0.012857	34.7487	No outlier	polar_2PMTBE	2_30_Fiehn_Splitless_Cstk01.ei	CStk1-01,VT40:15	GCMSD	100µll	Ok	TRUE	Ok	TRUE	174.113	0.5	0.5	Thomsons	10.1905	10.2832	MSrep_1	splitless
HepG2	WT-N	2	3.7	10000	beta-Alanine	Ribitol	9088.66	509535	0.0178372	48.2086	No outlier	polar_2PMTBE	2_30_Fiehn_Splitless_Cstk01.ei	CStk1-01,VT40:16	GCMSD	100µll	Ok	TRUE	Ok	TRUE	174.113	0.5	0.5	Thomsons	10.1905	10.2799	MSrep_1	splitless
HepG2	WT-N	3	3.7	10000	beta-Alanine	Ribitol	10789	579750	0.0186098	50.2968	No outlier	polar_2PMTBE	2_30_Fiehn_Splitless_Cstk01.ei	CStk1-01,VT40:17	GCMSD	100µll	Ok	TRUE	Ok	TRUE	174.113	0.5	0.5	Thomsons	10.1905	10.2802	MSrep_1	splitless
HepG2	WT-N	4	3.7	10000	beta-Alanine	Ribitol	9719.02	600452	0.0161862	43.7464	No outlier	polar_2PMTBE	2_30_Fiehn_Splitless_Cstk01.ei	CStk1-01,VT40:18	GCMSD	100µll	Ok	TRUE	Ok	TRUE	174.113	0.5	0.5	Thomsons	10.1905	10.2831	MSrep_1	splitless
HepG2	WT-H	1	3.9	10000	beta-Alanine	Ribitol	6889.07	537043	0.0128278	32.8917	No outlier	polar_2PMTBE	2_30_Fiehn_Splitless_Cstk01.ei	CStk1-01,VT40:19	GCMSD	100µll	Ok	TRUE	Ok	TRUE	174.113	0.5	0.5	Thomsons	10.1905	10.2864	MSrep_1	splitless
HepG2	WT-H	2	3.9	10000	beta-Alanine	Ribitol	10276.2	552432	0.0186017	47.6967	No outlier	polar_2PMTBE	2_30_Fiehn_Splitless_Cstk01.ei	CStk1-01,VT40:20	GCMSD	100µll	Ok	TRUE	Ok	TRUE	174.113	0.5	0.5	Thomsons	10.1905	10.2834	MSrep_1	splitless
HepG2	WT-H	3	3.9	10000	beta-Alanine	Ribitol	28476.9	652193	0.0436633	111.957	No outlier	polar_2PMTBE	2_30_Fiehn_Splitless_Cstk01.ei	CStk1-01,VT40:21	GCMSD	100µll	Ok	TRUE	Ok	TRUE	174.113	0.5	0.5	Thomsons	10.1905	10.2833	MSrep_1	splitless
HepG2	WT-H	4	3.9	10000	beta-Alanine	Ribitol	39156.3	742138	0.0527614	135.286	No outlier	polar_2PMTBE	2_30_Fiehn_Splitless_Cstk01.ei	CStk1-01,VT40:22	GCMSD	100µll	Ok	TRUE	Ok	TRUE	174.113	0.5	0.5	Thomsons	10.1905	10.2801	MSrep_1	splitless
HepG2	MIC26KO-N	1	3.2	10000	beta-Alanine	Ribitol	53763.7	1.04135e+06	0.0516289	161.34	No outlier	polar_2PMTBE	2_30_Fiehn_Splitless_Cstk01.ei	CStk1-01,VT40:23	GCMSD	100µll	Ok	TRUE	Ok	TRUE	174.113	0.5	0.5	Thomsons	10.1905	10.283	MSrep_1	splitless
HepG2	MIC26KO-N	2	3.2	10000	beta-Alanine	Ribitol	34196.4	1.28171e+06	0.0266804	83.3762	No outlier	polar_2PMTBE	2_30_Fiehn_Splitless_Cstk01.ei	CStk1-01,VT40:24	GCMSD	100µll	Ok	TRUE	Ok	TRUE	174.113	0.5	0.5	Thomsons	10.1905	10.2832	MSrep_1	splitless
HepG2	MIC26KO-N	3	3.2	10000	beta-Alanine	Ribitol	41216.2	810216	0.0508706	158.971	No outlier	polar_2PMTBE	2_30_Fiehn_Splitless_Cstk01.ei	CStk1-01,VT40:25	GCMSD	100µll	Ok	TRUE	Ok	TRUE	174.113	0.5	0.5	Thomsons	10.1905	10.2834	MSrep_1	splitless
HepG2	MIC26KO-N	4	3.2	10000	beta-Alanine	Ribitol	39423.2	1.04734e+06	0.0376413	117.629	No outlier	polar_2PMTBE	3_31_Fiehn_Splitless_Cstk01.ei	CStk1-01,VT40:26	GCMSD	100µll	Ok	TRUE	Ok	TRUE	174.113	0.5	0.5	Thomsons	10.1905	10.2831	MSrep_1	splitless
HepG2	MIC26KO-H	1	3	10000	beta-Alanine	Ribitol	17666.6	933450	0.0189261	63.0871	No outlier	polar_2PMTBE	3_31_Fiehn_Splitless_Cstk01.ei	CStk1-01,VT40:27	GCMSD	100µll	Ok	TRUE	Ok	TRUE	174.113	0.5	0.5	Thomsons	10.1905	10.2834	MSrep_1	splitless
HepG2	MIC26KO-H	2	3	10000	beta-Alanine	Ribitol	16845.8	935114	0.0180147	60.0489	No outlier	polar_2PMTBE	3_31_Fiehn_Splitless_Cstk01.ei	CStk1-01,VT40:28	GCMSD	100µll	Ok	TRUE	Ok	TRUE	174.113	0.5	0.5	Thomsons	10.1905	10.2831	MSrep_1	splitless
HepG2	MIC26KO-H	3	3	10000	beta-Alanine	Ribitol	25822.9	937761	0.0275367	91.789	IQR_1.5_outlier	polar_2PMTBE	3_31_Fiehn_Splitless_Cstk01.ei	CStk1-01,VT40:29	GCMSD	100µll	Ok	TRUE	Ok	TRUE	174.113	0.5	0.5	Thomsons	10.1905	10.2834	MSrep_1	splitless
HepG2	MIC26KO-H	4	3	10000	beta-Alanine	Ribitol	22978.2	1.00931e+06	0.0227663	75.8877	No outlier	polar_2PMTBE	3_31_Fiehn_Splitless_Cstk01.ei	CStk1-01,VT40:30	GCMSD	100µll	Ok	TRUE	Ok	TRUE	174.113	0.5	0.5	Thomsons	10.1905	10.28	MSrep_1	splitless
HepG2	WT-N	1	3.7	10000	Citrate+Isocitrate	Ribitol	431137	514276	0.838338	2265.78	No outlier	polar_2PMTBE	2_30_Fiehn_Splitless_Cstk01.ei	CStk1-01,VT40:15	GCMSD	100µll	Ok	TRUE	Ok	FALSE	273.098	0.5	0.5	Thomsons	13.9247	14.0045	MSrep_1	splitless
HepG2	WT-N	2	3.7	10000	Citrate+Isocitrate	Ribitol	440242	509535	0.864008	2335.16	No outlier	polar_2PMTBE	2_30_Fiehn_Splitless_Cstk01.ei	CStk1-01,VT40:16	GCMSD	100µll	Ok	TRUE	Ok	FALSE	273.098	0.5	0.5	Thomsons	13.9247	14.0012	MSrep_1	splitless
HepG2	WT-N	3	3.7	10000	Citrate+Isocitrate	Ribitol	437068	579750	0.75389	2037.54	No outlier	polar_2PMTBE	2_30_Fiehn_Splitless_Cstk01.ei	CStk1-01,VT40:17	GCMSD	100µll	Ok	TRUE	Ok	FALSE	273.098	0.5	0.5	Thomsons	13.9247	14.0014	MSrep_1	splitless
HepG2	WT-N	4	3.7	10000	Citrate+Isocitrate	Ribitol	482034	600452	0.802785	2169.69	No outlier	polar_2PMTBE	2_30_Fiehn_Splitless_Cstk01.ei	CStk1-01,VT40:18	GCMSD	100µll	Ok	TRUE	Ok	FALSE	273.098	0.5	0.5	Thomsons	13.9247	14.0043	MSrep_1	splitless
HepG2	WT-H	1	3.9	10000	Citrate+Isocitrate	Ribitol	4.03919e+06	537043	7.52116	19285	No outlier	polar_2PMTBE	2_30_Fiehn_Splitless_Cstk01.ei	CStk1-01,VT40:19	GCMSD	100µll	Ok	TRUE	Ok	FALSE	273.098	0.5	0.5	Thomsons	13.9247	14.0044	MSrep_1	splitless
HepG2	WT-H	2	3.9	10000	Citrate+Isocitrate	Ribitol	4.49526e+06	552432	8.13721	20864.7	IQR_1.5_outlier	polar_2PMTBE	2_30_Fiehn_Splitless_Cstk01.ei	CStk1-01,VT40:20	GCMSD	100µll	Ok	TRUE	Ok	FALSE	273.098	0.5	0.5	Thomsons	13.9247	14.0046	MSrep_1	splitless
HepG2	WT-H	3	3.9	10000	Citrate+Isocitrate	Ribitol	4.7123e+06	652193	7.22532	18526.5	No outlier	polar_2PMTBE	2_30_Fiehn_Splitless_Cstk01.ei	CStk1-01,VT40:21	GCMSD	100µll	Ok	TRUE	Ok	FALSE	273.098	0.5	0.5	Thomsons	13.9247	14.0013	MSrep_1	splitless
HepG2	WT-H	4	3.9	10000	Citrate+Isocitrate	Ribitol	5.25655e+06	742138	7.08299	18161.5	No outlier	polar_2PMTBE	2_30_Fiehn_Splitless_Cstk01.ei	CStk1-01,VT40:22	GCMSD	100µll	Ok	TRUE	Ok	FALSE	273.098	0.5	0.5	Thomsons	13.9247	14.0014	MSrep_1	splitless
HepG2	MIC26KO-N	1	3.2	10000	Citrate+Isocitrate	Ribitol	724842	1.04135e+06	0.69606	2175.19	No outlier	polar_2PMTBE	2_30_Fiehn_Splitless_Cstk01.ei	CStk1-01,VT40:23	GCMSD	100µll	Ok	TRUE	Ok	FALSE	273.098	0.5	0.5	Thomsons	13.9247	14.001	MSrep_1	splitless
HepG2	MIC26KO-N	2	3.2	10000	Citrate+Isocitrate	Ribitol	383941	1.28171e+06	0.299554	936.108	No outlier	polar_2PMTBE	2_30_Fiehn_Splitless_Cstk01.ei	CStk1-01,VT40:24	GCMSD	100µll	Ok	TRUE	Ok	FALSE	273.098	0.5	0.5	Thomsons	13.9247	14.0012	MSrep_1	splitless
HepG2	MIC26KO-N	3	3.2	10000	Citrate+Isocitrate	Ribitol	434233	810216	0.535948	1674.84	No outlier	polar_2PMTBE	2_30_Fiehn_Splitless_Cstk01.ei	CStk1-01,VT40:25	GCMSD	100µll	Ok	TRUE	Ok	FALSE	273.098	0.5	0.5	Thomsons	13.9247	14.0014	MSrep_1	splitless
HepG2	MIC26KO-N	4	3.2	10000	Citrate+Isocitrate	Ribitol	689642	1.04734e+06	0.65847	2057.72	No outlier	polar_2PMTBE	3_31_Fiehn_Splitless_Cstk01.ei	CStk1-01,VT40:26	GCMSD	100µll	Ok	TRUE	Ok	FALSE	273.098	0.5	0.5	Thomsons	13.9247	14.0011	MSrep_1	splitless
HepG2	MIC26KO-H	1	3	10000	Citrate+Isocitrate	Ribitol	2.28142e+06	933450	2.44408	8146.93	IQR_1.5_outlier	polar_2PMTBE	3_31_Fiehn_Splitless_Cstk01.ei	CStk1-01,VT40:27	GCMSD	100µll	Ok	TRUE	Ok	FALSE	273.098	0.5	0.5	Thomsons	13.9247	14.0014	MSrep_1	splitless
HepG2	MIC26KO-H	2	3	10000	Citrate+Isocitrate	Ribitol	2.06414e+06	935114	2.20737	7357.89	No outlier	polar_2PMTBE	3_31_Fiehn_Splitless_Cstk01.ei	CStk1-01,VT40:28	GCMSD	100µll	Ok	TRUE	Ok	FALSE	273.098	0.5	0.5	Thomsons	13.9247	14.0043	MSrep_1	splitless
HepG2	MIC26KO-H	3	3	10000	Citrate+Isocitrate	Ribitol	1.87571e+06	937761	2.0002	6667.35	No outlier	polar_2PMTBE	3_31_Fiehn_Splitless_Cstk01.ei	CStk1-01,VT40:29	GCMSD	100µll	Ok	TRUE	Ok	FALSE	273.098	0.5	0.5	Thomsons	13.9247	14.0014	MSrep_1	splitless
HepG2	MIC26KO-H	4	3	10000	Citrate+Isocitrate	Ribitol	2.28164e+06	1.00931e+06	2.2606	7535.33	No outlier	polar_2PMTBE	3_31_Fiehn_Splitless_Cstk01.ei	CStk1-01,VT40:30	GCMSD	100µll	Ok	TRUE	Ok	FALSE	273.098	0.5	0.5	Thomsons	13.9247	14.0013	MSrep_1	splitless
HepG2	WT-N	1	3.7	10000	Cysteine	Ribitol	2.0473e+06	514276	3.98094	10759.3	No outlier	polar_2PMTBE	2_30_Fiehn_Splitless_Cstk01.ei	CStk1-01,VT40:15	GCMSD	100µll	Ok	TRUE	Ok	FALSE	220.1	0.5	0.5	Thomsons	11.5027	11.5895	MSrep_1	splitless
HepG2	WT-N	2	3.7	10000	Cysteine	Ribitol	1.578e+06	509535	3.09695	8370.12	No outlier	polar_2PMTBE	2_30_Fiehn_Splitless_Cstk01.ei	CStk1-01,VT40:16	GCMSD	100µll	Ok	TRUE	Ok	FALSE	220.1	0.5	0.5	Thomsons	11.5027	11.5895	MSrep_1	splitless
HepG2	WT-N	3	3.7	10000	Cysteine	Ribitol	2.19693e+06	579750	3.78944	10241.7	No outlier	polar_2PMTBE	2_30_Fiehn_Splitless_Cstk01.ei	CStk1-01,VT40:17	GCMSD	100µll	Ok	TRUE	Ok	FALSE	220.1	0.5	0.5	Thomsons	11.5027	11.5897	MSrep_1	splitless
HepG2	WT-N	4	3.7	10000	Cysteine	Ribitol	2.36085e+06	600452	3.93178	10626.4	No outlier	polar_2PMTBE	2_30_Fiehn_Splitless_Cstk01.ei	CStk1-01,VT40:18	GCMSD	100µll	Ok	TRUE	Ok	FALSE	220.1	0.5	0.5	Thomsons	11.5027	11.5894	MSrep_1	splitless
HepG2	WT-H	1	3.9	10000	Cysteine	Ribitol	256878	537043	0.478319	1226.46	No outlier	polar_2PMTBE	2_30_Fiehn_Splitless_Cstk01.ei	CStk1-01,VT40:19	GCMSD	100µll	Ok	TRUE	Ok	TRUE	220.1	0.5	0.5	Thomsons	11.5027	11.5895	MSrep_1	splitless
HepG2	WT-H	2	3.9	10000	Cysteine	Ribitol	427220	552432	0.773345	1982.93	IQR_1.5_outlier	polar_2PMTBE	2_30_Fiehn_Splitless_Cstk01.ei	CStk1-01,VT40:20	GCMSD	100µll	Ok	TRUE	Ok	TRUE	220.1	0.5	0.5	Thomsons	11.5027	11.5898	MSrep_1	splitless
HepG2	WT-H	3	3.9	10000	Cysteine	Ribitol	167710	652193	0.257148	659.353	No outlier	polar_2PMTBE	2_30_Fiehn_Splitless_Cstk01.ei	CStk1-01,VT40:21	GCMSD	100µll	Ok	TRUE	Ok	TRUE	220.1	0.5	0.5	Thomsons	11.5027	11.5864	MSrep_1	splitless
HepG2	WT-H	4	3.9	10000	Cysteine	Ribitol	343400	742138	0.462717	1186.45	No outlier	polar_2PMTBE	2_30_Fiehn_Splitless_Cstk01.ei	CStk1-01,VT40:22	GCMSD	100µll	Ok	TRUE	Ok	TRUE	220.1	0.5	0.5	Thomsons	11.5027	11.5897	MSrep_1	splitless
HepG2	MIC26KO-N	1	3.2	10000	Cysteine	Ribitol	1.51188e+06	1.04135e+06	1.45185	4537.02	No outlier	polar_2PMTBE	2_30_Fiehn_Splitless_Cstk01.ei	CStk1-01,VT40:23	GCMSD	100µll	Ok	TRUE	Ok	FALSE	220.1	0.5	0.5	Thomsons	11.5027	11.5893	MSrep_1	splitless
HepG2	MIC26KO-N	2	3.2	10000	Cysteine	Ribitol	1.80896e+06	1.28171e+06	1.41137	4410.54	No outlier	polar_2PMTBE	2_30_Fiehn_Splitless_Cstk01.ei	CStk1-01,VT40:24	GCMSD	100µll	Ok	TRUE	Ok	FALSE	220.1	0.5	0.5	Thomsons	11.5027	11.5896	MSrep_1	splitless
HepG2	MIC26KO-N	3	3.2	10000	Cysteine	Ribitol	2.25825e+06	810216	2.78722	8710.05	IQR_1.5_outlier	polar_2PMTBE	2_30_Fiehn_Splitless_Cstk01.ei	CStk1-01,VT40:25	GCMSD	100µll	Ok	TRUE	Ok	FALSE	220.1	0.5	0.5	Thomsons	11.5027	11.5897	MSrep_1	splitless
HepG2	MIC26KO-N	4	3.2	10000	Cysteine	Ribitol	2.28762e+06	1.04734e+06	2.18422	6825.69	No outlier	polar_2PMTBE	3_31_Fiehn_Splitless_Cstk01.ei	CStk1-01,VT40:26	GCMSD	100µll	Ok	TRUE	Ok	FALSE	220.1	0.5	0.5	Thomsons	11.5027	11.5894	MSrep_1	splitless
HepG2	MIC26KO-H	1	3	10000	Cysteine	Ribitol	1.3215e+06	933450	1.41572	4719.07	No outlier	polar_2PMTBE	3_31_Fiehn_Splitless_Cstk01.ei	CStk1-01,VT40:27	GCMSD	100µll	Ok	TRUE	Ok	TRUE	220.1	0.5	0.5	Thomsons	11.5027	11.5897	MSrep_1	splitless
HepG2	MIC26KO-H	2	3	10000	Cysteine	Ribitol	1.60408e+06	935114	1.71538	5717.94	No outlier	polar_2PMTBE	3_31_Fiehn_Splitless_Cstk01.ei	CStk1-01,VT40:28	GCMSD	100µll	Ok	TRUE	Ok	FALSE	220.1	0.5	0.5	Thomsons	11.5027	11.5894	MSrep_1	splitless
HepG2	MIC26KO-H	3	3	10000	Cysteine	Ribitol	1.52687e+06	937761	1.62821	5427.37	No outlier	polar_2PMTBE	3_31_Fiehn_Splitless_Cstk01.ei	CStk1-01,VT40:29	GCMSD	100µll	Ok	TRUE	Ok	TRUE	220.1	0.5	0.5	Thomsons	11.5027	11.5897	MSrep_1	splitless
HepG2	MIC26KO-H	4	3	10000	Cysteine	Ribitol	1.48731e+06	1.00931e+06	1.4736	4911.99	No outlier	polar_2PMTBE	3_31_Fiehn_Splitless_Cstk01.ei	CStk1-01,VT40:30	GCMSD	100µll	Ok	TRUE	Ok	TRUE	220.1	0.5	0.5	Thomsons	11.5027	11.5896	MSrep_1	splitless
HepG2	WT-N	1	3.7	10000	DMPA	Ribitol	574848	514276	1.11778	3021.03	No outlier	polar_2PMTBE	2_30_Fiehn_Splitless_Cstk01.ei	CStk1-01,VT40:15	GCMSD	100µll	Ok	TRUE	Ok	FALSE	148	0.5	0.5	Thomsons	11.6679	11.8003	MSrep_1	splitless
HepG2	WT-N	2	3.7	10000	DMPA	Ribitol	569356	509535	1.1174	3020.01	No outlier	polar_2PMTBE	2_30_Fiehn_Splitless_Cstk01.ei	CStk1-01,VT40:16	GCMSD	100µll	Ok	TRUE	Ok	TRUE	148	0.5	0.5	Thomsons	11.6679	11.797	MSrep_1	splitless
HepG2	WT-N	3	3.7	10000	DMPA	Ribitol	650758	579750	1.12248	3033.73	IQR_1.5_outlier	polar_2PMTBE	2_30_Fiehn_Splitless_Cstk01.ei	CStk1-01,VT40:17	GCMSD	100µll	Ok	TRUE	Ok	FALSE	148	0.5	0.5	Thomsons	11.6679	11.7972	MSrep_1	splitless
HepG2	WT-N	4	3.7	10000	DMPA	Ribitol	670103	600452	1.116	3016.21	No outlier	polar_2PMTBE	2_30_Fiehn_Splitless_Cstk01.ei	CStk1-01,VT40:18	GCMSD	100µll	Ok	TRUE	Ok	FALSE	148	0.5	0.5	Thomsons	11.6679	11.8001	MSrep_1	splitless
HepG2	WT-H	1	3.9	10000	DMPA	Ribitol	565409	537043	1.05282	2699.54	No outlier	polar_2PMTBE	2_30_Fiehn_Splitless_Cstk01.ei	CStk1-01,VT40:19	GCMSD	100µll	Ok	TRUE	Ok	TRUE	148	0.5	0.5	Thomsons	11.6679	11.797	MSrep_1	splitless
HepG2	WT-H	2	3.9	10000	DMPA	Ribitol	606880	552432	1.09856	2816.82	No outlier	polar_2PMTBE	2_30_Fiehn_Splitless_Cstk01.ei	CStk1-01,VT40:20	GCMSD	100µll	Ok	TRUE	Ok	TRUE	148	0.5	0.5	Thomsons	11.6679	11.7972	MSrep_1	splitless
HepG2	WT-H	3	3.9	10000	DMPA	Ribitol	880009	652193	1.34931	3459.77	No outlier	polar_2PMTBE	2_30_Fiehn_Splitless_Cstk01.ei	CStk1-01,VT40:21	GCMSD	100µll	Ok	TRUE	Ok	FALSE	148	0.5	0.5	Thomsons	11.6679	11.7971	MSrep_1	splitless
HepG2	WT-H	4	3.9	10000	DMPA	Ribitol	931711	742138	1.25544	3219.08	No outlier	polar_2PMTBE	2_30_Fiehn_Splitless_Cstk01.ei	CStk1-01,VT40:22	GCMSD	100µll	Ok	TRUE	Ok	TRUE	148	0.5	0.5	Thomsons	11.6679	11.7971	MSrep_1	splitless
HepG2	MIC26KO-N	1	3.2	10000	DMPA	Ribitol	1.19089e+06	1.04135e+06	1.14361	3573.77	No outlier	polar_2PMTBE	2_30_Fiehn_Splitless_Cstk01.ei	CStk1-01,VT40:23	GCMSD	100µll	Ok	TRUE	Ok	FALSE	148	0.5	0.5	Thomsons	11.6679	11.7968	MSrep_1	splitless
HepG2	MIC26KO-N	2	3.2	10000	DMPA	Ribitol	1.5918e+06	1.28171e+06	1.24194	3881.06	IQR_1.5_outlier	polar_2PMTBE	2_30_Fiehn_Splitless_Cstk01.ei	CStk1-01,VT40:24	GCMSD	100µll	Ok	TRUE	Ok	FALSE	148	0.5	0.5	Thomsons	11.6679	11.797	MSrep_1	splitless
HepG2	MIC26KO-N	3	3.2	10000	DMPA	Ribitol	945284	810216	1.16671	3645.96	No outlier	polar_2PMTBE	2_30_Fiehn_Splitless_Cstk01.ei	CStk1-01,VT40:25	GCMSD	100µll	Ok	TRUE	Ok	TRUE	148	0.5	0.5	Thomsons	11.6679	11.7972	MSrep_1	splitless
HepG2	MIC26KO-N	4	3.2	10000	DMPA	Ribitol	1.13314e+06	1.04734e+06	1.08192	3381	No outlier	polar_2PMTBE	3_31_Fiehn_Splitless_Cstk01.ei	CStk1-01,VT40:26	GCMSD	100µll	Ok	TRUE	Ok	TRUE	148	0.5	0.5	Thomsons	11.6679	11.7969	MSrep_1	splitless
HepG2	MIC26KO-H	1	3	10000	DMPA	Ribitol	907800	933450	0.972522	3241.74	No outlier	polar_2PMTBE	3_31_Fiehn_Splitless_Cstk01.ei	CStk1-01,VT40:27	GCMSD	100µll	Ok	TRUE	Ok	TRUE	148	0.5	0.5	Thomsons	11.6679	11.7972	MSrep_1	splitless
HepG2	MIC26KO-H	2	3	10000	DMPA	Ribitol	867520	935114	0.927716	3092.39	No outlier	polar_2PMTBE	3_31_Fiehn_Splitless_Cstk01.ei	CStk1-01,VT40:28	GCMSD	100µll	Ok	TRUE	Ok	TRUE	148	0.5	0.5	Thomsons	11.6679	11.8001	MSrep_1	splitless
HepG2	MIC26KO-H	3	3	10000	DMPA	Ribitol	903170	937761	0.963113	3210.38	No outlier	polar_2PMTBE	3_31_Fiehn_Splitless_Cstk01.ei	CStk1-01,VT40:29	GCMSD	100µll	Ok	TRUE	Ok	TRUE	148	0.5	0.5	Thomsons	11.6679	11.7972	MSrep_1	splitless
HepG2	MIC26KO-H	4	3	10000	DMPA	Ribitol	914895	1.00931e+06	0.906458	3021.53	No outlier	polar_2PMTBE	3_31_Fiehn_Splitless_Cstk01.ei	CStk1-01,VT40:30	GCMSD	100µll	Ok	TRUE	Ok	TRUE	148	0.5	0.5	Thomsons	11.6679	11.7971	MSrep_1	splitless
HepG2	WT-N	1	3.7	10000	Fructose	Ribitol	8396.03	514276	0.0163259	44.1241	No outlier	polar_2PMTBE	2_30_Fiehn_Splitless_Cstk01.ei	CStk1-01,VT40:15	GCMSD	100µll	Ok	TRUE	Ok	TRUE	217.108	0.5	0.5	Thomsons	14.4442	14.5166	MSrep_1	splitless
HepG2	WT-N	2	3.7	10000	Fructose	Ribitol	19159.2	509535	0.0376013	101.625	IQR_1.5_outlier	polar_2PMTBE	2_30_Fiehn_Splitless_Cstk01.ei	CStk1-01,VT40:16	GCMSD	100µll	Ok	TRUE	Ok	TRUE	217.108	0.5	0.5	Thomsons	14.4442	14.5198	MSrep_1	splitless
HepG2	WT-N	3	3.7	10000	Fructose	Ribitol	9478.05	579750	0.0163485	44.1851	No outlier	polar_2PMTBE	2_30_Fiehn_Splitless_Cstk01.ei	CStk1-01,VT40:17	GCMSD	100µll	Ok	TRUE	Ok	TRUE	217.108	0.5	0.5	Thomsons	14.4442	14.5168	MSrep_1	splitless
HepG2	WT-N	4	3.7	10000	Fructose	Ribitol	14613.4	600452	0.0243373	65.7765	No outlier	polar_2PMTBE	2_30_Fiehn_Splitless_Cstk01.ei	CStk1-01,VT40:18	GCMSD	100µll	Ok	TRUE	Ok	TRUE	217.108	0.5	0.5	Thomsons	14.4442	14.5229	MSrep_1	splitless
HepG2	WT-H	1	3.9	10000	Fructose	Ribitol	73403.8	537043	0.136681	350.465	No outlier	polar_2PMTBE	2_30_Fiehn_Splitless_Cstk01.ei	CStk1-01,VT40:19	GCMSD	100µll	Ok	TRUE	Ok	TRUE	217.108	0.5	0.5	Thomsons	14.4442	14.5198	MSrep_1	splitless
HepG2	WT-H	2	3.9	10000	Fructose	Ribitol	74877.7	552432	0.135542	347.544	No outlier	polar_2PMTBE	2_30_Fiehn_Splitless_Cstk01.ei	CStk1-01,VT40:20	GCMSD	100µll	Ok	TRUE	Ok	TRUE	217.108	0.5	0.5	Thomsons	14.4442	14.5233	MSrep_1	splitless
HepG2	WT-H	3	3.9	10000	Fructose	Ribitol	95539.8	652193	0.14649	375.616	No outlier	polar_2PMTBE	2_30_Fiehn_Splitless_Cstk01.ei	CStk1-01,VT40:21	GCMSD	100µll	Ok	TRUE	Ok	FALSE	217.108	0.5	0.5	Thomsons	14.4442	14.5232	MSrep_1	splitless
HepG2	WT-H	4	3.9	10000	Fructose	Ribitol	112852	742138	0.152063	389.905	No outlier	polar_2PMTBE	2_30_Fiehn_Splitless_Cstk01.ei	CStk1-01,VT40:22	GCMSD	100µll	Ok	TRUE	Ok	FALSE	217.108	0.5	0.5	Thomsons	14.4442	14.5232	MSrep_1	splitless
HepG2	MIC26KO-N	1	3.2	10000	Fructose	Ribitol	15472.6	1.04135e+06	0.0148582	46.4318	No outlier	polar_2PMTBE	2_30_Fiehn_Splitless_Cstk01.ei	CStk1-01,VT40:23	GCMSD	100µll	Ok	TRUE	Ok	TRUE	217.108	0.5	0.5	Thomsons	14.4442	14.5164	MSrep_1	splitless
HepG2	MIC26KO-N	2	3.2	10000	Fructose	Ribitol	21848.2	1.28171e+06	0.0170462	53.2694	No outlier	polar_2PMTBE	2_30_Fiehn_Splitless_Cstk01.ei	CStk1-01,VT40:24	GCMSD	100µll	Ok	TRUE	Ok	TRUE	217.108	0.5	0.5	Thomsons	14.4442	14.5166	MSrep_1	splitless
HepG2	MIC26KO-N	3	3.2	10000	Fructose	Ribitol	23641.1	810216	0.0291788	91.1837	IQR_1.5_outlier	polar_2PMTBE	2_30_Fiehn_Splitless_Cstk01.ei	CStk1-01,VT40:25	GCMSD	100µll	Ok	TRUE	Ok	TRUE	217.108	0.5	0.5	Thomsons	14.4442	14.52	MSrep_1	splitless
HepG2	MIC26KO-N	4	3.2	10000	Fructose	Ribitol	17149.6	1.04734e+06	0.0163744	51.1702	No outlier	polar_2PMTBE	3_31_Fiehn_Splitless_Cstk01.ei	CStk1-01,VT40:26	GCMSD	100µll	Ok	TRUE	Ok	TRUE	217.108	0.5	0.5	Thomsons	14.4442	14.5198	MSrep_1	splitless
HepG2	MIC26KO-H	1	3	10000	Fructose	Ribitol	142745	933450	0.152922	509.739	No outlier	polar_2PMTBE	3_31_Fiehn_Splitless_Cstk01.ei	CStk1-01,VT40:27	GCMSD	100µll	Ok	TRUE	Ok	FALSE	217.108	0.5	0.5	Thomsons	14.4442	14.5232	MSrep_1	splitless
HepG2	MIC26KO-H	2	3	10000	Fructose	Ribitol	183709	935114	0.196457	654.856	No outlier	polar_2PMTBE	3_31_Fiehn_Splitless_Cstk01.ei	CStk1-01,VT40:28	GCMSD	100µll	Ok	TRUE	Ok	FALSE	217.108	0.5	0.5	Thomsons	14.4442	14.5229	MSrep_1	splitless
HepG2	MIC26KO-H	3	3	10000	Fructose	Ribitol	180391	937761	0.192363	641.21	No outlier	polar_2PMTBE	3_31_Fiehn_Splitless_Cstk01.ei	CStk1-01,VT40:29	GCMSD	100µll	Ok	TRUE	Ok	FALSE	217.108	0.5	0.5	Thomsons	14.4442	14.52	MSrep_1	splitless
HepG2	MIC26KO-H	4	3	10000	Fructose	Ribitol	166212	1.00931e+06	0.164679	548.93	No outlier	polar_2PMTBE	3_31_Fiehn_Splitless_Cstk01.ei	CStk1-01,VT40:30	GCMSD	100µll	Ok	TRUE	Ok	FALSE	217.108	0.5	0.5	Thomsons	14.4442	14.5199	MSrep_1	splitless
HepG2	WT-N	1	3.7	10000	Fumarate	Ribitol	142210	514276	0.276524	747.363	No outlier	polar_2PMTBE	2_30_Fiehn_Splitless_Cstk01.ei	CStk1-01,VT40:15	GCMSD	100µll	Ok	TRUE	Ok	FALSE	245.067	0.5	0.5	Thomsons	9.27968	9.36913	MSrep_1	splitless
HepG2	WT-N	2	3.7	10000	Fumarate	Ribitol	139076	509535	0.272948	737.697	No outlier	polar_2PMTBE	2_30_Fiehn_Splitless_Cstk01.ei	CStk1-01,VT40:16	GCMSD	100µll	Ok	TRUE	Ok	FALSE	245.067	0.5	0.5	Thomsons	9.27968	9.36908	MSrep_1	splitless
HepG2	WT-N	3	3.7	10000	Fumarate	Ribitol	170152	579750	0.293492	793.222	No outlier	polar_2PMTBE	2_30_Fiehn_Splitless_Cstk01.ei	CStk1-01,VT40:17	GCMSD	100µll	Ok	TRUE	Ok	FALSE	245.067	0.5	0.5	Thomsons	9.27968	9.3693	MSrep_1	splitless
HepG2	WT-N	4	3.7	10000	Fumarate	Ribitol	176151	600452	0.293364	792.875	No outlier	polar_2PMTBE	2_30_Fiehn_Splitless_Cstk01.ei	CStk1-01,VT40:18	GCMSD	100µll	Ok	TRUE	Ok	FALSE	245.067	0.5	0.5	Thomsons	9.27968	9.36897	MSrep_1	splitless
HepG2	WT-H	1	3.9	10000	Fumarate	Ribitol	516768	537043	0.962246	2467.3	No outlier	polar_2PMTBE	2_30_Fiehn_Splitless_Cstk01.ei	CStk1-01,VT40:19	GCMSD	100µll	Ok	TRUE	Ok	FALSE	245.067	0.5	0.5	Thomsons	9.27968	9.3691	MSrep_1	splitless
HepG2	WT-H	2	3.9	10000	Fumarate	Ribitol	655514	552432	1.1866	3042.56	No outlier	polar_2PMTBE	2_30_Fiehn_Splitless_Cstk01.ei	CStk1-01,VT40:20	GCMSD	100µll	Ok	TRUE	Ok	FALSE	245.067	0.5	0.5	Thomsons	9.27968	9.36933	MSrep_1	splitless
HepG2	WT-H	3	3.9	10000	Fumarate	Ribitol	696700	652193	1.06824	2739.08	No outlier	polar_2PMTBE	2_30_Fiehn_Splitless_Cstk01.ei	CStk1-01,VT40:21	GCMSD	100µll	Ok	TRUE	Ok	FALSE	245.067	0.5	0.5	Thomsons	9.27968	9.36597	MSrep_1	splitless
HepG2	WT-H	4	3.9	10000	Fumarate	Ribitol	941604	742138	1.26877	3253.26	No outlier	polar_2PMTBE	2_30_Fiehn_Splitless_Cstk01.ei	CStk1-01,VT40:22	GCMSD	100µll	Ok	TRUE	Ok	FALSE	245.067	0.5	0.5	Thomsons	9.27968	9.36602	MSrep_1	splitless
HepG2	MIC26KO-N	1	3.2	10000	Fumarate	Ribitol	232337	1.04135e+06	0.223112	697.224	No outlier	polar_2PMTBE	2_30_Fiehn_Splitless_Cstk01.ei	CStk1-01,VT40:23	GCMSD	100µll	Ok	TRUE	Ok	FALSE	245.067	0.5	0.5	Thomsons	9.27968	9.36567	MSrep_1	splitless
HepG2	MIC26KO-N	2	3.2	10000	Fumarate	Ribitol	161164	1.28171e+06	0.125742	392.944	No outlier	polar_2PMTBE	2_30_Fiehn_Splitless_Cstk01.ei	CStk1-01,VT40:24	GCMSD	100µll	Ok	TRUE	Ok	FALSE	245.067	0.5	0.5	Thomsons	9.27968	9.36913	MSrep_1	splitless
HepG2	MIC26KO-N	3	3.2	10000	Fumarate	Ribitol	207865	810216	0.256555	801.735	No outlier	polar_2PMTBE	2_30_Fiehn_Splitless_Cstk01.ei	CStk1-01,VT40:25	GCMSD	100µll	Ok	TRUE	Ok	FALSE	245.067	0.5	0.5	Thomsons	9.27968	9.36928	MSrep_1	splitless
HepG2	MIC26KO-N	4	3.2	10000	Fumarate	Ribitol	243607	1.04734e+06	0.232596	726.863	No outlier	polar_2PMTBE	3_31_Fiehn_Splitless_Cstk01.ei	CStk1-01,VT40:26	GCMSD	100µll	Ok	TRUE	Ok	FALSE	245.067	0.5	0.5	Thomsons	9.27968	9.36578	MSrep_1	splitless
HepG2	MIC26KO-H	1	3	10000	Fumarate	Ribitol	447506	933450	0.479411	1598.04	No outlier	polar_2PMTBE	3_31_Fiehn_Splitless_Cstk01.ei	CStk1-01,VT40:27	GCMSD	100µll	Ok	TRUE	Ok	FALSE	245.067	0.5	0.5	Thomsons	9.27968	9.36927	MSrep_1	splitless
HepG2	MIC26KO-H	2	3	10000	Fumarate	Ribitol	427373	935114	0.457028	1523.43	No outlier	polar_2PMTBE	3_31_Fiehn_Splitless_Cstk01.ei	CStk1-01,VT40:28	GCMSD	100µll	Ok	TRUE	Ok	FALSE	245.067	0.5	0.5	Thomsons	9.27968	9.36573	MSrep_1	splitless
HepG2	MIC26KO-H	3	3	10000	Fumarate	Ribitol	553668	937761	0.590414	1968.05	IQR_1.5_outlier	polar_2PMTBE	3_31_Fiehn_Splitless_Cstk01.ei	CStk1-01,VT40:29	GCMSD	100µll	Ok	TRUE	Ok	FALSE	245.067	0.5	0.5	Thomsons	9.27968	9.36607	MSrep_1	splitless
HepG2	MIC26KO-H	4	3	10000	Fumarate	Ribitol	486171	1.00931e+06	0.481688	1605.63	No outlier	polar_2PMTBE	3_31_Fiehn_Splitless_Cstk01.ei	CStk1-01,VT40:30	GCMSD	100µll	Ok	TRUE	Ok	FALSE	245.067	0.5	0.5	Thomsons	9.27968	9.3692	MSrep_1	splitless
HepG2	WT-N	1	3.7	10000	Gaba	Ribitol	11666.9	514276	0.022686	61.3136	IQR_1.5_outlier	polar_2PMTBE	2_30_Fiehn_Splitless_Cstk01.ei	CStk1-01,VT40:15	GCMSD	100µll	Ok	TRUE	Ok	TRUE	304.1	0.5	0.5	Thomsons	11.2328	11.3076	MSrep_1	splitless
HepG2	WT-N	2	3.7	10000	Gaba	Ribitol	10852.4	509535	0.0212986	57.5638	No outlier	polar_2PMTBE	2_30_Fiehn_Splitless_Cstk01.ei	CStk1-01,VT40:16	GCMSD	100µll	Ok	TRUE	Ok	TRUE	304.1	0.5	0.5	Thomsons	11.2328	11.3042	MSrep_1	splitless
HepG2	WT-N	3	3.7	10000	Gaba	Ribitol	11704.3	579750	0.0201885	54.5635	No outlier	polar_2PMTBE	2_30_Fiehn_Splitless_Cstk01.ei	CStk1-01,VT40:17	GCMSD	100µll	Ok	TRUE	Ok	TRUE	304.1	0.5	0.5	Thomsons	11.2328	11.3045	MSrep_1	splitless
HepG2	WT-N	4	3.7	10000	Gaba	Ribitol	12510.7	600452	0.0208355	56.3123	No outlier	polar_2PMTBE	2_30_Fiehn_Splitless_Cstk01.ei	CStk1-01,VT40:18	GCMSD	100µll	Ok	TRUE	Ok	TRUE	304.1	0.5	0.5	Thomsons	11.2328	11.3106	MSrep_1	splitless
HepG2	WT-H	1	3.9	10000	Gaba	Ribitol	15658.5	537043	0.0291568	74.761	No outlier	polar_2PMTBE	2_30_Fiehn_Splitless_Cstk01.ei	CStk1-01,VT40:19	GCMSD	100µll	Ok	TRUE	Ok	TRUE	304.1	0.5	0.5	Thomsons	11.2328	11.3075	MSrep_1	splitless
HepG2	WT-H	2	3.9	10000	Gaba	Ribitol	16254.4	552432	0.0294233	75.4444	No outlier	polar_2PMTBE	2_30_Fiehn_Splitless_Cstk01.ei	CStk1-01,VT40:20	GCMSD	100µll	Ok	TRUE	Ok	TRUE	304.1	0.5	0.5	Thomsons	11.2328	11.3077	MSrep_1	splitless
HepG2	WT-H	3	3.9	10000	Gaba	Ribitol	16588	652193	0.0254342	65.2159	No outlier	polar_2PMTBE	2_30_Fiehn_Splitless_Cstk01.ei	CStk1-01,VT40:21	GCMSD	100µll	Ok	TRUE	Ok	TRUE	304.1	0.5	0.5	Thomsons	11.2328	11.3044	MSrep_1	splitless
HepG2	WT-H	4	3.9	10000	Gaba	Ribitol	20137.9	742138	0.027135	69.5769	No outlier	polar_2PMTBE	2_30_Fiehn_Splitless_Cstk01.ei	CStk1-01,VT40:22	GCMSD	100µll	Ok	TRUE	Ok	FALSE	304.1	0.5	0.5	Thomsons	11.2328	11.3044	MSrep_1	splitless
HepG2	MIC26KO-N	1	3.2	10000	Gaba	Ribitol	13969.9	1.04135e+06	0.0134151	41.9223	No outlier	polar_2PMTBE	2_30_Fiehn_Splitless_Cstk01.ei	CStk1-01,VT40:23	GCMSD	100µll	Ok	TRUE	Ok	TRUE	304.1	0.5	0.5	Thomsons	11.2328	11.3073	MSrep_1	splitless
HepG2	MIC26KO-N	2	3.2	10000	Gaba	Ribitol	10757.3	1.28171e+06	0.00839296	26.228	No outlier	polar_2PMTBE	2_30_Fiehn_Splitless_Cstk01.ei	CStk1-01,VT40:24	GCMSD	100µll	Ok	TRUE	Ok	TRUE	304.1	0.5	0.5	Thomsons	11.2328	11.3043	MSrep_1	splitless
HepG2	MIC26KO-N	3	3.2	10000	Gaba	Ribitol	13089.1	810216	0.0161551	50.4846	No outlier	polar_2PMTBE	2_30_Fiehn_Splitless_Cstk01.ei	CStk1-01,VT40:25	GCMSD	100µll	Ok	TRUE	Ok	TRUE	304.1	0.5	0.5	Thomsons	11.2328	11.3077	MSrep_1	splitless
HepG2	MIC26KO-N	4	3.2	10000	Gaba	Ribitol	16462.6	1.04734e+06	0.0157185	49.1202	No outlier	polar_2PMTBE	3_31_Fiehn_Splitless_Cstk01.ei	CStk1-01,VT40:26	GCMSD	100µll	Ok	TRUE	Ok	TRUE	304.1	0.5	0.5	Thomsons	11.2328	11.3107	MSrep_1	splitless
HepG2	MIC26KO-H	1	3	10000	Gaba	Ribitol	12541.2	933450	0.0134353	44.7843	No outlier	polar_2PMTBE	3_31_Fiehn_Splitless_Cstk01.ei	CStk1-01,VT40:27	GCMSD	100µll	Ok	TRUE	Ok	TRUE	304.1	0.5	0.5	Thomsons	11.2328	11.3077	MSrep_1	splitless
HepG2	MIC26KO-H	2	3	10000	Gaba	Ribitol	12325.4	935114	0.0131806	43.9354	No outlier	polar_2PMTBE	3_31_Fiehn_Splitless_Cstk01.ei	CStk1-01,VT40:28	GCMSD	100µll	Ok	TRUE	Ok	FALSE	304.1	0.5	0.5	Thomsons	11.2328	11.3041	MSrep_1	splitless
HepG2	MIC26KO-H	3	3	10000	Gaba	Ribitol	12181.2	937761	0.0129896	43.2988	No outlier	polar_2PMTBE	3_31_Fiehn_Splitless_Cstk01.ei	CStk1-01,VT40:29	GCMSD	100µll	Ok	TRUE	Ok	FALSE	304.1	0.5	0.5	Thomsons	11.2328	11.3077	MSrep_1	splitless
HepG2	MIC26KO-H	4	3	10000	Gaba	Ribitol	14181.3	1.00931e+06	0.0140506	46.8352	IQR_1.5_outlier	polar_2PMTBE	3_31_Fiehn_Splitless_Cstk01.ei	CStk1-01,VT40:30	GCMSD	100µll	Ok	TRUE	Ok	FALSE	304.1	0.5	0.5	Thomsons	11.2328	11.3076	MSrep_1	splitless
HepG2	WT-H	1	3.9	10000	Gluconate	Ribitol	13167.7	537043	0.0245189	62.8689	IQR_1.5_outlier	polar_2PMTBE	2_30_Fiehn_Splitless_Cstk01.ei	CStk1-01,VT40:19	GCMSD	100µll	Ok	TRUE	Ok	TRUE	333.138	0.5	0.5	Thomsons	15.5067	15.583	MSrep_1	splitless
HepG2	WT-H	2	3.9	10000	Gluconate	Ribitol	12380.3	552432	0.0224106	57.463	No outlier	polar_2PMTBE	2_30_Fiehn_Splitless_Cstk01.ei	CStk1-01,VT40:20	GCMSD	100µll	Ok	TRUE	Ok	TRUE	333.138	0.5	0.5	Thomsons	15.5067	15.58	MSrep_1	splitless
HepG2	WT-H	3	3.9	10000	Gluconate	Ribitol	12904	652193	0.0197856	50.7324	No outlier	polar_2PMTBE	2_30_Fiehn_Splitless_Cstk01.ei	CStk1-01,VT40:21	GCMSD	100µll	Ok	TRUE	Ok	TRUE	333.138	0.5	0.5	Thomsons	15.5067	15.5799	MSrep_1	splitless
HepG2	WT-H	4	3.9	10000	Gluconate	Ribitol	15170.7	742138	0.0204419	52.4152	No outlier	polar_2PMTBE	2_30_Fiehn_Splitless_Cstk01.ei	CStk1-01,VT40:22	GCMSD	100µll	Ok	TRUE	Ok	TRUE	333.138	0.5	0.5	Thomsons	15.5067	15.5832	MSrep_1	splitless
HepG2	MIC26KO-H	1	3	10000	Gluconate	Ribitol	22327.7	933450	0.0239196	79.7319	No outlier	polar_2PMTBE	3_31_Fiehn_Splitless_Cstk01.ei	CStk1-01,VT40:27	GCMSD	100µll	Ok	TRUE	Ok	TRUE	333.138	0.5	0.5	Thomsons	15.5067	15.58	MSrep_1	splitless
HepG2	MIC26KO-H	2	3	10000	Gluconate	Ribitol	23642.7	935114	0.0252833	84.2775	No outlier	polar_2PMTBE	3_31_Fiehn_Splitless_Cstk01.ei	CStk1-01,VT40:28	GCMSD	100µll	Ok	TRUE	Ok	TRUE	333.138	0.5	0.5	Thomsons	15.5067	15.5797	MSrep_1	splitless
HepG2	MIC26KO-H	3	3	10000	Gluconate	Ribitol	20028.2	937761	0.0213575	71.1916	No outlier	polar_2PMTBE	3_31_Fiehn_Splitless_Cstk01.ei	CStk1-01,VT40:29	GCMSD	100µll	Ok	TRUE	Ok	TRUE	333.138	0.5	0.5	Thomsons	15.5067	15.5832	MSrep_1	splitless
HepG2	MIC26KO-H	4	3	10000	Gluconate	Ribitol	24715.5	1.00931e+06	0.0244876	81.6252	No outlier	polar_2PMTBE	3_31_Fiehn_Splitless_Cstk01.ei	CStk1-01,VT40:30	GCMSD	100µll	Ok	TRUE	Ok	TRUE	333.138	0.5	0.5	Thomsons	15.5067	15.5799	MSrep_1	splitless
HepG2	WT-N	1	3.7	10000	Glucose	Ribitol	13510.8	514276	0.0262716	71.0043	No outlier	polar_2PMTBE	2_30_Fiehn_Splitless_Cstk01.ei	CStk1-01,VT40:15	GCMSD	100µll	Ok	TRUE	Ok	FALSE	205.108	0.5	0.5	Thomsons	14.6634	14.7403	MSrep_1	splitless
HepG2	WT-N	2	3.7	10000	Glucose	Ribitol	98554.3	509535	0.19342	522.757	IQR_1.5_outlier	polar_2PMTBE	2_30_Fiehn_Splitless_Cstk01.ei	CStk1-01,VT40:16	GCMSD	100µll	Ok	TRUE	Ok	FALSE	205.108	0.5	0.5	Thomsons	14.6634	14.7435	MSrep_1	splitless
HepG2	WT-N	3	3.7	10000	Glucose	Ribitol	70698.6	579750	0.121947	329.586	No outlier	polar_2PMTBE	2_30_Fiehn_Splitless_Cstk01.ei	CStk1-01,VT40:17	GCMSD	100µll	Ok	TRUE	Ok	TRUE	205.108	0.5	0.5	Thomsons	14.6634	14.7437	MSrep_1	splitless
HepG2	WT-N	4	3.7	10000	Glucose	Ribitol	71776.7	600452	0.119538	323.075	No outlier	polar_2PMTBE	2_30_Fiehn_Splitless_Cstk01.ei	CStk1-01,VT40:18	GCMSD	100µll	Ok	TRUE	Ok	TRUE	205.108	0.5	0.5	Thomsons	14.6634	14.7433	MSrep_1	splitless
HepG2	WT-H	1	3.9	10000	Glucose	Ribitol	310034	537043	0.577298	1480.25	No outlier	polar_2PMTBE	2_30_Fiehn_Splitless_Cstk01.ei	CStk1-01,VT40:19	GCMSD	100µll	Ok	TRUE	Ok	TRUE	205.108	0.5	0.5	Thomsons	14.6634	14.7435	MSrep_1	splitless
HepG2	WT-H	2	3.9	10000	Glucose	Ribitol	354125	552432	0.64103	1643.67	No outlier	polar_2PMTBE	2_30_Fiehn_Splitless_Cstk01.ei	CStk1-01,VT40:20	GCMSD	100µll	Ok	TRUE	Ok	TRUE	205.108	0.5	0.5	Thomsons	14.6634	14.7437	MSrep_1	splitless
HepG2	WT-H	3	3.9	10000	Glucose	Ribitol	521070	652193	0.798951	2048.59	No outlier	polar_2PMTBE	2_30_Fiehn_Splitless_Cstk01.ei	CStk1-01,VT40:21	GCMSD	100µll	Ok	TRUE	Ok	TRUE	205.108	0.5	0.5	Thomsons	14.6634	14.7403	MSrep_1	splitless
HepG2	WT-H	4	3.9	10000	Glucose	Ribitol	614636	742138	0.828197	2123.58	No outlier	polar_2PMTBE	2_30_Fiehn_Splitless_Cstk01.ei	CStk1-01,VT40:22	GCMSD	100µll	Ok	TRUE	Ok	FALSE	205.108	0.5	0.5	Thomsons	14.6634	14.7404	MSrep_1	splitless
HepG2	MIC26KO-N	1	3.2	10000	Glucose	Ribitol	36449.1	1.04135e+06	0.0350017	109.38	No outlier	polar_2PMTBE	2_30_Fiehn_Splitless_Cstk01.ei	CStk1-01,VT40:23	GCMSD	100µll	Ok	TRUE	Ok	TRUE	205.108	0.5	0.5	Thomsons	14.6634	14.7401	MSrep_1	splitless
HepG2	MIC26KO-N	2	3.2	10000	Glucose	Ribitol	232305	1.28171e+06	0.181247	566.396	No outlier	polar_2PMTBE	2_30_Fiehn_Splitless_Cstk01.ei	CStk1-01,VT40:24	GCMSD	100µll	Ok	TRUE	Ok	FALSE	205.108	0.5	0.5	Thomsons	14.6634	14.7403	MSrep_1	splitless
HepG2	MIC26KO-N	3	3.2	10000	Glucose	Ribitol	205072	810216	0.253108	790.963	No outlier	polar_2PMTBE	2_30_Fiehn_Splitless_Cstk01.ei	CStk1-01,VT40:25	GCMSD	100µll	Ok	TRUE	Ok	FALSE	205.108	0.5	0.5	Thomsons	14.6634	14.7534	MSrep_1	splitless
HepG2	MIC26KO-N	4	3.2	10000	Glucose	Ribitol	84243.5	1.04734e+06	0.0804357	251.362	No outlier	polar_2PMTBE	3_31_Fiehn_Splitless_Cstk01.ei	CStk1-01,VT40:26	GCMSD	100µll	Ok	TRUE	Ok	TRUE	205.108	0.5	0.5	Thomsons	14.6634	14.7434	MSrep_1	splitless
HepG2	MIC26KO-H	1	3	10000	Glucose	Ribitol	1.90359e+06	933450	2.0393	6797.68	No outlier	polar_2PMTBE	3_31_Fiehn_Splitless_Cstk01.ei	CStk1-01,VT40:27	GCMSD	100µll	Ok	TRUE	Ok	TRUE	205.108	0.5	0.5	Thomsons	14.6634	14.7404	MSrep_1	splitless
HepG2	MIC26KO-H	2	3	10000	Glucose	Ribitol	2.1774e+06	935114	2.32849	7761.64	No outlier	polar_2PMTBE	3_31_Fiehn_Splitless_Cstk01.ei	CStk1-01,VT40:28	GCMSD	100µll	Ok	TRUE	Ok	TRUE	205.108	0.5	0.5	Thomsons	14.6634	14.7401	MSrep_1	splitless
HepG2	MIC26KO-H	3	3	10000	Glucose	Ribitol	2.72724e+06	937761	2.90824	9694.14	IQR_1.5_outlier	polar_2PMTBE	3_31_Fiehn_Splitless_Cstk01.ei	CStk1-01,VT40:29	GCMSD	100µll	Ok	TRUE	Ok	FALSE	205.108	0.5	0.5	Thomsons	14.6634	14.7404	MSrep_1	splitless
HepG2	MIC26KO-H	4	3	10000	Glucose	Ribitol	2.44725e+06	1.00931e+06	2.42468	8082.26	No outlier	polar_2PMTBE	3_31_Fiehn_Splitless_Cstk01.ei	CStk1-01,VT40:30	GCMSD	100µll	Ok	TRUE	Ok	TRUE	205.108	0.5	0.5	Thomsons	14.6634	14.7403	MSrep_1	splitless
HepG2	WT-N	1	3.7	10000	Glutamate	Ribitol	2.4364e+07	514276	47.3754	128042	No outlier	polar_2PMTBE	2_30_Fiehn_Splitless_Cstk01.ei	CStk1-01,VT40:15	GCMSD	100µll	Ok	TRUE	Ok	FALSE	246.135	0.5	0.5	Thomsons	12.0896	12.173	MSrep_1	splitless
HepG2	WT-N	2	3.7	10000	Glutamate	Ribitol	2.35977e+07	509535	46.3123	125168	No outlier	polar_2PMTBE	2_30_Fiehn_Splitless_Cstk01.ei	CStk1-01,VT40:16	GCMSD	100µll	Ok	TRUE	Ok	FALSE	246.135	0.5	0.5	Thomsons	12.0896	12.173	MSrep_1	splitless
HepG2	WT-N	3	3.7	10000	Glutamate	Ribitol	2.46114e+07	579750	42.4517	114734	No outlier	polar_2PMTBE	2_30_Fiehn_Splitless_Cstk01.ei	CStk1-01,VT40:17	GCMSD	100µll	Ok	TRUE	Ok	FALSE	246.135	0.5	0.5	Thomsons	12.0896	12.1732	MSrep_1	splitless
HepG2	WT-N	4	3.7	10000	Glutamate	Ribitol	2.47644e+07	600452	41.243	111467	No outlier	polar_2PMTBE	2_30_Fiehn_Splitless_Cstk01.ei	CStk1-01,VT40:18	GCMSD	100µll	Ok	TRUE	Ok	FALSE	246.135	0.5	0.5	Thomsons	12.0896	12.1761	MSrep_1	splitless
HepG2	WT-H	1	3.9	10000	Glutamate	Ribitol	1.95106e+07	537043	36.3297	93153.2	No outlier	polar_2PMTBE	2_30_Fiehn_Splitless_Cstk01.ei	CStk1-01,VT40:19	GCMSD	100µll	Ok	TRUE	Ok	FALSE	246.135	0.5	0.5	Thomsons	12.0896	12.173	MSrep_1	splitless
HepG2	WT-H	2	3.9	10000	Glutamate	Ribitol	1.9854e+07	552432	35.9393	92151.9	No outlier	polar_2PMTBE	2_30_Fiehn_Splitless_Cstk01.ei	CStk1-01,VT40:20	GCMSD	100µll	Ok	TRUE	Ok	FALSE	246.135	0.5	0.5	Thomsons	12.0896	12.1732	MSrep_1	splitless
HepG2	WT-H	3	3.9	10000	Glutamate	Ribitol	2.00074e+07	652193	30.6771	78659.1	No outlier	polar_2PMTBE	2_30_Fiehn_Splitless_Cstk01.ei	CStk1-01,VT40:21	GCMSD	100µll	Ok	TRUE	Ok	FALSE	246.135	0.5	0.5	Thomsons	12.0896	12.1731	MSrep_1	splitless
HepG2	WT-H	4	3.9	10000	Glutamate	Ribitol	2.0446e+07	742138	27.5502	70641.5	No outlier	polar_2PMTBE	2_30_Fiehn_Splitless_Cstk01.ei	CStk1-01,VT40:22	GCMSD	100µll	Ok	TRUE	Ok	FALSE	246.135	0.5	0.5	Thomsons	12.0896	12.1723	MSrep_1	splitless
HepG2	MIC26KO-N	1	3.2	10000	Glutamate	Ribitol	2.82567e+07	1.04135e+06	27.1347	84795.8	No outlier	polar_2PMTBE	2_30_Fiehn_Splitless_Cstk01.ei	CStk1-01,VT40:23	GCMSD	100µll	Ok	TRUE	Ok	FALSE	246.135	0.5	0.5	Thomsons	12.0896	12.176	MSrep_1	splitless
HepG2	MIC26KO-N	2	3.2	10000	Glutamate	Ribitol	2.43741e+07	1.28171e+06	19.017	59428	No outlier	polar_2PMTBE	2_30_Fiehn_Splitless_Cstk01.ei	CStk1-01,VT40:24	GCMSD	100µll	Ok	TRUE	Ok	FALSE	246.135	0.5	0.5	Thomsons	12.0896	12.1763	MSrep_1	splitless
HepG2	MIC26KO-N	3	3.2	10000	Glutamate	Ribitol	2.66069e+07	810216	32.8393	102623	IQR_1.5_outlier	polar_2PMTBE	2_30_Fiehn_Splitless_Cstk01.ei	CStk1-01,VT40:25	GCMSD	100µll	Ok	TRUE	Ok	FALSE	246.135	0.5	0.5	Thomsons	12.0896	12.1764	MSrep_1	splitless
HepG2	MIC26KO-N	4	3.2	10000	Glutamate	Ribitol	2.83029e+07	1.04734e+06	27.0236	84448.8	No outlier	polar_2PMTBE	3_31_Fiehn_Splitless_Cstk01.ei	CStk1-01,VT40:26	GCMSD	100µll	Ok	TRUE	Ok	FALSE	246.135	0.5	0.5	Thomsons	12.0896	12.1761	MSrep_1	splitless
HepG2	MIC26KO-H	1	3	10000	Glutamate	Ribitol	2.34137e+07	933450	25.083	83610	No outlier	polar_2PMTBE	3_31_Fiehn_Splitless_Cstk01.ei	CStk1-01,VT40:27	GCMSD	100µll	Ok	TRUE	Ok	FALSE	246.135	0.5	0.5	Thomsons	12.0896	12.1764	MSrep_1	splitless
HepG2	MIC26KO-H	2	3	10000	Glutamate	Ribitol	2.36304e+07	935114	25.2701	84233.5	IQR_1.5_outlier	polar_2PMTBE	3_31_Fiehn_Splitless_Cstk01.ei	CStk1-01,VT40:28	GCMSD	100µll	Ok	TRUE	Ok	FALSE	246.135	0.5	0.5	Thomsons	12.0896	12.1761	MSrep_1	splitless
HepG2	MIC26KO-H	3	3	10000	Glutamate	Ribitol	2.34943e+07	937761	25.0536	83512	No outlier	polar_2PMTBE	3_31_Fiehn_Splitless_Cstk01.ei	CStk1-01,VT40:29	GCMSD	100µll	Ok	TRUE	Ok	FALSE	246.135	0.5	0.5	Thomsons	12.0896	12.1764	MSrep_1	splitless
HepG2	MIC26KO-H	4	3	10000	Glutamate	Ribitol	2.50591e+07	1.00931e+06	24.828	82760	No outlier	polar_2PMTBE	3_31_Fiehn_Splitless_Cstk01.ei	CStk1-01,VT40:30	GCMSD	100µll	Ok	TRUE	Ok	FALSE	246.135	0.5	0.5	Thomsons	12.0896	12.1763	MSrep_1	splitless
HepG2	WT-N	1	3.7	10000	Glutamine_UK_13.48	Ribitol	6.62633e+06	514276	12.8848	34823.7	No outlier	polar_2PMTBE	2_30_Fiehn_Splitless_Cstk01.ei	CStk1-01,VT40:15	GCMSD	100µll	Ok	TRUE	Ok	FALSE	156.088	0.5	0.5	Thomsons	13.45	13.5539	MSrep_1	splitless
HepG2	WT-N	2	3.7	10000	Glutamine_UK_13.48	Ribitol	4.54727e+06	509535	8.92435	24119.9	No outlier	polar_2PMTBE	2_30_Fiehn_Splitless_Cstk01.ei	CStk1-01,VT40:16	GCMSD	100µll	Ok	TRUE	Ok	FALSE	156.088	0.5	0.5	Thomsons	13.45	13.5506	MSrep_1	splitless
HepG2	WT-N	3	3.7	10000	Glutamine_UK_13.48	Ribitol	7.92057e+06	579750	13.662	36924.4	No outlier	polar_2PMTBE	2_30_Fiehn_Splitless_Cstk01.ei	CStk1-01,VT40:17	GCMSD	100µll	Ok	TRUE	Ok	FALSE	156.088	0.5	0.5	Thomsons	13.45	13.5508	MSrep_1	splitless
HepG2	WT-N	4	3.7	10000	Glutamine_UK_13.48	Ribitol	6.6576e+06	600452	11.0876	29966.6	No outlier	polar_2PMTBE	2_30_Fiehn_Splitless_Cstk01.ei	CStk1-01,VT40:18	GCMSD	100µll	Ok	TRUE	Ok	FALSE	156.088	0.5	0.5	Thomsons	13.45	13.5505	MSrep_1	splitless
HepG2	WT-H	1	3.9	10000	Glutamine_UK_13.48	Ribitol	4.12637e+06	537043	7.6835	19701.3	IQR_1.5_outlier	polar_2PMTBE	2_30_Fiehn_Splitless_Cstk01.ei	CStk1-01,VT40:19	GCMSD	100µll	Ok	TRUE	Ok	FALSE	156.088	0.5	0.5	Thomsons	13.45	13.5506	MSrep_1	splitless
HepG2	WT-H	2	3.9	10000	Glutamine_UK_13.48	Ribitol	3.42427e+06	552432	6.19854	15893.7	No outlier	polar_2PMTBE	2_30_Fiehn_Splitless_Cstk01.ei	CStk1-01,VT40:20	GCMSD	100µll	Ok	TRUE	Ok	FALSE	156.088	0.5	0.5	Thomsons	13.45	13.5509	MSrep_1	splitless
HepG2	WT-H	3	3.9	10000	Glutamine_UK_13.48	Ribitol	3.11603e+06	652193	4.77778	12250.7	No outlier	polar_2PMTBE	2_30_Fiehn_Splitless_Cstk01.ei	CStk1-01,VT40:21	GCMSD	100µll	Ok	TRUE	Ok	FALSE	156.088	0.5	0.5	Thomsons	13.45	13.554	MSrep_1	splitless
HepG2	WT-H	4	3.9	10000	Glutamine_UK_13.48	Ribitol	4.34002e+06	742138	5.84799	14994.9	No outlier	polar_2PMTBE	2_30_Fiehn_Splitless_Cstk01.ei	CStk1-01,VT40:22	GCMSD	100µll	Ok	TRUE	Ok	FALSE	156.088	0.5	0.5	Thomsons	13.45	13.554	MSrep_1	splitless
HepG2	MIC26KO-N	1	3.2	10000	Glutamine_UK_13.48	Ribitol	1.7263e+07	1.04135e+06	16.5775	51804.7	No outlier	polar_2PMTBE	2_30_Fiehn_Splitless_Cstk01.ei	CStk1-01,VT40:23	GCMSD	100µll	Ok	TRUE	Ok	FALSE	156.088	0.5	0.5	Thomsons	13.45	13.5602	MSrep_1	splitless
HepG2	MIC26KO-N	2	3.2	10000	Glutamine_UK_13.48	Ribitol	1.143e+07	1.28171e+06	8.91779	27868.1	No outlier	polar_2PMTBE	2_30_Fiehn_Splitless_Cstk01.ei	CStk1-01,VT40:24	GCMSD	100µll	Ok	TRUE	Ok	FALSE	156.088	0.5	0.5	Thomsons	13.45	13.5571	MSrep_1	splitless
HepG2	MIC26KO-N	3	3.2	10000	Glutamine_UK_13.48	Ribitol	1.54173e+07	810216	19.0287	59464.6	No outlier	polar_2PMTBE	2_30_Fiehn_Splitless_Cstk01.ei	CStk1-01,VT40:25	GCMSD	100µll	Ok	TRUE	Ok	FALSE	156.088	0.5	0.5	Thomsons	13.45	13.5573	MSrep_1	splitless
HepG2	MIC26KO-N	4	3.2	10000	Glutamine_UK_13.48	Ribitol	1.87034e+07	1.04734e+06	17.858	55806.3	No outlier	polar_2PMTBE	3_31_Fiehn_Splitless_Cstk01.ei	CStk1-01,VT40:26	GCMSD	100µll	Ok	TRUE	Ok	FALSE	156.088	0.5	0.5	Thomsons	13.45	13.5603	MSrep_1	splitless
HepG2	MIC26KO-H	1	3	10000	Glutamine_UK_13.48	Ribitol	1.4739e+07	933450	15.7898	52632.8	No outlier	polar_2PMTBE	3_31_Fiehn_Splitless_Cstk01.ei	CStk1-01,VT40:27	GCMSD	100µll	Ok	TRUE	Ok	FALSE	156.088	0.5	0.5	Thomsons	13.45	13.5605	MSrep_1	splitless
HepG2	MIC26KO-H	2	3	10000	Glutamine_UK_13.48	Ribitol	1.48795e+07	935114	15.9119	53039.8	No outlier	polar_2PMTBE	3_31_Fiehn_Splitless_Cstk01.ei	CStk1-01,VT40:28	GCMSD	100µll	Ok	TRUE	Ok	FALSE	156.088	0.5	0.5	Thomsons	13.45	13.5602	MSrep_1	splitless
HepG2	MIC26KO-H	3	3	10000	Glutamine_UK_13.48	Ribitol	1.39055e+07	937761	14.8284	49427.8	No outlier	polar_2PMTBE	3_31_Fiehn_Splitless_Cstk01.ei	CStk1-01,VT40:29	GCMSD	100µll	Ok	TRUE	Ok	FALSE	156.088	0.5	0.5	Thomsons	13.45	13.5573	MSrep_1	splitless
HepG2	MIC26KO-H	4	3	10000	Glutamine_UK_13.48	Ribitol	1.80209e+07	1.00931e+06	17.8547	59515.6	IQR_1.5_outlier	polar_2PMTBE	3_31_Fiehn_Splitless_Cstk01.ei	CStk1-01,VT40:30	GCMSD	100µll	Ok	TRUE	Ok	FALSE	156.088	0.5	0.5	Thomsons	13.45	13.5604	MSrep_1	splitless
HepG2	WT-N	1	3.7	10000	Glycerate	Ribitol	7895.08	514276	0.0153518	41.4915	IQR_1.5_outlier	polar_2PMTBE	2_30_Fiehn_Splitless_Cstk01.ei	CStk1-01,VT40:15	GCMSD	100µll	Ok	TRUE	Ok	TRUE	189.077	0.5	0.5	Thomsons	9.18862	9.27838	MSrep_1	splitless
HepG2	WT-N	2	3.7	10000	Glycerate	Ribitol	4738.86	509535	0.00930036	25.1361	No outlier	polar_2PMTBE	2_30_Fiehn_Splitless_Cstk01.ei	CStk1-01,VT40:16	GCMSD	100µll	Ok	TRUE	Ok	TRUE	189.077	0.5	0.5	Thomsons	9.18862	9.27508	MSrep_1	splitless
HepG2	WT-N	3	3.7	10000	Glycerate	Ribitol	6467.94	579750	0.0111564	30.1525	No outlier	polar_2PMTBE	2_30_Fiehn_Splitless_Cstk01.ei	CStk1-01,VT40:17	GCMSD	100µll	Ok	TRUE	Ok	TRUE	189.077	0.5	0.5	Thomsons	9.18862	9.2753	MSrep_1	splitless
HepG2	WT-N	4	3.7	10000	Glycerate	Ribitol	4694.09	600452	0.0078176	21.1286	No outlier	polar_2PMTBE	2_30_Fiehn_Splitless_Cstk01.ei	CStk1-01,VT40:18	GCMSD	100µll	Ok	TRUE	Ok	TRUE	189.077	0.5	0.5	Thomsons	9.18862	9.27822	MSrep_1	splitless
HepG2	WT-H	1	3.9	10000	Glycerate	Ribitol	6071.27	537043	0.011305	28.9871	No outlier	polar_2PMTBE	2_30_Fiehn_Splitless_Cstk01.ei	CStk1-01,VT40:19	GCMSD	100µll	Ok	TRUE	Ok	TRUE	189.077	0.5	0.5	Thomsons	9.18862	9.28157	MSrep_1	splitless
HepG2	WT-H	2	3.9	10000	Glycerate	Ribitol	6292.2	552432	0.01139	29.2051	No outlier	polar_2PMTBE	2_30_Fiehn_Splitless_Cstk01.ei	CStk1-01,VT40:20	GCMSD	100µll	Ok	TRUE	Ok	TRUE	189.077	0.5	0.5	Thomsons	9.18862	9.27532	MSrep_1	splitless
HepG2	WT-H	3	3.9	10000	Glycerate	Ribitol	8133.53	652193	0.0124711	31.9771	No outlier	polar_2PMTBE	2_30_Fiehn_Splitless_Cstk01.ei	CStk1-01,VT40:21	GCMSD	100µll	Ok	TRUE	Ok	TRUE	189.077	0.5	0.5	Thomsons	9.18862	9.27197	MSrep_1	splitless
HepG2	WT-H	4	3.9	10000	Glycerate	Ribitol	8919.93	742138	0.0120192	30.8186	No outlier	polar_2PMTBE	2_30_Fiehn_Splitless_Cstk01.ei	CStk1-01,VT40:22	GCMSD	100µll	Ok	TRUE	Ok	TRUE	189.077	0.5	0.5	Thomsons	9.18862	9.27525	MSrep_1	splitless
HepG2	MIC26KO-N	1	3.2	10000	Glycerate	Ribitol	7536.96	1.04135e+06	0.00723769	22.6178	No outlier	polar_2PMTBE	2_30_Fiehn_Splitless_Cstk01.ei	CStk1-01,VT40:23	GCMSD	100µll	Ok	TRUE	Ok	TRUE	189.077	0.5	0.5	Thomsons	9.18862	9.27492	MSrep_1	splitless
HepG2	MIC26KO-N	2	3.2	10000	Glycerate	Ribitol	4983.61	1.28171e+06	0.00388827	12.1508	No outlier	polar_2PMTBE	2_30_Fiehn_Splitless_Cstk01.ei	CStk1-01,VT40:24	GCMSD	100µll	Ok	TRUE	Ok	TRUE	189.077	0.5	0.5	Thomsons	9.18862	9.27513	MSrep_1	splitless
HepG2	MIC26KO-N	3	3.2	10000	Glycerate	Ribitol	14222.6	810216	0.0175541	54.8564	IQR_1.5_outlier	polar_2PMTBE	2_30_Fiehn_Splitless_Cstk01.ei	CStk1-01,VT40:25	GCMSD	100µll	Ok	TRUE	Ok	TRUE	189.077	0.5	0.5	Thomsons	9.18862	9.27852	MSrep_1	splitless
HepG2	MIC26KO-N	4	3.2	10000	Glycerate	Ribitol	6971.94	1.04734e+06	0.00665681	20.8025	No outlier	polar_2PMTBE	3_31_Fiehn_Splitless_Cstk01.ei	CStk1-01,VT40:26	GCMSD	100µll	Ok	TRUE	Ok	TRUE	189.077	0.5	0.5	Thomsons	9.18862	9.27502	MSrep_1	splitless
HepG2	MIC26KO-H	1	3	10000	Glycerate	Ribitol	6227.39	933450	0.00667137	22.2379	IQR_1.5_outlier	polar_2PMTBE	3_31_Fiehn_Splitless_Cstk01.ei	CStk1-01,VT40:27	GCMSD	100µll	Ok	TRUE	Ok	TRUE	189.077	0.5	0.5	Thomsons	9.18862	9.27202	MSrep_1	splitless
HepG2	MIC26KO-H	2	3	10000	Glycerate	Ribitol	5610.39	935114	0.00599968	19.9989	No outlier	polar_2PMTBE	3_31_Fiehn_Splitless_Cstk01.ei	CStk1-01,VT40:28	GCMSD	100µll	Ok	TRUE	Ok	TRUE	189.077	0.5	0.5	Thomsons	9.18862	9.27497	MSrep_1	splitless
HepG2	MIC26KO-H	3	3	10000	Glycerate	Ribitol	5494.79	937761	0.00585948	19.5316	No outlier	polar_2PMTBE	3_31_Fiehn_Splitless_Cstk01.ei	CStk1-01,VT40:29	GCMSD	100µll	Ok	TRUE	Ok	TRUE	189.077	0.5	0.5	Thomsons	9.18862	9.27855	MSrep_1	splitless
HepG2	MIC26KO-H	4	3	10000	Glycerate	Ribitol	5443.98	1.00931e+06	0.00539378	17.9793	No outlier	polar_2PMTBE	3_31_Fiehn_Splitless_Cstk01.ei	CStk1-01,VT40:30	GCMSD	100µll	Ok	TRUE	Ok	TRUE	189.077	0.5	0.5	Thomsons	9.18862	9.27518	MSrep_1	splitless
HepG2	WT-N	1	3.7	10000	Glycerol	Ribitol	492324	514276	0.957316	2587.34	IQR_1.5_outlier	polar_2PMTBE	2_30_Fiehn_Splitless_Cstk01.ei	CStk1-01,VT40:15	GCMSD	100µll	Ok	TRUE	Ok	FALSE	205.108	0.5	0.5	Thomsons	8.56118	8.64953	MSrep_1	splitless
HepG2	WT-N	2	3.7	10000	Glycerol	Ribitol	444242	509535	0.871858	2356.37	No outlier	polar_2PMTBE	2_30_Fiehn_Splitless_Cstk01.ei	CStk1-01,VT40:16	GCMSD	100µll	Ok	TRUE	Ok	FALSE	205.108	0.5	0.5	Thomsons	8.56118	8.64948	MSrep_1	splitless
HepG2	WT-N	3	3.7	10000	Glycerol	Ribitol	522898	579750	0.901936	2437.67	No outlier	polar_2PMTBE	2_30_Fiehn_Splitless_Cstk01.ei	CStk1-01,VT40:17	GCMSD	100µll	Ok	TRUE	Ok	FALSE	205.108	0.5	0.5	Thomsons	8.56118	8.65293	MSrep_1	splitless
HepG2	WT-N	4	3.7	10000	Glycerol	Ribitol	534908	600452	0.890843	2407.68	No outlier	polar_2PMTBE	2_30_Fiehn_Splitless_Cstk01.ei	CStk1-01,VT40:18	GCMSD	100µll	Ok	TRUE	Ok	FALSE	205.108	0.5	0.5	Thomsons	8.56118	8.6526	MSrep_1	splitless
HepG2	WT-H	1	3.9	10000	Glycerol	Ribitol	455755	537043	0.848638	2176	No outlier	polar_2PMTBE	2_30_Fiehn_Splitless_Cstk01.ei	CStk1-01,VT40:19	GCMSD	100µll	Ok	TRUE	Ok	FALSE	205.108	0.5	0.5	Thomsons	8.56118	8.64948	MSrep_1	splitless
HepG2	WT-H	2	3.9	10000	Glycerol	Ribitol	494196	552432	0.894582	2293.8	IQR_1.5_outlier	polar_2PMTBE	2_30_Fiehn_Splitless_Cstk01.ei	CStk1-01,VT40:20	GCMSD	100µll	Ok	TRUE	Ok	FALSE	205.108	0.5	0.5	Thomsons	8.56118	8.64648	MSrep_1	splitless
HepG2	WT-H	3	3.9	10000	Glycerol	Ribitol	532356	652193	0.816255	2092.96	No outlier	polar_2PMTBE	2_30_Fiehn_Splitless_Cstk01.ei	CStk1-01,VT40:21	GCMSD	100µll	Ok	TRUE	Ok	FALSE	205.108	0.5	0.5	Thomsons	8.56118	8.64635	MSrep_1	splitless
HepG2	WT-H	4	3.9	10000	Glycerol	Ribitol	627004	742138	0.844862	2166.31	No outlier	polar_2PMTBE	2_30_Fiehn_Splitless_Cstk01.ei	CStk1-01,VT40:22	GCMSD	100µll	Ok	TRUE	Ok	FALSE	205.108	0.5	0.5	Thomsons	8.56118	8.64965	MSrep_1	splitless
HepG2	MIC26KO-N	1	3.2	10000	Glycerol	Ribitol	876312	1.04135e+06	0.841516	2629.74	No outlier	polar_2PMTBE	2_30_Fiehn_Splitless_Cstk01.ei	CStk1-01,VT40:23	GCMSD	100µll	Ok	TRUE	Ok	FALSE	205.108	0.5	0.5	Thomsons	8.56118	8.6493	MSrep_1	splitless
HepG2	MIC26KO-N	2	3.2	10000	Glycerol	Ribitol	598977	1.28171e+06	0.467328	1460.4	No outlier	polar_2PMTBE	2_30_Fiehn_Splitless_Cstk01.ei	CStk1-01,VT40:24	GCMSD	100µll	Ok	TRUE	Ok	FALSE	205.108	0.5	0.5	Thomsons	8.56118	8.65277	MSrep_1	splitless
HepG2	MIC26KO-N	3	3.2	10000	Glycerol	Ribitol	870497	810216	1.0744	3357.51	IQR_1.5_outlier	polar_2PMTBE	2_30_Fiehn_Splitless_Cstk01.ei	CStk1-01,VT40:25	GCMSD	100µll	Ok	TRUE	Ok	FALSE	205.108	0.5	0.5	Thomsons	8.56118	8.64967	MSrep_1	splitless
HepG2	MIC26KO-N	4	3.2	10000	Glycerol	Ribitol	700023	1.04734e+06	0.668382	2088.7	No outlier	polar_2PMTBE	3_31_Fiehn_Splitless_Cstk01.ei	CStk1-01,VT40:26	GCMSD	100µll	Ok	TRUE	Ok	FALSE	205.108	0.5	0.5	Thomsons	8.56118	8.64942	MSrep_1	splitless
HepG2	MIC26KO-H	1	3	10000	Glycerol	Ribitol	641018	933450	0.68672	2289.07	IQR_1.5_outlier	polar_2PMTBE	3_31_Fiehn_Splitless_Cstk01.ei	CStk1-01,VT40:27	GCMSD	100µll	Ok	TRUE	Ok	FALSE	205.108	0.5	0.5	Thomsons	8.56118	8.64967	MSrep_1	splitless
HepG2	MIC26KO-H	2	3	10000	Glycerol	Ribitol	556157	935114	0.594748	1982.49	No outlier	polar_2PMTBE	3_31_Fiehn_Splitless_Cstk01.ei	CStk1-01,VT40:28	GCMSD	100µll	Ok	TRUE	Ok	FALSE	205.108	0.5	0.5	Thomsons	8.56118	8.64937	MSrep_1	splitless
HepG2	MIC26KO-H	3	3	10000	Glycerol	Ribitol	560710	937761	0.597924	1993.08	No outlier	polar_2PMTBE	3_31_Fiehn_Splitless_Cstk01.ei	CStk1-01,VT40:29	GCMSD	100µll	Ok	TRUE	Ok	FALSE	205.108	0.5	0.5	Thomsons	8.56118	8.65295	MSrep_1	splitless
HepG2	MIC26KO-H	4	3	10000	Glycerol	Ribitol	623597	1.00931e+06	0.617846	2059.49	No outlier	polar_2PMTBE	3_31_Fiehn_Splitless_Cstk01.ei	CStk1-01,VT40:30	GCMSD	100µll	Ok	TRUE	Ok	FALSE	205.108	0.5	0.5	Thomsons	8.56118	8.64958	MSrep_1	splitless
HepG2	WT-N	1	3.7	10000	Glycerol-P_UK_13.45	Ribitol	4.33431e+06	514276	8.42799	22778.3	IQR_1.5_outlier	polar_2PMTBE	2_30_Fiehn_Splitless_Cstk01.ei	CStk1-01,VT40:15	GCMSD	100µll	Ok	TRUE	Ok	FALSE	357.124	0.5	0.5	Thomsons	13.45	13.5215	MSrep_1	splitless
HepG2	WT-N	2	3.7	10000	Glycerol-P_UK_13.45	Ribitol	2.67626e+06	509535	5.25236	14195.6	No outlier	polar_2PMTBE	2_30_Fiehn_Splitless_Cstk01.ei	CStk1-01,VT40:16	GCMSD	100µll	Ok	TRUE	Ok	FALSE	357.124	0.5	0.5	Thomsons	13.45	13.5214	MSrep_1	splitless
HepG2	WT-N	3	3.7	10000	Glycerol-P_UK_13.45	Ribitol	3.01682e+06	579750	5.20365	14063.9	No outlier	polar_2PMTBE	2_30_Fiehn_Splitless_Cstk01.ei	CStk1-01,VT40:17	GCMSD	100µll	Ok	TRUE	Ok	FALSE	357.124	0.5	0.5	Thomsons	13.45	13.5216	MSrep_1	splitless
HepG2	WT-N	4	3.7	10000	Glycerol-P_UK_13.45	Ribitol	3.20911e+06	600452	5.3445	14444.6	No outlier	polar_2PMTBE	2_30_Fiehn_Splitless_Cstk01.ei	CStk1-01,VT40:18	GCMSD	100µll	Ok	TRUE	Ok	FALSE	357.124	0.5	0.5	Thomsons	13.45	13.5213	MSrep_1	splitless
HepG2	WT-H	1	3.9	10000	Glycerol-P_UK_13.45	Ribitol	8.68929e+06	537043	16.1799	41486.8	No outlier	polar_2PMTBE	2_30_Fiehn_Splitless_Cstk01.ei	CStk1-01,VT40:19	GCMSD	100µll	Ok	TRUE	Ok	FALSE	357.124	0.5	0.5	Thomsons	13.45	13.5247	MSrep_1	splitless
HepG2	WT-H	2	3.9	10000	Glycerol-P_UK_13.45	Ribitol	9.24071e+06	552432	16.7273	42890.6	IQR_1.5_outlier	polar_2PMTBE	2_30_Fiehn_Splitless_Cstk01.ei	CStk1-01,VT40:20	GCMSD	100µll	Ok	TRUE	Ok	FALSE	357.124	0.5	0.5	Thomsons	13.45	13.5249	MSrep_1	splitless
HepG2	WT-H	3	3.9	10000	Glycerol-P_UK_13.45	Ribitol	1.05869e+07	652193	16.2327	41622.3	No outlier	polar_2PMTBE	2_30_Fiehn_Splitless_Cstk01.ei	CStk1-01,VT40:21	GCMSD	100µll	Ok	TRUE	Ok	FALSE	357.124	0.5	0.5	Thomsons	13.45	13.5215	MSrep_1	splitless
HepG2	WT-H	4	3.9	10000	Glycerol-P_UK_13.45	Ribitol	1.20669e+07	742138	16.2597	41691.4	No outlier	polar_2PMTBE	2_30_Fiehn_Splitless_Cstk01.ei	CStk1-01,VT40:22	GCMSD	100µll	Ok	TRUE	Ok	FALSE	357.124	0.5	0.5	Thomsons	13.45	13.5216	MSrep_1	splitless
HepG2	MIC26KO-N	1	3.2	10000	Glycerol-P_UK_13.45	Ribitol	7.4919e+06	1.04135e+06	7.19441	22482.5	No outlier	polar_2PMTBE	2_30_Fiehn_Splitless_Cstk01.ei	CStk1-01,VT40:23	GCMSD	100µll	Ok	TRUE	Ok	FALSE	357.124	0.5	0.5	Thomsons	13.45	13.5245	MSrep_1	splitless
HepG2	MIC26KO-N	2	3.2	10000	Glycerol-P_UK_13.45	Ribitol	5.23327e+06	1.28171e+06	4.08305	12759.5	No outlier	polar_2PMTBE	2_30_Fiehn_Splitless_Cstk01.ei	CStk1-01,VT40:24	GCMSD	100µll	Ok	TRUE	Ok	FALSE	357.124	0.5	0.5	Thomsons	13.45	13.5215	MSrep_1	splitless
HepG2	MIC26KO-N	3	3.2	10000	Glycerol-P_UK_13.45	Ribitol	6.4119e+06	810216	7.91382	24730.7	No outlier	polar_2PMTBE	2_30_Fiehn_Splitless_Cstk01.ei	CStk1-01,VT40:25	GCMSD	100µll	Ok	TRUE	Ok	FALSE	357.124	0.5	0.5	Thomsons	13.45	13.5249	MSrep_1	splitless
HepG2	MIC26KO-N	4	3.2	10000	Glycerol-P_UK_13.45	Ribitol	7.00095e+06	1.04734e+06	6.68451	20889.1	No outlier	polar_2PMTBE	3_31_Fiehn_Splitless_Cstk01.ei	CStk1-01,VT40:26	GCMSD	100µll	Ok	TRUE	Ok	FALSE	357.124	0.5	0.5	Thomsons	13.45	13.5246	MSrep_1	splitless
HepG2	MIC26KO-H	1	3	10000	Glycerol-P_UK_13.45	Ribitol	9.75902e+06	933450	10.4548	34849.3	No outlier	polar_2PMTBE	3_31_Fiehn_Splitless_Cstk01.ei	CStk1-01,VT40:27	GCMSD	100µll	Ok	TRUE	Ok	FALSE	357.124	0.5	0.5	Thomsons	13.45	13.5249	MSrep_1	splitless
HepG2	MIC26KO-H	2	3	10000	Glycerol-P_UK_13.45	Ribitol	9.67885e+06	935114	10.3504	34501.5	No outlier	polar_2PMTBE	3_31_Fiehn_Splitless_Cstk01.ei	CStk1-01,VT40:28	GCMSD	100µll	Ok	TRUE	Ok	FALSE	357.124	0.5	0.5	Thomsons	13.45	13.5246	MSrep_1	splitless
HepG2	MIC26KO-H	3	3	10000	Glycerol-P_UK_13.45	Ribitol	9.42072e+06	937761	10.046	33486.6	No outlier	polar_2PMTBE	3_31_Fiehn_Splitless_Cstk01.ei	CStk1-01,VT40:29	GCMSD	100µll	Ok	TRUE	Ok	FALSE	357.124	0.5	0.5	Thomsons	13.45	13.5249	MSrep_1	splitless
HepG2	MIC26KO-H	4	3	10000	Glycerol-P_UK_13.45	Ribitol	1.14717e+07	1.00931e+06	11.3659	37886.4	IQR_1.5_outlier	polar_2PMTBE	3_31_Fiehn_Splitless_Cstk01.ei	CStk1-01,VT40:30	GCMSD	100µll	Ok	TRUE	Ok	FALSE	357.124	0.5	0.5	Thomsons	13.45	13.528	MSrep_1	splitless
HepG2	WT-N	1	3.7	10000	Glycine	Ribitol	5.04278e+06	514276	9.8056	26501.6	No outlier	polar_2PMTBE	2_30_Fiehn_Splitless_Cstk01.ei	CStk1-01,VT40:15	GCMSD	100µll	Ok	TRUE	Ok	FALSE	174.113	0.5	0.5	Thomsons	8.9255	9.01582	MSrep_1	splitless
HepG2	WT-N	2	3.7	10000	Glycine	Ribitol	4.77279e+06	509535	9.36696	25316.1	No outlier	polar_2PMTBE	2_30_Fiehn_Splitless_Cstk01.ei	CStk1-01,VT40:16	GCMSD	100µll	Ok	TRUE	Ok	FALSE	174.113	0.5	0.5	Thomsons	8.9255	9.01252	MSrep_1	splitless
HepG2	WT-N	3	3.7	10000	Glycine	Ribitol	6.57011e+06	579750	11.3327	30628.8	IQR_1.5_outlier	polar_2PMTBE	2_30_Fiehn_Splitless_Cstk01.ei	CStk1-01,VT40:17	GCMSD	100µll	Ok	TRUE	Ok	FALSE	174.113	0.5	0.5	Thomsons	8.9255	9.01598	MSrep_1	splitless
HepG2	WT-N	4	3.7	10000	Glycine	Ribitol	6.07377e+06	600452	10.1153	27338.7	No outlier	polar_2PMTBE	2_30_Fiehn_Splitless_Cstk01.ei	CStk1-01,VT40:18	GCMSD	100µll	Ok	TRUE	Ok	FALSE	174.113	0.5	0.5	Thomsons	8.9255	9.01565	MSrep_1	splitless
HepG2	WT-H	1	3.9	10000	Glycine	Ribitol	5.04643e+06	537043	9.39668	24094.1	No outlier	polar_2PMTBE	2_30_Fiehn_Splitless_Cstk01.ei	CStk1-01,VT40:19	GCMSD	100µll	Ok	TRUE	Ok	FALSE	174.113	0.5	0.5	Thomsons	8.9255	9.01577	MSrep_1	splitless
HepG2	WT-H	2	3.9	10000	Glycine	Ribitol	7.46455e+06	552432	13.5122	34646.6	No outlier	polar_2PMTBE	2_30_Fiehn_Splitless_Cstk01.ei	CStk1-01,VT40:20	GCMSD	100µll	Ok	TRUE	Ok	FALSE	174.113	0.5	0.5	Thomsons	8.9255	9.016	MSrep_1	splitless
HepG2	WT-H	3	3.9	10000	Glycine	Ribitol	8.54134e+06	652193	13.0963	33580.4	No outlier	polar_2PMTBE	2_30_Fiehn_Splitless_Cstk01.ei	CStk1-01,VT40:21	GCMSD	100µll	Ok	TRUE	Ok	FALSE	174.113	0.5	0.5	Thomsons	8.9255	9.01588	MSrep_1	splitless
HepG2	WT-H	4	3.9	10000	Glycine	Ribitol	1.12656e+07	742138	15.18	38923.1	IQR_1.5_outlier	polar_2PMTBE	2_30_Fiehn_Splitless_Cstk01.ei	CStk1-01,VT40:22	GCMSD	100µll	Ok	TRUE	Ok	FALSE	174.113	0.5	0.5	Thomsons	8.9255	9.01648	MSrep_1	splitless
HepG2	MIC26KO-N	1	3.2	10000	Glycine	Ribitol	1.26871e+07	1.04135e+06	12.1834	38073	No outlier	polar_2PMTBE	2_30_Fiehn_Splitless_Cstk01.ei	CStk1-01,VT40:23	GCMSD	100µll	Ok	TRUE	Ok	FALSE	174.113	0.5	0.5	Thomsons	8.9255	9.01702	MSrep_1	splitless
HepG2	MIC26KO-N	2	3.2	10000	Glycine	Ribitol	9.28019e+06	1.28171e+06	7.2405	22626.6	No outlier	polar_2PMTBE	2_30_Fiehn_Splitless_Cstk01.ei	CStk1-01,VT40:24	GCMSD	100µll	Ok	TRUE	Ok	FALSE	174.113	0.5	0.5	Thomsons	8.9255	9.01582	MSrep_1	splitless
HepG2	MIC26KO-N	3	3.2	10000	Glycine	Ribitol	1.08861e+07	810216	13.436	41987.5	No outlier	polar_2PMTBE	2_30_Fiehn_Splitless_Cstk01.ei	CStk1-01,VT40:25	GCMSD	100µll	Ok	TRUE	Ok	FALSE	174.113	0.5	0.5	Thomsons	8.9255	9.0192	MSrep_1	splitless
HepG2	MIC26KO-N	4	3.2	10000	Glycine	Ribitol	1.21888e+07	1.04734e+06	11.6379	36368.4	No outlier	polar_2PMTBE	3_31_Fiehn_Splitless_Cstk01.ei	CStk1-01,VT40:26	GCMSD	100µll	Ok	TRUE	Ok	FALSE	174.113	0.5	0.5	Thomsons	8.9255	9.0157	MSrep_1	splitless
HepG2	MIC26KO-H	1	3	10000	Glycine	Ribitol	6.36163e+06	933450	6.81519	22717.3	No outlier	polar_2PMTBE	3_31_Fiehn_Splitless_Cstk01.ei	CStk1-01,VT40:27	GCMSD	100µll	Ok	TRUE	Ok	FALSE	174.113	0.5	0.5	Thomsons	8.9255	9.01595	MSrep_1	splitless
HepG2	MIC26KO-H	2	3	10000	Glycine	Ribitol	6.91646e+06	935114	7.39639	24654.6	No outlier	polar_2PMTBE	3_31_Fiehn_Splitless_Cstk01.ei	CStk1-01,VT40:28	GCMSD	100µll	Ok	TRUE	Ok	FALSE	174.113	0.5	0.5	Thomsons	8.9255	9.01565	MSrep_1	splitless
HepG2	MIC26KO-H	3	3	10000	Glycine	Ribitol	8.63069e+06	937761	9.20351	30678.4	No outlier	polar_2PMTBE	3_31_Fiehn_Splitless_Cstk01.ei	CStk1-01,VT40:29	GCMSD	100µll	Ok	TRUE	Ok	FALSE	174.113	0.5	0.5	Thomsons	8.9255	9.01598	MSrep_1	splitless
HepG2	MIC26KO-H	4	3	10000	Glycine	Ribitol	8.50192e+06	1.00931e+06	8.42351	28078.4	No outlier	polar_2PMTBE	3_31_Fiehn_Splitless_Cstk01.ei	CStk1-01,VT40:30	GCMSD	100µll	Ok	TRUE	Ok	FALSE	174.113	0.5	0.5	Thomsons	8.9255	9.01627	MSrep_1	splitless
HepG2	WT-N	1	3.7	10000	Glycolate	Ribitol	11863.3	514276	0.023068	62.3458	No outlier	polar_2PMTBE	2_30_Fiehn_Splitless_Cstk01.ei	CStk1-01,VT40:15	GCMSD	100µll	Ok	TRUE	Ok	FALSE	177.075	0.5	0.5	Thomsons	6.30448	6.34483	MSrep_1	splitless
HepG2	WT-N	2	3.7	10000	Glycolate	Ribitol	12126.4	509535	0.023799	64.3217	No outlier	polar_2PMTBE	2_30_Fiehn_Splitless_Cstk01.ei	CStk1-01,VT40:16	GCMSD	100µll	Ok	TRUE	Ok	FALSE	177.075	0.5	0.5	Thomsons	6.30448	6.34478	MSrep_1	splitless
HepG2	WT-N	3	3.7	10000	Glycolate	Ribitol	12536.3	579750	0.0216236	58.4422	No outlier	polar_2PMTBE	2_30_Fiehn_Splitless_Cstk01.ei	CStk1-01,VT40:17	GCMSD	100µll	Ok	TRUE	Ok	FALSE	177.075	0.5	0.5	Thomsons	6.30448	6.34823	MSrep_1	splitless
HepG2	WT-N	4	3.7	10000	Glycolate	Ribitol	12102.7	600452	0.0201559	54.4755	No outlier	polar_2PMTBE	2_30_Fiehn_Splitless_Cstk01.ei	CStk1-01,VT40:18	GCMSD	100µll	Ok	TRUE	Ok	FALSE	177.075	0.5	0.5	Thomsons	6.30448	6.34142	MSrep_1	splitless
HepG2	WT-H	1	3.9	10000	Glycolate	Ribitol	11193.6	537043	0.0208429	53.4434	No outlier	polar_2PMTBE	2_30_Fiehn_Splitless_Cstk01.ei	CStk1-01,VT40:19	GCMSD	100µll	Ok	TRUE	Ok	FALSE	177.075	0.5	0.5	Thomsons	6.30448	6.34155	MSrep_1	splitless
HepG2	WT-H	2	3.9	10000	Glycolate	Ribitol	12632	552432	0.0228661	58.631	No outlier	polar_2PMTBE	2_30_Fiehn_Splitless_Cstk01.ei	CStk1-01,VT40:20	GCMSD	100µll	Ok	TRUE	Ok	FALSE	177.075	0.5	0.5	Thomsons	6.30448	6.34502	MSrep_1	splitless
HepG2	WT-H	3	3.9	10000	Glycolate	Ribitol	25400.8	652193	0.0389468	99.8635	IQR_1.5_outlier	polar_2PMTBE	2_30_Fiehn_Splitless_Cstk01.ei	CStk1-01,VT40:21	GCMSD	100µll	Ok	TRUE	Ok	TRUE	177.075	0.5	0.5	Thomsons	6.30448	6.3838	MSrep_1	splitless
HepG2	WT-H	4	3.9	10000	Glycolate	Ribitol	22763.8	742138	0.0306733	78.6496	No outlier	polar_2PMTBE	2_30_Fiehn_Splitless_Cstk01.ei	CStk1-01,VT40:22	GCMSD	100µll	Ok	TRUE	Ok	TRUE	177.075	0.5	0.5	Thomsons	6.30448	6.38062	MSrep_1	splitless
HepG2	MIC26KO-N	1	3.2	10000	Glycolate	Ribitol	18728.2	1.04135e+06	0.0179846	56.2018	No outlier	polar_2PMTBE	2_30_Fiehn_Splitless_Cstk01.ei	CStk1-01,VT40:23	GCMSD	100µll	Ok	TRUE	Ok	FALSE	177.075	0.5	0.5	Thomsons	6.30448	6.38027	MSrep_1	splitless
HepG2	MIC26KO-N	2	3.2	10000	Glycolate	Ribitol	20141.2	1.28171e+06	0.0157144	49.1074	No outlier	polar_2PMTBE	2_30_Fiehn_Splitless_Cstk01.ei	CStk1-01,VT40:24	GCMSD	100µll	Ok	TRUE	Ok	FALSE	177.075	0.5	0.5	Thomsons	6.30448	6.38048	MSrep_1	splitless
HepG2	MIC26KO-N	3	3.2	10000	Glycolate	Ribitol	49204.6	810216	0.0607303	189.782	IQR_1.5_outlier	polar_2PMTBE	2_30_Fiehn_Splitless_Cstk01.ei	CStk1-01,VT40:25	GCMSD	100µll	Ok	TRUE	Ok	FALSE	177.075	0.5	0.5	Thomsons	6.30448	6.37092	MSrep_1	splitless
HepG2	MIC26KO-N	4	3.2	10000	Glycolate	Ribitol	16600.6	1.04734e+06	0.0158503	49.5321	No outlier	polar_2PMTBE	3_31_Fiehn_Splitless_Cstk01.ei	CStk1-01,VT40:26	GCMSD	100µll	Ok	TRUE	Ok	FALSE	177.075	0.5	0.5	Thomsons	6.30448	6.36742	MSrep_1	splitless
HepG2	MIC26KO-H	1	3	10000	Glycolate	Ribitol	17388.7	933450	0.0186285	62.0949	IQR_1.5_outlier	polar_2PMTBE	3_31_Fiehn_Splitless_Cstk01.ei	CStk1-01,VT40:27	GCMSD	100µll	Ok	TRUE	Ok	FALSE	177.075	0.5	0.5	Thomsons	6.30448	6.36765	MSrep_1	splitless
HepG2	MIC26KO-H	2	3	10000	Glycolate	Ribitol	14469.8	935114	0.0154738	51.5794	No outlier	polar_2PMTBE	3_31_Fiehn_Splitless_Cstk01.ei	CStk1-01,VT40:28	GCMSD	100µll	Ok	TRUE	Ok	FALSE	177.075	0.5	0.5	Thomsons	6.30448	6.36412	MSrep_1	splitless
HepG2	MIC26KO-H	3	3	10000	Glycolate	Ribitol	14663.3	937761	0.0156365	52.1216	No outlier	polar_2PMTBE	3_31_Fiehn_Splitless_Cstk01.ei	CStk1-01,VT40:29	GCMSD	100µll	Ok	TRUE	Ok	FALSE	177.075	0.5	0.5	Thomsons	6.30448	6.37093	MSrep_1	splitless
HepG2	MIC26KO-H	4	3	10000	Glycolate	Ribitol	15081.2	1.00931e+06	0.0149422	49.8072	No outlier	polar_2PMTBE	3_31_Fiehn_Splitless_Cstk01.ei	CStk1-01,VT40:30	GCMSD	100µll	Ok	TRUE	Ok	FALSE	177.075	0.5	0.5	Thomsons	6.30448	6.3611	MSrep_1	splitless
HepG2	WT-H	1	3.9	10000	Hydroxybutyrate	Ribitol	36376	537043	0.0677339	173.677	No outlier	polar_2PMTBE	2_30_Fiehn_Splitless_Cstk01.ei	CStk1-01,VT40:19	GCMSD	100µll	Ok	TRUE	Ok	TRUE	131.09	0.5	0.5	Thomsons	6.89817	6.95418	MSrep_1	splitless
HepG2	WT-H	2	3.9	10000	Hydroxybutyrate	Ribitol	33025.8	552432	0.0597826	153.289	No outlier	polar_2PMTBE	2_30_Fiehn_Splitless_Cstk01.ei	CStk1-01,VT40:20	GCMSD	100µll	Ok	TRUE	Ok	TRUE	131.09	0.5	0.5	Thomsons	6.89817	6.95767	MSrep_1	splitless
HepG2	WT-H	3	3.9	10000	Hydroxybutyrate	Ribitol	43932.4	652193	0.067361	172.72	No outlier	polar_2PMTBE	2_30_Fiehn_Splitless_Cstk01.ei	CStk1-01,VT40:21	GCMSD	100µll	Ok	TRUE	Ok	TRUE	131.09	0.5	0.5	Thomsons	6.89817	6.98023	MSrep_1	splitless
HepG2	WT-H	4	3.9	10000	Hydroxybutyrate	Ribitol	53944.5	742138	0.072688	186.38	IQR_1.5_outlier	polar_2PMTBE	2_30_Fiehn_Splitless_Cstk01.ei	CStk1-01,VT40:22	GCMSD	100µll	Ok	TRUE	Ok	TRUE	131.09	0.5	0.5	Thomsons	6.89817	6.97705	MSrep_1	splitless
HepG2	MIC26KO-N	3	3.2	10000	Hydroxybutyrate	Ribitol	18570.1	810216	0.0229199	71.6247	IQR_1.5_outlier	polar_2PMTBE	2_30_Fiehn_Splitless_Cstk01.ei	CStk1-01,VT40:25	GCMSD	100µll	Ok	TRUE	Ok	TRUE	131.09	0.5	0.5	Thomsons	6.89817	6.97383	MSrep_1	splitless
HepG2	WT-N	1	3.7	10000	Hydroxyglutarate	Ribitol	122026	514276	0.237277	641.288	IQR_1.5_outlier	polar_2PMTBE	2_30_Fiehn_Splitless_Cstk01.ei	CStk1-01,VT40:15	GCMSD	100µll	Ok	TRUE	Ok	FALSE	129.07	0.5	0.5	Thomsons	11.6679	11.7484	MSrep_1	splitless
HepG2	WT-N	2	3.7	10000	Hydroxyglutarate	Ribitol	112791	509535	0.221361	598.273	No outlier	polar_2PMTBE	2_30_Fiehn_Splitless_Cstk01.ei	CStk1-01,VT40:16	GCMSD	100µll	Ok	TRUE	Ok	FALSE	129.07	0.5	0.5	Thomsons	11.6679	11.7451	MSrep_1	splitless
HepG2	WT-N	3	3.7	10000	Hydroxyglutarate	Ribitol	131936	579750	0.227575	615.066	No outlier	polar_2PMTBE	2_30_Fiehn_Splitless_Cstk01.ei	CStk1-01,VT40:17	GCMSD	100µll	Ok	TRUE	Ok	FALSE	129.07	0.5	0.5	Thomsons	11.6679	11.7453	MSrep_1	splitless
HepG2	WT-N	4	3.7	10000	Hydroxyglutarate	Ribitol	133518	600452	0.222362	600.978	No outlier	polar_2PMTBE	2_30_Fiehn_Splitless_Cstk01.ei	CStk1-01,VT40:18	GCMSD	100µll	Ok	TRUE	Ok	FALSE	129.07	0.5	0.5	Thomsons	11.6679	11.745	MSrep_1	splitless
HepG2	WT-H	1	3.9	10000	Hydroxyglutarate	Ribitol	111358	537043	0.207353	531.674	No outlier	polar_2PMTBE	2_30_Fiehn_Splitless_Cstk01.ei	CStk1-01,VT40:19	GCMSD	100µll	Ok	TRUE	Ok	FALSE	129.07	0.5	0.5	Thomsons	11.6679	11.7451	MSrep_1	splitless
HepG2	WT-H	2	3.9	10000	Hydroxyglutarate	Ribitol	116642	552432	0.211143	541.392	No outlier	polar_2PMTBE	2_30_Fiehn_Splitless_Cstk01.ei	CStk1-01,VT40:20	GCMSD	100µll	Ok	TRUE	Ok	FALSE	129.07	0.5	0.5	Thomsons	11.6679	11.7453	MSrep_1	splitless
HepG2	WT-H	3	3.9	10000	Hydroxyglutarate	Ribitol	146865	652193	0.225186	577.399	No outlier	polar_2PMTBE	2_30_Fiehn_Splitless_Cstk01.ei	CStk1-01,VT40:21	GCMSD	100µll	Ok	TRUE	Ok	FALSE	129.07	0.5	0.5	Thomsons	11.6679	11.742	MSrep_1	splitless
HepG2	WT-H	4	3.9	10000	Hydroxyglutarate	Ribitol	178122	742138	0.240012	615.415	IQR_1.5_outlier	polar_2PMTBE	2_30_Fiehn_Splitless_Cstk01.ei	CStk1-01,VT40:22	GCMSD	100µll	Ok	TRUE	Ok	FALSE	129.07	0.5	0.5	Thomsons	11.6679	11.7453	MSrep_1	splitless
HepG2	MIC26KO-N	1	3.2	10000	Hydroxyglutarate	Ribitol	182525	1.04135e+06	0.175277	547.742	No outlier	polar_2PMTBE	2_30_Fiehn_Splitless_Cstk01.ei	CStk1-01,VT40:23	GCMSD	100µll	Ok	TRUE	Ok	FALSE	129.07	0.5	0.5	Thomsons	11.6679	11.7417	MSrep_1	splitless
HepG2	MIC26KO-N	2	3.2	10000	Hydroxyglutarate	Ribitol	110990	1.28171e+06	0.0865956	270.611	No outlier	polar_2PMTBE	2_30_Fiehn_Splitless_Cstk01.ei	CStk1-01,VT40:24	GCMSD	100µll	Ok	TRUE	Ok	FALSE	129.07	0.5	0.5	Thomsons	11.6679	11.7452	MSrep_1	splitless
HepG2	MIC26KO-N	3	3.2	10000	Hydroxyglutarate	Ribitol	154555	810216	0.190757	596.117	No outlier	polar_2PMTBE	2_30_Fiehn_Splitless_Cstk01.ei	CStk1-01,VT40:25	GCMSD	100µll	Ok	TRUE	Ok	FALSE	129.07	0.5	0.5	Thomsons	11.6679	11.7453	MSrep_1	splitless
HepG2	MIC26KO-N	4	3.2	10000	Hydroxyglutarate	Ribitol	176357	1.04734e+06	0.168386	526.207	No outlier	polar_2PMTBE	3_31_Fiehn_Splitless_Cstk01.ei	CStk1-01,VT40:26	GCMSD	100µll	Ok	TRUE	Ok	FALSE	129.07	0.5	0.5	Thomsons	11.6679	11.745	MSrep_1	splitless
HepG2	MIC26KO-H	1	3	10000	Hydroxyglutarate	Ribitol	149727	933450	0.160402	534.672	No outlier	polar_2PMTBE	3_31_Fiehn_Splitless_Cstk01.ei	CStk1-01,VT40:27	GCMSD	100µll	Ok	TRUE	Ok	FALSE	129.07	0.5	0.5	Thomsons	11.6679	11.7453	MSrep_1	splitless
HepG2	MIC26KO-H	2	3	10000	Hydroxyglutarate	Ribitol	129948	935114	0.138965	463.216	No outlier	polar_2PMTBE	3_31_Fiehn_Splitless_Cstk01.ei	CStk1-01,VT40:28	GCMSD	100µll	Ok	TRUE	Ok	FALSE	129.07	0.5	0.5	Thomsons	11.6679	11.745	MSrep_1	splitless
HepG2	MIC26KO-H	3	3	10000	Hydroxyglutarate	Ribitol	153333	937761	0.16351	545.033	No outlier	polar_2PMTBE	3_31_Fiehn_Splitless_Cstk01.ei	CStk1-01,VT40:29	GCMSD	100µll	Ok	TRUE	Ok	FALSE	129.07	0.5	0.5	Thomsons	11.6679	11.7453	MSrep_1	splitless
HepG2	MIC26KO-H	4	3	10000	Hydroxyglutarate	Ribitol	151039	1.00931e+06	0.149646	498.821	No outlier	polar_2PMTBE	3_31_Fiehn_Splitless_Cstk01.ei	CStk1-01,VT40:30	GCMSD	100µll	Ok	TRUE	Ok	FALSE	129.07	0.5	0.5	Thomsons	11.6679	11.7452	MSrep_1	splitless
HepG2	WT-N	1	3.7	10000	Isocitrate	Ribitol	9721.11	514276	0.0189025	51.0879	No outlier	polar_2PMTBE	2_30_Fiehn_Splitless_Cstk01.ei	CStk1-01,VT40:15	GCMSD	100µll	Ok	TRUE	Ok	TRUE	245.066	0.5	0.5	Thomsons	13.9247	13.9947	MSrep_1	splitless
HepG2	WT-N	2	3.7	10000	Isocitrate	Ribitol	9913.74	509535	0.0194564	52.585	No outlier	polar_2PMTBE	2_30_Fiehn_Splitless_Cstk01.ei	CStk1-01,VT40:16	GCMSD	100µll	Ok	TRUE	Ok	TRUE	245.066	0.5	0.5	Thomsons	13.9247	13.9915	MSrep_1	splitless
HepG2	WT-N	3	3.7	10000	Isocitrate	Ribitol	7846.32	579750	0.013534	36.5783	No outlier	polar_2PMTBE	2_30_Fiehn_Splitless_Cstk01.ei	CStk1-01,VT40:17	GCMSD	100µll	Ok	TRUE	Ok	TRUE	245.066	0.5	0.5	Thomsons	13.9247	13.9884	MSrep_1	splitless
HepG2	WT-N	4	3.7	10000	Isocitrate	Ribitol	11986.2	600452	0.0199619	53.9511	No outlier	polar_2PMTBE	2_30_Fiehn_Splitless_Cstk01.ei	CStk1-01,VT40:18	GCMSD	100µll	Ok	TRUE	Ok	TRUE	245.066	0.5	0.5	Thomsons	13.9247	13.9913	MSrep_1	splitless
HepG2	WT-H	1	3.9	10000	Isocitrate	Ribitol	36648.8	537043	0.0682419	174.979	No outlier	polar_2PMTBE	2_30_Fiehn_Splitless_Cstk01.ei	CStk1-01,VT40:19	GCMSD	100µll	Ok	TRUE	Ok	TRUE	245.066	0.5	0.5	Thomsons	13.9247	14.0012	MSrep_1	splitless
HepG2	WT-H	2	3.9	10000	Isocitrate	Ribitol	36547.9	552432	0.0661582	169.636	No outlier	polar_2PMTBE	2_30_Fiehn_Splitless_Cstk01.ei	CStk1-01,VT40:20	GCMSD	100µll	Ok	TRUE	Ok	TRUE	245.066	0.5	0.5	Thomsons	13.9247	14.0046	MSrep_1	splitless
HepG2	WT-H	3	3.9	10000	Isocitrate	Ribitol	49387.2	652193	0.0757248	194.166	IQR_1.5_outlier	polar_2PMTBE	2_30_Fiehn_Splitless_Cstk01.ei	CStk1-01,VT40:21	GCMSD	100µll	Ok	TRUE	Ok	TRUE	245.066	0.5	0.5	Thomsons	13.9247	13.998	MSrep_1	splitless
HepG2	WT-H	4	3.9	10000	Isocitrate	Ribitol	40883	742138	0.0550881	141.252	No outlier	polar_2PMTBE	2_30_Fiehn_Splitless_Cstk01.ei	CStk1-01,VT40:22	GCMSD	100µll	Ok	TRUE	Ok	TRUE	245.066	0.5	0.5	Thomsons	13.9247	14.0014	MSrep_1	splitless
HepG2	MIC26KO-N	1	3.2	10000	Isocitrate	Ribitol	15441.9	1.04135e+06	0.0148288	46.3399	No outlier	polar_2PMTBE	2_30_Fiehn_Splitless_Cstk01.ei	CStk1-01,VT40:23	GCMSD	100µll	Ok	TRUE	Ok	TRUE	245.066	0.5	0.5	Thomsons	13.9247	13.988	MSrep_1	splitless
HepG2	MIC26KO-N	2	3.2	10000	Isocitrate	Ribitol	5769.14	1.28171e+06	0.00450114	14.0661	No outlier	polar_2PMTBE	2_30_Fiehn_Splitless_Cstk01.ei	CStk1-01,VT40:24	GCMSD	100µll	Ok	TRUE	Ok	TRUE	245.066	0.5	0.5	Thomsons	13.9247	13.9915	MSrep_1	splitless
HepG2	MIC26KO-N	3	3.2	10000	Isocitrate	Ribitol	5567.85	810216	0.00687206	21.4752	No outlier	polar_2PMTBE	2_30_Fiehn_Splitless_Cstk01.ei	CStk1-01,VT40:25	GCMSD	100µll	Ok	TRUE	Ok	TRUE	245.066	0.5	0.5	Thomsons	13.9247	13.9949	MSrep_1	splitless
HepG2	MIC26KO-N	4	3.2	10000	Isocitrate	Ribitol	12983.4	1.04734e+06	0.0123965	38.7391	No outlier	polar_2PMTBE	3_31_Fiehn_Splitless_Cstk01.ei	CStk1-01,VT40:26	GCMSD	100µll	Ok	TRUE	Ok	TRUE	245.066	0.5	0.5	Thomsons	13.9247	13.9881	MSrep_1	splitless
HepG2	MIC26KO-H	1	3	10000	Isocitrate	Ribitol	18176.2	933450	0.0194721	64.9071	No outlier	polar_2PMTBE	3_31_Fiehn_Splitless_Cstk01.ei	CStk1-01,VT40:27	GCMSD	100µll	Ok	TRUE	Ok	TRUE	245.066	0.5	0.5	Thomsons	13.9247	14.0014	MSrep_1	splitless
HepG2	MIC26KO-H	2	3	10000	Isocitrate	Ribitol	22196.8	935114	0.0237371	79.1235	IQR_1.5_outlier	polar_2PMTBE	3_31_Fiehn_Splitless_Cstk01.ei	CStk1-01,VT40:28	GCMSD	100µll	Ok	TRUE	Ok	TRUE	245.066	0.5	0.5	Thomsons	13.9247	14.0011	MSrep_1	splitless
HepG2	MIC26KO-H	3	3	10000	Isocitrate	Ribitol	18096.3	937761	0.0192973	64.3245	No outlier	polar_2PMTBE	3_31_Fiehn_Splitless_Cstk01.ei	CStk1-01,VT40:29	GCMSD	100µll	Ok	TRUE	Ok	TRUE	245.066	0.5	0.5	Thomsons	13.9247	13.9982	MSrep_1	splitless
HepG2	MIC26KO-H	4	3	10000	Isocitrate	Ribitol	17950.9	1.00931e+06	0.0177854	59.2845	No outlier	polar_2PMTBE	3_31_Fiehn_Splitless_Cstk01.ei	CStk1-01,VT40:30	GCMSD	100µll	Ok	TRUE	Ok	TRUE	245.066	0.5	0.5	Thomsons	13.9247	14.0045	MSrep_1	splitless
HepG2	WT-N	1	3.7	10000	Isoleucine	Ribitol	2.11359e+06	514276	4.10985	11107.7	IQR_1.5_outlier	polar_2PMTBE	2_30_Fiehn_Splitless_Cstk01.ei	CStk1-01,VT40:15	GCMSD	100µll	Ok	TRUE	Ok	FALSE	158.137	0.5	0.5	Thomsons	8.7737	8.86022	MSrep_1	splitless
HepG2	WT-N	2	3.7	10000	Isoleucine	Ribitol	1.95908e+06	509535	3.84484	10391.5	No outlier	polar_2PMTBE	2_30_Fiehn_Splitless_Cstk01.ei	CStk1-01,VT40:16	GCMSD	100µll	Ok	TRUE	Ok	FALSE	158.137	0.5	0.5	Thomsons	8.7737	8.86017	MSrep_1	splitless
HepG2	WT-N	3	3.7	10000	Isoleucine	Ribitol	2.02047e+06	579750	3.48508	9419.12	No outlier	polar_2PMTBE	2_30_Fiehn_Splitless_Cstk01.ei	CStk1-01,VT40:17	GCMSD	100µll	Ok	TRUE	Ok	FALSE	158.137	0.5	0.5	Thomsons	8.7737	8.86363	MSrep_1	splitless
HepG2	WT-N	4	3.7	10000	Isoleucine	Ribitol	2.22801e+06	600452	3.71055	10028.5	No outlier	polar_2PMTBE	2_30_Fiehn_Splitless_Cstk01.ei	CStk1-01,VT40:18	GCMSD	100µll	Ok	TRUE	Ok	FALSE	158.137	0.5	0.5	Thomsons	8.7737	8.8633	MSrep_1	splitless
HepG2	WT-H	1	3.9	10000	Isoleucine	Ribitol	1.87409e+06	537043	3.48965	8947.83	No outlier	polar_2PMTBE	2_30_Fiehn_Splitless_Cstk01.ei	CStk1-01,VT40:19	GCMSD	100µll	Ok	TRUE	Ok	FALSE	158.137	0.5	0.5	Thomsons	8.7737	8.86018	MSrep_1	splitless
HepG2	WT-H	2	3.9	10000	Isoleucine	Ribitol	1.83106e+06	552432	3.31454	8498.83	No outlier	polar_2PMTBE	2_30_Fiehn_Splitless_Cstk01.ei	CStk1-01,VT40:20	GCMSD	100µll	Ok	TRUE	Ok	FALSE	158.137	0.5	0.5	Thomsons	8.7737	8.86042	MSrep_1	splitless
HepG2	WT-H	3	3.9	10000	Isoleucine	Ribitol	773986	652193	1.18674	3042.94	No outlier	polar_2PMTBE	2_30_Fiehn_Splitless_Cstk01.ei	CStk1-01,VT40:21	GCMSD	100µll	Ok	TRUE	Ok	FALSE	158.137	0.5	0.5	Thomsons	8.7737	8.86353	MSrep_1	splitless
HepG2	WT-H	4	3.9	10000	Isoleucine	Ribitol	1.03337e+06	742138	1.39242	3570.3	No outlier	polar_2PMTBE	2_30_Fiehn_Splitless_Cstk01.ei	CStk1-01,VT40:22	GCMSD	100µll	Ok	TRUE	Ok	FALSE	158.137	0.5	0.5	Thomsons	8.7737	8.86358	MSrep_1	splitless
HepG2	MIC26KO-N	1	3.2	10000	Isoleucine	Ribitol	1.80655e+06	1.04135e+06	1.73482	5421.3	No outlier	polar_2PMTBE	2_30_Fiehn_Splitless_Cstk01.ei	CStk1-01,VT40:23	GCMSD	100µll	Ok	TRUE	Ok	FALSE	158.137	0.5	0.5	Thomsons	8.7737	8.86325	MSrep_1	splitless
HepG2	MIC26KO-N	2	3.2	10000	Isoleucine	Ribitol	1.40182e+06	1.28171e+06	1.09371	3417.85	No outlier	polar_2PMTBE	2_30_Fiehn_Splitless_Cstk01.ei	CStk1-01,VT40:24	GCMSD	100µll	Ok	TRUE	Ok	FALSE	158.137	0.5	0.5	Thomsons	8.7737	8.86347	MSrep_1	splitless
HepG2	MIC26KO-N	3	3.2	10000	Isoleucine	Ribitol	1.6095e+06	810216	1.98651	6207.85	No outlier	polar_2PMTBE	2_30_Fiehn_Splitless_Cstk01.ei	CStk1-01,VT40:25	GCMSD	100µll	Ok	TRUE	Ok	FALSE	158.137	0.5	0.5	Thomsons	8.7737	8.86362	MSrep_1	splitless
HepG2	MIC26KO-N	4	3.2	10000	Isoleucine	Ribitol	2.62006e+06	1.04734e+06	2.50163	7817.6	IQR_1.5_outlier	polar_2PMTBE	3_31_Fiehn_Splitless_Cstk01.ei	CStk1-01,VT40:26	GCMSD	100µll	Ok	TRUE	Ok	FALSE	158.137	0.5	0.5	Thomsons	8.7737	8.86335	MSrep_1	splitless
HepG2	MIC26KO-H	1	3	10000	Isoleucine	Ribitol	1.08892e+06	933450	1.16655	3888.52	No outlier	polar_2PMTBE	3_31_Fiehn_Splitless_Cstk01.ei	CStk1-01,VT40:27	GCMSD	100µll	Ok	TRUE	Ok	FALSE	158.137	0.5	0.5	Thomsons	8.7737	8.86035	MSrep_1	splitless
HepG2	MIC26KO-H	2	3	10000	Isoleucine	Ribitol	1.27026e+06	935114	1.35841	4528.02	IQR_1.5_outlier	polar_2PMTBE	3_31_Fiehn_Splitless_Cstk01.ei	CStk1-01,VT40:28	GCMSD	100µll	Ok	TRUE	Ok	FALSE	158.137	0.5	0.5	Thomsons	8.7737	8.86007	MSrep_1	splitless
HepG2	MIC26KO-H	3	3	10000	Isoleucine	Ribitol	1.03126e+06	937761	1.09971	3665.7	No outlier	polar_2PMTBE	3_31_Fiehn_Splitless_Cstk01.ei	CStk1-01,VT40:29	GCMSD	100µll	Ok	TRUE	Ok	FALSE	158.137	0.5	0.5	Thomsons	8.7737	8.86363	MSrep_1	splitless
HepG2	MIC26KO-H	4	3	10000	Isoleucine	Ribitol	1.08462e+06	1.00931e+06	1.07462	3582.07	No outlier	polar_2PMTBE	3_31_Fiehn_Splitless_Cstk01.ei	CStk1-01,VT40:30	GCMSD	100µll	Ok	TRUE	Ok	FALSE	158.137	0.5	0.5	Thomsons	8.7737	8.86352	MSrep_1	splitless
HepG2	WT-N	1	3.7	10000	Lactate	Ribitol	693426	514276	1.34835	3644.2	No outlier	polar_2PMTBE	2_30_Fiehn_Splitless_Cstk01.ei	CStk1-01,VT40:15	GCMSD	100µll	Ok	TRUE	Ok	FALSE	117.074	0.5	0.5	Thomsons	6.15268	6.18923	MSrep_1	splitless
HepG2	WT-N	2	3.7	10000	Lactate	Ribitol	817221	509535	1.60386	4334.75	No outlier	polar_2PMTBE	2_30_Fiehn_Splitless_Cstk01.ei	CStk1-01,VT40:16	GCMSD	100µll	Ok	TRUE	Ok	FALSE	117.074	0.5	0.5	Thomsons	6.15268	6.19243	MSrep_1	splitless
HepG2	WT-N	3	3.7	10000	Lactate	Ribitol	1.12498e+06	579750	1.94046	5244.48	No outlier	polar_2PMTBE	2_30_Fiehn_Splitless_Cstk01.ei	CStk1-01,VT40:17	GCMSD	100µll	Ok	TRUE	Ok	FALSE	117.074	0.5	0.5	Thomsons	6.15268	6.19263	MSrep_1	splitless
HepG2	WT-N	4	3.7	10000	Lactate	Ribitol	1.1566e+06	600452	1.92622	5205.99	No outlier	polar_2PMTBE	2_30_Fiehn_Splitless_Cstk01.ei	CStk1-01,VT40:18	GCMSD	100µll	Ok	TRUE	Ok	FALSE	117.074	0.5	0.5	Thomsons	6.15268	6.18258	MSrep_1	splitless
HepG2	WT-H	1	3.9	10000	Lactate	Ribitol	1.17871e+07	537043	21.9482	56277.4	No outlier	polar_2PMTBE	2_30_Fiehn_Splitless_Cstk01.ei	CStk1-01,VT40:19	GCMSD	100µll	Ok	TRUE	Ok	FALSE	117.074	0.5	0.5	Thomsons	6.15268	6.1892	MSrep_1	splitless
HepG2	WT-H	2	3.9	10000	Lactate	Ribitol	1.24476e+07	552432	22.5324	57775.4	No outlier	polar_2PMTBE	2_30_Fiehn_Splitless_Cstk01.ei	CStk1-01,VT40:20	GCMSD	100µll	Ok	TRUE	Ok	FALSE	117.074	0.5	0.5	Thomsons	6.15268	6.19457	MSrep_1	splitless
HepG2	WT-H	3	3.9	10000	Lactate	Ribitol	1.48292e+07	652193	22.7374	58301.1	No outlier	polar_2PMTBE	2_30_Fiehn_Splitless_Cstk01.ei	CStk1-01,VT40:21	GCMSD	100µll	Ok	TRUE	Ok	FALSE	117.074	0.5	0.5	Thomsons	6.15268	6.23605	MSrep_1	splitless
HepG2	WT-H	4	3.9	10000	Lactate	Ribitol	1.58827e+07	742138	21.4013	54875.1	No outlier	polar_2PMTBE	2_30_Fiehn_Splitless_Cstk01.ei	CStk1-01,VT40:22	GCMSD	100µll	Ok	TRUE	Ok	FALSE	117.074	0.5	0.5	Thomsons	6.15268	6.23353	MSrep_1	splitless
HepG2	MIC26KO-N	1	3.2	10000	Lactate	Ribitol	1.51133e+06	1.04135e+06	1.45132	4535.38	No outlier	polar_2PMTBE	2_30_Fiehn_Splitless_Cstk01.ei	CStk1-01,VT40:23	GCMSD	100µll	Ok	TRUE	Ok	FALSE	117.074	0.5	0.5	Thomsons	6.15268	6.22792	MSrep_1	splitless
HepG2	MIC26KO-N	2	3.2	10000	Lactate	Ribitol	1.34575e+06	1.28171e+06	1.04997	3281.15	No outlier	polar_2PMTBE	2_30_Fiehn_Splitless_Cstk01.ei	CStk1-01,VT40:24	GCMSD	100µll	Ok	TRUE	Ok	FALSE	117.074	0.5	0.5	Thomsons	6.15268	6.22813	MSrep_1	splitless
HepG2	MIC26KO-N	3	3.2	10000	Lactate	Ribitol	1.74621e+06	810216	2.15524	6735.13	IQR_1.5_outlier	polar_2PMTBE	2_30_Fiehn_Splitless_Cstk01.ei	CStk1-01,VT40:25	GCMSD	100µll	Ok	TRUE	Ok	FALSE	117.074	0.5	0.5	Thomsons	6.15268	6.21857	MSrep_1	splitless
HepG2	MIC26KO-N	4	3.2	10000	Lactate	Ribitol	1.474e+06	1.04734e+06	1.40738	4398.05	No outlier	polar_2PMTBE	3_31_Fiehn_Splitless_Cstk01.ei	CStk1-01,VT40:26	GCMSD	100µll	Ok	TRUE	Ok	FALSE	117.074	0.5	0.5	Thomsons	6.15268	6.21507	MSrep_1	splitless
HepG2	MIC26KO-H	1	3	10000	Lactate	Ribitol	8.09854e+06	933450	8.67593	28919.8	No outlier	polar_2PMTBE	3_31_Fiehn_Splitless_Cstk01.ei	CStk1-01,VT40:27	GCMSD	100µll	Ok	TRUE	Ok	FALSE	117.074	0.5	0.5	Thomsons	6.15268	6.2153	MSrep_1	splitless
HepG2	MIC26KO-H	2	3	10000	Lactate	Ribitol	7.67904e+06	935114	8.21188	27372.9	No outlier	polar_2PMTBE	3_31_Fiehn_Splitless_Cstk01.ei	CStk1-01,VT40:28	GCMSD	100µll	Ok	TRUE	Ok	FALSE	117.074	0.5	0.5	Thomsons	6.15268	6.21167	MSrep_1	splitless
HepG2	MIC26KO-H	3	3	10000	Lactate	Ribitol	1.00019e+07	937761	10.6657	35552.3	IQR_1.5_outlier	polar_2PMTBE	3_31_Fiehn_Splitless_Cstk01.ei	CStk1-01,VT40:29	GCMSD	100µll	Ok	TRUE	Ok	FALSE	117.074	0.5	0.5	Thomsons	6.15268	6.22183	MSrep_1	splitless
HepG2	MIC26KO-H	4	3	10000	Lactate	Ribitol	9.11179e+06	1.00931e+06	9.02776	30092.5	No outlier	polar_2PMTBE	3_31_Fiehn_Splitless_Cstk01.ei	CStk1-01,VT40:30	GCMSD	100µll	Ok	TRUE	Ok	FALSE	117.074	0.5	0.5	Thomsons	6.15268	6.21078	MSrep_1	splitless
HepG2	WT-N	1	3.7	10000	Leucine	Ribitol	1.56339e+06	514276	3.03998	8216.15	No outlier	polar_2PMTBE	2_30_Fiehn_Splitless_Cstk01.ei	CStk1-01,VT40:15	GCMSD	100µll	Ok	TRUE	Ok	FALSE	158.137	0.5	0.5	Thomsons	8.52745	8.61387	MSrep_1	splitless
HepG2	WT-N	2	3.7	10000	Leucine	Ribitol	1.22997e+06	509535	2.4139	6524.05	No outlier	polar_2PMTBE	2_30_Fiehn_Splitless_Cstk01.ei	CStk1-01,VT40:16	GCMSD	100µll	Ok	TRUE	Ok	FALSE	158.137	0.5	0.5	Thomsons	8.52745	8.61382	MSrep_1	splitless
HepG2	WT-N	3	3.7	10000	Leucine	Ribitol	1.28736e+06	579750	2.22054	6001.46	No outlier	polar_2PMTBE	2_30_Fiehn_Splitless_Cstk01.ei	CStk1-01,VT40:17	GCMSD	100µll	Ok	TRUE	Ok	FALSE	158.137	0.5	0.5	Thomsons	8.52745	8.61403	MSrep_1	splitless
HepG2	WT-N	4	3.7	10000	Leucine	Ribitol	1.75099e+06	600452	2.91613	7881.43	No outlier	polar_2PMTBE	2_30_Fiehn_Splitless_Cstk01.ei	CStk1-01,VT40:18	GCMSD	100µll	Ok	TRUE	Ok	FALSE	158.137	0.5	0.5	Thomsons	8.52745	8.6137	MSrep_1	splitless
HepG2	WT-H	1	3.9	10000	Leucine	Ribitol	753012	537043	1.40214	3595.24	No outlier	polar_2PMTBE	2_30_Fiehn_Splitless_Cstk01.ei	CStk1-01,VT40:19	GCMSD	100µll	Ok	TRUE	Ok	FALSE	158.137	0.5	0.5	Thomsons	8.52745	8.61383	MSrep_1	splitless
HepG2	WT-H	2	3.9	10000	Leucine	Ribitol	620225	552432	1.12272	2878.76	No outlier	polar_2PMTBE	2_30_Fiehn_Splitless_Cstk01.ei	CStk1-01,VT40:20	GCMSD	100µll	Ok	TRUE	Ok	FALSE	158.137	0.5	0.5	Thomsons	8.52745	8.61407	MSrep_1	splitless
HepG2	WT-H	3	3.9	10000	Leucine	Ribitol	36402.9	652193	0.0558162	143.119	No outlier	polar_2PMTBE	2_30_Fiehn_Splitless_Cstk01.ei	CStk1-01,VT40:21	GCMSD	100µll	Ok	TRUE	Ok	TRUE	158.137	0.5	0.5	Thomsons	8.52745	8.61718	MSrep_1	splitless
HepG2	WT-H	4	3.9	10000	Leucine	Ribitol	54769.4	742138	0.0737995	189.229	No outlier	polar_2PMTBE	2_30_Fiehn_Splitless_Cstk01.ei	CStk1-01,VT40:22	GCMSD	100µll	Ok	TRUE	Ok	FALSE	158.137	0.5	0.5	Thomsons	8.52745	8.62048	MSrep_1	splitless
HepG2	MIC26KO-N	1	3.2	10000	Leucine	Ribitol	1.2177e+06	1.04135e+06	1.16935	3654.23	No outlier	polar_2PMTBE	2_30_Fiehn_Splitless_Cstk01.ei	CStk1-01,VT40:23	GCMSD	100µll	Ok	TRUE	Ok	FALSE	158.137	0.5	0.5	Thomsons	8.52745	8.61688	MSrep_1	splitless
HepG2	MIC26KO-N	2	3.2	10000	Leucine	Ribitol	734021	1.28171e+06	0.572691	1789.66	No outlier	polar_2PMTBE	2_30_Fiehn_Splitless_Cstk01.ei	CStk1-01,VT40:24	GCMSD	100µll	Ok	TRUE	Ok	FALSE	158.137	0.5	0.5	Thomsons	8.52745	8.61712	MSrep_1	splitless
HepG2	MIC26KO-N	3	3.2	10000	Leucine	Ribitol	929486	810216	1.14721	3585.02	No outlier	polar_2PMTBE	2_30_Fiehn_Splitless_Cstk01.ei	CStk1-01,VT40:25	GCMSD	100µll	Ok	TRUE	Ok	FALSE	158.137	0.5	0.5	Thomsons	8.52745	8.61727	MSrep_1	splitless
HepG2	MIC26KO-N	4	3.2	10000	Leucine	Ribitol	1.36912e+06	1.04734e+06	1.30723	4085.11	IQR_1.5_outlier	polar_2PMTBE	3_31_Fiehn_Splitless_Cstk01.ei	CStk1-01,VT40:26	GCMSD	100µll	Ok	TRUE	Ok	FALSE	158.137	0.5	0.5	Thomsons	8.52745	8.61377	MSrep_1	splitless
HepG2	MIC26KO-H	1	3	10000	Leucine	Ribitol	403735	933450	0.432519	1441.73	No outlier	polar_2PMTBE	3_31_Fiehn_Splitless_Cstk01.ei	CStk1-01,VT40:27	GCMSD	100µll	Ok	TRUE	Ok	FALSE	158.137	0.5	0.5	Thomsons	8.52745	8.61725	MSrep_1	splitless
HepG2	MIC26KO-H	2	3	10000	Leucine	Ribitol	463720	935114	0.495897	1652.99	IQR_1.5_outlier	polar_2PMTBE	3_31_Fiehn_Splitless_Cstk01.ei	CStk1-01,VT40:28	GCMSD	100µll	Ok	TRUE	Ok	FALSE	158.137	0.5	0.5	Thomsons	8.52745	8.61372	MSrep_1	splitless
HepG2	MIC26KO-H	3	3	10000	Leucine	Ribitol	355109	937761	0.378677	1262.26	No outlier	polar_2PMTBE	3_31_Fiehn_Splitless_Cstk01.ei	CStk1-01,VT40:29	GCMSD	100µll	Ok	TRUE	Ok	FALSE	158.137	0.5	0.5	Thomsons	8.52745	8.61728	MSrep_1	splitless
HepG2	MIC26KO-H	4	3	10000	Leucine	Ribitol	372508	1.00931e+06	0.369073	1230.24	No outlier	polar_2PMTBE	3_31_Fiehn_Splitless_Cstk01.ei	CStk1-01,VT40:30	GCMSD	100µll	Ok	TRUE	Ok	FALSE	158.137	0.5	0.5	Thomsons	8.52745	8.61717	MSrep_1	splitless
HepG2	WT-N	1	3.7	10000	Lysine	Ribitol	204885	514276	0.398394	1076.74	IQR_1.5_outlier	polar_2PMTBE	2_30_Fiehn_Splitless_Cstk01.ei	CStk1-01,VT40:15	GCMSD	100µll	Ok	TRUE	Ok	FALSE	174.113	0.5	0.5	Thomsons	14.714	14.7921	MSrep_1	splitless
HepG2	WT-N	2	3.7	10000	Lysine	Ribitol	151372	509535	0.297079	802.917	No outlier	polar_2PMTBE	2_30_Fiehn_Splitless_Cstk01.ei	CStk1-01,VT40:16	GCMSD	100µll	Ok	TRUE	Ok	FALSE	174.113	0.5	0.5	Thomsons	14.714	14.7921	MSrep_1	splitless
HepG2	WT-N	3	3.7	10000	Lysine	Ribitol	206483	579750	0.356158	962.59	No outlier	polar_2PMTBE	2_30_Fiehn_Splitless_Cstk01.ei	CStk1-01,VT40:17	GCMSD	100µll	Ok	TRUE	Ok	FALSE	174.113	0.5	0.5	Thomsons	14.714	14.7923	MSrep_1	splitless
HepG2	WT-N	4	3.7	10000	Lysine	Ribitol	211725	600452	0.35261	953	No outlier	polar_2PMTBE	2_30_Fiehn_Splitless_Cstk01.ei	CStk1-01,VT40:18	GCMSD	100µll	Ok	TRUE	Ok	FALSE	174.113	0.5	0.5	Thomsons	14.714	14.792	MSrep_1	splitless
HepG2	WT-H	1	3.9	10000	Lysine	Ribitol	258702	537043	0.481715	1235.17	No outlier	polar_2PMTBE	2_30_Fiehn_Splitless_Cstk01.ei	CStk1-01,VT40:19	GCMSD	100µll	Ok	TRUE	Ok	FALSE	174.113	0.5	0.5	Thomsons	14.714	14.7921	MSrep_1	splitless
HepG2	WT-H	2	3.9	10000	Lysine	Ribitol	305024	552432	0.552148	1415.76	No outlier	polar_2PMTBE	2_30_Fiehn_Splitless_Cstk01.ei	CStk1-01,VT40:20	GCMSD	100µll	Ok	TRUE	Ok	FALSE	174.113	0.5	0.5	Thomsons	14.714	14.7923	MSrep_1	splitless
HepG2	WT-H	3	3.9	10000	Lysine	Ribitol	406546	652193	0.623353	1598.34	No outlier	polar_2PMTBE	2_30_Fiehn_Splitless_Cstk01.ei	CStk1-01,VT40:21	GCMSD	100µll	Ok	TRUE	Ok	FALSE	174.113	0.5	0.5	Thomsons	14.714	14.789	MSrep_1	splitless
HepG2	WT-H	4	3.9	10000	Lysine	Ribitol	484005	742138	0.652176	1672.25	No outlier	polar_2PMTBE	2_30_Fiehn_Splitless_Cstk01.ei	CStk1-01,VT40:22	GCMSD	100µll	Ok	TRUE	Ok	FALSE	174.113	0.5	0.5	Thomsons	14.714	14.789	MSrep_1	splitless
HepG2	MIC26KO-N	1	3.2	10000	Lysine	Ribitol	355916	1.04135e+06	0.341784	1068.07	No outlier	polar_2PMTBE	2_30_Fiehn_Splitless_Cstk01.ei	CStk1-01,VT40:23	GCMSD	100µll	Ok	TRUE	Ok	FALSE	174.113	0.5	0.5	Thomsons	14.714	14.7887	MSrep_1	splitless
HepG2	MIC26KO-N	2	3.2	10000	Lysine	Ribitol	183169	1.28171e+06	0.142911	446.596	No outlier	polar_2PMTBE	2_30_Fiehn_Splitless_Cstk01.ei	CStk1-01,VT40:24	GCMSD	100µll	Ok	TRUE	Ok	FALSE	174.113	0.5	0.5	Thomsons	14.714	14.7889	MSrep_1	splitless
HepG2	MIC26KO-N	3	3.2	10000	Lysine	Ribitol	245026	810216	0.302421	945.066	No outlier	polar_2PMTBE	2_30_Fiehn_Splitless_Cstk01.ei	CStk1-01,VT40:25	GCMSD	100µll	Ok	TRUE	Ok	FALSE	174.113	0.5	0.5	Thomsons	14.714	14.7923	MSrep_1	splitless
HepG2	MIC26KO-N	4	3.2	10000	Lysine	Ribitol	287416	1.04734e+06	0.274425	857.577	No outlier	polar_2PMTBE	3_31_Fiehn_Splitless_Cstk01.ei	CStk1-01,VT40:26	GCMSD	100µll	Ok	TRUE	Ok	FALSE	174.113	0.5	0.5	Thomsons	14.714	14.792	MSrep_1	splitless
HepG2	MIC26KO-H	1	3	10000	Lysine	Ribitol	152614	933450	0.163495	544.983	No outlier	polar_2PMTBE	3_31_Fiehn_Splitless_Cstk01.ei	CStk1-01,VT40:27	GCMSD	100µll	Ok	TRUE	Ok	TRUE	174.113	0.5	0.5	Thomsons	14.714	14.7923	MSrep_1	splitless
HepG2	MIC26KO-H	2	3	10000	Lysine	Ribitol	220606	935114	0.235914	786.379	No outlier	polar_2PMTBE	3_31_Fiehn_Splitless_Cstk01.ei	CStk1-01,VT40:28	GCMSD	100µll	Ok	TRUE	Ok	FALSE	174.113	0.5	0.5	Thomsons	14.714	14.792	MSrep_1	splitless
HepG2	MIC26KO-H	3	3	10000	Lysine	Ribitol	168406	937761	0.179584	598.612	No outlier	polar_2PMTBE	3_31_Fiehn_Splitless_Cstk01.ei	CStk1-01,VT40:29	GCMSD	100µll	Ok	TRUE	Ok	TRUE	174.113	0.5	0.5	Thomsons	14.714	14.7923	MSrep_1	splitless
HepG2	MIC26KO-H	4	3	10000	Lysine	Ribitol	243713	1.00931e+06	0.241465	804.883	No outlier	polar_2PMTBE	3_31_Fiehn_Splitless_Cstk01.ei	CStk1-01,VT40:30	GCMSD	100µll	Ok	TRUE	Ok	FALSE	174.113	0.5	0.5	Thomsons	14.714	14.7922	MSrep_1	splitless
HepG2	WT-N	1	3.7	10000	Malate	Ribitol	396099	514276	0.770208	2081.64	No outlier	polar_2PMTBE	2_30_Fiehn_Splitless_Cstk01.ei	CStk1-01,VT40:15	GCMSD	100µll	Ok	TRUE	Ok	FALSE	233.103	0.5	0.5	Thomsons	10.8348	10.9153	MSrep_1	splitless
HepG2	WT-N	2	3.7	10000	Malate	Ribitol	388646	509535	0.762747	2061.48	No outlier	polar_2PMTBE	2_30_Fiehn_Splitless_Cstk01.ei	CStk1-01,VT40:16	GCMSD	100µll	Ok	TRUE	Ok	FALSE	233.103	0.5	0.5	Thomsons	10.8348	10.9185	MSrep_1	splitless
HepG2	WT-N	3	3.7	10000	Malate	Ribitol	436172	579750	0.752346	2033.37	No outlier	polar_2PMTBE	2_30_Fiehn_Splitless_Cstk01.ei	CStk1-01,VT40:17	GCMSD	100µll	Ok	TRUE	Ok	FALSE	233.103	0.5	0.5	Thomsons	10.8348	10.9187	MSrep_1	splitless
HepG2	WT-N	4	3.7	10000	Malate	Ribitol	439369	600452	0.73173	1977.65	No outlier	polar_2PMTBE	2_30_Fiehn_Splitless_Cstk01.ei	CStk1-01,VT40:18	GCMSD	100µll	Ok	TRUE	Ok	FALSE	233.103	0.5	0.5	Thomsons	10.8348	10.9184	MSrep_1	splitless
HepG2	WT-H	1	3.9	10000	Malate	Ribitol	1.40292e+06	537043	2.61229	6698.19	No outlier	polar_2PMTBE	2_30_Fiehn_Splitless_Cstk01.ei	CStk1-01,VT40:19	GCMSD	100µll	Ok	TRUE	Ok	FALSE	233.103	0.5	0.5	Thomsons	10.8348	10.9185	MSrep_1	splitless
HepG2	WT-H	2	3.9	10000	Malate	Ribitol	1.55833e+06	552432	2.82086	7232.97	No outlier	polar_2PMTBE	2_30_Fiehn_Splitless_Cstk01.ei	CStk1-01,VT40:20	GCMSD	100µll	Ok	TRUE	Ok	FALSE	233.103	0.5	0.5	Thomsons	10.8348	10.9187	MSrep_1	splitless
HepG2	WT-H	3	3.9	10000	Malate	Ribitol	1.75329e+06	652193	2.6883	6893.08	No outlier	polar_2PMTBE	2_30_Fiehn_Splitless_Cstk01.ei	CStk1-01,VT40:21	GCMSD	100µll	Ok	TRUE	Ok	FALSE	233.103	0.5	0.5	Thomsons	10.8348	10.9154	MSrep_1	splitless
HepG2	WT-H	4	3.9	10000	Malate	Ribitol	2.07591e+06	742138	2.79721	7172.32	No outlier	polar_2PMTBE	2_30_Fiehn_Splitless_Cstk01.ei	CStk1-01,VT40:22	GCMSD	100µll	Ok	TRUE	Ok	FALSE	233.103	0.5	0.5	Thomsons	10.8348	10.9154	MSrep_1	splitless
HepG2	MIC26KO-N	1	3.2	10000	Malate	Ribitol	621059	1.04135e+06	0.596398	1863.75	No outlier	polar_2PMTBE	2_30_Fiehn_Splitless_Cstk01.ei	CStk1-01,VT40:23	GCMSD	100µll	Ok	TRUE	Ok	FALSE	233.103	0.5	0.5	Thomsons	10.8348	10.9184	MSrep_1	splitless
HepG2	MIC26KO-N	2	3.2	10000	Malate	Ribitol	426038	1.28171e+06	0.332399	1038.75	No outlier	polar_2PMTBE	2_30_Fiehn_Splitless_Cstk01.ei	CStk1-01,VT40:24	GCMSD	100µll	Ok	TRUE	Ok	FALSE	233.103	0.5	0.5	Thomsons	10.8348	10.9186	MSrep_1	splitless
HepG2	MIC26KO-N	3	3.2	10000	Malate	Ribitol	610741	810216	0.7538	2355.63	IQR_1.5_outlier	polar_2PMTBE	2_30_Fiehn_Splitless_Cstk01.ei	CStk1-01,VT40:25	GCMSD	100µll	Ok	TRUE	Ok	FALSE	233.103	0.5	0.5	Thomsons	10.8348	10.9187	MSrep_1	splitless
HepG2	MIC26KO-N	4	3.2	10000	Malate	Ribitol	652835	1.04734e+06	0.623327	1947.9	No outlier	polar_2PMTBE	3_31_Fiehn_Splitless_Cstk01.ei	CStk1-01,VT40:26	GCMSD	100µll	Ok	TRUE	Ok	FALSE	233.103	0.5	0.5	Thomsons	10.8348	10.9184	MSrep_1	splitless
HepG2	MIC26KO-H	1	3	10000	Malate	Ribitol	1.1311e+06	933450	1.21174	4039.13	No outlier	polar_2PMTBE	3_31_Fiehn_Splitless_Cstk01.ei	CStk1-01,VT40:27	GCMSD	100µll	Ok	TRUE	Ok	FALSE	233.103	0.5	0.5	Thomsons	10.8348	10.9187	MSrep_1	splitless
HepG2	MIC26KO-H	2	3	10000	Malate	Ribitol	1.08363e+06	935114	1.15882	3862.74	No outlier	polar_2PMTBE	3_31_Fiehn_Splitless_Cstk01.ei	CStk1-01,VT40:28	GCMSD	100µll	Ok	TRUE	Ok	FALSE	233.103	0.5	0.5	Thomsons	10.8348	10.9184	MSrep_1	splitless
HepG2	MIC26KO-H	3	3	10000	Malate	Ribitol	1.28056e+06	937761	1.36555	4551.84	IQR_1.5_outlier	polar_2PMTBE	3_31_Fiehn_Splitless_Cstk01.ei	CStk1-01,VT40:29	GCMSD	100µll	Ok	TRUE	Ok	FALSE	233.103	0.5	0.5	Thomsons	10.8348	10.9187	MSrep_1	splitless
HepG2	MIC26KO-H	4	3	10000	Malate	Ribitol	1.23577e+06	1.00931e+06	1.22438	4081.26	No outlier	polar_2PMTBE	3_31_Fiehn_Splitless_Cstk01.ei	CStk1-01,VT40:30	GCMSD	100µll	Ok	TRUE	Ok	FALSE	233.103	0.5	0.5	Thomsons	10.8348	10.9186	MSrep_1	splitless
HepG2	WT-N	1	3.7	10000	Mannitol	Ribitol	4312.6	514276	0.00838577	22.6643	No outlier	polar_2PMTBE	2_30_Fiehn_Splitless_Cstk01.ei	CStk1-01,VT40:15	GCMSD	100µll	Ok	TRUE	Ok	TRUE	205.108	0.5	0.5	Thomsons	14.9265	15.0093	MSrep_1	splitless
HepG2	WT-N	2	3.7	10000	Mannitol	Ribitol	5336.15	509535	0.0104726	28.3043	No outlier	polar_2PMTBE	2_30_Fiehn_Splitless_Cstk01.ei	CStk1-01,VT40:16	GCMSD	100µll	Ok	TRUE	Ok	TRUE	205.108	0.5	0.5	Thomsons	14.9265	15.006	MSrep_1	splitless
HepG2	WT-N	3	3.7	10000	Mannitol	Ribitol	6830.41	579750	0.0117816	31.8423	No outlier	polar_2PMTBE	2_30_Fiehn_Splitless_Cstk01.ei	CStk1-01,VT40:17	GCMSD	100µll	Ok	TRUE	Ok	TRUE	205.108	0.5	0.5	Thomsons	14.9265	15.0062	MSrep_1	splitless
HepG2	WT-N	4	3.7	10000	Mannitol	Ribitol	8062.54	600452	0.0134274	36.2904	IQR_1.5_outlier	polar_2PMTBE	2_30_Fiehn_Splitless_Cstk01.ei	CStk1-01,VT40:18	GCMSD	100µll	Ok	TRUE	Ok	TRUE	205.108	0.5	0.5	Thomsons	14.9265	15.0059	MSrep_1	splitless
HepG2	WT-H	1	3.9	10000	Mannitol	Ribitol	17173.8	537043	0.0319784	81.996	No outlier	polar_2PMTBE	2_30_Fiehn_Splitless_Cstk01.ei	CStk1-01,VT40:19	GCMSD	100µll	Ok	TRUE	Ok	TRUE	205.108	0.5	0.5	Thomsons	14.9265	15.0093	MSrep_1	splitless
HepG2	WT-H	2	3.9	10000	Mannitol	Ribitol	17195	552432	0.0311259	79.8101	No outlier	polar_2PMTBE	2_30_Fiehn_Splitless_Cstk01.ei	CStk1-01,VT40:20	GCMSD	100µll	Ok	TRUE	Ok	TRUE	205.108	0.5	0.5	Thomsons	14.9265	15.0128	MSrep_1	splitless
HepG2	WT-H	3	3.9	10000	Mannitol	Ribitol	93647.4	652193	0.143589	368.176	IQR_1.5_outlier	polar_2PMTBE	2_30_Fiehn_Splitless_Cstk01.ei	CStk1-01,VT40:21	GCMSD	100µll	Ok	TRUE	Ok	TRUE	205.108	0.5	0.5	Thomsons	14.9265	15.0094	MSrep_1	splitless
HepG2	WT-H	4	3.9	10000	Mannitol	Ribitol	22843.1	742138	0.0307802	78.9236	No outlier	polar_2PMTBE	2_30_Fiehn_Splitless_Cstk01.ei	CStk1-01,VT40:22	GCMSD	100µll	Ok	TRUE	Ok	TRUE	205.108	0.5	0.5	Thomsons	14.9265	15.0127	MSrep_1	splitless
HepG2	MIC26KO-N	1	3.2	10000	Mannitol	Ribitol	10094.5	1.04135e+06	0.00969366	30.2927	No outlier	polar_2PMTBE	2_30_Fiehn_Splitless_Cstk01.ei	CStk1-01,VT40:23	GCMSD	100µll	Ok	TRUE	Ok	TRUE	205.108	0.5	0.5	Thomsons	14.9265	15.0026	MSrep_1	splitless
HepG2	MIC26KO-N	2	3.2	10000	Mannitol	Ribitol	9002.12	1.28171e+06	0.00702355	21.9486	No outlier	polar_2PMTBE	2_30_Fiehn_Splitless_Cstk01.ei	CStk1-01,VT40:24	GCMSD	100µll	Ok	TRUE	Ok	TRUE	205.108	0.5	0.5	Thomsons	14.9265	15.0093	MSrep_1	splitless
HepG2	MIC26KO-N	3	3.2	10000	Mannitol	Ribitol	11051.2	810216	0.0136399	42.6246	IQR_1.5_outlier	polar_2PMTBE	2_30_Fiehn_Splitless_Cstk01.ei	CStk1-01,VT40:25	GCMSD	100µll	Ok	TRUE	Ok	TRUE	205.108	0.5	0.5	Thomsons	14.9265	15.003	MSrep_1	splitless
HepG2	MIC26KO-N	4	3.2	10000	Mannitol	Ribitol	11093.7	1.04734e+06	0.0105923	33.1009	No outlier	polar_2PMTBE	3_31_Fiehn_Splitless_Cstk01.ei	CStk1-01,VT40:26	GCMSD	100µll	Ok	TRUE	Ok	TRUE	205.108	0.5	0.5	Thomsons	14.9265	15.006	MSrep_1	splitless
HepG2	MIC26KO-H	1	3	10000	Mannitol	Ribitol	12698.7	933450	0.0136041	45.347	No outlier	polar_2PMTBE	3_31_Fiehn_Splitless_Cstk01.ei	CStk1-01,VT40:27	GCMSD	100µll	Ok	TRUE	Ok	TRUE	205.108	0.5	0.5	Thomsons	14.9265	15.0127	MSrep_1	splitless
HepG2	MIC26KO-H	2	3	10000	Mannitol	Ribitol	14355.7	935114	0.0153518	51.1726	No outlier	polar_2PMTBE	3_31_Fiehn_Splitless_Cstk01.ei	CStk1-01,VT40:28	GCMSD	100µll	Ok	TRUE	Ok	TRUE	205.108	0.5	0.5	Thomsons	14.9265	15.0092	MSrep_1	splitless
HepG2	MIC26KO-H	3	3	10000	Mannitol	Ribitol	15169.2	937761	0.0161759	53.9198	No outlier	polar_2PMTBE	3_31_Fiehn_Splitless_Cstk01.ei	CStk1-01,VT40:29	GCMSD	100µll	Ok	TRUE	Ok	TRUE	205.108	0.5	0.5	Thomsons	14.9265	15.0127	MSrep_1	splitless
HepG2	MIC26KO-H	4	3	10000	Mannitol	Ribitol	18742.4	1.00931e+06	0.0185696	61.8987	IQR_1.5_outlier	polar_2PMTBE	3_31_Fiehn_Splitless_Cstk01.ei	CStk1-01,VT40:30	GCMSD	100µll	Ok	TRUE	Ok	TRUE	205.108	0.5	0.5	Thomsons	14.9265	15.0126	MSrep_1	splitless
HepG2	WT-N	1	3.7	10000	Mannose	Ribitol	5235.16	514276	0.0101797	27.5126	No outlier	polar_2PMTBE	2_30_Fiehn_Splitless_Cstk01.ei	CStk1-01,VT40:15	GCMSD	100µll	Ok	TRUE	Ok	FALSE	319.158	0.5	0.5	Thomsons	14.5622	14.643	MSrep_1	splitless
HepG2	WT-N	2	3.7	10000	Mannose	Ribitol	5881.66	509535	0.0115432	31.1978	No outlier	polar_2PMTBE	2_30_Fiehn_Splitless_Cstk01.ei	CStk1-01,VT40:16	GCMSD	100µll	Ok	TRUE	Ok	TRUE	319.158	0.5	0.5	Thomsons	14.5622	14.643	MSrep_1	splitless
HepG2	WT-N	3	3.7	10000	Mannose	Ribitol	5730.62	579750	0.00988463	26.7152	No outlier	polar_2PMTBE	2_30_Fiehn_Splitless_Cstk01.ei	CStk1-01,VT40:17	GCMSD	100µll	Ok	TRUE	Ok	FALSE	319.158	0.5	0.5	Thomsons	14.5622	14.64	MSrep_1	splitless
HepG2	WT-N	4	3.7	10000	Mannose	Ribitol	6996.06	600452	0.0116513	31.4901	No outlier	polar_2PMTBE	2_30_Fiehn_Splitless_Cstk01.ei	CStk1-01,VT40:18	GCMSD	100µll	Ok	TRUE	Ok	FALSE	319.158	0.5	0.5	Thomsons	14.5622	14.6429	MSrep_1	splitless
HepG2	WT-H	1	3.9	10000	Mannose	Ribitol	14246	537043	0.0265266	68.017	No outlier	polar_2PMTBE	2_30_Fiehn_Splitless_Cstk01.ei	CStk1-01,VT40:19	GCMSD	100µll	Ok	TRUE	Ok	TRUE	319.158	0.5	0.5	Thomsons	14.5622	14.6462	MSrep_1	splitless
HepG2	WT-H	2	3.9	10000	Mannose	Ribitol	14961.3	552432	0.0270826	69.4426	No outlier	polar_2PMTBE	2_30_Fiehn_Splitless_Cstk01.ei	CStk1-01,VT40:20	GCMSD	100µll	Ok	TRUE	Ok	TRUE	319.158	0.5	0.5	Thomsons	14.5622	14.64	MSrep_1	splitless
HepG2	WT-H	3	3.9	10000	Mannose	Ribitol	17150.5	652193	0.0262966	67.4273	No outlier	polar_2PMTBE	2_30_Fiehn_Splitless_Cstk01.ei	CStk1-01,VT40:21	GCMSD	100µll	Ok	TRUE	Ok	TRUE	319.158	0.5	0.5	Thomsons	14.5622	14.6399	MSrep_1	splitless
HepG2	WT-H	4	3.9	10000	Mannose	Ribitol	20989.3	742138	0.0282822	72.5185	IQR_1.5_outlier	polar_2PMTBE	2_30_Fiehn_Splitless_Cstk01.ei	CStk1-01,VT40:22	GCMSD	100µll	Ok	TRUE	Ok	TRUE	319.158	0.5	0.5	Thomsons	14.5622	14.6432	MSrep_1	splitless
HepG2	MIC26KO-N	1	3.2	10000	Mannose	Ribitol	5477.15	1.04135e+06	0.00525967	16.4365	No outlier	polar_2PMTBE	2_30_Fiehn_Splitless_Cstk01.ei	CStk1-01,VT40:23	GCMSD	100µll	Ok	TRUE	Ok	FALSE	319.158	0.5	0.5	Thomsons	14.5622	14.6428	MSrep_1	splitless
HepG2	MIC26KO-N	2	3.2	10000	Mannose	Ribitol	5954.93	1.28171e+06	0.0046461	14.5191	No outlier	polar_2PMTBE	2_30_Fiehn_Splitless_Cstk01.ei	CStk1-01,VT40:24	GCMSD	100µll	Ok	TRUE	Ok	TRUE	319.158	0.5	0.5	Thomsons	14.5622	14.6398	MSrep_1	splitless
HepG2	MIC26KO-N	3	3.2	10000	Mannose	Ribitol	6371.18	810216	0.00786356	24.5736	No outlier	polar_2PMTBE	2_30_Fiehn_Splitless_Cstk01.ei	CStk1-01,VT40:25	GCMSD	100µll	Ok	TRUE	Ok	TRUE	319.158	0.5	0.5	Thomsons	14.5622	14.6367	MSrep_1	splitless
HepG2	MIC26KO-N	4	3.2	10000	Mannose	Ribitol	7357.81	1.04734e+06	0.00702524	21.9539	No outlier	polar_2PMTBE	3_31_Fiehn_Splitless_Cstk01.ei	CStk1-01,VT40:26	GCMSD	100µll	Ok	TRUE	Ok	FALSE	319.158	0.5	0.5	Thomsons	14.5622	14.6397	MSrep_1	splitless
HepG2	MIC26KO-H	1	3	10000	Mannose	Ribitol	31386.9	933450	0.0336246	112.082	No outlier	polar_2PMTBE	3_31_Fiehn_Splitless_Cstk01.ei	CStk1-01,VT40:27	GCMSD	100µll	Ok	TRUE	Ok	TRUE	319.158	0.5	0.5	Thomsons	14.5622	14.6399	MSrep_1	splitless
HepG2	MIC26KO-H	2	3	10000	Mannose	Ribitol	32908	935114	0.0351914	117.305	No outlier	polar_2PMTBE	3_31_Fiehn_Splitless_Cstk01.ei	CStk1-01,VT40:28	GCMSD	100µll	Ok	TRUE	Ok	TRUE	319.158	0.5	0.5	Thomsons	14.5622	14.6429	MSrep_1	splitless
HepG2	MIC26KO-H	3	3	10000	Mannose	Ribitol	38408.5	937761	0.0409577	136.526	IQR_1.5_outlier	polar_2PMTBE	3_31_Fiehn_Splitless_Cstk01.ei	CStk1-01,VT40:29	GCMSD	100µll	Ok	TRUE	Ok	TRUE	319.158	0.5	0.5	Thomsons	14.5622	14.64	MSrep_1	splitless
HepG2	MIC26KO-H	4	3	10000	Mannose	Ribitol	36318	1.00931e+06	0.0359831	119.944	No outlier	polar_2PMTBE	3_31_Fiehn_Splitless_Cstk01.ei	CStk1-01,VT40:30	GCMSD	100µll	Ok	TRUE	Ok	TRUE	319.158	0.5	0.5	Thomsons	14.5622	14.6398	MSrep_1	splitless
HepG2	WT-N	1	3.7	10000	Methionine	Ribitol	826839	514276	1.60777	4345.33	No outlier	polar_2PMTBE	2_30_Fiehn_Splitless_Cstk01.ei	CStk1-01,VT40:15	GCMSD	100µll	Ok	TRUE	Ok	FALSE	176.093	0.5	0.5	Thomsons	11.135	11.22	MSrep_1	splitless
HepG2	WT-N	2	3.7	10000	Methionine	Ribitol	764292	509535	1.49998	4054	No outlier	polar_2PMTBE	2_30_Fiehn_Splitless_Cstk01.ei	CStk1-01,VT40:16	GCMSD	100µll	Ok	TRUE	Ok	FALSE	176.093	0.5	0.5	Thomsons	11.135	11.22	MSrep_1	splitless
HepG2	WT-N	3	3.7	10000	Methionine	Ribitol	871381	579750	1.50303	4062.24	No outlier	polar_2PMTBE	2_30_Fiehn_Splitless_Cstk01.ei	CStk1-01,VT40:17	GCMSD	100µll	Ok	TRUE	Ok	FALSE	176.093	0.5	0.5	Thomsons	11.135	11.2202	MSrep_1	splitless
HepG2	WT-N	4	3.7	10000	Methionine	Ribitol	1.07974e+06	600452	1.79821	4860.03	IQR_1.5_outlier	polar_2PMTBE	2_30_Fiehn_Splitless_Cstk01.ei	CStk1-01,VT40:18	GCMSD	100µll	Ok	TRUE	Ok	FALSE	176.093	0.5	0.5	Thomsons	11.135	11.2199	MSrep_1	splitless
HepG2	WT-H	1	3.9	10000	Methionine	Ribitol	750118	537043	1.39676	3581.42	No outlier	polar_2PMTBE	2_30_Fiehn_Splitless_Cstk01.ei	CStk1-01,VT40:19	GCMSD	100µll	Ok	TRUE	Ok	FALSE	176.093	0.5	0.5	Thomsons	11.135	11.22	MSrep_1	splitless
HepG2	WT-H	2	3.9	10000	Methionine	Ribitol	696438	552432	1.26068	3232.5	No outlier	polar_2PMTBE	2_30_Fiehn_Splitless_Cstk01.ei	CStk1-01,VT40:20	GCMSD	100µll	Ok	TRUE	Ok	FALSE	176.093	0.5	0.5	Thomsons	11.135	11.2202	MSrep_1	splitless
HepG2	WT-H	3	3.9	10000	Methionine	Ribitol	689639	652193	1.05742	2711.32	No outlier	polar_2PMTBE	2_30_Fiehn_Splitless_Cstk01.ei	CStk1-01,VT40:21	GCMSD	100µll	Ok	TRUE	Ok	FALSE	176.093	0.5	0.5	Thomsons	11.135	11.2169	MSrep_1	splitless
HepG2	WT-H	4	3.9	10000	Methionine	Ribitol	785867	742138	1.05892	2715.19	No outlier	polar_2PMTBE	2_30_Fiehn_Splitless_Cstk01.ei	CStk1-01,VT40:22	GCMSD	100µll	Ok	TRUE	Ok	FALSE	176.093	0.5	0.5	Thomsons	11.135	11.2202	MSrep_1	splitless
HepG2	MIC26KO-N	1	3.2	10000	Methionine	Ribitol	1.95173e+06	1.04135e+06	1.87423	5856.96	IQR_1.5_outlier	polar_2PMTBE	2_30_Fiehn_Splitless_Cstk01.ei	CStk1-01,VT40:23	GCMSD	100µll	Ok	TRUE	Ok	FALSE	176.093	0.5	0.5	Thomsons	11.135	11.2231	MSrep_1	splitless
HepG2	MIC26KO-N	2	3.2	10000	Methionine	Ribitol	827123	1.28171e+06	0.64533	2016.66	No outlier	polar_2PMTBE	2_30_Fiehn_Splitless_Cstk01.ei	CStk1-01,VT40:24	GCMSD	100µll	Ok	TRUE	Ok	FALSE	176.093	0.5	0.5	Thomsons	11.135	11.22	MSrep_1	splitless
HepG2	MIC26KO-N	3	3.2	10000	Methionine	Ribitol	1.04795e+06	810216	1.29342	4041.94	No outlier	polar_2PMTBE	2_30_Fiehn_Splitless_Cstk01.ei	CStk1-01,VT40:25	GCMSD	100µll	Ok	TRUE	Ok	FALSE	176.093	0.5	0.5	Thomsons	11.135	11.2202	MSrep_1	splitless
HepG2	MIC26KO-N	4	3.2	10000	Methionine	Ribitol	1.34317e+06	1.04734e+06	1.28246	4007.68	No outlier	polar_2PMTBE	3_31_Fiehn_Splitless_Cstk01.ei	CStk1-01,VT40:26	GCMSD	100µll	Ok	TRUE	Ok	FALSE	176.093	0.5	0.5	Thomsons	11.135	11.2199	MSrep_1	splitless
HepG2	MIC26KO-H	1	3	10000	Methionine	Ribitol	920055	933450	0.98565	3285.5	IQR_1.5_outlier	polar_2PMTBE	3_31_Fiehn_Splitless_Cstk01.ei	CStk1-01,VT40:27	GCMSD	100µll	Ok	TRUE	Ok	FALSE	176.093	0.5	0.5	Thomsons	11.135	11.2202	MSrep_1	splitless
HepG2	MIC26KO-H	2	3	10000	Methionine	Ribitol	828352	935114	0.88583	2952.77	No outlier	polar_2PMTBE	3_31_Fiehn_Splitless_Cstk01.ei	CStk1-01,VT40:28	GCMSD	100µll	Ok	TRUE	Ok	FALSE	176.093	0.5	0.5	Thomsons	11.135	11.2231	MSrep_1	splitless
HepG2	MIC26KO-H	3	3	10000	Methionine	Ribitol	762989	937761	0.813628	2712.09	No outlier	polar_2PMTBE	3_31_Fiehn_Splitless_Cstk01.ei	CStk1-01,VT40:29	GCMSD	100µll	Ok	TRUE	Ok	FALSE	176.093	0.5	0.5	Thomsons	11.135	11.2202	MSrep_1	splitless
HepG2	MIC26KO-H	4	3	10000	Methionine	Ribitol	758232	1.00931e+06	0.75124	2504.13	No outlier	polar_2PMTBE	3_31_Fiehn_Splitless_Cstk01.ei	CStk1-01,VT40:30	GCMSD	100µll	Ok	TRUE	Ok	FALSE	176.093	0.5	0.5	Thomsons	11.135	11.2233	MSrep_1	splitless
HepG2	WT-N	1	3.7	10000	Myoinositol	Ribitol	2.13645e+06	514276	4.15429	11227.8	No outlier	polar_2PMTBE	2_30_Fiehn_Splitless_Cstk01.ei	CStk1-01,VT40:15	GCMSD	100µll	Ok	TRUE	Ok	FALSE	305.142	0.5	0.5	Thomsons	16.1578	16.2346	MSrep_1	splitless
HepG2	WT-N	2	3.7	10000	Myoinositol	Ribitol	2.21824e+06	509535	4.35345	11766.1	No outlier	polar_2PMTBE	2_30_Fiehn_Splitless_Cstk01.ei	CStk1-01,VT40:16	GCMSD	100µll	Ok	TRUE	Ok	FALSE	305.142	0.5	0.5	Thomsons	16.1578	16.2345	MSrep_1	splitless
HepG2	WT-N	3	3.7	10000	Myoinositol	Ribitol	2.76556e+06	579750	4.77027	12892.6	IQR_1.5_outlier	polar_2PMTBE	2_30_Fiehn_Splitless_Cstk01.ei	CStk1-01,VT40:17	GCMSD	100µll	Ok	TRUE	Ok	FALSE	305.142	0.5	0.5	Thomsons	16.1578	16.2348	MSrep_1	splitless
HepG2	WT-N	4	3.7	10000	Myoinositol	Ribitol	2.71483e+06	600452	4.52131	12219.8	No outlier	polar_2PMTBE	2_30_Fiehn_Splitless_Cstk01.ei	CStk1-01,VT40:18	GCMSD	100µll	Ok	TRUE	Ok	FALSE	305.142	0.5	0.5	Thomsons	16.1578	16.2344	MSrep_1	splitless
HepG2	WT-H	1	3.9	10000	Myoinositol	Ribitol	2.81128e+06	537043	5.23474	13422.4	No outlier	polar_2PMTBE	2_30_Fiehn_Splitless_Cstk01.ei	CStk1-01,VT40:19	GCMSD	100µll	Ok	TRUE	Ok	FALSE	305.142	0.5	0.5	Thomsons	16.1578	16.2346	MSrep_1	splitless
HepG2	WT-H	2	3.9	10000	Myoinositol	Ribitol	2.61088e+06	552432	4.72616	12118.4	No outlier	polar_2PMTBE	2_30_Fiehn_Splitless_Cstk01.ei	CStk1-01,VT40:20	GCMSD	100µll	Ok	TRUE	Ok	FALSE	305.142	0.5	0.5	Thomsons	16.1578	16.2348	MSrep_1	splitless
HepG2	WT-H	3	3.9	10000	Myoinositol	Ribitol	3.16841e+06	652193	4.85809	12456.6	No outlier	polar_2PMTBE	2_30_Fiehn_Splitless_Cstk01.ei	CStk1-01,VT40:21	GCMSD	100µll	Ok	TRUE	Ok	FALSE	305.142	0.5	0.5	Thomsons	16.1578	16.2347	MSrep_1	splitless
HepG2	WT-H	4	3.9	10000	Myoinositol	Ribitol	3.8815e+06	742138	5.23016	13410.7	No outlier	polar_2PMTBE	2_30_Fiehn_Splitless_Cstk01.ei	CStk1-01,VT40:22	GCMSD	100µll	Ok	TRUE	Ok	FALSE	305.142	0.5	0.5	Thomsons	16.1578	16.2315	MSrep_1	splitless
HepG2	MIC26KO-N	1	3.2	10000	Myoinositol	Ribitol	2.24644e+06	1.04135e+06	2.15723	6741.36	No outlier	polar_2PMTBE	2_30_Fiehn_Splitless_Cstk01.ei	CStk1-01,VT40:23	GCMSD	100µll	Ok	TRUE	Ok	FALSE	305.142	0.5	0.5	Thomsons	16.1578	16.2311	MSrep_1	splitless
HepG2	MIC26KO-N	2	3.2	10000	Myoinositol	Ribitol	1.45305e+06	1.28171e+06	1.13369	3542.77	No outlier	polar_2PMTBE	2_30_Fiehn_Splitless_Cstk01.ei	CStk1-01,VT40:24	GCMSD	100µll	Ok	TRUE	Ok	FALSE	305.142	0.5	0.5	Thomsons	16.1578	16.2346	MSrep_1	splitless
HepG2	MIC26KO-N	3	3.2	10000	Myoinositol	Ribitol	1.91963e+06	810216	2.36929	7404.02	No outlier	polar_2PMTBE	2_30_Fiehn_Splitless_Cstk01.ei	CStk1-01,VT40:25	GCMSD	100µll	Ok	TRUE	Ok	FALSE	305.142	0.5	0.5	Thomsons	16.1578	16.2347	MSrep_1	splitless
HepG2	MIC26KO-N	4	3.2	10000	Myoinositol	Ribitol	2.03199e+06	1.04734e+06	1.94015	6062.96	No outlier	polar_2PMTBE	3_31_Fiehn_Splitless_Cstk01.ei	CStk1-01,VT40:26	GCMSD	100µll	Ok	TRUE	Ok	FALSE	305.142	0.5	0.5	Thomsons	16.1578	16.2312	MSrep_1	splitless
HepG2	MIC26KO-H	1	3	10000	Myoinositol	Ribitol	3.16202e+06	933450	3.38745	11291.5	No outlier	polar_2PMTBE	3_31_Fiehn_Splitless_Cstk01.ei	CStk1-01,VT40:27	GCMSD	100µll	Ok	TRUE	Ok	FALSE	305.142	0.5	0.5	Thomsons	16.1578	16.2347	MSrep_1	splitless
HepG2	MIC26KO-H	2	3	10000	Myoinositol	Ribitol	3.49142e+06	935114	3.73369	12445.6	No outlier	polar_2PMTBE	3_31_Fiehn_Splitless_Cstk01.ei	CStk1-01,VT40:28	GCMSD	100µll	Ok	TRUE	Ok	FALSE	305.142	0.5	0.5	Thomsons	16.1578	16.2312	MSrep_1	splitless
HepG2	MIC26KO-H	3	3	10000	Myoinositol	Ribitol	3.35059e+06	937761	3.57297	11909.9	No outlier	polar_2PMTBE	3_31_Fiehn_Splitless_Cstk01.ei	CStk1-01,VT40:29	GCMSD	100µll	Ok	TRUE	Ok	FALSE	305.142	0.5	0.5	Thomsons	16.1578	16.2315	MSrep_1	splitless
HepG2	MIC26KO-H	4	3	10000	Myoinositol	Ribitol	3.72826e+06	1.00931e+06	3.69388	12312.9	No outlier	polar_2PMTBE	3_31_Fiehn_Splitless_Cstk01.ei	CStk1-01,VT40:30	GCMSD	100µll	Ok	TRUE	Ok	FALSE	305.142	0.5	0.5	Thomsons	16.1578	16.2347	MSrep_1	splitless
HepG2	WT-N	1	3.7	10000	Ornithine	Ribitol	61126.7	514276	0.11886	321.243	IQR_1.5_outlier	polar_2PMTBE	2_30_Fiehn_Splitless_Cstk01.ei	CStk1-01,VT40:15	GCMSD	100µll	Ok	TRUE	Ok	FALSE	174.113	0.5	0.5	Thomsons	13.8808	13.9591	MSrep_1	splitless
HepG2	WT-N	2	3.7	10000	Ornithine	Ribitol	45126.8	509535	0.0885648	239.364	No outlier	polar_2PMTBE	2_30_Fiehn_Splitless_Cstk01.ei	CStk1-01,VT40:16	GCMSD	100µll	Ok	TRUE	Ok	FALSE	174.113	0.5	0.5	Thomsons	13.8808	13.959	MSrep_1	splitless
HepG2	WT-N	3	3.7	10000	Ornithine	Ribitol	62359.4	579750	0.107563	290.71	No outlier	polar_2PMTBE	2_30_Fiehn_Splitless_Cstk01.ei	CStk1-01,VT40:17	GCMSD	100µll	Ok	TRUE	Ok	FALSE	174.113	0.5	0.5	Thomsons	13.8808	13.9593	MSrep_1	splitless
HepG2	WT-N	4	3.7	10000	Ornithine	Ribitol	62128.8	600452	0.10347	279.649	No outlier	polar_2PMTBE	2_30_Fiehn_Splitless_Cstk01.ei	CStk1-01,VT40:18	GCMSD	100µll	Ok	TRUE	Ok	FALSE	174.113	0.5	0.5	Thomsons	13.8808	13.9589	MSrep_1	splitless
HepG2	WT-H	1	3.9	10000	Ornithine	Ribitol	70942.1	537043	0.132098	338.712	No outlier	polar_2PMTBE	2_30_Fiehn_Splitless_Cstk01.ei	CStk1-01,VT40:19	GCMSD	100µll	Ok	TRUE	Ok	FALSE	174.113	0.5	0.5	Thomsons	13.8808	13.9526	MSrep_1	splitless
HepG2	WT-H	2	3.9	10000	Ornithine	Ribitol	79724.6	552432	0.144316	370.04	No outlier	polar_2PMTBE	2_30_Fiehn_Splitless_Cstk01.ei	CStk1-01,VT40:20	GCMSD	100µll	Ok	TRUE	Ok	FALSE	174.113	0.5	0.5	Thomsons	13.8808	13.9528	MSrep_1	splitless
HepG2	WT-H	3	3.9	10000	Ornithine	Ribitol	98157.3	652193	0.150504	385.906	No outlier	polar_2PMTBE	2_30_Fiehn_Splitless_Cstk01.ei	CStk1-01,VT40:21	GCMSD	100µll	Ok	TRUE	Ok	FALSE	174.113	0.5	0.5	Thomsons	13.8808	13.9559	MSrep_1	splitless
HepG2	WT-H	4	3.9	10000	Ornithine	Ribitol	113862	742138	0.153424	393.394	No outlier	polar_2PMTBE	2_30_Fiehn_Splitless_Cstk01.ei	CStk1-01,VT40:22	GCMSD	100µll	Ok	TRUE	Ok	FALSE	174.113	0.5	0.5	Thomsons	13.8808	13.9527	MSrep_1	splitless
HepG2	MIC26KO-N	1	3.2	10000	Ornithine	Ribitol	98408.3	1.04135e+06	0.0945007	295.315	No outlier	polar_2PMTBE	2_30_Fiehn_Splitless_Cstk01.ei	CStk1-01,VT40:23	GCMSD	100µll	Ok	TRUE	Ok	FALSE	174.113	0.5	0.5	Thomsons	13.8808	13.9556	MSrep_1	splitless
HepG2	MIC26KO-N	2	3.2	10000	Ornithine	Ribitol	61905.8	1.28171e+06	0.0482996	150.936	No outlier	polar_2PMTBE	2_30_Fiehn_Splitless_Cstk01.ei	CStk1-01,VT40:24	GCMSD	100µll	Ok	TRUE	Ok	FALSE	174.113	0.5	0.5	Thomsons	13.8808	13.9558	MSrep_1	splitless
HepG2	MIC26KO-N	3	3.2	10000	Ornithine	Ribitol	90022.7	810216	0.111109	347.217	No outlier	polar_2PMTBE	2_30_Fiehn_Splitless_Cstk01.ei	CStk1-01,VT40:25	GCMSD	100µll	Ok	TRUE	Ok	FALSE	174.113	0.5	0.5	Thomsons	13.8808	13.9527	MSrep_1	splitless
HepG2	MIC26KO-N	4	3.2	10000	Ornithine	Ribitol	85895.7	1.04734e+06	0.0820132	256.291	No outlier	polar_2PMTBE	3_31_Fiehn_Splitless_Cstk01.ei	CStk1-01,VT40:26	GCMSD	100µll	Ok	TRUE	Ok	FALSE	174.113	0.5	0.5	Thomsons	13.8808	13.9557	MSrep_1	splitless
HepG2	MIC26KO-H	1	3	10000	Ornithine	Ribitol	45352.5	933450	0.0485859	161.953	No outlier	polar_2PMTBE	3_31_Fiehn_Splitless_Cstk01.ei	CStk1-01,VT40:27	GCMSD	100µll	Ok	TRUE	Ok	FALSE	174.113	0.5	0.5	Thomsons	13.8808	13.9592	MSrep_1	splitless
HepG2	MIC26KO-H	2	3	10000	Ornithine	Ribitol	60952.7	935114	0.0651822	217.274	No outlier	polar_2PMTBE	3_31_Fiehn_Splitless_Cstk01.ei	CStk1-01,VT40:28	GCMSD	100µll	Ok	TRUE	Ok	FALSE	174.113	0.5	0.5	Thomsons	13.8808	13.9557	MSrep_1	splitless
HepG2	MIC26KO-H	3	3	10000	Ornithine	Ribitol	52099.2	937761	0.055557	185.19	No outlier	polar_2PMTBE	3_31_Fiehn_Splitless_Cstk01.ei	CStk1-01,VT40:29	GCMSD	100µll	Ok	TRUE	Ok	FALSE	174.113	0.5	0.5	Thomsons	13.8808	13.956	MSrep_1	splitless
HepG2	MIC26KO-H	4	3	10000	Ornithine	Ribitol	70703.8	1.00931e+06	0.0700518	233.506	No outlier	polar_2PMTBE	3_31_Fiehn_Splitless_Cstk01.ei	CStk1-01,VT40:30	GCMSD	100µll	Ok	TRUE	Ok	FALSE	174.113	0.5	0.5	Thomsons	13.8808	13.9624	MSrep_1	splitless
HepG2	WT-N	1	3.7	10000	Phenylalanine	Ribitol	496877	514276	0.966168	2611.26	IQR_1.5_outlier	polar_2PMTBE	2_30_Fiehn_Splitless_Cstk01.ei	CStk1-01,VT40:15	GCMSD	100µll	Ok	TRUE	Ok	FALSE	192.12	0.5	0.5	Thomsons	12.1807	12.2703	MSrep_1	splitless
HepG2	WT-N	2	3.7	10000	Phenylalanine	Ribitol	416587	509535	0.817583	2209.68	No outlier	polar_2PMTBE	2_30_Fiehn_Splitless_Cstk01.ei	CStk1-01,VT40:16	GCMSD	100µll	Ok	TRUE	Ok	FALSE	192.12	0.5	0.5	Thomsons	12.1807	12.267	MSrep_1	splitless
HepG2	WT-N	3	3.7	10000	Phenylalanine	Ribitol	524148	579750	0.904093	2443.5	No outlier	polar_2PMTBE	2_30_Fiehn_Splitless_Cstk01.ei	CStk1-01,VT40:17	GCMSD	100µll	Ok	TRUE	Ok	FALSE	192.12	0.5	0.5	Thomsons	12.1807	12.2704	MSrep_1	splitless
HepG2	WT-N	4	3.7	10000	Phenylalanine	Ribitol	517613	600452	0.862038	2329.83	No outlier	polar_2PMTBE	2_30_Fiehn_Splitless_Cstk01.ei	CStk1-01,VT40:18	GCMSD	100µll	Ok	TRUE	Ok	FALSE	192.12	0.5	0.5	Thomsons	12.1807	12.2701	MSrep_1	splitless
HepG2	WT-H	1	3.9	10000	Phenylalanine	Ribitol	404740	537043	0.753645	1932.42	No outlier	polar_2PMTBE	2_30_Fiehn_Splitless_Cstk01.ei	CStk1-01,VT40:19	GCMSD	100µll	Ok	TRUE	Ok	FALSE	192.12	0.5	0.5	Thomsons	12.1807	12.267	MSrep_1	splitless
HepG2	WT-H	2	3.9	10000	Phenylalanine	Ribitol	422058	552432	0.764001	1958.98	No outlier	polar_2PMTBE	2_30_Fiehn_Splitless_Cstk01.ei	CStk1-01,VT40:20	GCMSD	100µll	Ok	TRUE	Ok	FALSE	192.12	0.5	0.5	Thomsons	12.1807	12.2672	MSrep_1	splitless
HepG2	WT-H	3	3.9	10000	Phenylalanine	Ribitol	471190	652193	0.72247	1852.49	No outlier	polar_2PMTBE	2_30_Fiehn_Splitless_Cstk01.ei	CStk1-01,VT40:21	GCMSD	100µll	Ok	TRUE	Ok	FALSE	192.12	0.5	0.5	Thomsons	12.1807	12.2671	MSrep_1	splitless
HepG2	WT-H	4	3.9	10000	Phenylalanine	Ribitol	490437	742138	0.660844	1694.47	No outlier	polar_2PMTBE	2_30_Fiehn_Splitless_Cstk01.ei	CStk1-01,VT40:22	GCMSD	100µll	Ok	TRUE	Ok	FALSE	192.12	0.5	0.5	Thomsons	12.1807	12.2672	MSrep_1	splitless
HepG2	MIC26KO-N	1	3.2	10000	Phenylalanine	Ribitol	902075	1.04135e+06	0.866256	2707.05	No outlier	polar_2PMTBE	2_30_Fiehn_Splitless_Cstk01.ei	CStk1-01,VT40:23	GCMSD	100µll	Ok	TRUE	Ok	FALSE	192.12	0.5	0.5	Thomsons	12.1807	12.27	MSrep_1	splitless
HepG2	MIC26KO-N	2	3.2	10000	Phenylalanine	Ribitol	465598	1.28171e+06	0.363264	1135.2	No outlier	polar_2PMTBE	2_30_Fiehn_Splitless_Cstk01.ei	CStk1-01,VT40:24	GCMSD	100µll	Ok	TRUE	Ok	FALSE	192.12	0.5	0.5	Thomsons	12.1807	12.2703	MSrep_1	splitless
HepG2	MIC26KO-N	3	3.2	10000	Phenylalanine	Ribitol	656706	810216	0.810532	2532.91	No outlier	polar_2PMTBE	2_30_Fiehn_Splitless_Cstk01.ei	CStk1-01,VT40:25	GCMSD	100µll	Ok	TRUE	Ok	FALSE	192.12	0.5	0.5	Thomsons	12.1807	12.2704	MSrep_1	splitless
HepG2	MIC26KO-N	4	3.2	10000	Phenylalanine	Ribitol	934625	1.04734e+06	0.89238	2788.69	No outlier	polar_2PMTBE	3_31_Fiehn_Splitless_Cstk01.ei	CStk1-01,VT40:26	GCMSD	100µll	Ok	TRUE	Ok	FALSE	192.12	0.5	0.5	Thomsons	12.1807	12.2702	MSrep_1	splitless
HepG2	MIC26KO-H	1	3	10000	Phenylalanine	Ribitol	751961	933450	0.805572	2685.24	No outlier	polar_2PMTBE	3_31_Fiehn_Splitless_Cstk01.ei	CStk1-01,VT40:27	GCMSD	100µll	Ok	TRUE	Ok	FALSE	192.12	0.5	0.5	Thomsons	12.1807	12.2704	MSrep_1	splitless
HepG2	MIC26KO-H	2	3	10000	Phenylalanine	Ribitol	855569	935114	0.914936	3049.79	IQR_1.5_outlier	polar_2PMTBE	3_31_Fiehn_Splitless_Cstk01.ei	CStk1-01,VT40:28	GCMSD	100µll	Ok	TRUE	Ok	FALSE	192.12	0.5	0.5	Thomsons	12.1807	12.2701	MSrep_1	splitless
HepG2	MIC26KO-H	3	3	10000	Phenylalanine	Ribitol	742427	937761	0.791702	2639.01	No outlier	polar_2PMTBE	3_31_Fiehn_Splitless_Cstk01.ei	CStk1-01,VT40:29	GCMSD	100µll	Ok	TRUE	Ok	FALSE	192.12	0.5	0.5	Thomsons	12.1807	12.2704	MSrep_1	splitless
HepG2	MIC26KO-H	4	3	10000	Phenylalanine	Ribitol	736321	1.00931e+06	0.729531	2431.77	No outlier	polar_2PMTBE	3_31_Fiehn_Splitless_Cstk01.ei	CStk1-01,VT40:30	GCMSD	100µll	Ok	TRUE	Ok	FALSE	192.12	0.5	0.5	Thomsons	12.1807	12.2703	MSrep_1	splitless
HepG2	WT-N	1	3.7	10000	Proline	Ribitol	5.97033e+06	514276	11.6092	31376.2	No outlier	polar_2PMTBE	2_30_Fiehn_Splitless_Cstk01.ei	CStk1-01,VT40:15	GCMSD	100µll	Ok	TRUE	Ok	FALSE	142.1	0.5	0.5	Thomsons	8.81755	8.90885	MSrep_1	splitless
HepG2	WT-N	2	3.7	10000	Proline	Ribitol	5.00688e+06	509535	9.82638	26557.8	No outlier	polar_2PMTBE	2_30_Fiehn_Splitless_Cstk01.ei	CStk1-01,VT40:16	GCMSD	100µll	Ok	TRUE	Ok	FALSE	142.1	0.5	0.5	Thomsons	8.81755	8.90555	MSrep_1	splitless
HepG2	WT-N	3	3.7	10000	Proline	Ribitol	5.38893e+06	579750	9.29526	25122.3	No outlier	polar_2PMTBE	2_30_Fiehn_Splitless_Cstk01.ei	CStk1-01,VT40:17	GCMSD	100µll	Ok	TRUE	Ok	FALSE	142.1	0.5	0.5	Thomsons	8.81755	8.909	MSrep_1	splitless
HepG2	WT-N	4	3.7	10000	Proline	Ribitol	6.52924e+06	600452	10.8739	29388.9	No outlier	polar_2PMTBE	2_30_Fiehn_Splitless_Cstk01.ei	CStk1-01,VT40:18	GCMSD	100µll	Ok	TRUE	Ok	FALSE	142.1	0.5	0.5	Thomsons	8.81755	8.90868	MSrep_1	splitless
HepG2	WT-H	1	3.9	10000	Proline	Ribitol	7.46695e+06	537043	13.9038	35650.8	No outlier	polar_2PMTBE	2_30_Fiehn_Splitless_Cstk01.ei	CStk1-01,VT40:19	GCMSD	100µll	Ok	TRUE	Ok	FALSE	142.1	0.5	0.5	Thomsons	8.81755	8.9088	MSrep_1	splitless
HepG2	WT-H	2	3.9	10000	Proline	Ribitol	7.36116e+06	552432	13.325	34166.7	No outlier	polar_2PMTBE	2_30_Fiehn_Splitless_Cstk01.ei	CStk1-01,VT40:20	GCMSD	100µll	Ok	TRUE	Ok	FALSE	142.1	0.5	0.5	Thomsons	8.81755	8.90903	MSrep_1	splitless
HepG2	WT-H	3	3.9	10000	Proline	Ribitol	1.89272e+06	652193	2.90209	7441.26	No outlier	polar_2PMTBE	2_30_Fiehn_Splitless_Cstk01.ei	CStk1-01,VT40:21	GCMSD	100µll	Ok	TRUE	Ok	FALSE	142.1	0.5	0.5	Thomsons	8.81755	8.90892	MSrep_1	splitless
HepG2	WT-H	4	3.9	10000	Proline	Ribitol	2.86608e+06	742138	3.86193	9902.37	No outlier	polar_2PMTBE	2_30_Fiehn_Splitless_Cstk01.ei	CStk1-01,VT40:22	GCMSD	100µll	Ok	TRUE	Ok	FALSE	142.1	0.5	0.5	Thomsons	8.81755	8.90897	MSrep_1	splitless
HepG2	MIC26KO-N	1	3.2	10000	Proline	Ribitol	2.44479e+06	1.04135e+06	2.34772	7336.61	No outlier	polar_2PMTBE	2_30_Fiehn_Splitless_Cstk01.ei	CStk1-01,VT40:23	GCMSD	100µll	Ok	TRUE	Ok	FALSE	142.1	0.5	0.5	Thomsons	8.81755	8.90862	MSrep_1	splitless
HepG2	MIC26KO-N	2	3.2	10000	Proline	Ribitol	1.95318e+06	1.28171e+06	1.52389	4762.17	No outlier	polar_2PMTBE	2_30_Fiehn_Splitless_Cstk01.ei	CStk1-01,VT40:24	GCMSD	100µll	Ok	TRUE	Ok	FALSE	142.1	0.5	0.5	Thomsons	8.81755	8.91208	MSrep_1	splitless
HepG2	MIC26KO-N	3	3.2	10000	Proline	Ribitol	2.55198e+06	810216	3.14975	9842.97	No outlier	polar_2PMTBE	2_30_Fiehn_Splitless_Cstk01.ei	CStk1-01,VT40:25	GCMSD	100µll	Ok	TRUE	Ok	FALSE	142.1	0.5	0.5	Thomsons	8.81755	8.91097	MSrep_1	splitless
HepG2	MIC26KO-N	4	3.2	10000	Proline	Ribitol	3.89331e+06	1.04734e+06	3.71733	11616.7	No outlier	polar_2PMTBE	3_31_Fiehn_Splitless_Cstk01.ei	CStk1-01,VT40:26	GCMSD	100µll	Ok	TRUE	Ok	FALSE	142.1	0.5	0.5	Thomsons	8.81755	8.90873	MSrep_1	splitless
HepG2	MIC26KO-H	1	3	10000	Proline	Ribitol	1.85072e+06	933450	1.98267	6608.91	No outlier	polar_2PMTBE	3_31_Fiehn_Splitless_Cstk01.ei	CStk1-01,VT40:27	GCMSD	100µll	Ok	TRUE	Ok	FALSE	142.1	0.5	0.5	Thomsons	8.81755	8.90898	MSrep_1	splitless
HepG2	MIC26KO-H	2	3	10000	Proline	Ribitol	1.96429e+06	935114	2.10059	7001.95	No outlier	polar_2PMTBE	3_31_Fiehn_Splitless_Cstk01.ei	CStk1-01,VT40:28	GCMSD	100µll	Ok	TRUE	Ok	FALSE	142.1	0.5	0.5	Thomsons	8.81755	8.90868	MSrep_1	splitless
HepG2	MIC26KO-H	3	3	10000	Proline	Ribitol	1.6753e+06	937761	1.78648	5954.95	No outlier	polar_2PMTBE	3_31_Fiehn_Splitless_Cstk01.ei	CStk1-01,VT40:29	GCMSD	100µll	Ok	TRUE	Ok	FALSE	142.1	0.5	0.5	Thomsons	8.81755	8.90902	MSrep_1	splitless
HepG2	MIC26KO-H	4	3	10000	Proline	Ribitol	2.0501e+06	1.00931e+06	2.0312	6770.66	No outlier	polar_2PMTBE	3_31_Fiehn_Splitless_Cstk01.ei	CStk1-01,VT40:30	GCMSD	100µll	Ok	TRUE	Ok	FALSE	142.1	0.5	0.5	Thomsons	8.81755	8.9089	MSrep_1	splitless
HepG2	WT-N	1	3.7	10000	Pyruvate	Ribitol	33710.6	514276	0.0655496	177.161	No outlier	polar_2PMTBE	2_30_Fiehn_Splitless_Cstk01.ei	CStk1-01,VT40:15	GCMSD	100µll	Ok	TRUE	Ok	FALSE	174.059	0.5	0.5	Thomsons	6.0245	6.05633	MSrep_1	splitless
HepG2	WT-N	2	3.7	10000	Pyruvate	Ribitol	63195.9	509535	0.124027	335.207	No outlier	polar_2PMTBE	2_30_Fiehn_Splitless_Cstk01.ei	CStk1-01,VT40:16	GCMSD	100µll	Ok	TRUE	Ok	FALSE	174.059	0.5	0.5	Thomsons	6.0245	6.05953	MSrep_1	splitless
HepG2	WT-N	3	3.7	10000	Pyruvate	Ribitol	93556.1	579750	0.161373	436.144	No outlier	polar_2PMTBE	2_30_Fiehn_Splitless_Cstk01.ei	CStk1-01,VT40:17	GCMSD	100µll	Ok	TRUE	Ok	FALSE	174.059	0.5	0.5	Thomsons	6.0245	6.06298	MSrep_1	splitless
HepG2	WT-N	4	3.7	10000	Pyruvate	Ribitol	103535	600452	0.172428	466.022	No outlier	polar_2PMTBE	2_30_Fiehn_Splitless_Cstk01.ei	CStk1-01,VT40:18	GCMSD	100µll	Ok	TRUE	Ok	FALSE	174.059	0.5	0.5	Thomsons	6.0245	6.04968	MSrep_1	splitless
HepG2	WT-H	1	3.9	10000	Pyruvate	Ribitol	258173	537043	0.48073	1232.64	No outlier	polar_2PMTBE	2_30_Fiehn_Splitless_Cstk01.ei	CStk1-01,VT40:19	GCMSD	100µll	Ok	TRUE	Ok	FALSE	174.059	0.5	0.5	Thomsons	6.0245	6.04982	MSrep_1	splitless
HepG2	WT-H	2	3.9	10000	Pyruvate	Ribitol	286962	552432	0.519451	1331.93	No outlier	polar_2PMTBE	2_30_Fiehn_Splitless_Cstk01.ei	CStk1-01,VT40:20	GCMSD	100µll	Ok	TRUE	Ok	FALSE	174.059	0.5	0.5	Thomsons	6.0245	6.05977	MSrep_1	splitless
HepG2	WT-H	3	3.9	10000	Pyruvate	Ribitol	326801	652193	0.50108	1284.82	No outlier	polar_2PMTBE	2_30_Fiehn_Splitless_Cstk01.ei	CStk1-01,VT40:21	GCMSD	100µll	Ok	TRUE	Ok	FALSE	174.059	0.5	0.5	Thomsons	6.0245	6.10503	MSrep_1	splitless
HepG2	WT-H	4	3.9	10000	Pyruvate	Ribitol	420365	742138	0.566425	1452.37	IQR_1.5_outlier	polar_2PMTBE	2_30_Fiehn_Splitless_Cstk01.ei	CStk1-01,VT40:22	GCMSD	100µll	Ok	TRUE	Ok	FALSE	174.059	0.5	0.5	Thomsons	6.0245	6.0986	MSrep_1	splitless
HepG2	MIC26KO-N	1	3.2	10000	Pyruvate	Ribitol	35931	1.04135e+06	0.0345043	107.826	No outlier	polar_2PMTBE	2_30_Fiehn_Splitless_Cstk01.ei	CStk1-01,VT40:23	GCMSD	100µll	Ok	TRUE	Ok	FALSE	174.059	0.5	0.5	Thomsons	6.0245	6.09825	MSrep_1	splitless
HepG2	MIC26KO-N	2	3.2	10000	Pyruvate	Ribitol	67673.1	1.28171e+06	0.0527993	164.998	No outlier	polar_2PMTBE	2_30_Fiehn_Splitless_Cstk01.ei	CStk1-01,VT40:24	GCMSD	100µll	Ok	TRUE	Ok	FALSE	174.059	0.5	0.5	Thomsons	6.0245	6.09523	MSrep_1	splitless
HepG2	MIC26KO-N	3	3.2	10000	Pyruvate	Ribitol	71502.6	810216	0.0882513	275.785	IQR_1.5_outlier	polar_2PMTBE	2_30_Fiehn_Splitless_Cstk01.ei	CStk1-01,VT40:25	GCMSD	100µll	Ok	TRUE	Ok	FALSE	174.059	0.5	0.5	Thomsons	6.0245	6.0889	MSrep_1	splitless
HepG2	MIC26KO-N	4	3.2	10000	Pyruvate	Ribitol	67511.7	1.04734e+06	0.0644602	201.438	No outlier	polar_2PMTBE	3_31_Fiehn_Splitless_Cstk01.ei	CStk1-01,VT40:26	GCMSD	100µll	Ok	TRUE	Ok	FALSE	174.059	0.5	0.5	Thomsons	6.0245	6.0854	MSrep_1	splitless
HepG2	MIC26KO-H	1	3	10000	Pyruvate	Ribitol	292503	933450	0.313357	1044.52	No outlier	polar_2PMTBE	3_31_Fiehn_Splitless_Cstk01.ei	CStk1-01,VT40:27	GCMSD	100µll	Ok	TRUE	Ok	FALSE	174.059	0.5	0.5	Thomsons	6.0245	6.08565	MSrep_1	splitless
HepG2	MIC26KO-H	2	3	10000	Pyruvate	Ribitol	281077	935114	0.300581	1001.94	No outlier	polar_2PMTBE	3_31_Fiehn_Splitless_Cstk01.ei	CStk1-01,VT40:28	GCMSD	100µll	Ok	TRUE	Ok	FALSE	174.059	0.5	0.5	Thomsons	6.0245	6.07887	MSrep_1	splitless
HepG2	MIC26KO-H	3	3	10000	Pyruvate	Ribitol	349820	937761	0.373038	1243.46	IQR_1.5_outlier	polar_2PMTBE	3_31_Fiehn_Splitless_Cstk01.ei	CStk1-01,VT40:29	GCMSD	100µll	Ok	TRUE	Ok	FALSE	174.059	0.5	0.5	Thomsons	6.0245	6.08893	MSrep_1	splitless
HepG2	MIC26KO-H	4	3	10000	Pyruvate	Ribitol	301568	1.00931e+06	0.298787	995.958	No outlier	polar_2PMTBE	3_31_Fiehn_Splitless_Cstk01.ei	CStk1-01,VT40:30	GCMSD	100µll	Ok	TRUE	Ok	FALSE	174.059	0.5	0.5	Thomsons	6.0245	6.07908	MSrep_1	splitless
HepG2	WT-N	1	3.7	10000	Rhamnose	Ribitol	58825.6	514276	0.114385	309.149	No outlier	polar_2PMTBE	2_30_Fiehn_Splitless_Cstk01.ei	CStk1-01,VT40:15	GCMSD	100µll	Ok	TRUE	Ok	FALSE	117.07	0.5	0.5	Thomsons	13.105	13.1714	MSrep_1	splitless
HepG2	WT-N	2	3.7	10000	Rhamnose	Ribitol	62157.1	509535	0.121988	329.697	IQR_1.5_outlier	polar_2PMTBE	2_30_Fiehn_Splitless_Cstk01.ei	CStk1-01,VT40:16	GCMSD	100µll	Ok	TRUE	Ok	FALSE	117.07	0.5	0.5	Thomsons	13.105	13.1681	MSrep_1	splitless
HepG2	WT-N	3	3.7	10000	Rhamnose	Ribitol	57587.4	579750	0.0993314	268.463	No outlier	polar_2PMTBE	2_30_Fiehn_Splitless_Cstk01.ei	CStk1-01,VT40:17	GCMSD	100µll	Ok	TRUE	Ok	FALSE	117.07	0.5	0.5	Thomsons	13.105	13.1683	MSrep_1	splitless
HepG2	WT-N	4	3.7	10000	Rhamnose	Ribitol	65409.7	600452	0.108934	294.417	No outlier	polar_2PMTBE	2_30_Fiehn_Splitless_Cstk01.ei	CStk1-01,VT40:18	GCMSD	100µll	Ok	TRUE	Ok	FALSE	117.07	0.5	0.5	Thomsons	13.105	13.1647	MSrep_1	splitless
HepG2	WT-H	1	3.9	10000	Rhamnose	Ribitol	53945.2	537043	0.100448	257.56	No outlier	polar_2PMTBE	2_30_Fiehn_Splitless_Cstk01.ei	CStk1-01,VT40:19	GCMSD	100µll	Ok	TRUE	Ok	TRUE	117.07	0.5	0.5	Thomsons	13.105	13.1714	MSrep_1	splitless
HepG2	WT-H	2	3.9	10000	Rhamnose	Ribitol	37060.5	552432	0.0670861	172.016	No outlier	polar_2PMTBE	2_30_Fiehn_Splitless_Cstk01.ei	CStk1-01,VT40:20	GCMSD	100µll	Ok	TRUE	Ok	FALSE	117.07	0.5	0.5	Thomsons	13.105	13.1684	MSrep_1	splitless
HepG2	WT-H	3	3.9	10000	Rhamnose	Ribitol	77873.8	652193	0.119403	306.162	No outlier	polar_2PMTBE	2_30_Fiehn_Splitless_Cstk01.ei	CStk1-01,VT40:21	GCMSD	100µll	Ok	TRUE	Ok	FALSE	117.07	0.5	0.5	Thomsons	13.105	13.1682	MSrep_1	splitless
HepG2	WT-H	4	3.9	10000	Rhamnose	Ribitol	53172	742138	0.0716471	183.711	No outlier	polar_2PMTBE	2_30_Fiehn_Splitless_Cstk01.ei	CStk1-01,VT40:22	GCMSD	100µll	Ok	TRUE	Ok	FALSE	117.07	0.5	0.5	Thomsons	13.105	13.165	MSrep_1	splitless
HepG2	MIC26KO-N	1	3.2	10000	Rhamnose	Ribitol	297077	1.04135e+06	0.285281	891.503	No outlier	polar_2PMTBE	2_30_Fiehn_Splitless_Cstk01.ei	CStk1-01,VT40:23	GCMSD	100µll	Ok	TRUE	Ok	FALSE	117.07	0.5	0.5	Thomsons	13.105	13.1679	MSrep_1	splitless
HepG2	MIC26KO-N	2	3.2	10000	Rhamnose	Ribitol	24596.1	1.28171e+06	0.0191902	59.9692	No outlier	polar_2PMTBE	2_30_Fiehn_Splitless_Cstk01.ei	CStk1-01,VT40:24	GCMSD	100µll	Ok	TRUE	Ok	FALSE	117.07	0.5	0.5	Thomsons	13.105	13.1714	MSrep_1	splitless
HepG2	MIC26KO-N	3	3.2	10000	Rhamnose	Ribitol	47101.6	810216	0.0581346	181.671	No outlier	polar_2PMTBE	2_30_Fiehn_Splitless_Cstk01.ei	CStk1-01,VT40:25	GCMSD	100µll	Ok	TRUE	Ok	FALSE	117.07	0.5	0.5	Thomsons	13.105	13.1651	MSrep_1	splitless
HepG2	MIC26KO-N	4	3.2	10000	Rhamnose	Ribitol	202886	1.04734e+06	0.193716	605.363	No outlier	polar_2PMTBE	3_31_Fiehn_Splitless_Cstk01.ei	CStk1-01,VT40:26	GCMSD	100µll	Ok	TRUE	Ok	FALSE	117.07	0.5	0.5	Thomsons	13.105	13.168	MSrep_1	splitless
HepG2	MIC26KO-H	1	3	10000	Rhamnose	Ribitol	41719.9	933450	0.0446943	148.981	No outlier	polar_2PMTBE	3_31_Fiehn_Splitless_Cstk01.ei	CStk1-01,VT40:27	GCMSD	100µll	Ok	TRUE	Ok	FALSE	117.07	0.5	0.5	Thomsons	13.105	13.1683	MSrep_1	splitless
HepG2	MIC26KO-H	2	3	10000	Rhamnose	Ribitol	48275.8	935114	0.0516256	172.085	IQR_1.5_outlier	polar_2PMTBE	3_31_Fiehn_Splitless_Cstk01.ei	CStk1-01,VT40:28	GCMSD	100µll	Ok	TRUE	Ok	FALSE	117.07	0.5	0.5	Thomsons	13.105	13.1712	MSrep_1	splitless
HepG2	MIC26KO-H	3	3	10000	Rhamnose	Ribitol	39177.1	937761	0.0417773	139.258	No outlier	polar_2PMTBE	3_31_Fiehn_Splitless_Cstk01.ei	CStk1-01,VT40:29	GCMSD	100µll	Ok	TRUE	Ok	TRUE	117.07	0.5	0.5	Thomsons	13.105	13.1683	MSrep_1	splitless
HepG2	MIC26KO-H	4	3	10000	Rhamnose	Ribitol	47554.9	1.00931e+06	0.0471164	157.055	No outlier	polar_2PMTBE	3_31_Fiehn_Splitless_Cstk01.ei	CStk1-01,VT40:30	GCMSD	100µll	Ok	TRUE	Ok	TRUE	117.07	0.5	0.5	Thomsons	13.105	13.1682	MSrep_1	splitless
HepG2	WT-N	1	3.7	10000	Serine	Ribitol	1.36713e+07	514276	26.5837	71847.8	No outlier	polar_2PMTBE	2_30_Fiehn_Splitless_Cstk01.ei	CStk1-01,VT40:15	GCMSD	100µll	Ok	TRUE	Ok	FALSE	204.124	0.5	0.5	Thomsons	9.50907	9.59887	MSrep_1	splitless
HepG2	WT-N	2	3.7	10000	Serine	Ribitol	1.31441e+07	509535	25.7962	69719.5	No outlier	polar_2PMTBE	2_30_Fiehn_Splitless_Cstk01.ei	CStk1-01,VT40:16	GCMSD	100µll	Ok	TRUE	Ok	FALSE	204.124	0.5	0.5	Thomsons	9.50907	9.59828	MSrep_1	splitless
HepG2	WT-N	3	3.7	10000	Serine	Ribitol	1.4681e+07	579750	25.323	68440.5	No outlier	polar_2PMTBE	2_30_Fiehn_Splitless_Cstk01.ei	CStk1-01,VT40:17	GCMSD	100µll	Ok	TRUE	Ok	FALSE	204.124	0.5	0.5	Thomsons	9.50907	9.59912	MSrep_1	splitless
HepG2	WT-N	4	3.7	10000	Serine	Ribitol	1.39611e+07	600452	23.251	62840.6	No outlier	polar_2PMTBE	2_30_Fiehn_Splitless_Cstk01.ei	CStk1-01,VT40:18	GCMSD	100µll	Ok	TRUE	Ok	FALSE	204.124	0.5	0.5	Thomsons	9.50907	9.59993	MSrep_1	splitless
HepG2	WT-H	1	3.9	10000	Serine	Ribitol	1.06434e+07	537043	19.8186	50816.8	No outlier	polar_2PMTBE	2_30_Fiehn_Splitless_Cstk01.ei	CStk1-01,VT40:19	GCMSD	100µll	Ok	TRUE	Ok	FALSE	204.124	0.5	0.5	Thomsons	9.50907	9.59923	MSrep_1	splitless
HepG2	WT-H	2	3.9	10000	Serine	Ribitol	1.19192e+07	552432	21.576	55323	No outlier	polar_2PMTBE	2_30_Fiehn_Splitless_Cstk01.ei	CStk1-01,VT40:20	GCMSD	100µll	Ok	TRUE	Ok	FALSE	204.124	0.5	0.5	Thomsons	9.50907	9.59947	MSrep_1	splitless
HepG2	WT-H	3	3.9	10000	Serine	Ribitol	1.08613e+07	652193	16.6535	42701.3	No outlier	polar_2PMTBE	2_30_Fiehn_Splitless_Cstk01.ei	CStk1-01,VT40:21	GCMSD	100µll	Ok	TRUE	Ok	FALSE	204.124	0.5	0.5	Thomsons	9.50907	9.59287	MSrep_1	splitless
HepG2	WT-H	4	3.9	10000	Serine	Ribitol	1.32369e+07	742138	17.8361	45733.7	No outlier	polar_2PMTBE	2_30_Fiehn_Splitless_Cstk01.ei	CStk1-01,VT40:22	GCMSD	100µll	Ok	TRUE	Ok	FALSE	204.124	0.5	0.5	Thomsons	9.50907	9.59672	MSrep_1	splitless
HepG2	MIC26KO-N	1	3.2	10000	Serine	Ribitol	1.10248e+07	1.04135e+06	10.587	33084.5	No outlier	polar_2PMTBE	2_30_Fiehn_Splitless_Cstk01.ei	CStk1-01,VT40:23	GCMSD	100µll	Ok	TRUE	Ok	FALSE	204.124	0.5	0.5	Thomsons	9.50907	9.59582	MSrep_1	splitless
HepG2	MIC26KO-N	2	3.2	10000	Serine	Ribitol	8.13644e+06	1.28171e+06	6.34813	19837.9	No outlier	polar_2PMTBE	2_30_Fiehn_Splitless_Cstk01.ei	CStk1-01,VT40:24	GCMSD	100µll	Ok	TRUE	Ok	FALSE	204.124	0.5	0.5	Thomsons	9.50907	9.59605	MSrep_1	splitless
HepG2	MIC26KO-N	3	3.2	10000	Serine	Ribitol	9.62717e+06	810216	11.8822	37131.9	No outlier	polar_2PMTBE	2_30_Fiehn_Splitless_Cstk01.ei	CStk1-01,VT40:25	GCMSD	100µll	Ok	TRUE	Ok	FALSE	204.124	0.5	0.5	Thomsons	9.50907	9.59618	MSrep_1	splitless
HepG2	MIC26KO-N	4	3.2	10000	Serine	Ribitol	1.1693e+07	1.04734e+06	11.1645	34889.1	No outlier	polar_2PMTBE	3_31_Fiehn_Splitless_Cstk01.ei	CStk1-01,VT40:26	GCMSD	100µll	Ok	TRUE	Ok	FALSE	204.124	0.5	0.5	Thomsons	9.50907	9.59593	MSrep_1	splitless
HepG2	MIC26KO-H	1	3	10000	Serine	Ribitol	9.66152e+06	933450	10.3503	34501.1	No outlier	polar_2PMTBE	3_31_Fiehn_Splitless_Cstk01.ei	CStk1-01,VT40:27	GCMSD	100µll	Ok	TRUE	Ok	FALSE	204.124	0.5	0.5	Thomsons	9.50907	9.59617	MSrep_1	splitless
HepG2	MIC26KO-H	2	3	10000	Serine	Ribitol	9.65571e+06	935114	10.3257	34419	No outlier	polar_2PMTBE	3_31_Fiehn_Splitless_Cstk01.ei	CStk1-01,VT40:28	GCMSD	100µll	Ok	TRUE	Ok	FALSE	204.124	0.5	0.5	Thomsons	9.50907	9.59588	MSrep_1	splitless
HepG2	MIC26KO-H	3	3	10000	Serine	Ribitol	9.63114e+06	937761	10.2704	34234.5	No outlier	polar_2PMTBE	3_31_Fiehn_Splitless_Cstk01.ei	CStk1-01,VT40:29	GCMSD	100µll	Ok	TRUE	Ok	FALSE	204.124	0.5	0.5	Thomsons	9.50907	9.59622	MSrep_1	splitless
HepG2	MIC26KO-H	4	3	10000	Serine	Ribitol	1.11548e+07	1.00931e+06	11.052	36839.8	IQR_1.5_outlier	polar_2PMTBE	3_31_Fiehn_Splitless_Cstk01.ei	CStk1-01,VT40:30	GCMSD	100µll	Ok	TRUE	Ok	FALSE	204.124	0.5	0.5	Thomsons	9.50907	9.59793	MSrep_1	splitless
HepG2	WT-N	1	3.7	10000	Sorbitol	Ribitol	24148.1	514276	0.0469555	126.907	No outlier	polar_2PMTBE	2_30_Fiehn_Splitless_Cstk01.ei	CStk1-01,VT40:15	GCMSD	100µll	Ok	TRUE	Ok	TRUE	319.158	0.5	0.5	Thomsons	14.9906	15.0677	MSrep_1	splitless
HepG2	WT-N	2	3.7	10000	Sorbitol	Ribitol	49906.5	509535	0.0979452	264.717	IQR_1.5_outlier	polar_2PMTBE	2_30_Fiehn_Splitless_Cstk01.ei	CStk1-01,VT40:16	GCMSD	100µll	Ok	TRUE	Ok	TRUE	319.158	0.5	0.5	Thomsons	14.9906	15.0644	MSrep_1	splitless
HepG2	WT-N	3	3.7	10000	Sorbitol	Ribitol	23493.7	579750	0.0405238	109.524	No outlier	polar_2PMTBE	2_30_Fiehn_Splitless_Cstk01.ei	CStk1-01,VT40:17	GCMSD	100µll	Ok	TRUE	Ok	TRUE	319.158	0.5	0.5	Thomsons	14.9906	15.0711	MSrep_1	splitless
HepG2	WT-N	4	3.7	10000	Sorbitol	Ribitol	29681.6	600452	0.0494321	133.6	No outlier	polar_2PMTBE	2_30_Fiehn_Splitless_Cstk01.ei	CStk1-01,VT40:18	GCMSD	100µll	Ok	TRUE	Ok	TRUE	319.158	0.5	0.5	Thomsons	14.9906	15.0675	MSrep_1	splitless
HepG2	WT-H	1	3.9	10000	Sorbitol	Ribitol	66779.2	537043	0.124346	318.836	No outlier	polar_2PMTBE	2_30_Fiehn_Splitless_Cstk01.ei	CStk1-01,VT40:19	GCMSD	100µll	Ok	TRUE	Ok	FALSE	319.158	0.5	0.5	Thomsons	14.9906	15.0676	MSrep_1	splitless
HepG2	WT-H	2	3.9	10000	Sorbitol	Ribitol	68920.8	552432	0.124759	319.895	No outlier	polar_2PMTBE	2_30_Fiehn_Splitless_Cstk01.ei	CStk1-01,VT40:20	GCMSD	100µll	Ok	TRUE	Ok	FALSE	319.158	0.5	0.5	Thomsons	14.9906	15.0679	MSrep_1	splitless
HepG2	WT-H	3	3.9	10000	Sorbitol	Ribitol	82267.9	652193	0.12614	323.437	IQR_1.5_outlier	polar_2PMTBE	2_30_Fiehn_Splitless_Cstk01.ei	CStk1-01,VT40:21	GCMSD	100µll	Ok	TRUE	Ok	TRUE	319.158	0.5	0.5	Thomsons	14.9906	15.0677	MSrep_1	splitless
HepG2	WT-H	4	3.9	10000	Sorbitol	Ribitol	89619.8	742138	0.120759	309.638	No outlier	polar_2PMTBE	2_30_Fiehn_Splitless_Cstk01.ei	CStk1-01,VT40:22	GCMSD	100µll	Ok	TRUE	Ok	FALSE	319.158	0.5	0.5	Thomsons	14.9906	15.0646	MSrep_1	splitless
HepG2	MIC26KO-N	1	3.2	10000	Sorbitol	Ribitol	39334.2	1.04135e+06	0.0377723	118.039	No outlier	polar_2PMTBE	2_30_Fiehn_Splitless_Cstk01.ei	CStk1-01,VT40:23	GCMSD	100µll	Ok	TRUE	Ok	TRUE	319.158	0.5	0.5	Thomsons	14.9906	15.0707	MSrep_1	splitless
HepG2	MIC26KO-N	2	3.2	10000	Sorbitol	Ribitol	26800.3	1.28171e+06	0.0209099	65.3435	No outlier	polar_2PMTBE	2_30_Fiehn_Splitless_Cstk01.ei	CStk1-01,VT40:24	GCMSD	100µll	Ok	TRUE	Ok	TRUE	319.158	0.5	0.5	Thomsons	14.9906	15.0677	MSrep_1	splitless
HepG2	MIC26KO-N	3	3.2	10000	Sorbitol	Ribitol	79510.8	810216	0.0981353	306.673	IQR_1.5_outlier	polar_2PMTBE	2_30_Fiehn_Splitless_Cstk01.ei	CStk1-01,VT40:25	GCMSD	100µll	Ok	TRUE	Ok	TRUE	319.158	0.5	0.5	Thomsons	14.9906	15.0678	MSrep_1	splitless
HepG2	MIC26KO-N	4	3.2	10000	Sorbitol	Ribitol	23823.7	1.04734e+06	0.0227469	71.0841	No outlier	polar_2PMTBE	3_31_Fiehn_Splitless_Cstk01.ei	CStk1-01,VT40:26	GCMSD	100µll	Ok	TRUE	Ok	TRUE	319.158	0.5	0.5	Thomsons	14.9906	15.0708	MSrep_1	splitless
HepG2	MIC26KO-H	1	3	10000	Sorbitol	Ribitol	60876.2	933450	0.0652164	217.388	No outlier	polar_2PMTBE	3_31_Fiehn_Splitless_Cstk01.ei	CStk1-01,VT40:27	GCMSD	100µll	Ok	TRUE	Ok	TRUE	319.158	0.5	0.5	Thomsons	14.9906	15.0646	MSrep_1	splitless
HepG2	MIC26KO-H	2	3	10000	Sorbitol	Ribitol	66425.8	935114	0.071035	236.783	No outlier	polar_2PMTBE	3_31_Fiehn_Splitless_Cstk01.ei	CStk1-01,VT40:28	GCMSD	100µll	Ok	TRUE	Ok	TRUE	319.158	0.5	0.5	Thomsons	14.9906	15.0675	MSrep_1	splitless
HepG2	MIC26KO-H	3	3	10000	Sorbitol	Ribitol	74238.4	937761	0.0791655	263.885	IQR_1.5_outlier	polar_2PMTBE	3_31_Fiehn_Splitless_Cstk01.ei	CStk1-01,VT40:29	GCMSD	100µll	Ok	TRUE	Ok	TRUE	319.158	0.5	0.5	Thomsons	14.9906	15.0711	MSrep_1	splitless
HepG2	MIC26KO-H	4	3	10000	Sorbitol	Ribitol	75098.9	1.00931e+06	0.0744064	248.021	No outlier	polar_2PMTBE	3_31_Fiehn_Splitless_Cstk01.ei	CStk1-01,VT40:30	GCMSD	100µll	Ok	TRUE	Ok	TRUE	319.158	0.5	0.5	Thomsons	14.9906	15.0677	MSrep_1	splitless
HepG2	WT-N	1	3.7	10000	Succinate	Ribitol	44317	514276	0.0861736	232.902	No outlier	polar_2PMTBE	2_30_Fiehn_Splitless_Cstk01.ei	CStk1-01,VT40:15	GCMSD	100µll	Ok	TRUE	Ok	FALSE	247.082	0.5	0.5	Thomsons	8.939	9.0223	MSrep_1	splitless
HepG2	WT-N	2	3.7	10000	Succinate	Ribitol	43906.6	509535	0.08617	232.892	No outlier	polar_2PMTBE	2_30_Fiehn_Splitless_Cstk01.ei	CStk1-01,VT40:16	GCMSD	100µll	Ok	TRUE	Ok	FALSE	247.082	0.5	0.5	Thomsons	8.939	9.02225	MSrep_1	splitless
HepG2	WT-N	3	3.7	10000	Succinate	Ribitol	53224.6	579750	0.0918061	248.125	IQR_1.5_outlier	polar_2PMTBE	2_30_Fiehn_Splitless_Cstk01.ei	CStk1-01,VT40:17	GCMSD	100µll	Ok	TRUE	Ok	FALSE	247.082	0.5	0.5	Thomsons	8.939	9.01922	MSrep_1	splitless
HepG2	WT-N	4	3.7	10000	Succinate	Ribitol	49146.7	600452	0.0818496	221.215	No outlier	polar_2PMTBE	2_30_Fiehn_Splitless_Cstk01.ei	CStk1-01,VT40:18	GCMSD	100µll	Ok	TRUE	Ok	FALSE	247.082	0.5	0.5	Thomsons	8.939	9.01888	MSrep_1	splitless
HepG2	WT-H	1	3.9	10000	Succinate	Ribitol	59127	537043	0.110097	282.301	No outlier	polar_2PMTBE	2_30_Fiehn_Splitless_Cstk01.ei	CStk1-01,VT40:19	GCMSD	100µll	Ok	TRUE	Ok	FALSE	247.082	0.5	0.5	Thomsons	8.939	9.0255	MSrep_1	splitless
HepG2	WT-H	2	3.9	10000	Succinate	Ribitol	72157.2	552432	0.130617	334.916	No outlier	polar_2PMTBE	2_30_Fiehn_Splitless_Cstk01.ei	CStk1-01,VT40:20	GCMSD	100µll	Ok	TRUE	Ok	FALSE	247.082	0.5	0.5	Thomsons	8.939	9.02248	MSrep_1	splitless
HepG2	WT-H	3	3.9	10000	Succinate	Ribitol	98114.5	652193	0.150438	385.738	No outlier	polar_2PMTBE	2_30_Fiehn_Splitless_Cstk01.ei	CStk1-01,VT40:21	GCMSD	100µll	Ok	TRUE	Ok	FALSE	247.082	0.5	0.5	Thomsons	8.939	9.02237	MSrep_1	splitless
HepG2	WT-H	4	3.9	10000	Succinate	Ribitol	110393	742138	0.14875	381.411	No outlier	polar_2PMTBE	2_30_Fiehn_Splitless_Cstk01.ei	CStk1-01,VT40:22	GCMSD	100µll	Ok	TRUE	Ok	FALSE	247.082	0.5	0.5	Thomsons	8.939	9.02242	MSrep_1	splitless
HepG2	MIC26KO-N	1	3.2	10000	Succinate	Ribitol	104955	1.04135e+06	0.100787	314.959	No outlier	polar_2PMTBE	2_30_Fiehn_Splitless_Cstk01.ei	CStk1-01,VT40:23	GCMSD	100µll	Ok	TRUE	Ok	FALSE	247.082	0.5	0.5	Thomsons	8.939	9.02208	MSrep_1	splitless
HepG2	MIC26KO-N	2	3.2	10000	Succinate	Ribitol	75390.5	1.28171e+06	0.0588205	183.814	No outlier	polar_2PMTBE	2_30_Fiehn_Splitless_Cstk01.ei	CStk1-01,VT40:24	GCMSD	100µll	Ok	TRUE	Ok	FALSE	247.082	0.5	0.5	Thomsons	8.939	9.0223	MSrep_1	splitless
HepG2	MIC26KO-N	3	3.2	10000	Succinate	Ribitol	94170.6	810216	0.116229	363.216	IQR_1.5_outlier	polar_2PMTBE	2_30_Fiehn_Splitless_Cstk01.ei	CStk1-01,VT40:25	GCMSD	100µll	Ok	TRUE	Ok	FALSE	247.082	0.5	0.5	Thomsons	8.939	9.02245	MSrep_1	splitless
HepG2	MIC26KO-N	4	3.2	10000	Succinate	Ribitol	99265	1.04734e+06	0.0947783	296.182	No outlier	polar_2PMTBE	3_31_Fiehn_Splitless_Cstk01.ei	CStk1-01,VT40:26	GCMSD	100µll	Ok	TRUE	Ok	FALSE	247.082	0.5	0.5	Thomsons	8.939	9.0157	MSrep_1	splitless
HepG2	MIC26KO-H	1	3	10000	Succinate	Ribitol	62543.6	933450	0.0670026	223.342	No outlier	polar_2PMTBE	3_31_Fiehn_Splitless_Cstk01.ei	CStk1-01,VT40:27	GCMSD	100µll	Ok	TRUE	Ok	FALSE	247.082	0.5	0.5	Thomsons	8.939	9.01918	MSrep_1	splitless
HepG2	MIC26KO-H	2	3	10000	Succinate	Ribitol	63578.6	935114	0.0679903	226.634	No outlier	polar_2PMTBE	3_31_Fiehn_Splitless_Cstk01.ei	CStk1-01,VT40:28	GCMSD	100µll	Ok	TRUE	Ok	FALSE	247.082	0.5	0.5	Thomsons	8.939	9.0189	MSrep_1	splitless
HepG2	MIC26KO-H	3	3	10000	Succinate	Ribitol	90964.8	937761	0.0970021	323.34	IQR_1.5_outlier	polar_2PMTBE	3_31_Fiehn_Splitless_Cstk01.ei	CStk1-01,VT40:29	GCMSD	100µll	Ok	TRUE	Ok	FALSE	247.082	0.5	0.5	Thomsons	8.939	9.02247	MSrep_1	splitless
HepG2	MIC26KO-H	4	3	10000	Succinate	Ribitol	76591.3	1.00931e+06	0.0758849	252.95	No outlier	polar_2PMTBE	3_31_Fiehn_Splitless_Cstk01.ei	CStk1-01,VT40:30	GCMSD	100µll	Ok	TRUE	Ok	FALSE	247.082	0.5	0.5	Thomsons	8.939	9.02235	MSrep_1	splitless
HepG2	WT-N	1	3.7	10000	Sucrose	Ribitol	514703	514276	1.00083	2704.95	No outlier	polar_2PMTBE	2_30_Fiehn_Splitless_Cstk01.ei	CStk1-01,VT40:15	GCMSD	100µll	Ok	TRUE	Ok	FALSE	361.169	0.5	0.5	Thomsons	19.8862	19.9461	MSrep_1	splitless
HepG2	WT-N	2	3.7	10000	Sucrose	Ribitol	629890	509535	1.23621	3341.1	No outlier	polar_2PMTBE	2_30_Fiehn_Splitless_Cstk01.ei	CStk1-01,VT40:16	GCMSD	100µll	Ok	TRUE	Ok	FALSE	361.169	0.5	0.5	Thomsons	19.8862	19.9428	MSrep_1	splitless
HepG2	WT-N	3	3.7	10000	Sucrose	Ribitol	761499	579750	1.3135	3549.99	IQR_1.5_outlier	polar_2PMTBE	2_30_Fiehn_Splitless_Cstk01.ei	CStk1-01,VT40:17	GCMSD	100µll	Ok	TRUE	Ok	FALSE	361.169	0.5	0.5	Thomsons	19.8862	19.9463	MSrep_1	splitless
HepG2	WT-N	4	3.7	10000	Sucrose	Ribitol	738212	600452	1.22943	3322.78	No outlier	polar_2PMTBE	2_30_Fiehn_Splitless_Cstk01.ei	CStk1-01,VT40:18	GCMSD	100µll	Ok	TRUE	Ok	FALSE	361.169	0.5	0.5	Thomsons	19.8862	19.9459	MSrep_1	splitless
HepG2	WT-H	1	3.9	10000	Sucrose	Ribitol	610228	537043	1.13627	2913.52	No outlier	polar_2PMTBE	2_30_Fiehn_Splitless_Cstk01.ei	CStk1-01,VT40:19	GCMSD	100µll	Ok	TRUE	Ok	FALSE	361.169	0.5	0.5	Thomsons	19.8862	19.9428	MSrep_1	splitless
HepG2	WT-H	2	3.9	10000	Sucrose	Ribitol	633022	552432	1.14588	2938.16	No outlier	polar_2PMTBE	2_30_Fiehn_Splitless_Cstk01.ei	CStk1-01,VT40:20	GCMSD	100µll	Ok	TRUE	Ok	FALSE	361.169	0.5	0.5	Thomsons	19.8862	19.943	MSrep_1	splitless
HepG2	WT-H	3	3.9	10000	Sucrose	Ribitol	750509	652193	1.15075	2950.64	No outlier	polar_2PMTBE	2_30_Fiehn_Splitless_Cstk01.ei	CStk1-01,VT40:21	GCMSD	100µll	Ok	TRUE	Ok	FALSE	361.169	0.5	0.5	Thomsons	19.8862	19.9429	MSrep_1	splitless
HepG2	WT-H	4	3.9	10000	Sucrose	Ribitol	833270	742138	1.1228	2878.96	No outlier	polar_2PMTBE	2_30_Fiehn_Splitless_Cstk01.ei	CStk1-01,VT40:22	GCMSD	100µll	Ok	TRUE	Ok	FALSE	361.169	0.5	0.5	Thomsons	19.8862	19.9462	MSrep_1	splitless
HepG2	MIC26KO-N	1	3.2	10000	Sucrose	Ribitol	1.13119e+06	1.04135e+06	1.08627	3394.6	No outlier	polar_2PMTBE	2_30_Fiehn_Splitless_Cstk01.ei	CStk1-01,VT40:23	GCMSD	100µll	Ok	TRUE	Ok	FALSE	361.169	0.5	0.5	Thomsons	19.8862	19.9427	MSrep_1	splitless
HepG2	MIC26KO-N	2	3.2	10000	Sucrose	Ribitol	742419	1.28171e+06	0.579243	1810.13	No outlier	polar_2PMTBE	2_30_Fiehn_Splitless_Cstk01.ei	CStk1-01,VT40:24	GCMSD	100µll	Ok	TRUE	Ok	FALSE	361.169	0.5	0.5	Thomsons	19.8862	19.9429	MSrep_1	splitless
HepG2	MIC26KO-N	3	3.2	10000	Sucrose	Ribitol	919963	810216	1.13545	3548.29	No outlier	polar_2PMTBE	2_30_Fiehn_Splitless_Cstk01.ei	CStk1-01,VT40:25	GCMSD	100µll	Ok	TRUE	Ok	FALSE	361.169	0.5	0.5	Thomsons	19.8862	19.943	MSrep_1	splitless
HepG2	MIC26KO-N	4	3.2	10000	Sucrose	Ribitol	1.12867e+06	1.04734e+06	1.07765	3367.66	No outlier	polar_2PMTBE	3_31_Fiehn_Splitless_Cstk01.ei	CStk1-01,VT40:26	GCMSD	100µll	Ok	TRUE	Ok	FALSE	361.169	0.5	0.5	Thomsons	19.8862	19.9428	MSrep_1	splitless
HepG2	MIC26KO-H	1	3	10000	Sucrose	Ribitol	631540	933450	0.676565	2255.22	No outlier	polar_2PMTBE	3_31_Fiehn_Splitless_Cstk01.ei	CStk1-01,VT40:27	GCMSD	100µll	Ok	TRUE	Ok	FALSE	361.169	0.5	0.5	Thomsons	19.8862	19.9462	MSrep_1	splitless
HepG2	MIC26KO-H	2	3	10000	Sucrose	Ribitol	840469	935114	0.898788	2995.96	IQR_1.5_outlier	polar_2PMTBE	3_31_Fiehn_Splitless_Cstk01.ei	CStk1-01,VT40:28	GCMSD	100µll	Ok	TRUE	Ok	FALSE	361.169	0.5	0.5	Thomsons	19.8862	19.9427	MSrep_1	splitless
HepG2	MIC26KO-H	3	3	10000	Sucrose	Ribitol	710328	937761	0.757473	2524.91	No outlier	polar_2PMTBE	3_31_Fiehn_Splitless_Cstk01.ei	CStk1-01,VT40:29	GCMSD	100µll	Ok	TRUE	Ok	FALSE	361.169	0.5	0.5	Thomsons	19.8862	19.943	MSrep_1	splitless
HepG2	MIC26KO-H	4	3	10000	Sucrose	Ribitol	741374	1.00931e+06	0.734537	2448.46	No outlier	polar_2PMTBE	3_31_Fiehn_Splitless_Cstk01.ei	CStk1-01,VT40:30	GCMSD	100µll	Ok	TRUE	Ok	FALSE	361.169	0.5	0.5	Thomsons	19.8862	19.9462	MSrep_1	splitless
HepG2	WT-N	1	3.7	10000	Threonine	Ribitol	7.584e+06	514276	14.747	39856.6	No outlier	polar_2PMTBE	2_30_Fiehn_Splitless_Cstk01.ei	CStk1-01,VT40:15	GCMSD	100µll	Ok	TRUE	Ok	FALSE	219.11	0.5	0.5	Thomsons	9.80592	9.89573	MSrep_1	splitless
HepG2	WT-N	2	3.7	10000	Threonine	Ribitol	7.0491e+06	509535	13.8344	37390.2	No outlier	polar_2PMTBE	2_30_Fiehn_Splitless_Cstk01.ei	CStk1-01,VT40:16	GCMSD	100µll	Ok	TRUE	Ok	FALSE	219.11	0.5	0.5	Thomsons	9.80592	9.89422	MSrep_1	splitless
HepG2	WT-N	3	3.7	10000	Threonine	Ribitol	8.35616e+06	579750	14.4134	38955.1	No outlier	polar_2PMTBE	2_30_Fiehn_Splitless_Cstk01.ei	CStk1-01,VT40:17	GCMSD	100µll	Ok	TRUE	Ok	FALSE	219.11	0.5	0.5	Thomsons	9.80592	9.89582	MSrep_1	splitless
HepG2	WT-N	4	3.7	10000	Threonine	Ribitol	7.90584e+06	600452	13.1665	35585.1	No outlier	polar_2PMTBE	2_30_Fiehn_Splitless_Cstk01.ei	CStk1-01,VT40:18	GCMSD	100µll	Ok	TRUE	Ok	FALSE	219.11	0.5	0.5	Thomsons	9.80592	9.89733	MSrep_1	splitless
HepG2	WT-H	1	3.9	10000	Threonine	Ribitol	7.88652e+06	537043	14.6851	37654	No outlier	polar_2PMTBE	2_30_Fiehn_Splitless_Cstk01.ei	CStk1-01,VT40:19	GCMSD	100µll	Ok	TRUE	Ok	FALSE	219.11	0.5	0.5	Thomsons	9.80592	9.89745	MSrep_1	splitless
HepG2	WT-H	2	3.9	10000	Threonine	Ribitol	8.1398e+06	552432	14.7345	37780.7	No outlier	polar_2PMTBE	2_30_Fiehn_Splitless_Cstk01.ei	CStk1-01,VT40:20	GCMSD	100µll	Ok	TRUE	Ok	FALSE	219.11	0.5	0.5	Thomsons	9.80592	9.89445	MSrep_1	splitless
HepG2	WT-H	3	3.9	10000	Threonine	Ribitol	8.2302e+06	652193	12.6193	32357.1	No outlier	polar_2PMTBE	2_30_Fiehn_Splitless_Cstk01.ei	CStk1-01,VT40:21	GCMSD	100µll	Ok	TRUE	Ok	FALSE	219.11	0.5	0.5	Thomsons	9.80592	9.89433	MSrep_1	splitless
HepG2	WT-H	4	3.9	10000	Threonine	Ribitol	9.33105e+06	742138	12.5732	32239	No outlier	polar_2PMTBE	2_30_Fiehn_Splitless_Cstk01.ei	CStk1-01,VT40:22	GCMSD	100µll	Ok	TRUE	Ok	FALSE	219.11	0.5	0.5	Thomsons	9.80592	9.89438	MSrep_1	splitless
HepG2	MIC26KO-N	1	3.2	10000	Threonine	Ribitol	9.64375e+06	1.04135e+06	9.26082	28940.1	No outlier	polar_2PMTBE	2_30_Fiehn_Splitless_Cstk01.ei	CStk1-01,VT40:23	GCMSD	100µll	Ok	TRUE	Ok	FALSE	219.11	0.5	0.5	Thomsons	9.80592	9.89403	MSrep_1	splitless
HepG2	MIC26KO-N	2	3.2	10000	Threonine	Ribitol	7.13206e+06	1.28171e+06	5.56451	17389.1	No outlier	polar_2PMTBE	2_30_Fiehn_Splitless_Cstk01.ei	CStk1-01,VT40:24	GCMSD	100µll	Ok	TRUE	Ok	FALSE	219.11	0.5	0.5	Thomsons	9.80592	9.89427	MSrep_1	splitless
HepG2	MIC26KO-N	3	3.2	10000	Threonine	Ribitol	8.23139e+06	810216	10.1595	31748.4	No outlier	polar_2PMTBE	2_30_Fiehn_Splitless_Cstk01.ei	CStk1-01,VT40:25	GCMSD	100µll	Ok	TRUE	Ok	FALSE	219.11	0.5	0.5	Thomsons	9.80592	9.89528	MSrep_1	splitless
HepG2	MIC26KO-N	4	3.2	10000	Threonine	Ribitol	1.02487e+07	1.04734e+06	9.78547	30579.6	No outlier	polar_2PMTBE	3_31_Fiehn_Splitless_Cstk01.ei	CStk1-01,VT40:26	GCMSD	100µll	Ok	TRUE	Ok	FALSE	219.11	0.5	0.5	Thomsons	9.80592	9.89415	MSrep_1	splitless
HepG2	MIC26KO-H	1	3	10000	Threonine	Ribitol	7.20262e+06	933450	7.71613	25720.4	No outlier	polar_2PMTBE	3_31_Fiehn_Splitless_Cstk01.ei	CStk1-01,VT40:27	GCMSD	100µll	Ok	TRUE	Ok	FALSE	219.11	0.5	0.5	Thomsons	9.80592	9.8939	MSrep_1	splitless
HepG2	MIC26KO-H	2	3	10000	Threonine	Ribitol	7.19419e+06	935114	7.69339	25644.6	No outlier	polar_2PMTBE	3_31_Fiehn_Splitless_Cstk01.ei	CStk1-01,VT40:28	GCMSD	100µll	Ok	TRUE	Ok	FALSE	219.11	0.5	0.5	Thomsons	9.80592	9.8941	MSrep_1	splitless
HepG2	MIC26KO-H	3	3	10000	Threonine	Ribitol	7.19939e+06	937761	7.67721	25590.7	No outlier	polar_2PMTBE	3_31_Fiehn_Splitless_Cstk01.ei	CStk1-01,VT40:29	GCMSD	100µll	Ok	TRUE	Ok	FALSE	219.11	0.5	0.5	Thomsons	9.80592	9.89403	MSrep_1	splitless
HepG2	MIC26KO-H	4	3	10000	Threonine	Ribitol	7.96962e+06	1.00931e+06	7.89613	26320.4	IQR_1.5_outlier	polar_2PMTBE	3_31_Fiehn_Splitless_Cstk01.ei	CStk1-01,VT40:30	GCMSD	100µll	Ok	TRUE	Ok	FALSE	219.11	0.5	0.5	Thomsons	9.80592	9.89528	MSrep_1	splitless
HepG2	WT-N	1	3.7	10000	Tryptophan	Ribitol	1.45888e+06	514276	2.83677	7666.95	No outlier	polar_2PMTBE	2_30_Fiehn_Splitless_Cstk01.ei	CStk1-01,VT40:15	GCMSD	100µll	Ok	TRUE	Ok	TRUE	202.105	0.5	0.5	Thomsons	16.8931	17.0677	MSrep_1	splitless
HepG2	WT-N	2	3.7	10000	Tryptophan	Ribitol	1.35339e+06	509535	2.65613	7178.73	No outlier	polar_2PMTBE	2_30_Fiehn_Splitless_Cstk01.ei	CStk1-01,VT40:16	GCMSD	100µll	Ok	TRUE	Ok	TRUE	202.105	0.5	0.5	Thomsons	16.8931	17.0676	MSrep_1	splitless
HepG2	WT-N	3	3.7	10000	Tryptophan	Ribitol	1.66083e+06	579750	2.86473	7742.52	No outlier	polar_2PMTBE	2_30_Fiehn_Splitless_Cstk01.ei	CStk1-01,VT40:17	GCMSD	100µll	Ok	TRUE	Ok	TRUE	202.105	0.5	0.5	Thomsons	16.8931	17.0678	MSrep_1	splitless
HepG2	WT-N	4	3.7	10000	Tryptophan	Ribitol	1.64134e+06	600452	2.73351	7387.87	No outlier	polar_2PMTBE	2_30_Fiehn_Splitless_Cstk01.ei	CStk1-01,VT40:18	GCMSD	100µll	Ok	TRUE	Ok	TRUE	202.105	0.5	0.5	Thomsons	16.8931	17.0675	MSrep_1	splitless
HepG2	WT-H	1	3.9	10000	Tryptophan	Ribitol	1.37837e+06	537043	2.56659	6581	No outlier	polar_2PMTBE	2_30_Fiehn_Splitless_Cstk01.ei	CStk1-01,VT40:19	GCMSD	100µll	Ok	TRUE	Ok	TRUE	202.105	0.5	0.5	Thomsons	16.8931	17.0676	MSrep_1	splitless
HepG2	WT-H	2	3.9	10000	Tryptophan	Ribitol	1.45202e+06	552432	2.62842	6739.54	No outlier	polar_2PMTBE	2_30_Fiehn_Splitless_Cstk01.ei	CStk1-01,VT40:20	GCMSD	100µll	Ok	TRUE	Ok	TRUE	202.105	0.5	0.5	Thomsons	16.8931	17.0678	MSrep_1	splitless
HepG2	WT-H	3	3.9	10000	Tryptophan	Ribitol	1.44083e+06	652193	2.20921	5664.65	No outlier	polar_2PMTBE	2_30_Fiehn_Splitless_Cstk01.ei	CStk1-01,VT40:21	GCMSD	100µll	Ok	TRUE	Ok	TRUE	202.105	0.5	0.5	Thomsons	16.8931	17.0677	MSrep_1	splitless
HepG2	WT-H	4	3.9	10000	Tryptophan	Ribitol	1.76168e+06	742138	2.37379	6086.65	No outlier	polar_2PMTBE	2_30_Fiehn_Splitless_Cstk01.ei	CStk1-01,VT40:22	GCMSD	100µll	Ok	TRUE	Ok	TRUE	202.105	0.5	0.5	Thomsons	16.8931	17.0678	MSrep_1	splitless
HepG2	MIC26KO-N	1	3.2	10000	Tryptophan	Ribitol	2.4399e+06	1.04135e+06	2.34302	7321.94	No outlier	polar_2PMTBE	2_30_Fiehn_Splitless_Cstk01.ei	CStk1-01,VT40:23	GCMSD	100µll	Ok	TRUE	Ok	TRUE	202.105	0.5	0.5	Thomsons	16.8931	17.0675	MSrep_1	splitless
HepG2	MIC26KO-N	2	3.2	10000	Tryptophan	Ribitol	1.52583e+06	1.28171e+06	1.19047	3720.22	No outlier	polar_2PMTBE	2_30_Fiehn_Splitless_Cstk01.ei	CStk1-01,VT40:24	GCMSD	100µll	Ok	TRUE	Ok	TRUE	202.105	0.5	0.5	Thomsons	16.8931	17.0677	MSrep_1	splitless
HepG2	MIC26KO-N	3	3.2	10000	Tryptophan	Ribitol	1.99142e+06	810216	2.45789	7680.92	No outlier	polar_2PMTBE	2_30_Fiehn_Splitless_Cstk01.ei	CStk1-01,VT40:25	GCMSD	100µll	Ok	TRUE	Ok	TRUE	202.105	0.5	0.5	Thomsons	16.8931	17.0678	MSrep_1	splitless
HepG2	MIC26KO-N	4	3.2	10000	Tryptophan	Ribitol	2.6032e+06	1.04734e+06	2.48554	7767.3	No outlier	polar_2PMTBE	3_31_Fiehn_Splitless_Cstk01.ei	CStk1-01,VT40:26	GCMSD	100µll	Ok	TRUE	Ok	TRUE	202.105	0.5	0.5	Thomsons	16.8931	17.0676	MSrep_1	splitless
HepG2	MIC26KO-H	1	3	10000	Tryptophan	Ribitol	1.65557e+06	933450	1.7736	5912	No outlier	polar_2PMTBE	3_31_Fiehn_Splitless_Cstk01.ei	CStk1-01,VT40:27	GCMSD	100µll	Ok	TRUE	Ok	TRUE	202.105	0.5	0.5	Thomsons	16.8931	17.0678	MSrep_1	splitless
HepG2	MIC26KO-H	2	3	10000	Tryptophan	Ribitol	1.63154e+06	935114	1.74475	5815.83	No outlier	polar_2PMTBE	3_31_Fiehn_Splitless_Cstk01.ei	CStk1-01,VT40:28	GCMSD	100µll	Ok	TRUE	Ok	TRUE	202.105	0.5	0.5	Thomsons	16.8931	17.0675	MSrep_1	splitless
HepG2	MIC26KO-H	3	3	10000	Tryptophan	Ribitol	1.71255e+06	937761	1.82621	6087.35	IQR_1.5_outlier	polar_2PMTBE	3_31_Fiehn_Splitless_Cstk01.ei	CStk1-01,VT40:29	GCMSD	100µll	Ok	TRUE	Ok	TRUE	202.105	0.5	0.5	Thomsons	16.8931	17.0646	MSrep_1	splitless
HepG2	MIC26KO-H	4	3	10000	Tryptophan	Ribitol	1.7694e+06	1.00931e+06	1.75308	5843.61	No outlier	polar_2PMTBE	3_31_Fiehn_Splitless_Cstk01.ei	CStk1-01,VT40:30	GCMSD	100µll	Ok	TRUE	Ok	TRUE	202.105	0.5	0.5	Thomsons	16.8931	17.0677	MSrep_1	splitless
HepG2	WT-N	1	3.7	10000	Tyrosine	Ribitol	1.10455e+07	514276	21.4778	58048.1	No outlier	polar_2PMTBE	2_30_Fiehn_Splitless_Cstk01.ei	CStk1-01,VT40:15	GCMSD	100µll	Ok	TRUE	Ok	FALSE	218.103	0.5	0.5	Thomsons	14.8624	14.9413	MSrep_1	splitless
HepG2	WT-N	2	3.7	10000	Tyrosine	Ribitol	1.03535e+07	509535	20.3194	54917.4	No outlier	polar_2PMTBE	2_30_Fiehn_Splitless_Cstk01.ei	CStk1-01,VT40:16	GCMSD	100µll	Ok	TRUE	Ok	FALSE	218.103	0.5	0.5	Thomsons	14.8624	14.9412	MSrep_1	splitless
HepG2	WT-N	3	3.7	10000	Tyrosine	Ribitol	1.24523e+07	579750	21.4787	58050.4	No outlier	polar_2PMTBE	2_30_Fiehn_Splitless_Cstk01.ei	CStk1-01,VT40:17	GCMSD	100µll	Ok	TRUE	Ok	FALSE	218.103	0.5	0.5	Thomsons	14.8624	14.941	MSrep_1	splitless
HepG2	WT-N	4	3.7	10000	Tyrosine	Ribitol	1.23876e+07	600452	20.6305	55758.1	No outlier	polar_2PMTBE	2_30_Fiehn_Splitless_Cstk01.ei	CStk1-01,VT40:18	GCMSD	100µll	Ok	TRUE	Ok	FALSE	218.103	0.5	0.5	Thomsons	14.8624	14.9411	MSrep_1	splitless
HepG2	WT-H	1	3.9	10000	Tyrosine	Ribitol	1.1632e+07	537043	21.6593	55536.7	No outlier	polar_2PMTBE	2_30_Fiehn_Splitless_Cstk01.ei	CStk1-01,VT40:19	GCMSD	100µll	Ok	TRUE	Ok	FALSE	218.103	0.5	0.5	Thomsons	14.8624	14.9412	MSrep_1	splitless
HepG2	WT-H	2	3.9	10000	Tyrosine	Ribitol	1.21038e+07	552432	21.91	56179.5	No outlier	polar_2PMTBE	2_30_Fiehn_Splitless_Cstk01.ei	CStk1-01,VT40:20	GCMSD	100µll	Ok	TRUE	Ok	FALSE	218.103	0.5	0.5	Thomsons	14.8624	14.9414	MSrep_1	splitless
HepG2	WT-H	3	3.9	10000	Tyrosine	Ribitol	1.21596e+07	652193	18.6441	47805.5	No outlier	polar_2PMTBE	2_30_Fiehn_Splitless_Cstk01.ei	CStk1-01,VT40:21	GCMSD	100µll	Ok	TRUE	Ok	FALSE	218.103	0.5	0.5	Thomsons	14.8624	14.9413	MSrep_1	splitless
HepG2	WT-H	4	3.9	10000	Tyrosine	Ribitol	1.4295e+07	742138	19.262	49389.7	No outlier	polar_2PMTBE	2_30_Fiehn_Splitless_Cstk01.ei	CStk1-01,VT40:22	GCMSD	100µll	Ok	TRUE	Ok	FALSE	218.103	0.5	0.5	Thomsons	14.8624	14.9414	MSrep_1	splitless
HepG2	MIC26KO-N	1	3.2	10000	Tyrosine	Ribitol	1.50253e+07	1.04135e+06	14.4287	45089.7	No outlier	polar_2PMTBE	2_30_Fiehn_Splitless_Cstk01.ei	CStk1-01,VT40:23	GCMSD	100µll	Ok	TRUE	Ok	FALSE	218.103	0.5	0.5	Thomsons	14.8624	14.941	MSrep_1	splitless
HepG2	MIC26KO-N	2	3.2	10000	Tyrosine	Ribitol	1.01842e+07	1.28171e+06	7.94583	24830.7	No outlier	polar_2PMTBE	2_30_Fiehn_Splitless_Cstk01.ei	CStk1-01,VT40:24	GCMSD	100µll	Ok	TRUE	Ok	FALSE	218.103	0.5	0.5	Thomsons	14.8624	14.9413	MSrep_1	splitless
HepG2	MIC26KO-N	3	3.2	10000	Tyrosine	Ribitol	1.28331e+07	810216	15.839	49497	No outlier	polar_2PMTBE	2_30_Fiehn_Splitless_Cstk01.ei	CStk1-01,VT40:25	GCMSD	100µll	Ok	TRUE	Ok	FALSE	218.103	0.5	0.5	Thomsons	14.8624	14.9414	MSrep_1	splitless
HepG2	MIC26KO-N	4	3.2	10000	Tyrosine	Ribitol	1.55953e+07	1.04734e+06	14.8904	46532.5	No outlier	polar_2PMTBE	3_31_Fiehn_Splitless_Cstk01.ei	CStk1-01,VT40:26	GCMSD	100µll	Ok	TRUE	Ok	FALSE	218.103	0.5	0.5	Thomsons	14.8624	14.9444	MSrep_1	splitless
HepG2	MIC26KO-H	1	3	10000	Tyrosine	Ribitol	1.05604e+07	933450	11.3133	37711.1	No outlier	polar_2PMTBE	3_31_Fiehn_Splitless_Cstk01.ei	CStk1-01,VT40:27	GCMSD	100µll	Ok	TRUE	Ok	FALSE	218.103	0.5	0.5	Thomsons	14.8624	14.9414	MSrep_1	splitless
HepG2	MIC26KO-H	2	3	10000	Tyrosine	Ribitol	1.00784e+07	935114	10.7777	35925.6	No outlier	polar_2PMTBE	3_31_Fiehn_Splitless_Cstk01.ei	CStk1-01,VT40:28	GCMSD	100µll	Ok	TRUE	Ok	FALSE	218.103	0.5	0.5	Thomsons	14.8624	14.9443	MSrep_1	splitless
HepG2	MIC26KO-H	3	3	10000	Tyrosine	Ribitol	1.07904e+07	937761	11.5066	38355.2	No outlier	polar_2PMTBE	3_31_Fiehn_Splitless_Cstk01.ei	CStk1-01,VT40:29	GCMSD	100µll	Ok	TRUE	Ok	FALSE	218.103	0.5	0.5	Thomsons	14.8624	14.9414	MSrep_1	splitless
HepG2	MIC26KO-H	4	3	10000	Tyrosine	Ribitol	1.15402e+07	1.00931e+06	11.4338	38112.7	No outlier	polar_2PMTBE	3_31_Fiehn_Splitless_Cstk01.ei	CStk1-01,VT40:30	GCMSD	100µll	Ok	TRUE	Ok	FALSE	218.103	0.5	0.5	Thomsons	14.8624	14.9413	MSrep_1	splitless
HepG2	WT-N	1	3.7	10000	UK_10.058	Ribitol	842406	514276	1.63804	4427.15	No outlier	polar_2PMTBE	2_30_Fiehn_Splitless_Cstk01.ei	CStk1-01,VT40:15	GCMSD	100µll	Ok	TRUE	Ok	FALSE	252	0.5	0.5	Thomsons	10.058	10.5879	MSrep_1	splitless
HepG2	WT-N	2	3.7	10000	UK_10.058	Ribitol	507254	509535	0.995523	2690.6	No outlier	polar_2PMTBE	2_30_Fiehn_Splitless_Cstk01.ei	CStk1-01,VT40:16	GCMSD	100µll	Ok	TRUE	Ok	FALSE	252	0.5	0.5	Thomsons	10.058	10.5846	MSrep_1	splitless
HepG2	WT-N	3	3.7	10000	UK_10.058	Ribitol	864452	579750	1.49108	4029.94	No outlier	polar_2PMTBE	2_30_Fiehn_Splitless_Cstk01.ei	CStk1-01,VT40:17	GCMSD	100µll	Ok	TRUE	Ok	FALSE	252	0.5	0.5	Thomsons	10.058	10.5848	MSrep_1	splitless
HepG2	WT-N	4	3.7	10000	UK_10.058	Ribitol	843627	600452	1.40499	3797.26	No outlier	polar_2PMTBE	2_30_Fiehn_Splitless_Cstk01.ei	CStk1-01,VT40:18	GCMSD	100µll	Ok	TRUE	Ok	FALSE	252	0.5	0.5	Thomsons	10.058	10.5878	MSrep_1	splitless
HepG2	WT-H	1	3.9	10000	UK_10.058	Ribitol	170299	537043	0.317105	813.089	No outlier	polar_2PMTBE	2_30_Fiehn_Splitless_Cstk01.ei	CStk1-01,VT40:19	GCMSD	100µll	Ok	TRUE	Ok	FALSE	252	0.5	0.5	Thomsons	10.058	10.5879	MSrep_1	splitless
HepG2	WT-H	2	3.9	10000	UK_10.058	Ribitol	243264	552432	0.440351	1129.11	No outlier	polar_2PMTBE	2_30_Fiehn_Splitless_Cstk01.ei	CStk1-01,VT40:20	GCMSD	100µll	Ok	TRUE	Ok	FALSE	252	0.5	0.5	Thomsons	10.058	10.5881	MSrep_1	splitless
HepG2	WT-H	3	3.9	10000	UK_10.058	Ribitol	300422	652193	0.460633	1181.11	No outlier	polar_2PMTBE	2_30_Fiehn_Splitless_Cstk01.ei	CStk1-01,VT40:21	GCMSD	100µll	Ok	TRUE	Ok	FALSE	252	0.5	0.5	Thomsons	10.058	10.5815	MSrep_1	splitless
HepG2	WT-H	4	3.9	10000	UK_10.058	Ribitol	409623	742138	0.551949	1415.25	IQR_1.5_outlier	polar_2PMTBE	2_30_Fiehn_Splitless_Cstk01.ei	CStk1-01,VT40:22	GCMSD	100µll	Ok	TRUE	Ok	FALSE	252	0.5	0.5	Thomsons	10.058	10.5848	MSrep_1	splitless
HepG2	MIC26KO-N	1	3.2	10000	UK_10.058	Ribitol	1.54338e+06	1.04135e+06	1.48209	4631.54	No outlier	polar_2PMTBE	2_30_Fiehn_Splitless_Cstk01.ei	CStk1-01,VT40:23	GCMSD	100µll	Ok	TRUE	Ok	FALSE	252	0.5	0.5	Thomsons	10.058	10.5845	MSrep_1	splitless
HepG2	MIC26KO-N	2	3.2	10000	UK_10.058	Ribitol	1.12251e+06	1.28171e+06	0.875792	2736.85	No outlier	polar_2PMTBE	2_30_Fiehn_Splitless_Cstk01.ei	CStk1-01,VT40:24	GCMSD	100µll	Ok	TRUE	Ok	FALSE	252	0.5	0.5	Thomsons	10.058	10.5879	MSrep_1	splitless
HepG2	MIC26KO-N	3	3.2	10000	UK_10.058	Ribitol	1.72193e+06	810216	2.12527	6641.47	IQR_1.5_outlier	polar_2PMTBE	2_30_Fiehn_Splitless_Cstk01.ei	CStk1-01,VT40:25	GCMSD	100µll	Ok	TRUE	Ok	FALSE	252	0.5	0.5	Thomsons	10.058	10.5881	MSrep_1	splitless
HepG2	MIC26KO-N	4	3.2	10000	UK_10.058	Ribitol	1.3455e+06	1.04734e+06	1.28468	4014.63	No outlier	polar_2PMTBE	3_31_Fiehn_Splitless_Cstk01.ei	CStk1-01,VT40:26	GCMSD	100µll	Ok	TRUE	Ok	FALSE	252	0.5	0.5	Thomsons	10.058	10.5846	MSrep_1	splitless
HepG2	MIC26KO-H	1	3	10000	UK_10.058	Ribitol	376157	933450	0.402975	1343.25	No outlier	polar_2PMTBE	3_31_Fiehn_Splitless_Cstk01.ei	CStk1-01,VT40:27	GCMSD	100µll	Ok	TRUE	Ok	FALSE	252	0.5	0.5	Thomsons	10.058	10.5881	MSrep_1	splitless
HepG2	MIC26KO-H	2	3	10000	UK_10.058	Ribitol	375313	935114	0.401355	1337.85	No outlier	polar_2PMTBE	3_31_Fiehn_Splitless_Cstk01.ei	CStk1-01,VT40:28	GCMSD	100µll	Ok	TRUE	Ok	FALSE	252	0.5	0.5	Thomsons	10.058	10.5878	MSrep_1	splitless
HepG2	MIC26KO-H	3	3	10000	UK_10.058	Ribitol	495435	937761	0.528316	1761.05	No outlier	polar_2PMTBE	3_31_Fiehn_Splitless_Cstk01.ei	CStk1-01,VT40:29	GCMSD	100µll	Ok	TRUE	Ok	FALSE	252	0.5	0.5	Thomsons	10.058	10.5849	MSrep_1	splitless
HepG2	MIC26KO-H	4	3	10000	UK_10.058	Ribitol	791952	1.00931e+06	0.784648	2615.49	IQR_1.5_outlier	polar_2PMTBE	3_31_Fiehn_Splitless_Cstk01.ei	CStk1-01,VT40:30	GCMSD	100µll	Ok	TRUE	Ok	FALSE	252	0.5	0.5	Thomsons	10.058	10.588	MSrep_1	splitless
HepG2	WT-N	1	3.7	10000	UK_10.718	Ribitol	187421	514276	0.364437	984.966	No outlier	polar_2PMTBE	2_30_Fiehn_Splitless_Cstk01.ei	CStk1-01,VT40:15	GCMSD	100µll	Ok	TRUE	Ok	FALSE	71	0.5	0.5	Thomsons	10.718	10.7176	MSrep_1	splitless
HepG2	WT-N	2	3.7	10000	UK_10.718	Ribitol	164371	509535	0.32259	871.865	No outlier	polar_2PMTBE	2_30_Fiehn_Splitless_Cstk01.ei	CStk1-01,VT40:16	GCMSD	100µll	Ok	TRUE	Ok	FALSE	71	0.5	0.5	Thomsons	10.718	10.7175	MSrep_1	splitless
HepG2	WT-N	3	3.7	10000	UK_10.718	Ribitol	300135	579750	0.517697	1399.18	No outlier	polar_2PMTBE	2_30_Fiehn_Splitless_Cstk01.ei	CStk1-01,VT40:17	GCMSD	100µll	Ok	TRUE	Ok	FALSE	71	0.5	0.5	Thomsons	10.718	10.7178	MSrep_1	splitless
HepG2	WT-N	4	3.7	10000	UK_10.718	Ribitol	391854	600452	0.652598	1763.78	IQR_1.5_outlier	polar_2PMTBE	2_30_Fiehn_Splitless_Cstk01.ei	CStk1-01,VT40:18	GCMSD	100µll	Ok	TRUE	Ok	FALSE	71	0.5	0.5	Thomsons	10.718	10.7174	MSrep_1	splitless
HepG2	WT-H	1	3.9	10000	UK_10.718	Ribitol	92633.7	537043	0.172488	442.278	IQR_1.5_outlier	polar_2PMTBE	2_30_Fiehn_Splitless_Cstk01.ei	CStk1-01,VT40:19	GCMSD	100µll	Ok	TRUE	Ok	FALSE	71	0.5	0.5	Thomsons	10.718	10.7175	MSrep_1	splitless
HepG2	WT-H	2	3.9	10000	UK_10.718	Ribitol	78174.3	552432	0.141509	362.845	No outlier	polar_2PMTBE	2_30_Fiehn_Splitless_Cstk01.ei	CStk1-01,VT40:20	GCMSD	100µll	Ok	TRUE	Ok	FALSE	71	0.5	0.5	Thomsons	10.718	10.7178	MSrep_1	splitless
HepG2	WT-H	3	3.9	10000	UK_10.718	Ribitol	50654.4	652193	0.0776679	199.148	No outlier	polar_2PMTBE	2_30_Fiehn_Splitless_Cstk01.ei	CStk1-01,VT40:21	GCMSD	100µll	Ok	TRUE	Ok	FALSE	71	0.5	0.5	Thomsons	10.718	10.7177	MSrep_1	splitless
HepG2	WT-H	4	3.9	10000	UK_10.718	Ribitol	112040	742138	0.150969	387.1	No outlier	polar_2PMTBE	2_30_Fiehn_Splitless_Cstk01.ei	CStk1-01,VT40:22	GCMSD	100µll	Ok	TRUE	Ok	FALSE	71	0.5	0.5	Thomsons	10.718	10.7177	MSrep_1	splitless
HepG2	MIC26KO-N	1	3.2	10000	UK_10.718	Ribitol	776381	1.04135e+06	0.745553	2329.85	No outlier	polar_2PMTBE	2_30_Fiehn_Splitless_Cstk01.ei	CStk1-01,VT40:23	GCMSD	100µll	Ok	TRUE	Ok	FALSE	71	0.5	0.5	Thomsons	10.718	10.7174	MSrep_1	splitless
HepG2	MIC26KO-N	2	3.2	10000	UK_10.718	Ribitol	480572	1.28171e+06	0.374947	1171.71	No outlier	polar_2PMTBE	2_30_Fiehn_Splitless_Cstk01.ei	CStk1-01,VT40:24	GCMSD	100µll	Ok	TRUE	Ok	FALSE	71	0.5	0.5	Thomsons	10.718	10.7176	MSrep_1	splitless
HepG2	MIC26KO-N	3	3.2	10000	UK_10.718	Ribitol	741507	810216	0.915197	2859.99	IQR_1.5_outlier	polar_2PMTBE	2_30_Fiehn_Splitless_Cstk01.ei	CStk1-01,VT40:25	GCMSD	100µll	Ok	TRUE	Ok	FALSE	71	0.5	0.5	Thomsons	10.718	10.7178	MSrep_1	splitless
HepG2	MIC26KO-N	4	3.2	10000	UK_10.718	Ribitol	787011	1.04734e+06	0.751438	2348.24	No outlier	polar_2PMTBE	3_31_Fiehn_Splitless_Cstk01.ei	CStk1-01,VT40:26	GCMSD	100µll	Ok	TRUE	Ok	FALSE	71	0.5	0.5	Thomsons	10.718	10.7175	MSrep_1	splitless
HepG2	MIC26KO-H	1	3	10000	UK_10.718	Ribitol	643651	933450	0.68954	2298.47	No outlier	polar_2PMTBE	3_31_Fiehn_Splitless_Cstk01.ei	CStk1-01,VT40:27	GCMSD	100µll	Ok	TRUE	Ok	FALSE	71	0.5	0.5	Thomsons	10.718	10.7177	MSrep_1	splitless
HepG2	MIC26KO-H	2	3	10000	UK_10.718	Ribitol	771155	935114	0.824665	2748.88	No outlier	polar_2PMTBE	3_31_Fiehn_Splitless_Cstk01.ei	CStk1-01,VT40:28	GCMSD	100µll	Ok	TRUE	Ok	FALSE	71	0.5	0.5	Thomsons	10.718	10.7174	MSrep_1	splitless
HepG2	MIC26KO-H	3	3	10000	UK_10.718	Ribitol	757293	937761	0.807555	2691.85	No outlier	polar_2PMTBE	3_31_Fiehn_Splitless_Cstk01.ei	CStk1-01,VT40:29	GCMSD	100µll	Ok	TRUE	Ok	FALSE	71	0.5	0.5	Thomsons	10.718	10.7178	MSrep_1	splitless
HepG2	MIC26KO-H	4	3	10000	UK_10.718	Ribitol	1.23512e+06	1.00931e+06	1.22373	4079.09	IQR_1.5_outlier	polar_2PMTBE	3_31_Fiehn_Splitless_Cstk01.ei	CStk1-01,VT40:30	GCMSD	100µll	Ok	TRUE	Ok	FALSE	71	0.5	0.5	Thomsons	10.718	10.7177	MSrep_1	splitless
HepG2	WT-N	1	3.7	10000	UK_10.757_aminomalonate	Ribitol	222981	514276	0.433583	1171.85	No outlier	polar_2PMTBE	2_30_Fiehn_Splitless_Cstk01.ei	CStk1-01,VT40:15	GCMSD	100µll	Ok	TRUE	Ok	TRUE	218	0.5	0.5	Thomsons	10.75	10.75	MSrep_1	splitless
HepG2	WT-N	2	3.7	10000	UK_10.757_aminomalonate	Ribitol	240622	509535	0.472239	1276.32	No outlier	polar_2PMTBE	2_30_Fiehn_Splitless_Cstk01.ei	CStk1-01,VT40:16	GCMSD	100µll	Ok	TRUE	Ok	TRUE	218	0.5	0.5	Thomsons	10.75	10.75	MSrep_1	splitless
HepG2	WT-N	3	3.7	10000	UK_10.757_aminomalonate	Ribitol	239411	579750	0.412956	1116.1	No outlier	polar_2PMTBE	2_30_Fiehn_Splitless_Cstk01.ei	CStk1-01,VT40:17	GCMSD	100µll	Ok	TRUE	Ok	TRUE	218	0.5	0.5	Thomsons	10.75	10.7502	MSrep_1	splitless
HepG2	WT-N	4	3.7	10000	UK_10.757_aminomalonate	Ribitol	283939	600452	0.472876	1278.04	No outlier	polar_2PMTBE	2_30_Fiehn_Splitless_Cstk01.ei	CStk1-01,VT40:18	GCMSD	100µll	Ok	TRUE	Ok	TRUE	218	0.5	0.5	Thomsons	10.75	10.7531	MSrep_1	splitless
HepG2	WT-H	1	3.9	10000	UK_10.757_aminomalonate	Ribitol	146393	537043	0.272591	698.952	No outlier	polar_2PMTBE	2_30_Fiehn_Splitless_Cstk01.ei	CStk1-01,VT40:19	GCMSD	100µll	Ok	TRUE	Ok	TRUE	218	0.5	0.5	Thomsons	10.75	10.75	MSrep_1	splitless
HepG2	WT-H	2	3.9	10000	UK_10.757_aminomalonate	Ribitol	177582	552432	0.321455	824.245	No outlier	polar_2PMTBE	2_30_Fiehn_Splitless_Cstk01.ei	CStk1-01,VT40:20	GCMSD	100µll	Ok	TRUE	Ok	TRUE	218	0.5	0.5	Thomsons	10.75	10.7502	MSrep_1	splitless
HepG2	WT-H	3	3.9	10000	UK_10.757_aminomalonate	Ribitol	241737	652193	0.370653	950.393	IQR_1.5_outlier	polar_2PMTBE	2_30_Fiehn_Splitless_Cstk01.ei	CStk1-01,VT40:21	GCMSD	100µll	Ok	TRUE	Ok	TRUE	218	0.5	0.5	Thomsons	10.75	10.7468	MSrep_1	splitless
HepG2	WT-H	4	3.9	10000	UK_10.757_aminomalonate	Ribitol	228567	742138	0.307985	789.705	No outlier	polar_2PMTBE	2_30_Fiehn_Splitless_Cstk01.ei	CStk1-01,VT40:22	GCMSD	100µll	Ok	TRUE	Ok	TRUE	218	0.5	0.5	Thomsons	10.75	10.7469	MSrep_1	splitless
HepG2	MIC26KO-N	1	3.2	10000	UK_10.757_aminomalonate	Ribitol	956859	1.04135e+06	0.918864	2871.45	No outlier	polar_2PMTBE	2_30_Fiehn_Splitless_Cstk01.ei	CStk1-01,VT40:23	GCMSD	100µll	Ok	TRUE	Ok	FALSE	218	0.5	0.5	Thomsons	10.75	10.7498	MSrep_1	splitless
HepG2	MIC26KO-N	2	3.2	10000	UK_10.757_aminomalonate	Ribitol	169840	1.28171e+06	0.132511	414.098	No outlier	polar_2PMTBE	2_30_Fiehn_Splitless_Cstk01.ei	CStk1-01,VT40:24	GCMSD	100µll	Ok	TRUE	Ok	TRUE	218	0.5	0.5	Thomsons	10.75	10.75	MSrep_1	splitless
HepG2	MIC26KO-N	3	3.2	10000	UK_10.757_aminomalonate	Ribitol	294315	810216	0.363255	1135.17	No outlier	polar_2PMTBE	2_30_Fiehn_Splitless_Cstk01.ei	CStk1-01,VT40:25	GCMSD	100µll	Ok	TRUE	Ok	TRUE	218	0.5	0.5	Thomsons	10.75	10.7501	MSrep_1	splitless
HepG2	MIC26KO-N	4	3.2	10000	UK_10.757_aminomalonate	Ribitol	723428	1.04734e+06	0.690729	2158.53	No outlier	polar_2PMTBE	3_31_Fiehn_Splitless_Cstk01.ei	CStk1-01,VT40:26	GCMSD	100µll	Ok	TRUE	Ok	FALSE	218	0.5	0.5	Thomsons	10.75	10.7499	MSrep_1	splitless
HepG2	MIC26KO-H	1	3	10000	UK_10.757_aminomalonate	Ribitol	207442	933450	0.222232	740.773	No outlier	polar_2PMTBE	3_31_Fiehn_Splitless_Cstk01.ei	CStk1-01,VT40:27	GCMSD	100µll	Ok	TRUE	Ok	TRUE	218	0.5	0.5	Thomsons	10.75	10.7501	MSrep_1	splitless
HepG2	MIC26KO-H	2	3	10000	UK_10.757_aminomalonate	Ribitol	233729	935114	0.249947	833.157	No outlier	polar_2PMTBE	3_31_Fiehn_Splitless_Cstk01.ei	CStk1-01,VT40:28	GCMSD	100µll	Ok	TRUE	Ok	TRUE	218	0.5	0.5	Thomsons	10.75	10.7499	MSrep_1	splitless
HepG2	MIC26KO-H	3	3	10000	UK_10.757_aminomalonate	Ribitol	209351	937761	0.223245	744.15	No outlier	polar_2PMTBE	3_31_Fiehn_Splitless_Cstk01.ei	CStk1-01,VT40:29	GCMSD	100µll	Ok	TRUE	Ok	TRUE	218	0.5	0.5	Thomsons	10.75	10.7502	MSrep_1	splitless
HepG2	MIC26KO-H	4	3	10000	UK_10.757_aminomalonate	Ribitol	254758	1.00931e+06	0.252408	841.361	No outlier	polar_2PMTBE	3_31_Fiehn_Splitless_Cstk01.ei	CStk1-01,VT40:30	GCMSD	100µll	Ok	TRUE	Ok	TRUE	218	0.5	0.5	Thomsons	10.75	10.7501	MSrep_1	splitless
HepG2	WT-N	1	3.7	10000	UK_11.59_cysteine	Ribitol	2.0473e+06	514276	3.98094	10759.3	No outlier	polar_2PMTBE	2_30_Fiehn_Splitless_Cstk01.ei	CStk1-01,VT40:15	GCMSD	100µll	Ok	TRUE	Ok	FALSE	220	0.5	0.5	Thomsons	11.59	11.5895	MSrep_1	splitless
HepG2	WT-N	2	3.7	10000	UK_11.59_cysteine	Ribitol	1.57751e+06	509535	3.09599	8367.53	No outlier	polar_2PMTBE	2_30_Fiehn_Splitless_Cstk01.ei	CStk1-01,VT40:16	GCMSD	100µll	Ok	TRUE	Ok	FALSE	220	0.5	0.5	Thomsons	11.59	11.5895	MSrep_1	splitless
HepG2	WT-N	3	3.7	10000	UK_11.59_cysteine	Ribitol	2.19693e+06	579750	3.78944	10241.7	No outlier	polar_2PMTBE	2_30_Fiehn_Splitless_Cstk01.ei	CStk1-01,VT40:17	GCMSD	100µll	Ok	TRUE	Ok	FALSE	220	0.5	0.5	Thomsons	11.59	11.5897	MSrep_1	splitless
HepG2	WT-N	4	3.7	10000	UK_11.59_cysteine	Ribitol	2.36085e+06	600452	3.93178	10626.4	No outlier	polar_2PMTBE	2_30_Fiehn_Splitless_Cstk01.ei	CStk1-01,VT40:18	GCMSD	100µll	Ok	TRUE	Ok	FALSE	220	0.5	0.5	Thomsons	11.59	11.5894	MSrep_1	splitless
HepG2	WT-H	1	3.9	10000	UK_11.59_cysteine	Ribitol	256847	537043	0.478261	1226.31	No outlier	polar_2PMTBE	2_30_Fiehn_Splitless_Cstk01.ei	CStk1-01,VT40:19	GCMSD	100µll	Ok	TRUE	Ok	FALSE	220	0.5	0.5	Thomsons	11.59	11.5895	MSrep_1	splitless
HepG2	WT-H	2	3.9	10000	UK_11.59_cysteine	Ribitol	427178	552432	0.773267	1982.74	IQR_1.5_outlier	polar_2PMTBE	2_30_Fiehn_Splitless_Cstk01.ei	CStk1-01,VT40:20	GCMSD	100µll	Ok	TRUE	Ok	TRUE	220	0.5	0.5	Thomsons	11.59	11.5898	MSrep_1	splitless
HepG2	WT-H	3	3.9	10000	UK_11.59_cysteine	Ribitol	167710	652193	0.257148	659.353	No outlier	polar_2PMTBE	2_30_Fiehn_Splitless_Cstk01.ei	CStk1-01,VT40:21	GCMSD	100µll	Ok	TRUE	Ok	TRUE	220	0.5	0.5	Thomsons	11.59	11.5864	MSrep_1	splitless
HepG2	WT-H	4	3.9	10000	UK_11.59_cysteine	Ribitol	343522	742138	0.462881	1186.87	No outlier	polar_2PMTBE	2_30_Fiehn_Splitless_Cstk01.ei	CStk1-01,VT40:22	GCMSD	100µll	Ok	TRUE	Ok	TRUE	220	0.5	0.5	Thomsons	11.59	11.5897	MSrep_1	splitless
HepG2	MIC26KO-N	1	3.2	10000	UK_11.59_cysteine	Ribitol	1.51188e+06	1.04135e+06	1.45185	4537.02	No outlier	polar_2PMTBE	2_30_Fiehn_Splitless_Cstk01.ei	CStk1-01,VT40:23	GCMSD	100µll	Ok	TRUE	Ok	FALSE	220	0.5	0.5	Thomsons	11.59	11.5893	MSrep_1	splitless
HepG2	MIC26KO-N	2	3.2	10000	UK_11.59_cysteine	Ribitol	1.80892e+06	1.28171e+06	1.41134	4410.44	No outlier	polar_2PMTBE	2_30_Fiehn_Splitless_Cstk01.ei	CStk1-01,VT40:24	GCMSD	100µll	Ok	TRUE	Ok	FALSE	220	0.5	0.5	Thomsons	11.59	11.5896	MSrep_1	splitless
HepG2	MIC26KO-N	3	3.2	10000	UK_11.59_cysteine	Ribitol	2.25831e+06	810216	2.78729	8710.3	IQR_1.5_outlier	polar_2PMTBE	2_30_Fiehn_Splitless_Cstk01.ei	CStk1-01,VT40:25	GCMSD	100µll	Ok	TRUE	Ok	FALSE	220	0.5	0.5	Thomsons	11.59	11.5897	MSrep_1	splitless
HepG2	MIC26KO-N	4	3.2	10000	UK_11.59_cysteine	Ribitol	2.28766e+06	1.04734e+06	2.18426	6825.81	No outlier	polar_2PMTBE	3_31_Fiehn_Splitless_Cstk01.ei	CStk1-01,VT40:26	GCMSD	100µll	Ok	TRUE	Ok	FALSE	220	0.5	0.5	Thomsons	11.59	11.5894	MSrep_1	splitless
HepG2	MIC26KO-H	1	3	10000	UK_11.59_cysteine	Ribitol	1.3214e+06	933450	1.4156	4718.68	No outlier	polar_2PMTBE	3_31_Fiehn_Splitless_Cstk01.ei	CStk1-01,VT40:27	GCMSD	100µll	Ok	TRUE	Ok	FALSE	220	0.5	0.5	Thomsons	11.59	11.5897	MSrep_1	splitless
HepG2	MIC26KO-H	2	3	10000	UK_11.59_cysteine	Ribitol	1.60405e+06	935114	1.71535	5717.84	No outlier	polar_2PMTBE	3_31_Fiehn_Splitless_Cstk01.ei	CStk1-01,VT40:28	GCMSD	100µll	Ok	TRUE	Ok	FALSE	220	0.5	0.5	Thomsons	11.59	11.5894	MSrep_1	splitless
HepG2	MIC26KO-H	3	3	10000	UK_11.59_cysteine	Ribitol	1.52663e+06	937761	1.62795	5426.52	No outlier	polar_2PMTBE	3_31_Fiehn_Splitless_Cstk01.ei	CStk1-01,VT40:29	GCMSD	100µll	Ok	TRUE	Ok	TRUE	220	0.5	0.5	Thomsons	11.59	11.5897	MSrep_1	splitless
HepG2	MIC26KO-H	4	3	10000	UK_11.59_cysteine	Ribitol	1.48731e+06	1.00931e+06	1.4736	4911.99	No outlier	polar_2PMTBE	3_31_Fiehn_Splitless_Cstk01.ei	CStk1-01,VT40:30	GCMSD	100µll	Ok	TRUE	Ok	TRUE	220	0.5	0.5	Thomsons	11.59	11.5896	MSrep_1	splitless
HepG2	WT-N	1	3.7	10000	UK_12.5	Ribitol	119528	514276	0.23242	628.162	No outlier	polar_2PMTBE	2_30_Fiehn_Splitless_Cstk01.ei	CStk1-01,VT40:15	GCMSD	100µll	Ok	TRUE	Ok	FALSE	158	0.5	0.5	Thomsons	12.5	12.5004	MSrep_1	splitless
HepG2	WT-N	2	3.7	10000	UK_12.5	Ribitol	126832	509535	0.248918	672.75	No outlier	polar_2PMTBE	2_30_Fiehn_Splitless_Cstk01.ei	CStk1-01,VT40:16	GCMSD	100µll	Ok	TRUE	Ok	FALSE	158	0.5	0.5	Thomsons	12.5	12.5004	MSrep_1	splitless
HepG2	WT-N	3	3.7	10000	UK_12.5	Ribitol	151895	579750	0.262001	708.112	No outlier	polar_2PMTBE	2_30_Fiehn_Splitless_Cstk01.ei	CStk1-01,VT40:17	GCMSD	100µll	Ok	TRUE	Ok	FALSE	158	0.5	0.5	Thomsons	12.5	12.5006	MSrep_1	splitless
HepG2	WT-N	4	3.7	10000	UK_12.5	Ribitol	138428	600452	0.23054	623.08	No outlier	polar_2PMTBE	2_30_Fiehn_Splitless_Cstk01.ei	CStk1-01,VT40:18	GCMSD	100µll	Ok	TRUE	Ok	FALSE	158	0.5	0.5	Thomsons	12.5	12.5002	MSrep_1	splitless
HepG2	WT-H	1	3.9	10000	UK_12.5	Ribitol	67598.5	537043	0.125872	322.748	No outlier	polar_2PMTBE	2_30_Fiehn_Splitless_Cstk01.ei	CStk1-01,VT40:19	GCMSD	100µll	Ok	TRUE	Ok	FALSE	158	0.5	0.5	Thomsons	12.5	12.5004	MSrep_1	splitless
HepG2	WT-H	2	3.9	10000	UK_12.5	Ribitol	75994.8	552432	0.137564	352.729	No outlier	polar_2PMTBE	2_30_Fiehn_Splitless_Cstk01.ei	CStk1-01,VT40:20	GCMSD	100µll	Ok	TRUE	Ok	FALSE	158	0.5	0.5	Thomsons	12.5	12.5006	MSrep_1	splitless
HepG2	WT-H	3	3.9	10000	UK_12.5	Ribitol	147191	652193	0.225686	578.682	No outlier	polar_2PMTBE	2_30_Fiehn_Splitless_Cstk01.ei	CStk1-01,VT40:21	GCMSD	100µll	Ok	TRUE	Ok	FALSE	158	0.5	0.5	Thomsons	12.5	12.4972	MSrep_1	splitless
HepG2	WT-H	4	3.9	10000	UK_12.5	Ribitol	164515	742138	0.221677	568.403	No outlier	polar_2PMTBE	2_30_Fiehn_Splitless_Cstk01.ei	CStk1-01,VT40:22	GCMSD	100µll	Ok	TRUE	Ok	FALSE	158	0.5	0.5	Thomsons	12.5	12.4973	MSrep_1	splitless
HepG2	MIC26KO-N	1	3.2	10000	UK_12.5	Ribitol	2.61142e+06	1.04135e+06	2.50773	7836.65	No outlier	polar_2PMTBE	2_30_Fiehn_Splitless_Cstk01.ei	CStk1-01,VT40:23	GCMSD	100µll	Ok	TRUE	Ok	FALSE	158	0.5	0.5	Thomsons	12.5	12.4988	MSrep_1	splitless
HepG2	MIC26KO-N	2	3.2	10000	UK_12.5	Ribitol	1.79647e+06	1.28171e+06	1.40162	4380.07	No outlier	polar_2PMTBE	2_30_Fiehn_Splitless_Cstk01.ei	CStk1-01,VT40:24	GCMSD	100µll	Ok	TRUE	Ok	FALSE	158	0.5	0.5	Thomsons	12.5	12.5004	MSrep_1	splitless
HepG2	MIC26KO-N	3	3.2	10000	UK_12.5	Ribitol	2.15025e+06	810216	2.65393	8293.52	No outlier	polar_2PMTBE	2_30_Fiehn_Splitless_Cstk01.ei	CStk1-01,VT40:25	GCMSD	100µll	Ok	TRUE	Ok	FALSE	158	0.5	0.5	Thomsons	12.5	12.4973	MSrep_1	splitless
HepG2	MIC26KO-N	4	3.2	10000	UK_12.5	Ribitol	2.10551e+06	1.04734e+06	2.01034	6282.31	No outlier	polar_2PMTBE	3_31_Fiehn_Splitless_Cstk01.ei	CStk1-01,VT40:26	GCMSD	100µll	Ok	TRUE	Ok	FALSE	158	0.5	0.5	Thomsons	12.5	12.5003	MSrep_1	splitless
HepG2	MIC26KO-H	1	3	10000	UK_12.5	Ribitol	2.06632e+06	933450	2.21364	7378.8	No outlier	polar_2PMTBE	3_31_Fiehn_Splitless_Cstk01.ei	CStk1-01,VT40:27	GCMSD	100µll	Ok	TRUE	Ok	FALSE	158	0.5	0.5	Thomsons	12.5	12.5005	MSrep_1	splitless
HepG2	MIC26KO-H	2	3	10000	UK_12.5	Ribitol	1.86984e+06	935114	1.99959	6665.3	No outlier	polar_2PMTBE	3_31_Fiehn_Splitless_Cstk01.ei	CStk1-01,VT40:28	GCMSD	100µll	Ok	TRUE	Ok	FALSE	158	0.5	0.5	Thomsons	12.5	12.5035	MSrep_1	splitless
HepG2	MIC26KO-H	3	3	10000	UK_12.5	Ribitol	2.07145e+06	937761	2.20893	7363.09	No outlier	polar_2PMTBE	3_31_Fiehn_Splitless_Cstk01.ei	CStk1-01,VT40:29	GCMSD	100µll	Ok	TRUE	Ok	FALSE	158	0.5	0.5	Thomsons	12.5	12.5006	MSrep_1	splitless
HepG2	MIC26KO-H	4	3	10000	UK_12.5	Ribitol	2.20981e+06	1.00931e+06	2.18943	7298.09	No outlier	polar_2PMTBE	3_31_Fiehn_Splitless_Cstk01.ei	CStk1-01,VT40:30	GCMSD	100µll	Ok	TRUE	Ok	FALSE	158	0.5	0.5	Thomsons	12.5	12.5037	MSrep_1	splitless
HepG2	WT-N	1	3.7	10000	UK_12.857	Ribitol	145332	514276	0.282595	763.771	No outlier	polar_2PMTBE	2_30_Fiehn_Splitless_Cstk01.ei	CStk1-01,VT40:15	GCMSD	100µll	Ok	TRUE	Ok	FALSE	173	0.5	0.5	Thomsons	12.857	12.857	MSrep_1	splitless
HepG2	WT-N	2	3.7	10000	UK_12.857	Ribitol	118800	509535	0.233154	630.145	No outlier	polar_2PMTBE	2_30_Fiehn_Splitless_Cstk01.ei	CStk1-01,VT40:16	GCMSD	100µll	Ok	TRUE	Ok	FALSE	173	0.5	0.5	Thomsons	12.857	12.8537	MSrep_1	splitless
HepG2	WT-N	3	3.7	10000	UK_12.857	Ribitol	199747	579750	0.34454	931.188	IQR_1.5_outlier	polar_2PMTBE	2_30_Fiehn_Splitless_Cstk01.ei	CStk1-01,VT40:17	GCMSD	100µll	Ok	TRUE	Ok	FALSE	173	0.5	0.5	Thomsons	12.857	12.8571	MSrep_1	splitless
HepG2	WT-N	4	3.7	10000	UK_12.857	Ribitol	125807	600452	0.209521	566.272	No outlier	polar_2PMTBE	2_30_Fiehn_Splitless_Cstk01.ei	CStk1-01,VT40:18	GCMSD	100µll	Ok	TRUE	Ok	FALSE	173	0.5	0.5	Thomsons	12.857	12.8536	MSrep_1	splitless
HepG2	WT-H	1	3.9	10000	UK_12.857	Ribitol	105349	537043	0.196164	502.985	No outlier	polar_2PMTBE	2_30_Fiehn_Splitless_Cstk01.ei	CStk1-01,VT40:19	GCMSD	100µll	Ok	TRUE	Ok	FALSE	173	0.5	0.5	Thomsons	12.857	12.8569	MSrep_1	splitless
HepG2	WT-H	2	3.9	10000	UK_12.857	Ribitol	96882	552432	0.175374	449.676	No outlier	polar_2PMTBE	2_30_Fiehn_Splitless_Cstk01.ei	CStk1-01,VT40:20	GCMSD	100µll	Ok	TRUE	Ok	FALSE	173	0.5	0.5	Thomsons	12.857	12.8539	MSrep_1	splitless
HepG2	WT-H	3	3.9	10000	UK_12.857	Ribitol	133947	652193	0.20538	526.614	No outlier	polar_2PMTBE	2_30_Fiehn_Splitless_Cstk01.ei	CStk1-01,VT40:21	GCMSD	100µll	Ok	TRUE	Ok	FALSE	173	0.5	0.5	Thomsons	12.857	12.8538	MSrep_1	splitless
HepG2	WT-H	4	3.9	10000	UK_12.857	Ribitol	206087	742138	0.277694	712.035	IQR_1.5_outlier	polar_2PMTBE	2_30_Fiehn_Splitless_Cstk01.ei	CStk1-01,VT40:22	GCMSD	100µll	Ok	TRUE	Ok	FALSE	173	0.5	0.5	Thomsons	12.857	12.8539	MSrep_1	splitless
HepG2	MIC26KO-N	1	3.2	10000	UK_12.857	Ribitol	1.55517e+06	1.04135e+06	1.49342	4666.94	No outlier	polar_2PMTBE	2_30_Fiehn_Splitless_Cstk01.ei	CStk1-01,VT40:23	GCMSD	100µll	Ok	TRUE	Ok	FALSE	173	0.5	0.5	Thomsons	12.857	12.8535	MSrep_1	splitless
HepG2	MIC26KO-N	2	3.2	10000	UK_12.857	Ribitol	871653	1.28171e+06	0.680072	2125.23	No outlier	polar_2PMTBE	2_30_Fiehn_Splitless_Cstk01.ei	CStk1-01,VT40:24	GCMSD	100µll	Ok	TRUE	Ok	FALSE	173	0.5	0.5	Thomsons	12.857	12.8537	MSrep_1	splitless
HepG2	MIC26KO-N	3	3.2	10000	UK_12.857	Ribitol	1.12628e+06	810216	1.3901	4344.05	No outlier	polar_2PMTBE	2_30_Fiehn_Splitless_Cstk01.ei	CStk1-01,VT40:25	GCMSD	100µll	Ok	TRUE	Ok	FALSE	173	0.5	0.5	Thomsons	12.857	12.8539	MSrep_1	splitless
HepG2	MIC26KO-N	4	3.2	10000	UK_12.857	Ribitol	1.61948e+06	1.04734e+06	1.54628	4832.12	No outlier	polar_2PMTBE	3_31_Fiehn_Splitless_Cstk01.ei	CStk1-01,VT40:26	GCMSD	100µll	Ok	TRUE	Ok	FALSE	173	0.5	0.5	Thomsons	12.857	12.8569	MSrep_1	splitless
HepG2	MIC26KO-H	1	3	10000	UK_12.857	Ribitol	870185	933450	0.932225	3107.42	No outlier	polar_2PMTBE	3_31_Fiehn_Splitless_Cstk01.ei	CStk1-01,VT40:27	GCMSD	100µll	Ok	TRUE	Ok	FALSE	173	0.5	0.5	Thomsons	12.857	12.8539	MSrep_1	splitless
HepG2	MIC26KO-H	2	3	10000	UK_12.857	Ribitol	775367	935114	0.829168	2763.89	No outlier	polar_2PMTBE	3_31_Fiehn_Splitless_Cstk01.ei	CStk1-01,VT40:28	GCMSD	100µll	Ok	TRUE	Ok	FALSE	173	0.5	0.5	Thomsons	12.857	12.8568	MSrep_1	splitless
HepG2	MIC26KO-H	3	3	10000	UK_12.857	Ribitol	907825	937761	0.968077	3226.92	No outlier	polar_2PMTBE	3_31_Fiehn_Splitless_Cstk01.ei	CStk1-01,VT40:29	GCMSD	100µll	Ok	TRUE	Ok	FALSE	173	0.5	0.5	Thomsons	12.857	12.8539	MSrep_1	splitless
HepG2	MIC26KO-H	4	3	10000	UK_12.857	Ribitol	1.2482e+06	1.00931e+06	1.23669	4122.29	IQR_1.5_outlier	polar_2PMTBE	3_31_Fiehn_Splitless_Cstk01.ei	CStk1-01,VT40:30	GCMSD	100µll	Ok	TRUE	Ok	FALSE	173	0.5	0.5	Thomsons	12.857	12.857	MSrep_1	splitless
HepG2	WT-N	1	3.7	10000	UK_12.957	Ribitol	833772	514276	1.62125	4381.77	No outlier	polar_2PMTBE	2_30_Fiehn_Splitless_Cstk01.ei	CStk1-01,VT40:15	GCMSD	100µll	Ok	TRUE	Ok	FALSE	156	0.5	0.5	Thomsons	12.957	12.9607	MSrep_1	splitless
HepG2	WT-N	2	3.7	10000	UK_12.957	Ribitol	536441	509535	1.05281	2845.42	No outlier	polar_2PMTBE	2_30_Fiehn_Splitless_Cstk01.ei	CStk1-01,VT40:16	GCMSD	100µll	Ok	TRUE	Ok	FALSE	156	0.5	0.5	Thomsons	12.957	12.9574	MSrep_1	splitless
HepG2	WT-N	3	3.7	10000	UK_12.957	Ribitol	745588	579750	1.28605	3475.81	No outlier	polar_2PMTBE	2_30_Fiehn_Splitless_Cstk01.ei	CStk1-01,VT40:17	GCMSD	100µll	Ok	TRUE	Ok	FALSE	156	0.5	0.5	Thomsons	12.957	12.9609	MSrep_1	splitless
HepG2	WT-N	4	3.7	10000	UK_12.957	Ribitol	880914	600452	1.46708	3965.09	No outlier	polar_2PMTBE	2_30_Fiehn_Splitless_Cstk01.ei	CStk1-01,VT40:18	GCMSD	100µll	Ok	TRUE	Ok	FALSE	156	0.5	0.5	Thomsons	12.957	12.9605	MSrep_1	splitless
HepG2	WT-H	1	3.9	10000	UK_12.957	Ribitol	935551	537043	1.74204	4466.77	No outlier	polar_2PMTBE	2_30_Fiehn_Splitless_Cstk01.ei	CStk1-01,VT40:19	GCMSD	100µll	Ok	TRUE	Ok	FALSE	156	0.5	0.5	Thomsons	12.957	12.9607	MSrep_1	splitless
HepG2	WT-H	2	3.9	10000	UK_12.957	Ribitol	1.04663e+06	552432	1.89458	4857.9	No outlier	polar_2PMTBE	2_30_Fiehn_Splitless_Cstk01.ei	CStk1-01,VT40:20	GCMSD	100µll	Ok	TRUE	Ok	FALSE	156	0.5	0.5	Thomsons	12.957	12.9609	MSrep_1	splitless
HepG2	WT-H	3	3.9	10000	UK_12.957	Ribitol	407615	652193	0.624991	1602.54	No outlier	polar_2PMTBE	2_30_Fiehn_Splitless_Cstk01.ei	CStk1-01,VT40:21	GCMSD	100µll	Ok	TRUE	Ok	FALSE	156	0.5	0.5	Thomsons	12.957	12.9608	MSrep_1	splitless
HepG2	WT-H	4	3.9	10000	UK_12.957	Ribitol	693363	742138	0.934278	2395.58	No outlier	polar_2PMTBE	2_30_Fiehn_Splitless_Cstk01.ei	CStk1-01,VT40:22	GCMSD	100µll	Ok	TRUE	Ok	FALSE	156	0.5	0.5	Thomsons	12.957	12.9608	MSrep_1	splitless
HepG2	MIC26KO-N	1	3.2	10000	UK_12.957	Ribitol	661942	1.04135e+06	0.635658	1986.43	No outlier	polar_2PMTBE	2_30_Fiehn_Splitless_Cstk01.ei	CStk1-01,VT40:23	GCMSD	100µll	Ok	TRUE	Ok	TRUE	156	0.5	0.5	Thomsons	12.957	12.9605	MSrep_1	splitless
HepG2	MIC26KO-N	2	3.2	10000	UK_12.957	Ribitol	359535	1.28171e+06	0.280513	876.604	No outlier	polar_2PMTBE	2_30_Fiehn_Splitless_Cstk01.ei	CStk1-01,VT40:24	GCMSD	100µll	Ok	TRUE	Ok	TRUE	156	0.5	0.5	Thomsons	12.957	12.9607	MSrep_1	splitless
HepG2	MIC26KO-N	3	3.2	10000	UK_12.957	Ribitol	585596	810216	0.722765	2258.64	No outlier	polar_2PMTBE	2_30_Fiehn_Splitless_Cstk01.ei	CStk1-01,VT40:25	GCMSD	100µll	Ok	TRUE	Ok	TRUE	156	0.5	0.5	Thomsons	12.957	12.9609	MSrep_1	splitless
HepG2	MIC26KO-N	4	3.2	10000	UK_12.957	Ribitol	842689	1.04734e+06	0.8046	2514.37	No outlier	polar_2PMTBE	3_31_Fiehn_Splitless_Cstk01.ei	CStk1-01,VT40:26	GCMSD	100µll	Ok	TRUE	Ok	TRUE	156	0.5	0.5	Thomsons	12.957	12.9606	MSrep_1	splitless
HepG2	MIC26KO-H	1	3	10000	UK_12.957	Ribitol	496725	933450	0.532139	1773.8	No outlier	polar_2PMTBE	3_31_Fiehn_Splitless_Cstk01.ei	CStk1-01,VT40:27	GCMSD	100µll	Ok	TRUE	Ok	TRUE	156	0.5	0.5	Thomsons	12.957	12.9608	MSrep_1	splitless
HepG2	MIC26KO-H	2	3	10000	UK_12.957	Ribitol	494610	935114	0.52893	1763.1	No outlier	polar_2PMTBE	3_31_Fiehn_Splitless_Cstk01.ei	CStk1-01,VT40:28	GCMSD	100µll	Ok	TRUE	Ok	TRUE	156	0.5	0.5	Thomsons	12.957	12.9605	MSrep_1	splitless
HepG2	MIC26KO-H	3	3	10000	UK_12.957	Ribitol	530773	937761	0.566	1886.67	No outlier	polar_2PMTBE	3_31_Fiehn_Splitless_Cstk01.ei	CStk1-01,VT40:29	GCMSD	100µll	Ok	TRUE	Ok	TRUE	156	0.5	0.5	Thomsons	12.957	12.9609	MSrep_1	splitless
HepG2	MIC26KO-H	4	3	10000	UK_12.957	Ribitol	943887	1.00931e+06	0.935182	3117.27	IQR_1.5_outlier	polar_2PMTBE	3_31_Fiehn_Splitless_Cstk01.ei	CStk1-01,VT40:30	GCMSD	100µll	Ok	TRUE	Ok	FALSE	156	0.5	0.5	Thomsons	12.957	12.9608	MSrep_1	splitless
HepG2	WT-N	1	3.7	10000	UK_13.042_aminoadipate	Ribitol	2.49569e+06	514276	4.85283	13115.7	No outlier	polar_2PMTBE	2_30_Fiehn_Splitless_Cstk01.ei	CStk1-01,VT40:15	GCMSD	100µll	Ok	TRUE	Ok	FALSE	260	0.5	0.5	Thomsons	13.041	13.0418	MSrep_1	splitless
HepG2	WT-N	2	3.7	10000	UK_13.042_aminoadipate	Ribitol	2.35912e+06	509535	4.62994	12513.4	No outlier	polar_2PMTBE	2_30_Fiehn_Splitless_Cstk01.ei	CStk1-01,VT40:16	GCMSD	100µll	Ok	TRUE	Ok	FALSE	260	0.5	0.5	Thomsons	13.041	13.0384	MSrep_1	splitless
HepG2	WT-N	3	3.7	10000	UK_13.042_aminoadipate	Ribitol	2.87464e+06	579750	4.95841	13401.1	No outlier	polar_2PMTBE	2_30_Fiehn_Splitless_Cstk01.ei	CStk1-01,VT40:17	GCMSD	100µll	Ok	TRUE	Ok	FALSE	260	0.5	0.5	Thomsons	13.041	13.0419	MSrep_1	splitless
HepG2	WT-N	4	3.7	10000	UK_13.042_aminoadipate	Ribitol	2.95617e+06	600452	4.92323	13306	No outlier	polar_2PMTBE	2_30_Fiehn_Splitless_Cstk01.ei	CStk1-01,VT40:18	GCMSD	100µll	Ok	TRUE	Ok	FALSE	260	0.5	0.5	Thomsons	13.041	13.0416	MSrep_1	splitless
HepG2	WT-H	1	3.9	10000	UK_13.042_aminoadipate	Ribitol	1.50011e+06	537043	2.79328	7162.26	IQR_1.5_outlier	polar_2PMTBE	2_30_Fiehn_Splitless_Cstk01.ei	CStk1-01,VT40:19	GCMSD	100µll	Ok	TRUE	Ok	FALSE	260	0.5	0.5	Thomsons	13.041	13.0417	MSrep_1	splitless
HepG2	WT-H	2	3.9	10000	UK_13.042_aminoadipate	Ribitol	1.40263e+06	552432	2.539	6510.27	No outlier	polar_2PMTBE	2_30_Fiehn_Splitless_Cstk01.ei	CStk1-01,VT40:20	GCMSD	100µll	Ok	TRUE	Ok	FALSE	260	0.5	0.5	Thomsons	13.041	13.0419	MSrep_1	splitless
HepG2	WT-H	3	3.9	10000	UK_13.042_aminoadipate	Ribitol	1.33524e+06	652193	2.04731	5249.53	No outlier	polar_2PMTBE	2_30_Fiehn_Splitless_Cstk01.ei	CStk1-01,VT40:21	GCMSD	100µll	Ok	TRUE	Ok	FALSE	260	0.5	0.5	Thomsons	13.041	13.0418	MSrep_1	splitless
HepG2	WT-H	4	3.9	10000	UK_13.042_aminoadipate	Ribitol	1.76349e+06	742138	2.37623	6092.89	No outlier	polar_2PMTBE	2_30_Fiehn_Splitless_Cstk01.ei	CStk1-01,VT40:22	GCMSD	100µll	Ok	TRUE	Ok	FALSE	260	0.5	0.5	Thomsons	13.041	13.0419	MSrep_1	splitless
HepG2	MIC26KO-N	1	3.2	10000	UK_13.042_aminoadipate	Ribitol	2.05942e+06	1.04135e+06	1.97764	6180.14	No outlier	polar_2PMTBE	2_30_Fiehn_Splitless_Cstk01.ei	CStk1-01,VT40:23	GCMSD	100µll	Ok	TRUE	Ok	FALSE	260	0.5	0.5	Thomsons	13.041	13.0415	MSrep_1	splitless
HepG2	MIC26KO-N	2	3.2	10000	UK_13.042_aminoadipate	Ribitol	1.2301e+06	1.28171e+06	0.959736	2999.17	No outlier	polar_2PMTBE	2_30_Fiehn_Splitless_Cstk01.ei	CStk1-01,VT40:24	GCMSD	100µll	Ok	TRUE	Ok	FALSE	260	0.5	0.5	Thomsons	13.041	13.0418	MSrep_1	splitless
HepG2	MIC26KO-N	3	3.2	10000	UK_13.042_aminoadipate	Ribitol	1.72591e+06	810216	2.13018	6656.81	No outlier	polar_2PMTBE	2_30_Fiehn_Splitless_Cstk01.ei	CStk1-01,VT40:25	GCMSD	100µll	Ok	TRUE	Ok	FALSE	260	0.5	0.5	Thomsons	13.041	13.0419	MSrep_1	splitless
HepG2	MIC26KO-N	4	3.2	10000	UK_13.042_aminoadipate	Ribitol	2.05834e+06	1.04734e+06	1.9653	6141.56	No outlier	polar_2PMTBE	3_31_Fiehn_Splitless_Cstk01.ei	CStk1-01,VT40:26	GCMSD	100µll	Ok	TRUE	Ok	FALSE	260	0.5	0.5	Thomsons	13.041	13.0416	MSrep_1	splitless
HepG2	MIC26KO-H	1	3	10000	UK_13.042_aminoadipate	Ribitol	1.8209e+06	933450	1.95072	6502.41	No outlier	polar_2PMTBE	3_31_Fiehn_Splitless_Cstk01.ei	CStk1-01,VT40:27	GCMSD	100µll	Ok	TRUE	Ok	FALSE	260	0.5	0.5	Thomsons	13.041	13.0419	MSrep_1	splitless
HepG2	MIC26KO-H	2	3	10000	UK_13.042_aminoadipate	Ribitol	1.70227e+06	935114	1.82039	6067.97	No outlier	polar_2PMTBE	3_31_Fiehn_Splitless_Cstk01.ei	CStk1-01,VT40:28	GCMSD	100µll	Ok	TRUE	Ok	FALSE	260	0.5	0.5	Thomsons	13.041	13.0416	MSrep_1	splitless
HepG2	MIC26KO-H	3	3	10000	UK_13.042_aminoadipate	Ribitol	1.8275e+06	937761	1.94879	6495.98	No outlier	polar_2PMTBE	3_31_Fiehn_Splitless_Cstk01.ei	CStk1-01,VT40:29	GCMSD	100µll	Ok	TRUE	Ok	FALSE	260	0.5	0.5	Thomsons	13.041	13.0419	MSrep_1	splitless
HepG2	MIC26KO-H	4	3	10000	UK_13.042_aminoadipate	Ribitol	2.12487e+06	1.00931e+06	2.10527	7017.57	IQR_1.5_outlier	polar_2PMTBE	3_31_Fiehn_Splitless_Cstk01.ei	CStk1-01,VT40:30	GCMSD	100µll	Ok	TRUE	Ok	FALSE	260	0.5	0.5	Thomsons	13.041	13.0418	MSrep_1	splitless
HepG2	WT-N	1	3.7	10000	UK_14.358_adenine	Ribitol	1.7532e+06	514276	3.40906	9213.67	No outlier	polar_2PMTBE	2_30_Fiehn_Splitless_Cstk01.ei	CStk1-01,VT40:15	GCMSD	100µll	Ok	TRUE	Ok	FALSE	264	0.5	0.5	Thomsons	14.358	14.3578	MSrep_1	splitless
HepG2	WT-N	2	3.7	10000	UK_14.358_adenine	Ribitol	1.16507e+06	509535	2.28654	6179.84	No outlier	polar_2PMTBE	2_30_Fiehn_Splitless_Cstk01.ei	CStk1-01,VT40:16	GCMSD	100µll	Ok	TRUE	Ok	FALSE	264	0.5	0.5	Thomsons	14.358	14.3577	MSrep_1	splitless
HepG2	WT-N	3	3.7	10000	UK_14.358_adenine	Ribitol	2.10532e+06	579750	3.63142	9814.66	No outlier	polar_2PMTBE	2_30_Fiehn_Splitless_Cstk01.ei	CStk1-01,VT40:17	GCMSD	100µll	Ok	TRUE	Ok	FALSE	264	0.5	0.5	Thomsons	14.358	14.358	MSrep_1	splitless
HepG2	WT-N	4	3.7	10000	UK_14.358_adenine	Ribitol	1.90348e+06	600452	3.17009	8567.8	No outlier	polar_2PMTBE	2_30_Fiehn_Splitless_Cstk01.ei	CStk1-01,VT40:18	GCMSD	100µll	Ok	TRUE	Ok	FALSE	264	0.5	0.5	Thomsons	14.358	14.3576	MSrep_1	splitless
HepG2	WT-H	1	3.9	10000	UK_14.358_adenine	Ribitol	1.76434e+06	537043	3.28529	8423.82	No outlier	polar_2PMTBE	2_30_Fiehn_Splitless_Cstk01.ei	CStk1-01,VT40:19	GCMSD	100µll	Ok	TRUE	Ok	FALSE	264	0.5	0.5	Thomsons	14.358	14.3577	MSrep_1	splitless
HepG2	WT-H	2	3.9	10000	UK_14.358_adenine	Ribitol	2.90619e+06	552432	5.26073	13489	IQR_1.5_outlier	polar_2PMTBE	2_30_Fiehn_Splitless_Cstk01.ei	CStk1-01,VT40:20	GCMSD	100µll	Ok	TRUE	Ok	FALSE	264	0.5	0.5	Thomsons	14.358	14.358	MSrep_1	splitless
HepG2	WT-H	3	3.9	10000	UK_14.358_adenine	Ribitol	2.17945e+06	652193	3.34173	8568.54	No outlier	polar_2PMTBE	2_30_Fiehn_Splitless_Cstk01.ei	CStk1-01,VT40:21	GCMSD	100µll	Ok	TRUE	Ok	FALSE	264	0.5	0.5	Thomsons	14.358	14.3546	MSrep_1	splitless
HepG2	WT-H	4	3.9	10000	UK_14.358_adenine	Ribitol	2.97159e+06	742138	4.00409	10266.9	No outlier	polar_2PMTBE	2_30_Fiehn_Splitless_Cstk01.ei	CStk1-01,VT40:22	GCMSD	100µll	Ok	TRUE	Ok	FALSE	264	0.5	0.5	Thomsons	14.358	14.3579	MSrep_1	splitless
HepG2	MIC26KO-N	1	3.2	10000	UK_14.358_adenine	Ribitol	3.33935e+06	1.04135e+06	3.20675	10021.1	No outlier	polar_2PMTBE	2_30_Fiehn_Splitless_Cstk01.ei	CStk1-01,VT40:23	GCMSD	100µll	Ok	TRUE	Ok	FALSE	264	0.5	0.5	Thomsons	14.358	14.3576	MSrep_1	splitless
HepG2	MIC26KO-N	2	3.2	10000	UK_14.358_adenine	Ribitol	3.53894e+06	1.28171e+06	2.76112	8628.5	No outlier	polar_2PMTBE	2_30_Fiehn_Splitless_Cstk01.ei	CStk1-01,VT40:24	GCMSD	100µll	Ok	TRUE	Ok	FALSE	264	0.5	0.5	Thomsons	14.358	14.3578	MSrep_1	splitless
HepG2	MIC26KO-N	3	3.2	10000	UK_14.358_adenine	Ribitol	4.989e+06	810216	6.15762	19242.6	No outlier	polar_2PMTBE	2_30_Fiehn_Splitless_Cstk01.ei	CStk1-01,VT40:25	GCMSD	100µll	Ok	TRUE	Ok	FALSE	264	0.5	0.5	Thomsons	14.358	14.3579	MSrep_1	splitless
HepG2	MIC26KO-N	4	3.2	10000	UK_14.358_adenine	Ribitol	5.24752e+06	1.04734e+06	5.01034	15657.3	No outlier	polar_2PMTBE	3_31_Fiehn_Splitless_Cstk01.ei	CStk1-01,VT40:26	GCMSD	100µll	Ok	TRUE	Ok	FALSE	264	0.5	0.5	Thomsons	14.358	14.3577	MSrep_1	splitless
HepG2	MIC26KO-H	1	3	10000	UK_14.358_adenine	Ribitol	3.76697e+06	933450	4.03554	13451.8	No outlier	polar_2PMTBE	3_31_Fiehn_Splitless_Cstk01.ei	CStk1-01,VT40:27	GCMSD	100µll	Ok	TRUE	Ok	FALSE	264	0.5	0.5	Thomsons	14.358	14.3579	MSrep_1	splitless
HepG2	MIC26KO-H	2	3	10000	UK_14.358_adenine	Ribitol	3.57255e+06	935114	3.82044	12734.8	No outlier	polar_2PMTBE	3_31_Fiehn_Splitless_Cstk01.ei	CStk1-01,VT40:28	GCMSD	100µll	Ok	TRUE	Ok	FALSE	264	0.5	0.5	Thomsons	14.358	14.3576	MSrep_1	splitless
HepG2	MIC26KO-H	3	3	10000	UK_14.358_adenine	Ribitol	4.27151e+06	937761	4.55501	15183.4	No outlier	polar_2PMTBE	3_31_Fiehn_Splitless_Cstk01.ei	CStk1-01,VT40:29	GCMSD	100µll	Ok	TRUE	Ok	FALSE	264	0.5	0.5	Thomsons	14.358	14.358	MSrep_1	splitless
HepG2	MIC26KO-H	4	3	10000	UK_14.358_adenine	Ribitol	5.31881e+06	1.00931e+06	5.26976	17565.9	IQR_1.5_outlier	polar_2PMTBE	3_31_Fiehn_Splitless_Cstk01.ei	CStk1-01,VT40:30	GCMSD	100µll	Ok	TRUE	Ok	FALSE	264	0.5	0.5	Thomsons	14.358	14.3578	MSrep_1	splitless
HepG2	WT-N	1	3.7	10000	UK_14.812_histidine	Ribitol	3.25731e+06	514276	6.33378	17118.3	IQR_1.5_outlier	polar_2PMTBE	2_30_Fiehn_Splitless_Cstk01.ei	CStk1-01,VT40:15	GCMSD	100µll	Ok	TRUE	Ok	FALSE	154	0.5	0.5	Thomsons	14.812	14.8116	MSrep_1	splitless
HepG2	WT-N	2	3.7	10000	UK_14.812_histidine	Ribitol	1.93554e+06	509535	3.79863	10266.6	No outlier	polar_2PMTBE	2_30_Fiehn_Splitless_Cstk01.ei	CStk1-01,VT40:16	GCMSD	100µll	Ok	TRUE	Ok	FALSE	154	0.5	0.5	Thomsons	14.812	14.8116	MSrep_1	splitless
HepG2	WT-N	3	3.7	10000	UK_14.812_histidine	Ribitol	2.95787e+06	579750	5.10197	13789.1	No outlier	polar_2PMTBE	2_30_Fiehn_Splitless_Cstk01.ei	CStk1-01,VT40:17	GCMSD	100µll	Ok	TRUE	Ok	FALSE	154	0.5	0.5	Thomsons	14.812	14.8117	MSrep_1	splitless
HepG2	WT-N	4	3.7	10000	UK_14.812_histidine	Ribitol	3.20257e+06	600452	5.33361	14415.2	No outlier	polar_2PMTBE	2_30_Fiehn_Splitless_Cstk01.ei	CStk1-01,VT40:18	GCMSD	100µll	Ok	TRUE	Ok	FALSE	154	0.5	0.5	Thomsons	14.812	14.8114	MSrep_1	splitless
HepG2	WT-H	1	3.9	10000	UK_14.812_histidine	Ribitol	2.25554e+06	537043	4.19992	10769	No outlier	polar_2PMTBE	2_30_Fiehn_Splitless_Cstk01.ei	CStk1-01,VT40:19	GCMSD	100µll	Ok	TRUE	Ok	FALSE	154	0.5	0.5	Thomsons	14.812	14.8116	MSrep_1	splitless
HepG2	WT-H	2	3.9	10000	UK_14.812_histidine	Ribitol	2.48216e+06	552432	4.49315	11520.9	No outlier	polar_2PMTBE	2_30_Fiehn_Splitless_Cstk01.ei	CStk1-01,VT40:20	GCMSD	100µll	Ok	TRUE	Ok	FALSE	154	0.5	0.5	Thomsons	14.812	14.8118	MSrep_1	splitless
HepG2	WT-H	3	3.9	10000	UK_14.812_histidine	Ribitol	1.07884e+06	652193	1.65417	4241.46	No outlier	polar_2PMTBE	2_30_Fiehn_Splitless_Cstk01.ei	CStk1-01,VT40:21	GCMSD	100µll	Ok	TRUE	Ok	FALSE	154	0.5	0.5	Thomsons	14.812	14.8117	MSrep_1	splitless
HepG2	WT-H	4	3.9	10000	UK_14.812_histidine	Ribitol	2.08736e+06	742138	2.81263	7211.86	No outlier	polar_2PMTBE	2_30_Fiehn_Splitless_Cstk01.ei	CStk1-01,VT40:22	GCMSD	100µll	Ok	TRUE	Ok	FALSE	154	0.5	0.5	Thomsons	14.812	14.8117	MSrep_1	splitless
HepG2	MIC26KO-N	1	3.2	10000	UK_14.812_histidine	Ribitol	3.16332e+06	1.04135e+06	3.03772	9492.86	No outlier	polar_2PMTBE	2_30_Fiehn_Splitless_Cstk01.ei	CStk1-01,VT40:23	GCMSD	100µll	Ok	TRUE	Ok	FALSE	154	0.5	0.5	Thomsons	14.812	14.8114	MSrep_1	splitless
HepG2	MIC26KO-N	2	3.2	10000	UK_14.812_histidine	Ribitol	1.60129e+06	1.28171e+06	1.24934	3904.19	No outlier	polar_2PMTBE	2_30_Fiehn_Splitless_Cstk01.ei	CStk1-01,VT40:24	GCMSD	100µll	Ok	TRUE	Ok	FALSE	154	0.5	0.5	Thomsons	14.812	14.8116	MSrep_1	splitless
HepG2	MIC26KO-N	3	3.2	10000	UK_14.812_histidine	Ribitol	3.18135e+06	810216	3.92654	12270.4	No outlier	polar_2PMTBE	2_30_Fiehn_Splitless_Cstk01.ei	CStk1-01,VT40:25	GCMSD	100µll	Ok	TRUE	Ok	FALSE	154	0.5	0.5	Thomsons	14.812	14.8117	MSrep_1	splitless
HepG2	MIC26KO-N	4	3.2	10000	UK_14.812_histidine	Ribitol	4.21699e+06	1.04734e+06	4.02638	12582.4	No outlier	polar_2PMTBE	3_31_Fiehn_Splitless_Cstk01.ei	CStk1-01,VT40:26	GCMSD	100µll	Ok	TRUE	Ok	FALSE	154	0.5	0.5	Thomsons	14.812	14.8115	MSrep_1	splitless
HepG2	MIC26KO-H	1	3	10000	UK_14.812_histidine	Ribitol	1.96299e+06	933450	2.10294	7009.81	No outlier	polar_2PMTBE	3_31_Fiehn_Splitless_Cstk01.ei	CStk1-01,VT40:27	GCMSD	100µll	Ok	TRUE	Ok	FALSE	154	0.5	0.5	Thomsons	14.812	14.8117	MSrep_1	splitless
HepG2	MIC26KO-H	2	3	10000	UK_14.812_histidine	Ribitol	1.95166e+06	935114	2.08708	6956.94	No outlier	polar_2PMTBE	3_31_Fiehn_Splitless_Cstk01.ei	CStk1-01,VT40:28	GCMSD	100µll	Ok	TRUE	Ok	FALSE	154	0.5	0.5	Thomsons	14.812	14.8114	MSrep_1	splitless
HepG2	MIC26KO-H	3	3	10000	UK_14.812_histidine	Ribitol	2.10526e+06	937761	2.24498	7483.27	No outlier	polar_2PMTBE	3_31_Fiehn_Splitless_Cstk01.ei	CStk1-01,VT40:29	GCMSD	100µll	Ok	TRUE	Ok	FALSE	154	0.5	0.5	Thomsons	14.812	14.8118	MSrep_1	splitless
HepG2	MIC26KO-H	4	3	10000	UK_14.812_histidine	Ribitol	3.90627e+06	1.00931e+06	3.87025	12900.8	IQR_1.5_outlier	polar_2PMTBE	3_31_Fiehn_Splitless_Cstk01.ei	CStk1-01,VT40:30	GCMSD	100µll	Ok	TRUE	Ok	FALSE	154	0.5	0.5	Thomsons	14.812	14.8117	MSrep_1	splitless
HepG2	WT-N	1	3.7	10000	UK_15.379_pantothenate	Ribitol	541379	514276	1.0527	2845.14	No outlier	polar_2PMTBE	2_30_Fiehn_Splitless_Cstk01.ei	CStk1-01,VT40:15	GCMSD	100µll	Ok	TRUE	Ok	FALSE	291	0.5	0.5	Thomsons	15.379	15.3788	MSrep_1	splitless
HepG2	WT-N	2	3.7	10000	UK_15.379_pantothenate	Ribitol	579964	509535	1.13822	3076.27	No outlier	polar_2PMTBE	2_30_Fiehn_Splitless_Cstk01.ei	CStk1-01,VT40:16	GCMSD	100µll	Ok	TRUE	Ok	FALSE	291	0.5	0.5	Thomsons	15.379	15.3788	MSrep_1	splitless
HepG2	WT-N	3	3.7	10000	UK_15.379_pantothenate	Ribitol	646025	579750	1.11432	3011.67	No outlier	polar_2PMTBE	2_30_Fiehn_Splitless_Cstk01.ei	CStk1-01,VT40:17	GCMSD	100µll	Ok	TRUE	Ok	FALSE	291	0.5	0.5	Thomsons	15.379	15.379	MSrep_1	splitless
HepG2	WT-N	4	3.7	10000	UK_15.379_pantothenate	Ribitol	690712	600452	1.15032	3108.97	No outlier	polar_2PMTBE	2_30_Fiehn_Splitless_Cstk01.ei	CStk1-01,VT40:18	GCMSD	100µll	Ok	TRUE	Ok	FALSE	291	0.5	0.5	Thomsons	15.379	15.3787	MSrep_1	splitless
HepG2	WT-H	1	3.9	10000	UK_15.379_pantothenate	Ribitol	459235	537043	0.855117	2192.61	No outlier	polar_2PMTBE	2_30_Fiehn_Splitless_Cstk01.ei	CStk1-01,VT40:19	GCMSD	100µll	Ok	TRUE	Ok	FALSE	291	0.5	0.5	Thomsons	15.379	15.3788	MSrep_1	splitless
HepG2	WT-H	2	3.9	10000	UK_15.379_pantothenate	Ribitol	479163	552432	0.867371	2224.03	No outlier	polar_2PMTBE	2_30_Fiehn_Splitless_Cstk01.ei	CStk1-01,VT40:20	GCMSD	100µll	Ok	TRUE	Ok	FALSE	291	0.5	0.5	Thomsons	15.379	15.379	MSrep_1	splitless
HepG2	WT-H	3	3.9	10000	UK_15.379_pantothenate	Ribitol	616303	652193	0.94497	2423	No outlier	polar_2PMTBE	2_30_Fiehn_Splitless_Cstk01.ei	CStk1-01,VT40:21	GCMSD	100µll	Ok	TRUE	Ok	FALSE	291	0.5	0.5	Thomsons	15.379	15.3789	MSrep_1	splitless
HepG2	WT-H	4	3.9	10000	UK_15.379_pantothenate	Ribitol	738480	742138	0.995071	2551.46	No outlier	polar_2PMTBE	2_30_Fiehn_Splitless_Cstk01.ei	CStk1-01,VT40:22	GCMSD	100µll	Ok	TRUE	Ok	FALSE	291	0.5	0.5	Thomsons	15.379	15.379	MSrep_1	splitless
HepG2	MIC26KO-N	1	3.2	10000	UK_15.379_pantothenate	Ribitol	521725	1.04135e+06	0.501008	1565.65	No outlier	polar_2PMTBE	2_30_Fiehn_Splitless_Cstk01.ei	CStk1-01,VT40:23	GCMSD	100µll	Ok	TRUE	Ok	FALSE	291	0.5	0.5	Thomsons	15.379	15.3786	MSrep_1	splitless
HepG2	MIC26KO-N	2	3.2	10000	UK_15.379_pantothenate	Ribitol	329835	1.28171e+06	0.257341	804.19	No outlier	polar_2PMTBE	2_30_Fiehn_Splitless_Cstk01.ei	CStk1-01,VT40:24	GCMSD	100µll	Ok	TRUE	Ok	FALSE	291	0.5	0.5	Thomsons	15.379	15.3788	MSrep_1	splitless
HepG2	MIC26KO-N	3	3.2	10000	UK_15.379_pantothenate	Ribitol	415810	810216	0.513208	1603.78	No outlier	polar_2PMTBE	2_30_Fiehn_Splitless_Cstk01.ei	CStk1-01,VT40:25	GCMSD	100µll	Ok	TRUE	Ok	FALSE	291	0.5	0.5	Thomsons	15.379	15.379	MSrep_1	splitless
HepG2	MIC26KO-N	4	3.2	10000	UK_15.379_pantothenate	Ribitol	496524	1.04734e+06	0.474081	1481.5	No outlier	polar_2PMTBE	3_31_Fiehn_Splitless_Cstk01.ei	CStk1-01,VT40:26	GCMSD	100µll	Ok	TRUE	Ok	FALSE	291	0.5	0.5	Thomsons	15.379	15.3755	MSrep_1	splitless
HepG2	MIC26KO-H	1	3	10000	UK_15.379_pantothenate	Ribitol	357741	933450	0.383246	1277.49	No outlier	polar_2PMTBE	3_31_Fiehn_Splitless_Cstk01.ei	CStk1-01,VT40:27	GCMSD	100µll	Ok	TRUE	Ok	FALSE	291	0.5	0.5	Thomsons	15.379	15.379	MSrep_1	splitless
HepG2	MIC26KO-H	2	3	10000	UK_15.379_pantothenate	Ribitol	313272	935114	0.335009	1116.7	No outlier	polar_2PMTBE	3_31_Fiehn_Splitless_Cstk01.ei	CStk1-01,VT40:28	GCMSD	100µll	Ok	TRUE	Ok	FALSE	291	0.5	0.5	Thomsons	15.379	15.3787	MSrep_1	splitless
HepG2	MIC26KO-H	3	3	10000	UK_15.379_pantothenate	Ribitol	375565	937761	0.400492	1334.97	No outlier	polar_2PMTBE	3_31_Fiehn_Splitless_Cstk01.ei	CStk1-01,VT40:29	GCMSD	100µll	Ok	TRUE	Ok	FALSE	291	0.5	0.5	Thomsons	15.379	15.379	MSrep_1	splitless
HepG2	MIC26KO-H	4	3	10000	UK_15.379_pantothenate	Ribitol	397687	1.00931e+06	0.39402	1313.4	No outlier	polar_2PMTBE	3_31_Fiehn_Splitless_Cstk01.ei	CStk1-01,VT40:30	GCMSD	100µll	Ok	TRUE	Ok	FALSE	291	0.5	0.5	Thomsons	15.379	15.3789	MSrep_1	splitless
HepG2	WT-N	1	3.7	10000	UK_15.845	Ribitol	222346	514276	0.432348	1168.51	No outlier	polar_2PMTBE	2_30_Fiehn_Splitless_Cstk01.ei	CStk1-01,VT40:15	GCMSD	100µll	Ok	TRUE	Ok	FALSE	357	0.5	0.5	Thomsons	15.845	15.8392	MSrep_1	splitless
HepG2	WT-N	2	3.7	10000	UK_15.845	Ribitol	472237	509535	0.9268	2504.86	No outlier	polar_2PMTBE	2_30_Fiehn_Splitless_Cstk01.ei	CStk1-01,VT40:16	GCMSD	100µll	Ok	TRUE	Ok	FALSE	357	0.5	0.5	Thomsons	15.845	15.8423	MSrep_1	splitless
HepG2	WT-N	3	3.7	10000	UK_15.845	Ribitol	787851	579750	1.35895	3672.84	No outlier	polar_2PMTBE	2_30_Fiehn_Splitless_Cstk01.ei	CStk1-01,VT40:17	GCMSD	100µll	Ok	TRUE	Ok	FALSE	357	0.5	0.5	Thomsons	15.845	15.8425	MSrep_1	splitless
HepG2	WT-N	4	3.7	10000	UK_15.845	Ribitol	1.05315e+06	600452	1.75393	4740.34	No outlier	polar_2PMTBE	2_30_Fiehn_Splitless_Cstk01.ei	CStk1-01,VT40:18	GCMSD	100µll	Ok	TRUE	Ok	FALSE	357	0.5	0.5	Thomsons	15.845	15.8422	MSrep_1	splitless
HepG2	WT-H	1	3.9	10000	UK_15.845	Ribitol	1.67456e+06	537043	3.11811	7995.15	No outlier	polar_2PMTBE	2_30_Fiehn_Splitless_Cstk01.ei	CStk1-01,VT40:19	GCMSD	100µll	Ok	TRUE	Ok	FALSE	357	0.5	0.5	Thomsons	15.845	15.8423	MSrep_1	splitless
HepG2	WT-H	2	3.9	10000	UK_15.845	Ribitol	1.68376e+06	552432	3.04791	7815.15	No outlier	polar_2PMTBE	2_30_Fiehn_Splitless_Cstk01.ei	CStk1-01,VT40:20	GCMSD	100µll	Ok	TRUE	Ok	FALSE	357	0.5	0.5	Thomsons	15.845	15.8426	MSrep_1	splitless
HepG2	WT-H	3	3.9	10000	UK_15.845	Ribitol	377381	652193	0.578634	1483.68	No outlier	polar_2PMTBE	2_30_Fiehn_Splitless_Cstk01.ei	CStk1-01,VT40:21	GCMSD	100µll	Ok	TRUE	Ok	FALSE	357	0.5	0.5	Thomsons	15.845	15.8392	MSrep_1	splitless
HepG2	WT-H	4	3.9	10000	UK_15.845	Ribitol	1.55256e+06	742138	2.09201	5364.12	No outlier	polar_2PMTBE	2_30_Fiehn_Splitless_Cstk01.ei	CStk1-01,VT40:22	GCMSD	100µll	Ok	TRUE	Ok	FALSE	357	0.5	0.5	Thomsons	15.845	15.8393	MSrep_1	splitless
HepG2	MIC26KO-N	1	3.2	10000	UK_15.845	Ribitol	2.58351e+06	1.04135e+06	2.48092	7752.89	No outlier	polar_2PMTBE	2_30_Fiehn_Splitless_Cstk01.ei	CStk1-01,VT40:23	GCMSD	100µll	Ok	TRUE	Ok	FALSE	357	0.5	0.5	Thomsons	15.845	15.8389	MSrep_1	splitless
HepG2	MIC26KO-N	2	3.2	10000	UK_15.845	Ribitol	1.50816e+06	1.28171e+06	1.17668	3677.12	No outlier	polar_2PMTBE	2_30_Fiehn_Splitless_Cstk01.ei	CStk1-01,VT40:24	GCMSD	100µll	Ok	TRUE	Ok	FALSE	357	0.5	0.5	Thomsons	15.845	15.8424	MSrep_1	splitless
HepG2	MIC26KO-N	3	3.2	10000	UK_15.845	Ribitol	2.77711e+06	810216	3.42761	10711.3	No outlier	polar_2PMTBE	2_30_Fiehn_Splitless_Cstk01.ei	CStk1-01,VT40:25	GCMSD	100µll	Ok	TRUE	Ok	FALSE	357	0.5	0.5	Thomsons	15.845	15.8425	MSrep_1	splitless
HepG2	MIC26KO-N	4	3.2	10000	UK_15.845	Ribitol	3.17239e+06	1.04734e+06	3.029	9465.63	No outlier	polar_2PMTBE	3_31_Fiehn_Splitless_Cstk01.ei	CStk1-01,VT40:26	GCMSD	100µll	Ok	TRUE	Ok	FALSE	357	0.5	0.5	Thomsons	15.845	15.8423	MSrep_1	splitless
HepG2	MIC26KO-H	1	3	10000	UK_15.845	Ribitol	3.64692e+06	933450	3.90693	13023.1	No outlier	polar_2PMTBE	3_31_Fiehn_Splitless_Cstk01.ei	CStk1-01,VT40:27	GCMSD	100µll	Ok	TRUE	Ok	FALSE	357	0.5	0.5	Thomsons	15.845	15.8425	MSrep_1	splitless
HepG2	MIC26KO-H	2	3	10000	UK_15.845	Ribitol	3.66479e+06	935114	3.91908	13063.6	No outlier	polar_2PMTBE	3_31_Fiehn_Splitless_Cstk01.ei	CStk1-01,VT40:28	GCMSD	100µll	Ok	TRUE	Ok	FALSE	357	0.5	0.5	Thomsons	15.845	15.8422	MSrep_1	splitless
HepG2	MIC26KO-H	3	3	10000	UK_15.845	Ribitol	3.78338e+06	937761	4.03448	13448.3	No outlier	polar_2PMTBE	3_31_Fiehn_Splitless_Cstk01.ei	CStk1-01,VT40:29	GCMSD	100µll	Ok	TRUE	Ok	FALSE	357	0.5	0.5	Thomsons	15.845	15.8426	MSrep_1	splitless
HepG2	MIC26KO-H	4	3	10000	UK_15.845	Ribitol	6.44269e+06	1.00931e+06	6.38328	21277.6	IQR_1.5_outlier	polar_2PMTBE	3_31_Fiehn_Splitless_Cstk01.ei	CStk1-01,VT40:30	GCMSD	100µll	Ok	TRUE	Ok	FALSE	357	0.5	0.5	Thomsons	15.845	15.8457	MSrep_1	splitless
HepG2	WT-N	1	3.7	10000	Valine	Ribitol	3.57126e+06	514276	6.94424	18768.2	No outlier	polar_2PMTBE	2_30_Fiehn_Splitless_Cstk01.ei	CStk1-01,VT40:15	GCMSD	100µll	Ok	TRUE	Ok	FALSE	144.121	0.5	0.5	Thomsons	7.91015	7.98502	MSrep_1	splitless
HepG2	WT-N	2	3.7	10000	Valine	Ribitol	3.62808e+06	509535	7.12038	19244.3	No outlier	polar_2PMTBE	2_30_Fiehn_Splitless_Cstk01.ei	CStk1-01,VT40:16	GCMSD	100µll	Ok	TRUE	Ok	FALSE	144.121	0.5	0.5	Thomsons	7.91015	7.98497	MSrep_1	splitless
HepG2	WT-N	3	3.7	10000	Valine	Ribitol	3.70517e+06	579750	6.39097	17272.9	No outlier	polar_2PMTBE	2_30_Fiehn_Splitless_Cstk01.ei	CStk1-01,VT40:17	GCMSD	100µll	Ok	TRUE	Ok	FALSE	144.121	0.5	0.5	Thomsons	7.91015	7.98518	MSrep_1	splitless
HepG2	WT-N	4	3.7	10000	Valine	Ribitol	3.35679e+06	600452	5.59045	15109.3	No outlier	polar_2PMTBE	2_30_Fiehn_Splitless_Cstk01.ei	CStk1-01,VT40:18	GCMSD	100µll	Ok	TRUE	Ok	FALSE	144.121	0.5	0.5	Thomsons	7.91015	7.98485	MSrep_1	splitless
HepG2	WT-H	1	3.9	10000	Valine	Ribitol	2.05399e+06	537043	3.82463	9806.75	No outlier	polar_2PMTBE	2_30_Fiehn_Splitless_Cstk01.ei	CStk1-01,VT40:19	GCMSD	100µll	Ok	TRUE	Ok	FALSE	144.121	0.5	0.5	Thomsons	7.91015	7.98498	MSrep_1	splitless
HepG2	WT-H	2	3.9	10000	Valine	Ribitol	2.39419e+06	552432	4.33392	11112.6	No outlier	polar_2PMTBE	2_30_Fiehn_Splitless_Cstk01.ei	CStk1-01,VT40:20	GCMSD	100µll	Ok	TRUE	Ok	FALSE	144.121	0.5	0.5	Thomsons	7.91015	7.98522	MSrep_1	splitless
HepG2	WT-H	3	3.9	10000	Valine	Ribitol	1.48625e+06	652193	2.27885	5843.2	No outlier	polar_2PMTBE	2_30_Fiehn_Splitless_Cstk01.ei	CStk1-01,VT40:21	GCMSD	100µll	Ok	TRUE	Ok	FALSE	144.121	0.5	0.5	Thomsons	7.91015	7.99482	MSrep_1	splitless
HepG2	WT-H	4	3.9	10000	Valine	Ribitol	1.79868e+06	742138	2.42364	6214.46	No outlier	polar_2PMTBE	2_30_Fiehn_Splitless_Cstk01.ei	CStk1-01,VT40:22	GCMSD	100µll	Ok	TRUE	Ok	FALSE	144.121	0.5	0.5	Thomsons	7.91015	7.99163	MSrep_1	splitless
HepG2	MIC26KO-N	1	3.2	10000	Valine	Ribitol	5.82528e+06	1.04135e+06	5.59397	17481.2	No outlier	polar_2PMTBE	2_30_Fiehn_Splitless_Cstk01.ei	CStk1-01,VT40:23	GCMSD	100µll	Ok	TRUE	Ok	FALSE	144.121	0.5	0.5	Thomsons	7.91015	7.99128	MSrep_1	splitless
HepG2	MIC26KO-N	2	3.2	10000	Valine	Ribitol	4.56696e+06	1.28171e+06	3.56319	11135	No outlier	polar_2PMTBE	2_30_Fiehn_Splitless_Cstk01.ei	CStk1-01,VT40:24	GCMSD	100µll	Ok	TRUE	Ok	FALSE	144.121	0.5	0.5	Thomsons	7.91015	7.99152	MSrep_1	splitless
HepG2	MIC26KO-N	3	3.2	10000	Valine	Ribitol	4.84089e+06	810216	5.97482	18671.3	No outlier	polar_2PMTBE	2_30_Fiehn_Splitless_Cstk01.ei	CStk1-01,VT40:25	GCMSD	100µll	Ok	TRUE	Ok	FALSE	144.121	0.5	0.5	Thomsons	7.91015	7.98842	MSrep_1	splitless
HepG2	MIC26KO-N	4	3.2	10000	Valine	Ribitol	5.11857e+06	1.04734e+06	4.88722	15272.6	No outlier	polar_2PMTBE	3_31_Fiehn_Splitless_Cstk01.ei	CStk1-01,VT40:26	GCMSD	100µll	Ok	TRUE	Ok	FALSE	144.121	0.5	0.5	Thomsons	7.91015	7.98815	MSrep_1	splitless
HepG2	MIC26KO-H	1	3	10000	Valine	Ribitol	2.61696e+06	933450	2.80354	9345.13	IQR_1.5_outlier	polar_2PMTBE	3_31_Fiehn_Splitless_Cstk01.ei	CStk1-01,VT40:27	GCMSD	100µll	Ok	TRUE	Ok	FALSE	144.121	0.5	0.5	Thomsons	7.91015	7.9884	MSrep_1	splitless
HepG2	MIC26KO-H	2	3	10000	Valine	Ribitol	2.42911e+06	935114	2.59766	8658.86	No outlier	polar_2PMTBE	3_31_Fiehn_Splitless_Cstk01.ei	CStk1-01,VT40:28	GCMSD	100µll	Ok	TRUE	Ok	FALSE	144.121	0.5	0.5	Thomsons	7.91015	7.9881	MSrep_1	splitless
HepG2	MIC26KO-H	3	3	10000	Valine	Ribitol	2.451e+06	937761	2.61367	8712.23	No outlier	polar_2PMTBE	3_31_Fiehn_Splitless_Cstk01.ei	CStk1-01,VT40:29	GCMSD	100µll	Ok	TRUE	Ok	FALSE	144.121	0.5	0.5	Thomsons	7.91015	7.98843	MSrep_1	splitless
HepG2	MIC26KO-H	4	3	10000	Valine	Ribitol	2.36425e+06	1.00931e+06	2.34245	7808.17	No outlier	polar_2PMTBE	3_31_Fiehn_Splitless_Cstk01.ei	CStk1-01,VT40:30	GCMSD	100µll	Ok	TRUE	Ok	FALSE	144.121	0.5	0.5	Thomsons	7.91015	7.98832	MSrep_1	splitless

## Sheet: FFA
												Technical Procedure Data
Cell line	Group	Replicate (N)	Cell Number (Mio)	Multiplication Factor	Compound	ISTD	Compound Response	ISTD Response	ISTD.Resp.Ratio	relativeResponse	IQR_1.5_outlier	Extract	Acq.Method.File	Position	Instrument	SpeedVacVol	Sample.Comment	Sample.Approved	UserAnno.Peak	MI.Peak	MZ	MZ.Ex.Left	MZ.Ex.Right	MZ.Ex.Units	RT.Compound	RT.Peak	MS.Replicates	Acq.Method.Condensed
HepG2	WT-N	1	3.7	10000	20:3_a	17:0	128647	458403	0.280642	758.493	No outlier	organic_2PMTBE	FAME_2GHz_split10_VT98.ei	Tray1,VT98:4	Agilent GCQTOF		Ok	TRUE	Ok	FALSE	91	0.5	0.5	Thomsons	21.425	21.4187	MSrep_2	split
HepG2	WT-N	2	3.7	10000	20:3_a	17:0	83301.4	388691	0.214313	579.223	No outlier	organic_2PMTBE	FAME_2GHz_split10_VT98.ei	Tray1,VT98:5	Agilent GCQTOF		Ok	TRUE	Ok	FALSE	91	0.5	0.5	Thomsons	21.425	21.4185	MSrep_3	split
HepG2	WT-N	3	3.7	10000	20:3_a	17:0	128003	410744	0.311638	842.264	No outlier	organic_2PMTBE	FAME_2GHz_split10_VT98.ei	Tray1,VT98:6	Agilent GCQTOF		Ok	TRUE	Ok	FALSE	91	0.5	0.5	Thomsons	21.425	21.4211	MSrep_4	split
HepG2	WT-N	4	3.7	10000	20:3_a	17:0	80785	333354	0.24234	654.973	No outlier	organic_2PMTBE	FAME_2GHz_split10_VT98.ei	Tray1,VT98:7	Agilent GCQTOF		Ok	TRUE	Ok	FALSE	91	0.5	0.5	Thomsons	21.425	21.4215	MSrep_1	split
HepG2	WT-H	1	3.9	10000	20:3_a	17:0	38306.9	288179	0.132928	340.84	No outlier	organic_2PMTBE	FAME_2GHz_split10_VT98.ei	Tray1,VT98:8	Agilent GCQTOF		Ok	TRUE	Ok	FALSE	91	0.5	0.5	Thomsons	21.425	21.4225	MSrep_1	split
HepG2	WT-H	2	3.9	10000	20:3_a	17:0	56110.4	386299	0.145251	372.439	No outlier	organic_2PMTBE	FAME_2GHz_split10_VT98.ei	Tray1,VT98:9	Agilent GCQTOF		Ok	TRUE	Ok	FALSE	91	0.5	0.5	Thomsons	21.425	21.4215	MSrep_2	split
HepG2	WT-H	3	3.9	10000	20:3_a	17:0	48810.6	381406	0.127976	328.143	No outlier	organic_2PMTBE	FAME_2GHz_split10_VT98.ei	Tray1,VT98:10	Agilent GCQTOF		Ok	TRUE	Ok	FALSE	91	0.5	0.5	Thomsons	21.425	21.4215	MSrep_1	split
HepG2	WT-H	4	3.9	10000	20:3_a	17:0	73980.5	365500	0.202409	518.997	IQR_1.5_outlier	organic_2PMTBE	FAME_2GHz_split10_VT98.ei	Tray1,VT98:11	Agilent GCQTOF		Ok	TRUE	Ok	FALSE	91	0.5	0.5	Thomsons	21.425	21.4214	MSrep_1	split
HepG2	MIC26KO-N	1	3.2	10000	20:3_a	17:0	102556	375372	0.273211	853.785	No outlier	organic_2PMTBE	FAME_2GHz_split10_VT98.ei	Tray1,VT98:12	Agilent GCQTOF		Ok	TRUE	Ok	FALSE	91	0.5	0.5	Thomsons	21.425	21.4223	MSrep_1	split
HepG2	MIC26KO-N	2	3.2	10000	20:3_a	17:0	133331	367793	0.362516	1132.86	No outlier	organic_2PMTBE	FAME_2GHz_split10_VT98.ei	Tray1,VT98:13	Agilent GCQTOF		Ok	TRUE	Ok	FALSE	91	0.5	0.5	Thomsons	21.425	21.4184	MSrep_1	split
HepG2	MIC26KO-N	3	3.2	10000	20:3_a	17:0	120377	312232	0.385536	1204.8	No outlier	organic_2PMTBE	FAME_2GHz_split10_VT98.ei	Tray1,VT98:14	Agilent GCQTOF		Ok	TRUE	Ok	FALSE	91	0.5	0.5	Thomsons	21.425	21.4209	MSrep_1	split
HepG2	MIC26KO-N	4	3.2	10000	20:3_a	17:0	110688	383115	0.288916	902.862	No outlier	organic_2PMTBE	FAME_2GHz_split10_VT98.ei	Tray1,VT98:15	Agilent GCQTOF		Ok	TRUE	Ok	FALSE	91	0.5	0.5	Thomsons	21.425	21.4195	MSrep_1	split
HepG2	MIC26KO-H	1	3	10000	20:3_a	17:0	91540	354628	0.25813	860.432	No outlier	organic_2PMTBE	FAME_2GHz_split10_VT98.ei	Tray1,VT98:16	Agilent GCQTOF		Ok	TRUE	Ok	FALSE	91	0.5	0.5	Thomsons	21.425	21.4182	MSrep_1	split
HepG2	MIC26KO-H	2	3	10000	20:3_a	17:0	83361.7	368617	0.226147	753.824	No outlier	organic_2PMTBE	FAME_2GHz_split10_VT98.ei	Tray1,VT98:17	Agilent GCQTOF		Ok	TRUE	Ok	FALSE	91	0.5	0.5	Thomsons	21.425	21.4021	MSrep_1	split
HepG2	MIC26KO-H	3	3	10000	20:3_a	17:0	110814	1.42075e+06	0.0779969	259.99	No outlier	organic_2PMTBE	FAME_2GHz_split10_VT98.ei	Tray1,VT98:18	Agilent GCQTOF		ISTD to high	TRUE	Ok	FALSE	91	0.5	0.5	Thomsons	21.425	21.4183	MSrep_1	split
HepG2	MIC26KO-H	4	3	10000	20:3_a	17:0	112575	379421	0.296703	989.01	No outlier	organic_2PMTBE	FAME_2GHz_split10_VT98.ei	Tray1,VT98:19	Agilent GCQTOF		Ok	TRUE	Ok	FALSE	91	0.5	0.5	Thomsons	21.425	21.42	MSrep_1	split
HepG2	WT-N	1	3.7	10000	18:2_c	17:0	396465	458403	0.864884	2337.52	No outlier	organic_2PMTBE	FAME_2GHz_split10_VT98.ei	Tray1,VT98:4	Agilent GCQTOF		Ok	TRUE	Ok	FALSE	67	0.5	0.5	Thomsons	17.22	17.2629	MSrep_2	split
HepG2	WT-N	2	3.7	10000	18:2_c	17:0	319857	388691	0.822907	2224.07	No outlier	organic_2PMTBE	FAME_2GHz_split10_VT98.ei	Tray1,VT98:5	Agilent GCQTOF		Ok	TRUE	Ok	FALSE	67	0.5	0.5	Thomsons	17.22	17.2593	MSrep_3	split
HepG2	WT-N	3	3.7	10000	18:2_c	17:0	366293	410744	0.891779	2410.21	No outlier	organic_2PMTBE	FAME_2GHz_split10_VT98.ei	Tray1,VT98:6	Agilent GCQTOF		Ok	TRUE	Ok	FALSE	67	0.5	0.5	Thomsons	17.22	17.2618	MSrep_4	split
HepG2	WT-N	4	3.7	10000	18:2_c	17:0	262419	333354	0.787207	2127.59	No outlier	organic_2PMTBE	FAME_2GHz_split10_VT98.ei	Tray1,VT98:7	Agilent GCQTOF		Ok	TRUE	Ok	FALSE	67	0.5	0.5	Thomsons	17.22	17.2589	MSrep_1	split
HepG2	WT-H	1	3.9	10000	18:2_c	17:0	237400	288179	0.823796	2112.3	No outlier	organic_2PMTBE	FAME_2GHz_split10_VT98.ei	Tray1,VT98:8	Agilent GCQTOF		Ok	TRUE	Ok	FALSE	67	0.5	0.5	Thomsons	17.22	17.2633	MSrep_1	split
HepG2	WT-H	2	3.9	10000	18:2_c	17:0	318684	386299	0.824966	2115.3	No outlier	organic_2PMTBE	FAME_2GHz_split10_VT98.ei	Tray1,VT98:9	Agilent GCQTOF		Ok	TRUE	Ok	FALSE	67	0.5	0.5	Thomsons	17.22	17.2623	MSrep_2	split
HepG2	WT-H	3	3.9	10000	18:2_c	17:0	304162	381406	0.797477	2044.81	No outlier	organic_2PMTBE	FAME_2GHz_split10_VT98.ei	Tray1,VT98:10	Agilent GCQTOF		Ok	TRUE	Ok	FALSE	67	0.5	0.5	Thomsons	17.22	17.2623	MSrep_1	split
HepG2	WT-H	4	3.9	10000	18:2_c	17:0	330134	365500	0.903237	2315.99	IQR_1.5_outlier	organic_2PMTBE	FAME_2GHz_split10_VT98.ei	Tray1,VT98:11	Agilent GCQTOF		Ok	TRUE	Ok	FALSE	67	0.5	0.5	Thomsons	17.22	17.2622	MSrep_1	split
HepG2	MIC26KO-N	1	3.2	10000	18:2_c	17:0	289420	375372	0.771021	2409.44	No outlier	organic_2PMTBE	FAME_2GHz_split10_VT98.ei	Tray1,VT98:12	Agilent GCQTOF		Ok	TRUE	Ok	FALSE	67	0.5	0.5	Thomsons	17.22	17.2597	MSrep_1	split
HepG2	MIC26KO-N	2	3.2	10000	18:2_c	17:0	273089	367793	0.742508	2320.34	No outlier	organic_2PMTBE	FAME_2GHz_split10_VT98.ei	Tray1,VT98:13	Agilent GCQTOF		Ok	TRUE	Ok	FALSE	67	0.5	0.5	Thomsons	17.22	17.2591	MSrep_1	split
HepG2	MIC26KO-N	3	3.2	10000	18:2_c	17:0	246945	312232	0.790903	2471.57	No outlier	organic_2PMTBE	FAME_2GHz_split10_VT98.ei	Tray1,VT98:14	Agilent GCQTOF		Ok	TRUE	Ok	FALSE	67	0.5	0.5	Thomsons	17.22	17.2617	MSrep_1	split
HepG2	MIC26KO-N	4	3.2	10000	18:2_c	17:0	304025	383115	0.793561	2479.88	No outlier	organic_2PMTBE	FAME_2GHz_split10_VT98.ei	Tray1,VT98:15	Agilent GCQTOF		Ok	TRUE	Ok	FALSE	67	0.5	0.5	Thomsons	17.22	17.2603	MSrep_1	split
HepG2	MIC26KO-H	1	3	10000	18:2_c	17:0	210043	354628	0.592292	1974.31	No outlier	organic_2PMTBE	FAME_2GHz_split10_VT98.ei	Tray1,VT98:16	Agilent GCQTOF		Ok	TRUE	Ok	FALSE	67	0.5	0.5	Thomsons	17.22	17.259	MSrep_1	split
HepG2	MIC26KO-H	2	3	10000	18:2_c	17:0	234147	368617	0.635204	2117.35	No outlier	organic_2PMTBE	FAME_2GHz_split10_VT98.ei	Tray1,VT98:17	Agilent GCQTOF		Ok	TRUE	Ok	FALSE	67	0.5	0.5	Thomsons	17.22	17.2429	MSrep_1	split
HepG2	MIC26KO-H	3	3	10000	18:2_c	17:0	217029	1.42075e+06	0.152757	509.19	No outlier	organic_2PMTBE	FAME_2GHz_split10_VT98.ei	Tray1,VT98:18	Agilent GCQTOF		ISTD to high	TRUE	Ok	FALSE	67	0.5	0.5	Thomsons	17.22	17.2591	MSrep_1	split
HepG2	MIC26KO-H	4	3	10000	18:2_c	17:0	242185	379421	0.638301	2127.67	No outlier	organic_2PMTBE	FAME_2GHz_split10_VT98.ei	Tray1,VT98:19	Agilent GCQTOF		Ok	TRUE	Ok	FALSE	67	0.5	0.5	Thomsons	17.22	17.2608	MSrep_1	split
HepG2	WT-N	1	3.7	10000	Cholesterol	17:0	692439	458403	1.51055	4082.56	No outlier	organic_2PMTBE	FAME_2GHz_split10_VT98.ei	Tray1,VT98:4	Agilent GCQTOF		Ok	TRUE	Ok	FALSE	386	0.5	0.5	Thomsons	28.441	28.4418	MSrep_2	split
HepG2	WT-N	2	3.7	10000	Cholesterol	17:0	545294	388691	1.4029	3791.62	No outlier	organic_2PMTBE	FAME_2GHz_split10_VT98.ei	Tray1,VT98:5	Agilent GCQTOF		Ok	TRUE	Ok	FALSE	386	0.5	0.5	Thomsons	28.441	28.4416	MSrep_3	split
HepG2	WT-N	3	3.7	10000	Cholesterol	17:0	701850	410744	1.70873	4618.19	IQR_1.5_outlier	organic_2PMTBE	FAME_2GHz_split10_VT98.ei	Tray1,VT98:6	Agilent GCQTOF		Ok	TRUE	Ok	FALSE	386	0.5	0.5	Thomsons	28.441	28.4408	MSrep_4	split
HepG2	WT-N	4	3.7	10000	Cholesterol	17:0	418410	333354	1.25515	3392.3	No outlier	organic_2PMTBE	FAME_2GHz_split10_VT98.ei	Tray1,VT98:7	Agilent GCQTOF		Ok	TRUE	Ok	FALSE	386	0.5	0.5	Thomsons	28.441	28.4413	MSrep_1	split
HepG2	WT-H	1	3.9	10000	Cholesterol	17:0	452859	288179	1.57145	4029.37	No outlier	organic_2PMTBE	FAME_2GHz_split10_VT98.ei	Tray1,VT98:8	Agilent GCQTOF		Ok	TRUE	Ok	FALSE	386	0.5	0.5	Thomsons	28.441	28.4422	MSrep_1	split
HepG2	WT-H	2	3.9	10000	Cholesterol	17:0	713252	386299	1.84637	4734.29	No outlier	organic_2PMTBE	FAME_2GHz_split10_VT98.ei	Tray1,VT98:9	Agilent GCQTOF		Ok	TRUE	Ok	FALSE	386	0.5	0.5	Thomsons	28.441	28.4412	MSrep_2	split
HepG2	WT-H	3	3.9	10000	Cholesterol	17:0	681903	381406	1.78787	4584.28	No outlier	organic_2PMTBE	FAME_2GHz_split10_VT98.ei	Tray1,VT98:10	Agilent GCQTOF		Ok	TRUE	Ok	FALSE	386	0.5	0.5	Thomsons	28.441	28.4413	MSrep_1	split
HepG2	WT-H	4	3.9	10000	Cholesterol	17:0	672829	365500	1.84084	4720.11	No outlier	organic_2PMTBE	FAME_2GHz_split10_VT98.ei	Tray1,VT98:11	Agilent GCQTOF		Ok	TRUE	Ok	FALSE	386	0.5	0.5	Thomsons	28.441	28.4412	MSrep_1	split
HepG2	MIC26KO-N	1	3.2	10000	Cholesterol	17:0	473169	375372	1.26053	3939.17	No outlier	organic_2PMTBE	FAME_2GHz_split10_VT98.ei	Tray1,VT98:12	Agilent GCQTOF		Ok	TRUE	Ok	FALSE	386	0.5	0.5	Thomsons	28.441	28.442	MSrep_1	split
HepG2	MIC26KO-N	2	3.2	10000	Cholesterol	17:0	483201	367793	1.31379	4105.58	IQR_1.5_outlier	organic_2PMTBE	FAME_2GHz_split10_VT98.ei	Tray1,VT98:13	Agilent GCQTOF		Ok	TRUE	Ok	FALSE	386	0.5	0.5	Thomsons	28.441	28.4414	MSrep_1	split
HepG2	MIC26KO-N	3	3.2	10000	Cholesterol	17:0	392128	312232	1.25589	3924.64	No outlier	organic_2PMTBE	FAME_2GHz_split10_VT98.ei	Tray1,VT98:14	Agilent GCQTOF		Ok	TRUE	Ok	FALSE	386	0.5	0.5	Thomsons	28.441	28.4407	MSrep_1	split
HepG2	MIC26KO-N	4	3.2	10000	Cholesterol	17:0	465133	383115	1.21408	3794.01	No outlier	organic_2PMTBE	FAME_2GHz_split10_VT98.ei	Tray1,VT98:15	Agilent GCQTOF		Ok	TRUE	Ok	FALSE	386	0.5	0.5	Thomsons	28.441	28.4426	MSrep_1	split
HepG2	MIC26KO-H	1	3	10000	Cholesterol	17:0	342179	354628	0.964894	3216.31	No outlier	organic_2PMTBE	FAME_2GHz_split10_VT98.ei	Tray1,VT98:16	Agilent GCQTOF		Ok	TRUE	Ok	FALSE	386	0.5	0.5	Thomsons	28.441	28.4413	MSrep_1	split
HepG2	MIC26KO-H	2	3	10000	Cholesterol	17:0	359876	368617	0.976287	3254.29	No outlier	organic_2PMTBE	FAME_2GHz_split10_VT98.ei	Tray1,VT98:17	Agilent GCQTOF		Ok	TRUE	Ok	FALSE	386	0.5	0.5	Thomsons	28.441	28.4218	MSrep_1	split
HepG2	MIC26KO-H	3	3	10000	Cholesterol	17:0	339234	1.42075e+06	0.238772	795.906	No outlier	organic_2PMTBE	FAME_2GHz_split10_VT98.ei	Tray1,VT98:18	Agilent GCQTOF		ISTD to high	TRUE	Ok	FALSE	386	0.5	0.5	Thomsons	28.441	28.4414	MSrep_1	split
HepG2	MIC26KO-H	4	3	10000	Cholesterol	17:0	368788	379421	0.971977	3239.92	No outlier	organic_2PMTBE	FAME_2GHz_split10_VT98.ei	Tray1,VT98:19	Agilent GCQTOF		Ok	TRUE	Ok	FALSE	386	0.5	0.5	Thomsons	28.441	28.4431	MSrep_1	split
HepG2	WT-N	1	3.7	10000	12:0	17:0	12358	458403	0.0269588	72.8616	No outlier	organic_2PMTBE	FAME_2GHz_split10_VT98.ei	Tray1,VT98:4	Agilent GCQTOF		Ok	TRUE	Ok	FALSE	87	0.5	0.5	Thomsons	7.3	7.3118	MSrep_2	split
HepG2	WT-N	2	3.7	10000	12:0	17:0	11057.4	388691	0.0284477	76.8857	No outlier	organic_2PMTBE	FAME_2GHz_split10_VT98.ei	Tray1,VT98:5	Agilent GCQTOF		Ok	TRUE	Ok	FALSE	87	0.5	0.5	Thomsons	7.3	7.30818	MSrep_3	split
HepG2	WT-N	3	3.7	10000	12:0	17:0	22823.8	410744	0.055567	150.181	IQR_1.5_outlier	organic_2PMTBE	FAME_2GHz_split10_VT98.ei	Tray1,VT98:6	Agilent GCQTOF		Ok	TRUE	Ok	FALSE	87	0.5	0.5	Thomsons	7.3	7.3074	MSrep_4	split
HepG2	WT-N	4	3.7	10000	12:0	17:0	10058.9	333354	0.0301749	81.5537	No outlier	organic_2PMTBE	FAME_2GHz_split10_VT98.ei	Tray1,VT98:7	Agilent GCQTOF		Ok	TRUE	Ok	FALSE	87	0.5	0.5	Thomsons	7.3	7.30783	MSrep_1	split
HepG2	WT-H	1	3.9	10000	12:0	17:0	36041.7	288179	0.125067	320.685	No outlier	organic_2PMTBE	FAME_2GHz_split10_VT98.ei	Tray1,VT98:8	Agilent GCQTOF		Ok	TRUE	Ok	FALSE	87	0.5	0.5	Thomsons	7.3	7.30882	MSrep_1	split
HepG2	WT-H	2	3.9	10000	12:0	17:0	48050.6	386299	0.124387	318.941	No outlier	organic_2PMTBE	FAME_2GHz_split10_VT98.ei	Tray1,VT98:9	Agilent GCQTOF		Ok	TRUE	Ok	FALSE	87	0.5	0.5	Thomsons	7.3	7.3078	MSrep_2	split
HepG2	WT-H	3	3.9	10000	12:0	17:0	45280.5	381406	0.11872	304.41	No outlier	organic_2PMTBE	FAME_2GHz_split10_VT98.ei	Tray1,VT98:10	Agilent GCQTOF		Ok	TRUE	Ok	FALSE	87	0.5	0.5	Thomsons	7.3	7.30787	MSrep_1	split
HepG2	WT-H	4	3.9	10000	12:0	17:0	49443.8	365500	0.135277	346.864	IQR_1.5_outlier	organic_2PMTBE	FAME_2GHz_split10_VT98.ei	Tray1,VT98:11	Agilent GCQTOF		Ok	TRUE	Ok	FALSE	87	0.5	0.5	Thomsons	7.3	7.30775	MSrep_1	split
HepG2	MIC26KO-N	1	3.2	10000	12:0	17:0	11953.6	375372	0.0318446	99.5145	No outlier	organic_2PMTBE	FAME_2GHz_split10_VT98.ei	Tray1,VT98:12	Agilent GCQTOF		Ok	TRUE	Ok	FALSE	87	0.5	0.5	Thomsons	7.3	7.30863	MSrep_1	split
HepG2	MIC26KO-N	2	3.2	10000	12:0	17:0	10541.1	367793	0.0286605	89.5641	No outlier	organic_2PMTBE	FAME_2GHz_split10_VT98.ei	Tray1,VT98:13	Agilent GCQTOF		Ok	TRUE	Ok	FALSE	87	0.5	0.5	Thomsons	7.3	7.30803	MSrep_1	split
HepG2	MIC26KO-N	3	3.2	10000	12:0	17:0	11626.1	312232	0.0372353	116.36	IQR_1.5_outlier	organic_2PMTBE	FAME_2GHz_split10_VT98.ei	Tray1,VT98:14	Agilent GCQTOF		Ok	TRUE	Ok	FALSE	87	0.5	0.5	Thomsons	7.3	7.30727	MSrep_1	split
HepG2	MIC26KO-N	4	3.2	10000	12:0	17:0	11467.6	383115	0.0299324	93.5388	No outlier	organic_2PMTBE	FAME_2GHz_split10_VT98.ei	Tray1,VT98:15	Agilent GCQTOF		Ok	TRUE	Ok	FALSE	87	0.5	0.5	Thomsons	7.3	7.30918	MSrep_1	split
HepG2	MIC26KO-H	1	3	10000	12:0	17:0	20925.6	354628	0.0590071	196.69	No outlier	organic_2PMTBE	FAME_2GHz_split10_VT98.ei	Tray1,VT98:16	Agilent GCQTOF		Ok	TRUE	Ok	FALSE	87	0.5	0.5	Thomsons	7.3	7.30792	MSrep_1	split
HepG2	MIC26KO-H	2	3	10000	12:0	17:0	22471.4	368617	0.0609614	203.205	No outlier	organic_2PMTBE	FAME_2GHz_split10_VT98.ei	Tray1,VT98:17	Agilent GCQTOF		Ok	TRUE	Ok	FALSE	87	0.5	0.5	Thomsons	7.3	7.29177	MSrep_1	split
HepG2	MIC26KO-H	3	3	10000	12:0	17:0	22238.4	1.42075e+06	0.0156527	52.1755	No outlier	organic_2PMTBE	FAME_2GHz_split10_VT98.ei	Tray1,VT98:18	Agilent GCQTOF		ISTD to high	TRUE	Ok	FALSE	87	0.5	0.5	Thomsons	7.3	7.30798	MSrep_1	split
HepG2	MIC26KO-H	4	3	10000	12:0	17:0	22793.8	379421	0.0600753	200.251	No outlier	organic_2PMTBE	FAME_2GHz_split10_VT98.ei	Tray1,VT98:19	Agilent GCQTOF		Ok	TRUE	Ok	FALSE	87	0.5	0.5	Thomsons	7.3	7.3097	MSrep_1	split
HepG2	WT-N	1	3.7	10000	16:0	17:0	6.79146e+06	458403	14.8155	40041.8	No outlier	organic_2PMTBE	FAME_2GHz_split10_VT98.ei	Tray1,VT98:4	Agilent GCQTOF		Ok	TRUE	Ok	FALSE	87	0.5	0.5	Thomsons	13.47	13.4646	MSrep_2	split
HepG2	WT-N	2	3.7	10000	16:0	17:0	5.55453e+06	388691	14.2904	38622.6	No outlier	organic_2PMTBE	FAME_2GHz_split10_VT98.ei	Tray1,VT98:5	Agilent GCQTOF		Ok	TRUE	Ok	FALSE	87	0.5	0.5	Thomsons	13.47	13.461	MSrep_3	split
HepG2	WT-N	3	3.7	10000	16:0	17:0	6.56378e+06	410744	15.9802	43189.8	IQR_1.5_outlier	organic_2PMTBE	FAME_2GHz_split10_VT98.ei	Tray1,VT98:6	Agilent GCQTOF		Ok	TRUE	Ok	FALSE	87	0.5	0.5	Thomsons	13.47	13.4602	MSrep_4	split
HepG2	WT-N	4	3.7	10000	16:0	17:0	4.80738e+06	333354	14.4212	38976.3	No outlier	organic_2PMTBE	FAME_2GHz_split10_VT98.ei	Tray1,VT98:7	Agilent GCQTOF		Ok	TRUE	Ok	FALSE	87	0.5	0.5	Thomsons	13.47	13.4606	MSrep_1	split
HepG2	WT-H	1	3.9	10000	16:0	17:0	8.91481e+06	288179	30.935	79320.6	No outlier	organic_2PMTBE	FAME_2GHz_split10_VT98.ei	Tray1,VT98:8	Agilent GCQTOF		Ok	TRUE	Ok	FALSE	87	0.5	0.5	Thomsons	13.47	13.465	MSrep_1	split
HepG2	WT-H	2	3.9	10000	16:0	17:0	1.09938e+07	386299	28.4592	72972.3	No outlier	organic_2PMTBE	FAME_2GHz_split10_VT98.ei	Tray1,VT98:9	Agilent GCQTOF		Ok	TRUE	Ok	FALSE	87	0.5	0.5	Thomsons	13.47	13.464	MSrep_2	split
HepG2	WT-H	3	3.9	10000	16:0	17:0	1.07661e+07	381406	28.2274	72378.1	No outlier	organic_2PMTBE	FAME_2GHz_split10_VT98.ei	Tray1,VT98:10	Agilent GCQTOF		Ok	TRUE	Ok	FALSE	87	0.5	0.5	Thomsons	13.47	13.4641	MSrep_1	split
HepG2	WT-H	4	3.9	10000	16:0	17:0	1.17855e+07	365500	32.2449	82679.3	No outlier	organic_2PMTBE	FAME_2GHz_split10_VT98.ei	Tray1,VT98:11	Agilent GCQTOF		Ok	TRUE	Ok	FALSE	87	0.5	0.5	Thomsons	13.47	13.4639	MSrep_1	split
HepG2	MIC26KO-N	1	3.2	10000	16:0	17:0	5.83427e+06	375372	15.5426	48570.7	No outlier	organic_2PMTBE	FAME_2GHz_split10_VT98.ei	Tray1,VT98:12	Agilent GCQTOF		Ok	TRUE	Ok	FALSE	87	0.5	0.5	Thomsons	13.47	13.4614	MSrep_1	split
HepG2	MIC26KO-N	2	3.2	10000	16:0	17:0	5.45882e+06	367793	14.8421	46381.6	No outlier	organic_2PMTBE	FAME_2GHz_split10_VT98.ei	Tray1,VT98:13	Agilent GCQTOF		Ok	TRUE	Ok	FALSE	87	0.5	0.5	Thomsons	13.47	13.4609	MSrep_1	split
HepG2	MIC26KO-N	3	3.2	10000	16:0	17:0	5.185e+06	312232	16.6062	51894.5	IQR_1.5_outlier	organic_2PMTBE	FAME_2GHz_split10_VT98.ei	Tray1,VT98:14	Agilent GCQTOF		Ok	TRUE	Ok	FALSE	87	0.5	0.5	Thomsons	13.47	13.4601	MSrep_1	split
HepG2	MIC26KO-N	4	3.2	10000	16:0	17:0	5.95693e+06	383115	15.5487	48589.6	No outlier	organic_2PMTBE	FAME_2GHz_split10_VT98.ei	Tray1,VT98:15	Agilent GCQTOF		Ok	TRUE	Ok	FALSE	87	0.5	0.5	Thomsons	13.47	13.462	MSrep_1	split
HepG2	MIC26KO-H	1	3	10000	16:0	17:0	5.97668e+06	354628	16.8534	56178	No outlier	organic_2PMTBE	FAME_2GHz_split10_VT98.ei	Tray1,VT98:16	Agilent GCQTOF		Ok	TRUE	Ok	FALSE	87	0.5	0.5	Thomsons	13.47	13.4607	MSrep_1	split
HepG2	MIC26KO-H	2	3	10000	16:0	17:0	6.113e+06	368617	16.5836	55278.6	No outlier	organic_2PMTBE	FAME_2GHz_split10_VT98.ei	Tray1,VT98:17	Agilent GCQTOF		Ok	TRUE	Ok	FALSE	87	0.5	0.5	Thomsons	13.47	13.4412	MSrep_1	split
HepG2	MIC26KO-H	3	3	10000	16:0	17:0	5.76448e+06	1.42075e+06	4.05736	13524.5	No outlier	organic_2PMTBE	FAME_2GHz_split10_VT98.ei	Tray1,VT98:18	Agilent GCQTOF		ISTD to high	TRUE	Ok	FALSE	87	0.5	0.5	Thomsons	13.47	13.4608	MSrep_1	split
HepG2	MIC26KO-H	4	3	10000	16:0	17:0	6.61503e+06	379421	17.4346	58115.2	No outlier	organic_2PMTBE	FAME_2GHz_split10_VT98.ei	Tray1,VT98:19	Agilent GCQTOF		Ok	TRUE	Ok	FALSE	87	0.5	0.5	Thomsons	13.47	13.4591	MSrep_1	split
HepG2	WT-N	1	3.7	10000	14:me	17:0	241433	458403	0.526683	1423.47	No outlier	organic_2PMTBE	FAME_2GHz_split10_VT98.ei	Tray1,VT98:4	Agilent GCQTOF		Ok	TRUE	Ok	FALSE	87	0.5	0.5	Thomsons	11.491	11.4913	MSrep_2	split
HepG2	WT-N	2	3.7	10000	14:me	17:0	209129	388691	0.538034	1454.15	No outlier	organic_2PMTBE	FAME_2GHz_split10_VT98.ei	Tray1,VT98:5	Agilent GCQTOF		Ok	TRUE	Ok	FALSE	87	0.5	0.5	Thomsons	11.491	11.491	MSrep_3	split
HepG2	WT-N	3	3.7	10000	14:me	17:0	230927	410744	0.562216	1519.5	IQR_1.5_outlier	organic_2PMTBE	FAME_2GHz_split10_VT98.ei	Tray1,VT98:6	Agilent GCQTOF		Ok	TRUE	Ok	FALSE	87	0.5	0.5	Thomsons	11.491	11.4902	MSrep_4	split
HepG2	WT-N	4	3.7	10000	14:me	17:0	178386	333354	0.535125	1446.28	No outlier	organic_2PMTBE	FAME_2GHz_split10_VT98.ei	Tray1,VT98:7	Agilent GCQTOF		Ok	TRUE	Ok	FALSE	87	0.5	0.5	Thomsons	11.491	11.4907	MSrep_1	split
HepG2	WT-H	1	3.9	10000	14:me	17:0	104663	288179	0.363189	931.255	No outlier	organic_2PMTBE	FAME_2GHz_split10_VT98.ei	Tray1,VT98:8	Agilent GCQTOF		Ok	TRUE	Ok	FALSE	87	0.5	0.5	Thomsons	11.491	11.4916	MSrep_1	split
HepG2	WT-H	2	3.9	10000	14:me	17:0	129103	386299	0.334205	856.937	No outlier	organic_2PMTBE	FAME_2GHz_split10_VT98.ei	Tray1,VT98:9	Agilent GCQTOF		Ok	TRUE	Ok	FALSE	87	0.5	0.5	Thomsons	11.491	11.4906	MSrep_2	split
HepG2	WT-H	3	3.9	10000	14:me	17:0	136777	381406	0.358612	919.518	No outlier	organic_2PMTBE	FAME_2GHz_split10_VT98.ei	Tray1,VT98:10	Agilent GCQTOF		Ok	TRUE	Ok	FALSE	87	0.5	0.5	Thomsons	11.491	11.4907	MSrep_1	split
HepG2	WT-H	4	3.9	10000	14:me	17:0	146273	365500	0.400199	1026.15	IQR_1.5_outlier	organic_2PMTBE	FAME_2GHz_split10_VT98.ei	Tray1,VT98:11	Agilent GCQTOF		Ok	TRUE	Ok	FALSE	87	0.5	0.5	Thomsons	11.491	11.4906	MSrep_1	split
HepG2	MIC26KO-N	1	3.2	10000	14:me	17:0	100252	375372	0.267073	834.602	No outlier	organic_2PMTBE	FAME_2GHz_split10_VT98.ei	Tray1,VT98:12	Agilent GCQTOF		Ok	TRUE	Ok	FALSE	87	0.5	0.5	Thomsons	11.491	11.4915	MSrep_1	split
HepG2	MIC26KO-N	2	3.2	10000	14:me	17:0	106034	367793	0.2883	900.936	No outlier	organic_2PMTBE	FAME_2GHz_split10_VT98.ei	Tray1,VT98:13	Agilent GCQTOF		Ok	TRUE	Ok	FALSE	87	0.5	0.5	Thomsons	11.491	11.4909	MSrep_1	split
HepG2	MIC26KO-N	3	3.2	10000	14:me	17:0	97830.9	312232	0.313327	979.148	IQR_1.5_outlier	organic_2PMTBE	FAME_2GHz_split10_VT98.ei	Tray1,VT98:14	Agilent GCQTOF		Ok	TRUE	Ok	FALSE	87	0.5	0.5	Thomsons	11.491	11.4901	MSrep_1	split
HepG2	MIC26KO-N	4	3.2	10000	14:me	17:0	101328	383115	0.264484	826.512	No outlier	organic_2PMTBE	FAME_2GHz_split10_VT98.ei	Tray1,VT98:15	Agilent GCQTOF		Ok	TRUE	Ok	FALSE	87	0.5	0.5	Thomsons	11.491	11.492	MSrep_1	split
HepG2	MIC26KO-H	1	3	10000	14:me	17:0	79515.9	354628	0.224223	747.412	No outlier	organic_2PMTBE	FAME_2GHz_split10_VT98.ei	Tray1,VT98:16	Agilent GCQTOF		Ok	TRUE	Ok	FALSE	87	0.5	0.5	Thomsons	11.491	11.4908	MSrep_1	split
HepG2	MIC26KO-H	2	3	10000	14:me	17:0	79125.7	368617	0.214655	715.518	No outlier	organic_2PMTBE	FAME_2GHz_split10_VT98.ei	Tray1,VT98:17	Agilent GCQTOF		Ok	TRUE	Ok	FALSE	87	0.5	0.5	Thomsons	11.491	11.4712	MSrep_1	split
HepG2	MIC26KO-H	3	3	10000	14:me	17:0	73693.2	1.42075e+06	0.0518694	172.898	No outlier	organic_2PMTBE	FAME_2GHz_split10_VT98.ei	Tray1,VT98:18	Agilent GCQTOF		ISTD to high	TRUE	Ok	FALSE	87	0.5	0.5	Thomsons	11.491	11.4908	MSrep_1	split
HepG2	MIC26KO-H	4	3	10000	14:me	17:0	87096.4	379421	0.229551	765.17	No outlier	organic_2PMTBE	FAME_2GHz_split10_VT98.ei	Tray1,VT98:19	Agilent GCQTOF		Ok	TRUE	Ok	FALSE	87	0.5	0.5	Thomsons	11.491	11.4892	MSrep_1	split
HepG2	WT-N	1	3.7	10000	20:1_b	17:0	26617.7	458403	0.0580661	156.935	No outlier	organic_2PMTBE	FAME_2GHz_split10_VT98.ei	Tray1,VT98:4	Agilent GCQTOF		Ok	TRUE	Ok	FALSE	67	0.5	0.5	Thomsons	22.32	22.316	MSrep_2	split
HepG2	WT-N	2	3.7	10000	20:1_b	17:0	22734.9	388691	0.0584909	158.084	No outlier	organic_2PMTBE	FAME_2GHz_split10_VT98.ei	Tray1,VT98:5	Agilent GCQTOF		Ok	TRUE	Ok	FALSE	67	0.5	0.5	Thomsons	22.32	22.3158	MSrep_3	split
HepG2	WT-N	3	3.7	10000	20:1_b	17:0	21930.6	410744	0.0533924	144.304	No outlier	organic_2PMTBE	FAME_2GHz_split10_VT98.ei	Tray1,VT98:6	Agilent GCQTOF		Ok	TRUE	Ok	FALSE	67	0.5	0.5	Thomsons	22.32	22.3184	MSrep_4	split
HepG2	WT-N	4	3.7	10000	20:1_b	17:0	19640.5	333354	0.0589178	159.237	No outlier	organic_2PMTBE	FAME_2GHz_split10_VT98.ei	Tray1,VT98:7	Agilent GCQTOF		Ok	TRUE	Ok	FALSE	67	0.5	0.5	Thomsons	22.32	22.3154	MSrep_1	split
HepG2	WT-H	1	3.9	10000	20:1_b	17:0	42699.7	288179	0.148171	379.925	No outlier	organic_2PMTBE	FAME_2GHz_split10_VT98.ei	Tray1,VT98:8	Agilent GCQTOF		Ok	TRUE	Ok	FALSE	67	0.5	0.5	Thomsons	22.32	22.3198	MSrep_1	split
HepG2	WT-H	2	3.9	10000	20:1_b	17:0	57660.4	386299	0.149264	382.727	No outlier	organic_2PMTBE	FAME_2GHz_split10_VT98.ei	Tray1,VT98:9	Agilent GCQTOF		Ok	TRUE	Ok	FALSE	67	0.5	0.5	Thomsons	22.32	22.3154	MSrep_2	split
HepG2	WT-H	3	3.9	10000	20:1_b	17:0	51505.2	381406	0.13504	346.257	No outlier	organic_2PMTBE	FAME_2GHz_split10_VT98.ei	Tray1,VT98:10	Agilent GCQTOF		Ok	TRUE	Ok	FALSE	67	0.5	0.5	Thomsons	22.32	22.3155	MSrep_1	split
HepG2	WT-H	4	3.9	10000	20:1_b	17:0	57979.4	365500	0.15863	406.744	IQR_1.5_outlier	organic_2PMTBE	FAME_2GHz_split10_VT98.ei	Tray1,VT98:11	Agilent GCQTOF		Ok	TRUE	Ok	FALSE	67	0.5	0.5	Thomsons	22.32	22.3153	MSrep_1	split
HepG2	MIC26KO-N	1	3.2	10000	20:1_b	17:0	25295.3	375372	0.0673874	210.586	IQR_1.5_outlier	organic_2PMTBE	FAME_2GHz_split10_VT98.ei	Tray1,VT98:12	Agilent GCQTOF		Ok	TRUE	Ok	FALSE	67	0.5	0.5	Thomsons	22.32	22.3162	MSrep_1	split
HepG2	MIC26KO-N	2	3.2	10000	20:1_b	17:0	17290	367793	0.0470102	146.907	No outlier	organic_2PMTBE	FAME_2GHz_split10_VT98.ei	Tray1,VT98:13	Agilent GCQTOF		Ok	TRUE	Ok	FALSE	67	0.5	0.5	Thomsons	22.32	22.3156	MSrep_1	split
HepG2	MIC26KO-N	3	3.2	10000	20:1_b	17:0	19308.7	312232	0.0618408	193.253	No outlier	organic_2PMTBE	FAME_2GHz_split10_VT98.ei	Tray1,VT98:14	Agilent GCQTOF		Ok	TRUE	Ok	FALSE	67	0.5	0.5	Thomsons	22.32	22.3148	MSrep_1	split
HepG2	MIC26KO-N	4	3.2	10000	20:1_b	17:0	23870.8	383115	0.0623072	194.71	No outlier	organic_2PMTBE	FAME_2GHz_split10_VT98.ei	Tray1,VT98:15	Agilent GCQTOF		Ok	TRUE	Ok	FALSE	67	0.5	0.5	Thomsons	22.32	22.3168	MSrep_1	split
HepG2	MIC26KO-H	1	3	10000	20:1_b	17:0	24589	354628	0.0693375	231.125	No outlier	organic_2PMTBE	FAME_2GHz_split10_VT98.ei	Tray1,VT98:16	Agilent GCQTOF		Ok	TRUE	Ok	FALSE	67	0.5	0.5	Thomsons	22.32	22.3155	MSrep_1	split
HepG2	MIC26KO-H	2	3	10000	20:1_b	17:0	20620.6	368617	0.0559405	186.468	No outlier	organic_2PMTBE	FAME_2GHz_split10_VT98.ei	Tray1,VT98:17	Agilent GCQTOF		Ok	TRUE	Ok	FALSE	67	0.5	0.5	Thomsons	22.32	22.2994	MSrep_1	split
HepG2	MIC26KO-H	3	3	10000	20:1_b	17:0	29853.4	1.42075e+06	0.0210125	70.0417	No outlier	organic_2PMTBE	FAME_2GHz_split10_VT98.ei	Tray1,VT98:18	Agilent GCQTOF		ISTD to high	TRUE	Ok	FALSE	67	0.5	0.5	Thomsons	22.32	22.3156	MSrep_1	split
HepG2	MIC26KO-H	4	3	10000	20:1_b	17:0	32475.8	379421	0.0855931	285.31	No outlier	organic_2PMTBE	FAME_2GHz_split10_VT98.ei	Tray1,VT98:19	Agilent GCQTOF		Ok	TRUE	Ok	FALSE	67	0.5	0.5	Thomsons	22.32	22.3139	MSrep_1	split
HepG2	WT-N	1	3.7	10000	18:1_a	17:0	1.0621e+06	458403	2.31696	6262.05	No outlier	organic_2PMTBE	FAME_2GHz_split10_VT98.ei	Tray1,VT98:4	Agilent GCQTOF		Ok	TRUE	Ok	FALSE	87	0.5	0.5	Thomsons	17.404	17.4046	MSrep_2	split
HepG2	WT-N	2	3.7	10000	18:1_a	17:0	871937	388691	2.24326	6062.88	No outlier	organic_2PMTBE	FAME_2GHz_split10_VT98.ei	Tray1,VT98:5	Agilent GCQTOF		Ok	TRUE	Ok	FALSE	87	0.5	0.5	Thomsons	17.404	17.4043	MSrep_3	split
HepG2	WT-N	3	3.7	10000	18:1_a	17:0	1.00861e+06	410744	2.45557	6636.68	IQR_1.5_outlier	organic_2PMTBE	FAME_2GHz_split10_VT98.ei	Tray1,VT98:6	Agilent GCQTOF		Ok	TRUE	Ok	FALSE	87	0.5	0.5	Thomsons	17.404	17.4069	MSrep_4	split
HepG2	WT-N	4	3.7	10000	18:1_a	17:0	715262	333354	2.14565	5799.06	No outlier	organic_2PMTBE	FAME_2GHz_split10_VT98.ei	Tray1,VT98:7	Agilent GCQTOF		Ok	TRUE	Ok	FALSE	87	0.5	0.5	Thomsons	17.404	17.404	MSrep_1	split
HepG2	WT-H	1	3.9	10000	18:1_a	17:0	1.25031e+06	288179	4.33864	11124.7	No outlier	organic_2PMTBE	FAME_2GHz_split10_VT98.ei	Tray1,VT98:8	Agilent GCQTOF		Ok	TRUE	Ok	FALSE	87	0.5	0.5	Thomsons	17.404	17.4049	MSrep_1	split
HepG2	WT-H	2	3.9	10000	18:1_a	17:0	1.71313e+06	386299	4.43471	11371.1	No outlier	organic_2PMTBE	FAME_2GHz_split10_VT98.ei	Tray1,VT98:9	Agilent GCQTOF		Ok	TRUE	Ok	FALSE	87	0.5	0.5	Thomsons	17.404	17.4073	MSrep_2	split
HepG2	WT-H	3	3.9	10000	18:1_a	17:0	1.49527e+06	381406	3.92041	10052.3	No outlier	organic_2PMTBE	FAME_2GHz_split10_VT98.ei	Tray1,VT98:10	Agilent GCQTOF		Ok	TRUE	Ok	FALSE	87	0.5	0.5	Thomsons	17.404	17.404	MSrep_1	split
HepG2	WT-H	4	3.9	10000	18:1_a	17:0	1.75206e+06	365500	4.7936	12291.3	IQR_1.5_outlier	organic_2PMTBE	FAME_2GHz_split10_VT98.ei	Tray1,VT98:11	Agilent GCQTOF		Ok	TRUE	Ok	FALSE	87	0.5	0.5	Thomsons	17.404	17.4073	MSrep_1	split
HepG2	MIC26KO-N	1	3.2	10000	18:1_a	17:0	1.00101e+06	375372	2.6667	8333.45	No outlier	organic_2PMTBE	FAME_2GHz_split10_VT98.ei	Tray1,VT98:12	Agilent GCQTOF		Ok	TRUE	Ok	FALSE	87	0.5	0.5	Thomsons	17.404	17.4048	MSrep_1	split
HepG2	MIC26KO-N	2	3.2	10000	18:1_a	17:0	955278	367793	2.59733	8116.65	No outlier	organic_2PMTBE	FAME_2GHz_split10_VT98.ei	Tray1,VT98:13	Agilent GCQTOF		Ok	TRUE	Ok	FALSE	87	0.5	0.5	Thomsons	17.404	17.4008	MSrep_1	split
HepG2	MIC26KO-N	3	3.2	10000	18:1_a	17:0	860091	312232	2.75465	8608.29	IQR_1.5_outlier	organic_2PMTBE	FAME_2GHz_split10_VT98.ei	Tray1,VT98:14	Agilent GCQTOF		Ok	TRUE	Ok	FALSE	87	0.5	0.5	Thomsons	17.404	17.4034	MSrep_1	split
HepG2	MIC26KO-N	4	3.2	10000	18:1_a	17:0	1.01909e+06	383115	2.66002	8312.56	No outlier	organic_2PMTBE	FAME_2GHz_split10_VT98.ei	Tray1,VT98:15	Agilent GCQTOF		Ok	TRUE	Ok	FALSE	87	0.5	0.5	Thomsons	17.404	17.4053	MSrep_1	split
HepG2	MIC26KO-H	1	3	10000	18:1_a	17:0	985998	354628	2.78037	9267.91	No outlier	organic_2PMTBE	FAME_2GHz_split10_VT98.ei	Tray1,VT98:16	Agilent GCQTOF		Ok	TRUE	Ok	FALSE	87	0.5	0.5	Thomsons	17.404	17.4041	MSrep_1	split
HepG2	MIC26KO-H	2	3	10000	18:1_a	17:0	1.03195e+06	368617	2.79952	9331.72	No outlier	organic_2PMTBE	FAME_2GHz_split10_VT98.ei	Tray1,VT98:17	Agilent GCQTOF		Ok	TRUE	Ok	FALSE	87	0.5	0.5	Thomsons	17.404	17.3845	MSrep_1	split
HepG2	MIC26KO-H	3	3	10000	18:1_a	17:0	1.01337e+06	1.42075e+06	0.713263	2377.54	No outlier	organic_2PMTBE	FAME_2GHz_split10_VT98.ei	Tray1,VT98:18	Agilent GCQTOF		ISTD to high	TRUE	Ok	FALSE	87	0.5	0.5	Thomsons	17.404	17.4041	MSrep_1	split
HepG2	MIC26KO-H	4	3	10000	18:1_a	17:0	1.13127e+06	379421	2.98157	9938.56	No outlier	organic_2PMTBE	FAME_2GHz_split10_VT98.ei	Tray1,VT98:19	Agilent GCQTOF		Ok	TRUE	Ok	FALSE	87	0.5	0.5	Thomsons	17.404	17.4025	MSrep_1	split
HepG2	WT-N	1	3.7	10000	20:0	17:0	20060.9	458403	0.0437625	118.277	No outlier	organic_2PMTBE	FAME_2GHz_split10_VT98.ei	Tray1,VT98:4	Agilent GCQTOF		Ok	TRUE	Ok	FALSE	87.044	0.5	0.5	Thomsons	22.62	22.6162	MSrep_2	split
HepG2	WT-N	2	3.7	10000	20:0	17:0	12909.9	388691	0.0332139	89.7673	No outlier	organic_2PMTBE	FAME_2GHz_split10_VT98.ei	Tray1,VT98:5	Agilent GCQTOF		Ok	TRUE	Ok	FALSE	87.044	0.5	0.5	Thomsons	22.62	22.616	MSrep_3	split
HepG2	WT-N	3	3.7	10000	20:0	17:0	16521.8	410744	0.0402242	108.714	No outlier	organic_2PMTBE	FAME_2GHz_split10_VT98.ei	Tray1,VT98:6	Agilent GCQTOF		Ok	TRUE	Ok	FALSE	87.044	0.5	0.5	Thomsons	22.62	22.6152	MSrep_4	split
HepG2	WT-N	4	3.7	10000	20:0	17:0	11793.5	333354	0.0353784	95.6173	No outlier	organic_2PMTBE	FAME_2GHz_split10_VT98.ei	Tray1,VT98:7	Agilent GCQTOF		Ok	TRUE	Ok	FALSE	87.044	0.5	0.5	Thomsons	22.62	22.6123	MSrep_1	split
HepG2	WT-H	1	3.9	10000	20:0	17:0	24366.8	288179	0.0845545	216.806	No outlier	organic_2PMTBE	FAME_2GHz_split10_VT98.ei	Tray1,VT98:8	Agilent GCQTOF		Ok	TRUE	Ok	FALSE	87.044	0.5	0.5	Thomsons	22.62	22.6166	MSrep_1	split
HepG2	WT-H	2	3.9	10000	20:0	17:0	30789.8	386299	0.0797045	204.371	No outlier	organic_2PMTBE	FAME_2GHz_split10_VT98.ei	Tray1,VT98:9	Agilent GCQTOF		Ok	TRUE	Ok	FALSE	87.044	0.5	0.5	Thomsons	22.62	22.6122	MSrep_2	split
HepG2	WT-H	3	3.9	10000	20:0	17:0	34265.9	381406	0.089841	230.361	No outlier	organic_2PMTBE	FAME_2GHz_split10_VT98.ei	Tray1,VT98:10	Agilent GCQTOF		Ok	TRUE	Ok	FALSE	87.044	0.5	0.5	Thomsons	22.62	22.6157	MSrep_1	split
HepG2	WT-H	4	3.9	10000	20:0	17:0	40493	365500	0.110788	284.071	IQR_1.5_outlier	organic_2PMTBE	FAME_2GHz_split10_VT98.ei	Tray1,VT98:11	Agilent GCQTOF		Ok	TRUE	Ok	FALSE	87.044	0.5	0.5	Thomsons	22.62	22.6156	MSrep_1	split
HepG2	MIC26KO-N	1	3.2	10000	20:0	17:0	23067.2	375372	0.0614516	192.036	No outlier	organic_2PMTBE	FAME_2GHz_split10_VT98.ei	Tray1,VT98:12	Agilent GCQTOF		Ok	TRUE	Ok	FALSE	87.044	0.5	0.5	Thomsons	22.62	22.6131	MSrep_1	split
HepG2	MIC26KO-N	2	3.2	10000	20:0	17:0	17041.1	367793	0.0463334	144.792	No outlier	organic_2PMTBE	FAME_2GHz_split10_VT98.ei	Tray1,VT98:13	Agilent GCQTOF		Ok	TRUE	Ok	FALSE	87.044	0.5	0.5	Thomsons	22.62	22.6125	MSrep_1	split
HepG2	MIC26KO-N	3	3.2	10000	20:0	17:0	16481.5	312232	0.052786	164.956	No outlier	organic_2PMTBE	FAME_2GHz_split10_VT98.ei	Tray1,VT98:14	Agilent GCQTOF		Ok	TRUE	Ok	FALSE	87.044	0.5	0.5	Thomsons	22.62	22.6117	MSrep_1	split
HepG2	MIC26KO-N	4	3.2	10000	20:0	17:0	23372.5	383115	0.0610067	190.646	No outlier	organic_2PMTBE	FAME_2GHz_split10_VT98.ei	Tray1,VT98:15	Agilent GCQTOF		Ok	TRUE	Ok	FALSE	87.044	0.5	0.5	Thomsons	22.62	22.6136	MSrep_1	split
HepG2	MIC26KO-H	1	3	10000	20:0	17:0	22528.3	354628	0.0635266	211.755	No outlier	organic_2PMTBE	FAME_2GHz_split10_VT98.ei	Tray1,VT98:16	Agilent GCQTOF		Ok	TRUE	Ok	FALSE	87.044	0.5	0.5	Thomsons	22.62	22.6123	MSrep_1	split
HepG2	MIC26KO-H	2	3	10000	20:0	17:0	21081.5	368617	0.0571908	190.636	No outlier	organic_2PMTBE	FAME_2GHz_split10_VT98.ei	Tray1,VT98:17	Agilent GCQTOF		Ok	TRUE	Ok	FALSE	87.044	0.5	0.5	Thomsons	22.62	22.5962	MSrep_1	split
HepG2	MIC26KO-H	3	3	10000	20:0	17:0	24011.5	1.42075e+06	0.0169006	56.3355	No outlier	organic_2PMTBE	FAME_2GHz_split10_VT98.ei	Tray1,VT98:18	Agilent GCQTOF		ISTD to high	TRUE	Ok	FALSE	87.044	0.5	0.5	Thomsons	22.62	22.6158	MSrep_1	split
HepG2	MIC26KO-H	4	3	10000	20:0	17:0	26718.7	379421	0.0704197	234.732	No outlier	organic_2PMTBE	FAME_2GHz_split10_VT98.ei	Tray1,VT98:19	Agilent GCQTOF		Ok	TRUE	Ok	FALSE	87.044	0.5	0.5	Thomsons	22.62	22.6141	MSrep_1	split
HepG2	WT-N	1	3.7	10000	20:3_b	17:0	26215.4	458403	0.0571886	154.564	No outlier	organic_2PMTBE	FAME_2GHz_split10_VT98.ei	Tray1,VT98:4	Agilent GCQTOF		Ok	TRUE	Ok	FALSE	91	0.5	0.5	Thomsons	21.718	21.7088	MSrep_2	split
HepG2	WT-N	2	3.7	10000	20:3_b	17:0	15071.1	388691	0.0387739	104.794	No outlier	organic_2PMTBE	FAME_2GHz_split10_VT98.ei	Tray1,VT98:5	Agilent GCQTOF		Ok	TRUE	Ok	FALSE	91	0.5	0.5	Thomsons	21.718	21.7086	MSrep_3	split
HepG2	WT-N	3	3.7	10000	20:3_b	17:0	27480.3	410744	0.0669038	180.821	IQR_1.5_outlier	organic_2PMTBE	FAME_2GHz_split10_VT98.ei	Tray1,VT98:6	Agilent GCQTOF		Ok	TRUE	Ok	FALSE	91	0.5	0.5	Thomsons	21.718	21.701	MSrep_4	split
HepG2	WT-N	4	3.7	10000	20:3_b	17:0	16585.7	333354	0.0497539	134.47	No outlier	organic_2PMTBE	FAME_2GHz_split10_VT98.ei	Tray1,VT98:7	Agilent GCQTOF		Ok	TRUE	Ok	FALSE	91	0.5	0.5	Thomsons	21.718	21.7015	MSrep_1	split
HepG2	WT-H	1	3.9	10000	20:3_b	17:0	11570	288179	0.0401488	102.946	No outlier	organic_2PMTBE	FAME_2GHz_split10_VT98.ei	Tray1,VT98:8	Agilent GCQTOF		Ok	TRUE	Ok	FALSE	91	0.5	0.5	Thomsons	21.718	21.716	MSrep_1	split
HepG2	WT-H	2	3.9	10000	20:3_b	17:0	18869.7	386299	0.0488474	125.25	No outlier	organic_2PMTBE	FAME_2GHz_split10_VT98.ei	Tray1,VT98:9	Agilent GCQTOF		Ok	TRUE	Ok	FALSE	91	0.5	0.5	Thomsons	21.718	21.7082	MSrep_2	split
HepG2	WT-H	3	3.9	10000	20:3_b	17:0	12454.3	381406	0.0326537	83.7276	No outlier	organic_2PMTBE	FAME_2GHz_split10_VT98.ei	Tray1,VT98:10	Agilent GCQTOF		Ok	TRUE	Ok	FALSE	91	0.5	0.5	Thomsons	21.718	21.7116	MSrep_1	split
HepG2	WT-H	4	3.9	10000	20:3_b	17:0	20929.8	365500	0.0572635	146.829	No outlier	organic_2PMTBE	FAME_2GHz_split10_VT98.ei	Tray1,VT98:11	Agilent GCQTOF		Ok	TRUE	Ok	FALSE	91	0.5	0.5	Thomsons	21.718	21.7115	MSrep_1	split
HepG2	MIC26KO-N	1	3.2	10000	20:3_b	17:0	18781.6	375372	0.0500345	156.358	No outlier	organic_2PMTBE	FAME_2GHz_split10_VT98.ei	Tray1,VT98:12	Agilent GCQTOF		Ok	TRUE	Ok	FALSE	91	0.5	0.5	Thomsons	21.718	21.709	MSrep_1	split
HepG2	MIC26KO-N	2	3.2	10000	20:3_b	17:0	26003	367793	0.0707001	220.938	No outlier	organic_2PMTBE	FAME_2GHz_split10_VT98.ei	Tray1,VT98:13	Agilent GCQTOF		Ok	TRUE	Ok	FALSE	91	0.5	0.5	Thomsons	21.718	21.7051	MSrep_1	split
HepG2	MIC26KO-N	3	3.2	10000	20:3_b	17:0	34286.6	312232	0.109811	343.16	No outlier	organic_2PMTBE	FAME_2GHz_split10_VT98.ei	Tray1,VT98:14	Agilent GCQTOF		Ok	TRUE	Ok	FALSE	91	0.5	0.5	Thomsons	21.718	21.7043	MSrep_1	split
HepG2	MIC26KO-N	4	3.2	10000	20:3_b	17:0	34590.4	383115	0.0902873	282.148	No outlier	organic_2PMTBE	FAME_2GHz_split10_VT98.ei	Tray1,VT98:15	Agilent GCQTOF		Ok	TRUE	Ok	FALSE	91	0.5	0.5	Thomsons	21.718	21.7096	MSrep_1	split
HepG2	MIC26KO-H	1	3	10000	20:3_b	17:0	11804.2	354628	0.0332863	110.954	No outlier	organic_2PMTBE	FAME_2GHz_split10_VT98.ei	Tray1,VT98:16	Agilent GCQTOF		Ok	TRUE	Ok	FALSE	91	0.5	0.5	Thomsons	21.718	21.7117	MSrep_1	split
HepG2	MIC26KO-H	2	3	10000	20:3_b	17:0	11067.6	368617	0.0300246	100.082	No outlier	organic_2PMTBE	FAME_2GHz_split10_VT98.ei	Tray1,VT98:17	Agilent GCQTOF		Ok	TRUE	Ok	FALSE	91	0.5	0.5	Thomsons	21.718	21.6888	MSrep_1	split
HepG2	MIC26KO-H	3	3	10000	20:3_b	17:0	23915.5	1.42075e+06	0.016833	56.1101	No outlier	organic_2PMTBE	FAME_2GHz_split10_VT98.ei	Tray1,VT98:18	Agilent GCQTOF		ISTD to high	TRUE	Ok	FALSE	91	0.5	0.5	Thomsons	21.718	21.7118	MSrep_1	split
HepG2	MIC26KO-H	4	3	10000	20:3_b	17:0	23256.5	379421	0.0612947	204.316	IQR_1.5_outlier	organic_2PMTBE	FAME_2GHz_split10_VT98.ei	Tray1,VT98:19	Agilent GCQTOF		Ok	TRUE	Ok	FALSE	91	0.5	0.5	Thomsons	21.718	21.7067	MSrep_1	split
HepG2	WT-N	1	3.7	10000	18:0	17:0	1.24386e+06	458403	2.71346	7333.67	No outlier	organic_2PMTBE	FAME_2GHz_split10_VT98.ei	Tray1,VT98:4	Agilent GCQTOF		Ok	TRUE	Ok	FALSE	87	0.5	0.5	Thomsons	18.02	18.0151	MSrep_2	split
HepG2	WT-N	2	3.7	10000	18:0	17:0	939964	388691	2.41828	6535.9	No outlier	organic_2PMTBE	FAME_2GHz_split10_VT98.ei	Tray1,VT98:5	Agilent GCQTOF		Ok	TRUE	Ok	FALSE	87	0.5	0.5	Thomsons	18.02	18.0149	MSrep_3	split
HepG2	WT-N	3	3.7	10000	18:0	17:0	1.15809e+06	410744	2.8195	7620.28	No outlier	organic_2PMTBE	FAME_2GHz_split10_VT98.ei	Tray1,VT98:6	Agilent GCQTOF		Ok	TRUE	Ok	FALSE	87	0.5	0.5	Thomsons	18.02	18.0175	MSrep_4	split
HepG2	WT-N	4	3.7	10000	18:0	17:0	784612	333354	2.35369	6361.33	No outlier	organic_2PMTBE	FAME_2GHz_split10_VT98.ei	Tray1,VT98:7	Agilent GCQTOF		Ok	TRUE	Ok	FALSE	87	0.5	0.5	Thomsons	18.02	18.0179	MSrep_1	split
HepG2	WT-H	1	3.9	10000	18:0	17:0	1.48614e+06	288179	5.157	13223.1	No outlier	organic_2PMTBE	FAME_2GHz_split10_VT98.ei	Tray1,VT98:8	Agilent GCQTOF		Ok	TRUE	Ok	FALSE	87	0.5	0.5	Thomsons	18.02	18.0189	MSrep_1	split
HepG2	WT-H	2	3.9	10000	18:0	17:0	1.8853e+06	386299	4.88042	12513.9	No outlier	organic_2PMTBE	FAME_2GHz_split10_VT98.ei	Tray1,VT98:9	Agilent GCQTOF		Ok	TRUE	Ok	FALSE	87	0.5	0.5	Thomsons	18.02	18.0179	MSrep_2	split
HepG2	WT-H	3	3.9	10000	18:0	17:0	1.89636e+06	381406	4.97203	12748.8	No outlier	organic_2PMTBE	FAME_2GHz_split10_VT98.ei	Tray1,VT98:10	Agilent GCQTOF		Ok	TRUE	Ok	FALSE	87	0.5	0.5	Thomsons	18.02	18.0146	MSrep_1	split
HepG2	WT-H	4	3.9	10000	18:0	17:0	2.32063e+06	365500	6.34918	16280	IQR_1.5_outlier	organic_2PMTBE	FAME_2GHz_split10_VT98.ei	Tray1,VT98:11	Agilent GCQTOF		Ok	TRUE	Ok	FALSE	87	0.5	0.5	Thomsons	18.02	18.0178	MSrep_1	split
HepG2	MIC26KO-N	1	3.2	10000	18:0	17:0	1.5157e+06	375372	4.03787	12618.3	No outlier	organic_2PMTBE	FAME_2GHz_split10_VT98.ei	Tray1,VT98:12	Agilent GCQTOF		Ok	TRUE	Ok	FALSE	87	0.5	0.5	Thomsons	18.02	18.0153	MSrep_1	split
HepG2	MIC26KO-N	2	3.2	10000	18:0	17:0	1.40592e+06	367793	3.82258	11945.6	No outlier	organic_2PMTBE	FAME_2GHz_split10_VT98.ei	Tray1,VT98:13	Agilent GCQTOF		Ok	TRUE	Ok	FALSE	87	0.5	0.5	Thomsons	18.02	18.0147	MSrep_1	split
HepG2	MIC26KO-N	3	3.2	10000	18:0	17:0	1.34412e+06	312232	4.30487	13452.7	IQR_1.5_outlier	organic_2PMTBE	FAME_2GHz_split10_VT98.ei	Tray1,VT98:14	Agilent GCQTOF		Ok	TRUE	Ok	FALSE	87	0.5	0.5	Thomsons	18.02	18.0173	MSrep_1	split
HepG2	MIC26KO-N	4	3.2	10000	18:0	17:0	1.52185e+06	383115	3.97232	12413.5	No outlier	organic_2PMTBE	FAME_2GHz_split10_VT98.ei	Tray1,VT98:15	Agilent GCQTOF		Ok	TRUE	Ok	FALSE	87	0.5	0.5	Thomsons	18.02	18.0159	MSrep_1	split
HepG2	MIC26KO-H	1	3	10000	18:0	17:0	1.3911e+06	354628	3.92269	13075.6	No outlier	organic_2PMTBE	FAME_2GHz_split10_VT98.ei	Tray1,VT98:16	Agilent GCQTOF		Ok	TRUE	Ok	FALSE	87	0.5	0.5	Thomsons	18.02	18.0146	MSrep_1	split
HepG2	MIC26KO-H	2	3	10000	18:0	17:0	1.41409e+06	368617	3.83621	12787.4	No outlier	organic_2PMTBE	FAME_2GHz_split10_VT98.ei	Tray1,VT98:17	Agilent GCQTOF		Ok	TRUE	Ok	FALSE	87	0.5	0.5	Thomsons	18.02	17.9984	MSrep_1	split
HepG2	MIC26KO-H	3	3	10000	18:0	17:0	1.34533e+06	1.42075e+06	0.946919	3156.4	No outlier	organic_2PMTBE	FAME_2GHz_split10_VT98.ei	Tray1,VT98:18	Agilent GCQTOF		ISTD to high	TRUE	Ok	FALSE	87	0.5	0.5	Thomsons	18.02	18.0147	MSrep_1	split
HepG2	MIC26KO-H	4	3	10000	18:0	17:0	1.50779e+06	379421	3.97393	13246.4	No outlier	organic_2PMTBE	FAME_2GHz_split10_VT98.ei	Tray1,VT98:19	Agilent GCQTOF		Ok	TRUE	Ok	FALSE	87	0.5	0.5	Thomsons	18.02	18.0164	MSrep_1	split
HepG2	WT-N	1	3.7	10000	20:4	17:0	150381	458403	0.328054	886.631	No outlier	organic_2PMTBE	FAME_2GHz_split10_VT98.ei	Tray1,VT98:4	Agilent GCQTOF		Ok	TRUE	Ok	FALSE	91	0.5	0.5	Thomsons	21.25	21.2535	MSrep_2	split
HepG2	WT-N	2	3.7	10000	20:4	17:0	104425	388691	0.268657	726.101	No outlier	organic_2PMTBE	FAME_2GHz_split10_VT98.ei	Tray1,VT98:5	Agilent GCQTOF		Ok	TRUE	Ok	FALSE	91	0.5	0.5	Thomsons	21.25	21.2532	MSrep_3	split
HepG2	WT-N	3	3.7	10000	20:4	17:0	131587	410744	0.320362	865.844	No outlier	organic_2PMTBE	FAME_2GHz_split10_VT98.ei	Tray1,VT98:6	Agilent GCQTOF		Ok	TRUE	Ok	FALSE	91	0.5	0.5	Thomsons	21.25	21.2524	MSrep_4	split
HepG2	WT-N	4	3.7	10000	20:4	17:0	86146	333354	0.258422	698.438	No outlier	organic_2PMTBE	FAME_2GHz_split10_VT98.ei	Tray1,VT98:7	Agilent GCQTOF		Ok	TRUE	Ok	FALSE	91	0.5	0.5	Thomsons	21.25	21.2528	MSrep_1	split
HepG2	WT-H	1	3.9	10000	20:4	17:0	61332	288179	0.212826	545.708	No outlier	organic_2PMTBE	FAME_2GHz_split10_VT98.ei	Tray1,VT98:8	Agilent GCQTOF		Ok	TRUE	Ok	FALSE	91	0.5	0.5	Thomsons	21.25	21.2538	MSrep_1	split
HepG2	WT-H	2	3.9	10000	20:4	17:0	92396.1	386299	0.239183	613.289	No outlier	organic_2PMTBE	FAME_2GHz_split10_VT98.ei	Tray1,VT98:9	Agilent GCQTOF		Ok	TRUE	Ok	FALSE	91	0.5	0.5	Thomsons	21.25	21.2494	MSrep_2	split
HepG2	WT-H	3	3.9	10000	20:4	17:0	78820.3	381406	0.206657	529.891	No outlier	organic_2PMTBE	FAME_2GHz_split10_VT98.ei	Tray1,VT98:10	Agilent GCQTOF		Ok	TRUE	Ok	FALSE	91	0.5	0.5	Thomsons	21.25	21.2495	MSrep_1	split
HepG2	WT-H	4	3.9	10000	20:4	17:0	113138	365500	0.309542	793.696	IQR_1.5_outlier	organic_2PMTBE	FAME_2GHz_split10_VT98.ei	Tray1,VT98:11	Agilent GCQTOF		Ok	TRUE	Ok	FALSE	91	0.5	0.5	Thomsons	21.25	21.2528	MSrep_1	split
HepG2	MIC26KO-N	1	3.2	10000	20:4	17:0	165183	375372	0.44005	1375.16	No outlier	organic_2PMTBE	FAME_2GHz_split10_VT98.ei	Tray1,VT98:12	Agilent GCQTOF		Ok	TRUE	Ok	FALSE	91	0.5	0.5	Thomsons	21.25	21.2537	MSrep_1	split
HepG2	MIC26KO-N	2	3.2	10000	20:4	17:0	156235	367793	0.424792	1327.48	No outlier	organic_2PMTBE	FAME_2GHz_split10_VT98.ei	Tray1,VT98:13	Agilent GCQTOF		Ok	TRUE	Ok	FALSE	91	0.5	0.5	Thomsons	21.25	21.2497	MSrep_1	split
HepG2	MIC26KO-N	3	3.2	10000	20:4	17:0	144962	312232	0.464277	1450.87	IQR_1.5_outlier	organic_2PMTBE	FAME_2GHz_split10_VT98.ei	Tray1,VT98:14	Agilent GCQTOF		Ok	TRUE	Ok	FALSE	91	0.5	0.5	Thomsons	21.25	21.2489	MSrep_1	split
HepG2	MIC26KO-N	4	3.2	10000	20:4	17:0	166184	383115	0.433771	1355.54	No outlier	organic_2PMTBE	FAME_2GHz_split10_VT98.ei	Tray1,VT98:15	Agilent GCQTOF		Ok	TRUE	Ok	FALSE	91	0.5	0.5	Thomsons	21.25	21.2542	MSrep_1	split
HepG2	MIC26KO-H	1	3	10000	20:4	17:0	99647.5	354628	0.280991	936.638	No outlier	organic_2PMTBE	FAME_2GHz_split10_VT98.ei	Tray1,VT98:16	Agilent GCQTOF		Ok	TRUE	Ok	FALSE	91	0.5	0.5	Thomsons	21.25	21.2496	MSrep_1	split
HepG2	MIC26KO-H	2	3	10000	20:4	17:0	112745	368617	0.30586	1019.53	No outlier	organic_2PMTBE	FAME_2GHz_split10_VT98.ei	Tray1,VT98:17	Agilent GCQTOF		Ok	TRUE	Ok	FALSE	91	0.5	0.5	Thomsons	21.25	21.2334	MSrep_1	split
HepG2	MIC26KO-H	3	3	10000	20:4	17:0	106996	1.42075e+06	0.07531	251.033	No outlier	organic_2PMTBE	FAME_2GHz_split10_VT98.ei	Tray1,VT98:18	Agilent GCQTOF		ISTD to high	TRUE	Ok	FALSE	91	0.5	0.5	Thomsons	21.25	21.253	MSrep_1	split
HepG2	MIC26KO-H	4	3	10000	20:4	17:0	128700	379421	0.3392	1130.67	No outlier	organic_2PMTBE	FAME_2GHz_split10_VT98.ei	Tray1,VT98:19	Agilent GCQTOF		Ok	TRUE	Ok	FALSE	91	0.5	0.5	Thomsons	21.25	21.2513	MSrep_1	split
HepG2	WT-N	1	3.7	10000	18:2_a	17:0	31121.8	458403	0.0678918	183.491	No outlier	organic_2PMTBE	FAME_2GHz_split10_VT98.ei	Tray1,VT98:4	Agilent GCQTOF		Ok	TRUE	Ok	TRUE	67.055	0.5	0.5	Thomsons	16.96	16.9627	MSrep_2	split
HepG2	WT-N	2	3.7	10000	18:2_a	17:0	23461.5	388691	0.0603603	163.136	No outlier	organic_2PMTBE	FAME_2GHz_split10_VT98.ei	Tray1,VT98:5	Agilent GCQTOF		Ok	TRUE	Ok	TRUE	67.055	0.5	0.5	Thomsons	16.96	16.9624	MSrep_3	split
HepG2	WT-N	3	3.7	10000	18:2_a	17:0	30694.5	410744	0.074729	201.97	No outlier	organic_2PMTBE	FAME_2GHz_split10_VT98.ei	Tray1,VT98:6	Agilent GCQTOF		Ok	TRUE	Ok	TRUE	67.055	0.5	0.5	Thomsons	16.96	16.9616	MSrep_4	split
HepG2	WT-N	4	3.7	10000	18:2_a	17:0	16634.5	333354	0.0499004	134.866	No outlier	organic_2PMTBE	FAME_2GHz_split10_VT98.ei	Tray1,VT98:7	Agilent GCQTOF		Ok	TRUE	Ok	TRUE	67.055	0.5	0.5	Thomsons	16.96	16.9621	MSrep_1	split
HepG2	WT-H	1	3.9	10000	18:2_a	17:0	18735.8	288179	0.0650146	166.704	No outlier	organic_2PMTBE	FAME_2GHz_split10_VT98.ei	Tray1,VT98:8	Agilent GCQTOF		Ok	TRUE	Ok	TRUE	67.055	0.5	0.5	Thomsons	16.96	16.9664	MSrep_1	split
HepG2	WT-H	2	3.9	10000	18:2_a	17:0	31564.2	386299	0.0817092	209.511	No outlier	organic_2PMTBE	FAME_2GHz_split10_VT98.ei	Tray1,VT98:9	Agilent GCQTOF		Ok	TRUE	Ok	TRUE	67.055	0.5	0.5	Thomsons	16.96	16.9654	MSrep_2	split
HepG2	WT-H	3	3.9	10000	18:2_a	17:0	22821.9	381406	0.0598362	153.426	No outlier	organic_2PMTBE	FAME_2GHz_split10_VT98.ei	Tray1,VT98:10	Agilent GCQTOF		Ok	TRUE	Ok	TRUE	67.055	0.5	0.5	Thomsons	16.96	16.9621	MSrep_1	split
HepG2	WT-H	4	3.9	10000	18:2_a	17:0	31911.6	365500	0.0873094	223.87	No outlier	organic_2PMTBE	FAME_2GHz_split10_VT98.ei	Tray1,VT98:11	Agilent GCQTOF		Ok	TRUE	Ok	TRUE	67.055	0.5	0.5	Thomsons	16.96	16.962	MSrep_1	split
HepG2	MIC26KO-N	1	3.2	10000	18:2_a	17:0	12886.7	375372	0.0343305	107.283	No outlier	organic_2PMTBE	FAME_2GHz_split10_VT98.ei	Tray1,VT98:12	Agilent GCQTOF		Ok	TRUE	Ok	TRUE	67.055	0.5	0.5	Thomsons	16.96	16.9595	MSrep_1	split
HepG2	MIC26KO-N	2	3.2	10000	18:2_a	17:0	14250.5	367793	0.0387459	121.081	No outlier	organic_2PMTBE	FAME_2GHz_split10_VT98.ei	Tray1,VT98:13	Agilent GCQTOF		Ok	TRUE	Ok	TRUE	67.055	0.5	0.5	Thomsons	16.96	16.9623	MSrep_1	split
HepG2	MIC26KO-N	3	3.2	10000	18:2_a	17:0	10876.8	312232	0.0348358	108.862	No outlier	organic_2PMTBE	FAME_2GHz_split10_VT98.ei	Tray1,VT98:14	Agilent GCQTOF		Ok	TRUE	Ok	TRUE	67.055	0.5	0.5	Thomsons	16.96	16.9548	MSrep_1	split
HepG2	MIC26KO-N	4	3.2	10000	18:2_a	17:0	14357.2	383115	0.0374748	117.109	No outlier	organic_2PMTBE	FAME_2GHz_split10_VT98.ei	Tray1,VT98:15	Agilent GCQTOF		Ok	TRUE	Ok	TRUE	67.055	0.5	0.5	Thomsons	16.96	16.9634	MSrep_1	split
HepG2	MIC26KO-H	1	3	10000	18:2_a	17:0	11422.9	354628	0.0322109	107.37	No outlier	organic_2PMTBE	FAME_2GHz_split10_VT98.ei	Tray1,VT98:16	Agilent GCQTOF		Ok	TRUE	Ok	TRUE	67.055	0.5	0.5	Thomsons	16.96	16.9588	MSrep_1	split
HepG2	MIC26KO-H	2	3	10000	18:2_a	17:0	12026.2	368617	0.0326251	108.75	No outlier	organic_2PMTBE	FAME_2GHz_split10_VT98.ei	Tray1,VT98:17	Agilent GCQTOF		Ok	TRUE	Ok	TRUE	67.055	0.5	0.5	Thomsons	16.96	16.9426	MSrep_1	split
HepG2	MIC26KO-H	3	3	10000	18:2_a	17:0	217605	1.42075e+06	0.153163	510.542	IQR_1.5_outlier	organic_2PMTBE	FAME_2GHz_split10_VT98.ei	Tray1,VT98:18	Agilent GCQTOF		ISTD to high	TRUE	Ok	FALSE	67.055	0.5	0.5	Thomsons	16.96	17.2591	MSrep_1	split
HepG2	MIC26KO-H	4	3	10000	18:2_a	17:0	13227.3	379421	0.0348618	116.206	No outlier	organic_2PMTBE	FAME_2GHz_split10_VT98.ei	Tray1,VT98:19	Agilent GCQTOF		Ok	TRUE	Ok	TRUE	67.055	0.5	0.5	Thomsons	16.96	16.9572	MSrep_1	split
HepG2	WT-N	1	3.7	10000	18:2_b	17:0	78580.8	458403	0.171423	463.305	No outlier	organic_2PMTBE	FAME_2GHz_split10_VT98.ei	Tray1,VT98:4	Agilent GCQTOF		Ok	TRUE	Ok	TRUE	67	0.5	0.5	Thomsons	17.151	17.1516	MSrep_2	split
HepG2	WT-N	2	3.7	10000	18:2_b	17:0	64619.9	388691	0.16625	449.325	No outlier	organic_2PMTBE	FAME_2GHz_split10_VT98.ei	Tray1,VT98:5	Agilent GCQTOF		Ok	TRUE	Ok	TRUE	67	0.5	0.5	Thomsons	17.151	17.1513	MSrep_3	split
HepG2	WT-N	3	3.7	10000	18:2_b	17:0	77807.4	410744	0.189431	511.974	IQR_1.5_outlier	organic_2PMTBE	FAME_2GHz_split10_VT98.ei	Tray1,VT98:6	Agilent GCQTOF		Ok	TRUE	Ok	TRUE	67	0.5	0.5	Thomsons	17.151	17.1472	MSrep_4	split
HepG2	WT-N	4	3.7	10000	18:2_b	17:0	53938.2	333354	0.161804	437.309	No outlier	organic_2PMTBE	FAME_2GHz_split10_VT98.ei	Tray1,VT98:7	Agilent GCQTOF		Ok	TRUE	Ok	TRUE	67	0.5	0.5	Thomsons	17.151	17.1476	MSrep_1	split
HepG2	WT-H	1	3.9	10000	18:2_b	17:0	29797.6	288179	0.1034	265.127	No outlier	organic_2PMTBE	FAME_2GHz_split10_VT98.ei	Tray1,VT98:8	Agilent GCQTOF		Ok	TRUE	Ok	TRUE	67	0.5	0.5	Thomsons	17.151	17.1486	MSrep_1	split
HepG2	WT-H	2	3.9	10000	18:2_b	17:0	38256.1	386299	0.0990323	253.929	No outlier	organic_2PMTBE	FAME_2GHz_split10_VT98.ei	Tray1,VT98:9	Agilent GCQTOF		Ok	TRUE	Ok	TRUE	67	0.5	0.5	Thomsons	17.151	17.151	MSrep_2	split
HepG2	WT-H	3	3.9	10000	18:2_b	17:0	35102.1	381406	0.0920336	235.984	No outlier	organic_2PMTBE	FAME_2GHz_split10_VT98.ei	Tray1,VT98:10	Agilent GCQTOF		Ok	TRUE	Ok	TRUE	67	0.5	0.5	Thomsons	17.151	17.1476	MSrep_1	split
HepG2	WT-H	4	3.9	10000	18:2_b	17:0	39250.4	365500	0.107388	275.354	No outlier	organic_2PMTBE	FAME_2GHz_split10_VT98.ei	Tray1,VT98:11	Agilent GCQTOF		Ok	TRUE	Ok	TRUE	67	0.5	0.5	Thomsons	17.151	17.1509	MSrep_1	split
HepG2	MIC26KO-N	1	3.2	10000	18:2_b	17:0	37935.3	375372	0.10106	315.814	No outlier	organic_2PMTBE	FAME_2GHz_split10_VT98.ei	Tray1,VT98:12	Agilent GCQTOF		Ok	TRUE	Ok	TRUE	67	0.5	0.5	Thomsons	17.151	17.1518	MSrep_1	split
HepG2	MIC26KO-N	2	3.2	10000	18:2_b	17:0	39323.4	367793	0.106917	334.117	No outlier	organic_2PMTBE	FAME_2GHz_split10_VT98.ei	Tray1,VT98:13	Agilent GCQTOF		Ok	TRUE	Ok	TRUE	67	0.5	0.5	Thomsons	17.151	17.1478	MSrep_1	split
HepG2	MIC26KO-N	3	3.2	10000	18:2_b	17:0	42132.5	312232	0.13494	421.687	IQR_1.5_outlier	organic_2PMTBE	FAME_2GHz_split10_VT98.ei	Tray1,VT98:14	Agilent GCQTOF		Ok	TRUE	Ok	TRUE	67	0.5	0.5	Thomsons	17.151	17.1504	MSrep_1	split
HepG2	MIC26KO-N	4	3.2	10000	18:2_b	17:0	42316.7	383115	0.110455	345.17	No outlier	organic_2PMTBE	FAME_2GHz_split10_VT98.ei	Tray1,VT98:15	Agilent GCQTOF		Ok	TRUE	Ok	TRUE	67	0.5	0.5	Thomsons	17.151	17.1489	MSrep_1	split
HepG2	MIC26KO-H	1	3	10000	18:2_b	17:0	44538.8	354628	0.125593	418.643	No outlier	organic_2PMTBE	FAME_2GHz_split10_VT98.ei	Tray1,VT98:16	Agilent GCQTOF		Ok	TRUE	Ok	TRUE	67	0.5	0.5	Thomsons	17.151	17.1477	MSrep_1	split
HepG2	MIC26KO-H	2	3	10000	18:2_b	17:0	49766.2	368617	0.135008	450.026	No outlier	organic_2PMTBE	FAME_2GHz_split10_VT98.ei	Tray1,VT98:17	Agilent GCQTOF		Ok	TRUE	Ok	TRUE	67	0.5	0.5	Thomsons	17.151	17.1315	MSrep_1	split
HepG2	MIC26KO-H	3	3	10000	18:2_b	17:0	206486	1.42075e+06	0.145337	484.455	IQR_1.5_outlier	organic_2PMTBE	FAME_2GHz_split10_VT98.ei	Tray1,VT98:18	Agilent GCQTOF		ISTD to high	TRUE	Ok	FALSE	67	0.5	0.5	Thomsons	17.151	17.2591	MSrep_1	split
HepG2	MIC26KO-H	4	3	10000	18:2_b	17:0	50849.9	379421	0.13402	446.732	No outlier	organic_2PMTBE	FAME_2GHz_split10_VT98.ei	Tray1,VT98:19	Agilent GCQTOF		Ok	TRUE	Ok	TRUE	67	0.5	0.5	Thomsons	17.151	17.1461	MSrep_1	split
HepG2	WT-N	1	3.7	10000	16:1	17:0	647361	458403	1.41221	3816.78	No outlier	organic_2PMTBE	FAME_2GHz_split10_VT98.ei	Tray1,VT98:4	Agilent GCQTOF		Ok	TRUE	Ok	FALSE	87	0.5	0.5	Thomsons	13.049	13.0497	MSrep_2	split
HepG2	WT-N	2	3.7	10000	16:1	17:0	542562	388691	1.39587	3772.62	No outlier	organic_2PMTBE	FAME_2GHz_split10_VT98.ei	Tray1,VT98:5	Agilent GCQTOF		Ok	TRUE	Ok	FALSE	87	0.5	0.5	Thomsons	13.049	13.0495	MSrep_3	split
HepG2	WT-N	3	3.7	10000	16:1	17:0	618583	410744	1.50601	4070.29	IQR_1.5_outlier	organic_2PMTBE	FAME_2GHz_split10_VT98.ei	Tray1,VT98:6	Agilent GCQTOF		Ok	TRUE	Ok	FALSE	87	0.5	0.5	Thomsons	13.049	13.0487	MSrep_4	split
HepG2	WT-N	4	3.7	10000	16:1	17:0	453501	333354	1.36042	3676.81	No outlier	organic_2PMTBE	FAME_2GHz_split10_VT98.ei	Tray1,VT98:7	Agilent GCQTOF		Ok	TRUE	Ok	FALSE	87	0.5	0.5	Thomsons	13.049	13.0491	MSrep_1	split
HepG2	WT-H	1	3.9	10000	16:1	17:0	534101	288179	1.85337	4752.23	No outlier	organic_2PMTBE	FAME_2GHz_split10_VT98.ei	Tray1,VT98:8	Agilent GCQTOF		Ok	TRUE	Ok	FALSE	87	0.5	0.5	Thomsons	13.049	13.0501	MSrep_1	split
HepG2	WT-H	2	3.9	10000	16:1	17:0	718952	386299	1.86113	4772.12	No outlier	organic_2PMTBE	FAME_2GHz_split10_VT98.ei	Tray1,VT98:9	Agilent GCQTOF		Ok	TRUE	Ok	FALSE	87	0.5	0.5	Thomsons	13.049	13.0525	MSrep_2	split
HepG2	WT-H	3	3.9	10000	16:1	17:0	657750	381406	1.72454	4421.9	No outlier	organic_2PMTBE	FAME_2GHz_split10_VT98.ei	Tray1,VT98:10	Agilent GCQTOF		Ok	TRUE	Ok	FALSE	87	0.5	0.5	Thomsons	13.049	13.0491	MSrep_1	split
HepG2	WT-H	4	3.9	10000	16:1	17:0	732771	365500	2.00484	5140.62	IQR_1.5_outlier	organic_2PMTBE	FAME_2GHz_split10_VT98.ei	Tray1,VT98:11	Agilent GCQTOF		Ok	TRUE	Ok	FALSE	87	0.5	0.5	Thomsons	13.049	13.049	MSrep_1	split
HepG2	MIC26KO-N	1	3.2	10000	16:1	17:0	453792	375372	1.20891	3777.85	No outlier	organic_2PMTBE	FAME_2GHz_split10_VT98.ei	Tray1,VT98:12	Agilent GCQTOF		Ok	TRUE	Ok	FALSE	87	0.5	0.5	Thomsons	13.049	13.0499	MSrep_1	split
HepG2	MIC26KO-N	2	3.2	10000	16:1	17:0	439523	367793	1.19503	3734.47	No outlier	organic_2PMTBE	FAME_2GHz_split10_VT98.ei	Tray1,VT98:13	Agilent GCQTOF		Ok	TRUE	Ok	FALSE	87	0.5	0.5	Thomsons	13.049	13.0493	MSrep_1	split
HepG2	MIC26KO-N	3	3.2	10000	16:1	17:0	409978	312232	1.31306	4103.3	IQR_1.5_outlier	organic_2PMTBE	FAME_2GHz_split10_VT98.ei	Tray1,VT98:14	Agilent GCQTOF		Ok	TRUE	Ok	FALSE	87	0.5	0.5	Thomsons	13.049	13.0485	MSrep_1	split
HepG2	MIC26KO-N	4	3.2	10000	16:1	17:0	461049	383115	1.20342	3760.69	No outlier	organic_2PMTBE	FAME_2GHz_split10_VT98.ei	Tray1,VT98:15	Agilent GCQTOF		Ok	TRUE	Ok	FALSE	87	0.5	0.5	Thomsons	13.049	13.0504	MSrep_1	split
HepG2	MIC26KO-H	1	3	10000	16:1	17:0	450206	354628	1.26952	4231.72	No outlier	organic_2PMTBE	FAME_2GHz_split10_VT98.ei	Tray1,VT98:16	Agilent GCQTOF		Ok	TRUE	Ok	FALSE	87	0.5	0.5	Thomsons	13.049	13.0492	MSrep_1	split
HepG2	MIC26KO-H	2	3	10000	16:1	17:0	479449	368617	1.30067	4335.57	No outlier	organic_2PMTBE	FAME_2GHz_split10_VT98.ei	Tray1,VT98:17	Agilent GCQTOF		Ok	TRUE	Ok	FALSE	87	0.5	0.5	Thomsons	13.049	13.033	MSrep_1	split
HepG2	MIC26KO-H	3	3	10000	16:1	17:0	453757	1.42075e+06	0.319379	1064.6	No outlier	organic_2PMTBE	FAME_2GHz_split10_VT98.ei	Tray1,VT98:18	Agilent GCQTOF		ISTD to high	TRUE	Ok	FALSE	87	0.5	0.5	Thomsons	13.049	13.0493	MSrep_1	split
HepG2	MIC26KO-H	4	3	10000	16:1	17:0	511482	379421	1.34806	4493.53	No outlier	organic_2PMTBE	FAME_2GHz_split10_VT98.ei	Tray1,VT98:19	Agilent GCQTOF		Ok	TRUE	Ok	FALSE	87	0.5	0.5	Thomsons	13.049	13.0476	MSrep_1	split
HepG2	WT-N	1	3.7	10000	UK_8.0	17:0	49.3563	458403	0.00010767	0.291001	No outlier	organic_2PMTBE	FAME_2GHz_split10_VT98.ei	Tray1,VT98:4	Agilent GCQTOF		Ok	TRUE	Ok	FALSE	137	0.5	0.5	Thomsons	8	7.91562	MSrep_2	split
HepG2	WT-N	2	3.7	10000	UK_8.0	17:0	703.481	388691	0.00180987	4.89155	No outlier	organic_2PMTBE	FAME_2GHz_split10_VT98.ei	Tray1,VT98:5	Agilent GCQTOF		Ok	TRUE	Ok	FALSE	137	0.5	0.5	Thomsons	8	8.10427	MSrep_3	split
HepG2	WT-N	3	3.7	10000	UK_8.0	17:0	5755.89	410744	0.0140133	37.8739	IQR_1.5_outlier	organic_2PMTBE	FAME_2GHz_split10_VT98.ei	Tray1,VT98:6	Agilent GCQTOF		Ok	TRUE	Ok	FALSE	137	0.5	0.5	Thomsons	8	8.10012	MSrep_4	split
HepG2	WT-N	4	3.7	10000	UK_8.0	17:0	163.053	333354	0.000489129	1.32197	No outlier	organic_2PMTBE	FAME_2GHz_split10_VT98.ei	Tray1,VT98:7	Agilent GCQTOF		Ok	TRUE	Ok	FALSE	137	0.5	0.5	Thomsons	8	7.93863	MSrep_1	split
HepG2	WT-H	1	3.9	10000	UK_8.0	17:0	163.233	288179	0.00056643	1.45238	No outlier	organic_2PMTBE	FAME_2GHz_split10_VT98.ei	Tray1,VT98:8	Agilent GCQTOF		Ok	TRUE	Ok	FALSE	137	0.5	0.5	Thomsons	8	8.03743	MSrep_1	split
HepG2	WT-H	2	3.9	10000	UK_8.0	17:0	895.31	386299	0.00231766	5.94271	No outlier	organic_2PMTBE	FAME_2GHz_split10_VT98.ei	Tray1,VT98:9	Agilent GCQTOF		Ok	TRUE	Ok	FALSE	137	0.5	0.5	Thomsons	8	8.1039	MSrep_2	split
HepG2	WT-H	3	3.9	10000	UK_8.0	17:0	18684.4	381406	0.0489882	125.611	IQR_1.5_outlier	organic_2PMTBE	FAME_2GHz_split10_VT98.ei	Tray1,VT98:10	Agilent GCQTOF		Ok	TRUE	Ok	FALSE	137	0.5	0.5	Thomsons	8	8.10058	MSrep_1	split
HepG2	WT-H	4	3.9	10000	UK_8.0	17:0	2377.25	365500	0.00650409	16.6772	No outlier	organic_2PMTBE	FAME_2GHz_split10_VT98.ei	Tray1,VT98:11	Agilent GCQTOF		Ok	TRUE	Ok	FALSE	137	0.5	0.5	Thomsons	8	8.10383	MSrep_1	split
HepG2	MIC26KO-N	1	3.2	10000	UK_8.0	17:0	1200.67	375372	0.00319862	9.9957	No outlier	organic_2PMTBE	FAME_2GHz_split10_VT98.ei	Tray1,VT98:12	Agilent GCQTOF		Ok	TRUE	Ok	FALSE	137	0.5	0.5	Thomsons	8	8.10133	MSrep_1	split
HepG2	MIC26KO-N	2	3.2	10000	UK_8.0	17:0	80.1635	367793	0.000217958	0.68112	No outlier	organic_2PMTBE	FAME_2GHz_split10_VT98.ei	Tray1,VT98:13	Agilent GCQTOF		Ok	TRUE	Ok	FALSE	137	0.5	0.5	Thomsons	8	8.00968	MSrep_1	split
HepG2	MIC26KO-N	3	3.2	10000	UK_8.0	17:0	1985.27	312232	0.00635831	19.8697	IQR_1.5_outlier	organic_2PMTBE	FAME_2GHz_split10_VT98.ei	Tray1,VT98:14	Agilent GCQTOF		Ok	TRUE	Ok	FALSE	137	0.5	0.5	Thomsons	8	8.09997	MSrep_1	split
HepG2	MIC26KO-N	4	3.2	10000	UK_8.0	17:0	91.1452	383115	0.000237906	0.743456	No outlier	organic_2PMTBE	FAME_2GHz_split10_VT98.ei	Tray1,VT98:15	Agilent GCQTOF		Ok	TRUE	Ok	FALSE	137	0.5	0.5	Thomsons	8	7.85902	MSrep_1	split
HepG2	MIC26KO-H	1	3	10000	UK_8.0	17:0	9494.01	354628	0.0267717	89.2391	IQR_1.5_outlier	organic_2PMTBE	FAME_2GHz_split10_VT98.ei	Tray1,VT98:16	Agilent GCQTOF		Ok	TRUE	Ok	FALSE	137	0.5	0.5	Thomsons	8	8.10063	MSrep_1	split
HepG2	MIC26KO-H	2	3	10000	UK_8.0	17:0	5254	368617	0.0142533	47.5109	No outlier	organic_2PMTBE	FAME_2GHz_split10_VT98.ei	Tray1,VT98:17	Agilent GCQTOF		Ok	TRUE	Ok	FALSE	137	0.5	0.5	Thomsons	8	8.08447	MSrep_1	split
HepG2	MIC26KO-H	3	3	10000	UK_8.0	17:0	1238.72	1.42075e+06	0.00087188	2.90627	No outlier	organic_2PMTBE	FAME_2GHz_split10_VT98.ei	Tray1,VT98:18	Agilent GCQTOF		ISTD to high	TRUE	Ok	FALSE	137	0.5	0.5	Thomsons	8	8.1007	MSrep_1	split
HepG2	MIC26KO-H	4	3	10000	UK_8.0	17:0	93.6183	379421	0.00024674	0.822466	No outlier	organic_2PMTBE	FAME_2GHz_split10_VT98.ei	Tray1,VT98:19	Agilent GCQTOF		Ok	TRUE	Ok	FALSE	137	0.5	0.5	Thomsons	8	7.93375	MSrep_1	split
HepG2	WT-N	1	3.7	10000	18:1_c	17:0	15656.8	458403	0.0341552	92.3114	No outlier	organic_2PMTBE	FAME_2GHz_split10_VT98.ei	Tray1,VT98:4	Agilent GCQTOF		Ok	TRUE	Ok	TRUE	87	0.5	0.5	Thomsons	17.775	17.7756	MSrep_2	split
HepG2	WT-N	2	3.7	10000	18:1_c	17:0	18910.1	388691	0.0486508	131.489	No outlier	organic_2PMTBE	FAME_2GHz_split10_VT98.ei	Tray1,VT98:5	Agilent GCQTOF		Ok	TRUE	Ok	TRUE	87	0.5	0.5	Thomsons	17.775	17.7787	MSrep_3	split
HepG2	WT-N	3	3.7	10000	18:1_c	17:0	19299.2	410744	0.0469861	126.989	No outlier	organic_2PMTBE	FAME_2GHz_split10_VT98.ei	Tray1,VT98:6	Agilent GCQTOF		Ok	TRUE	Ok	TRUE	87	0.5	0.5	Thomsons	17.775	17.778	MSrep_4	split
HepG2	WT-N	4	3.7	10000	18:1_c	17:0	12815.5	333354	0.038444	103.903	No outlier	organic_2PMTBE	FAME_2GHz_split10_VT98.ei	Tray1,VT98:7	Agilent GCQTOF		Ok	TRUE	Ok	TRUE	87	0.5	0.5	Thomsons	17.775	17.7784	MSrep_1	split
HepG2	WT-H	1	3.9	10000	18:1_c	17:0	23839.4	288179	0.0827243	212.113	No outlier	organic_2PMTBE	FAME_2GHz_split10_VT98.ei	Tray1,VT98:8	Agilent GCQTOF		Ok	TRUE	Ok	TRUE	87	0.5	0.5	Thomsons	17.775	17.7794	MSrep_1	split
HepG2	WT-H	2	3.9	10000	18:1_c	17:0	30330.1	386299	0.0785144	201.319	No outlier	organic_2PMTBE	FAME_2GHz_split10_VT98.ei	Tray1,VT98:9	Agilent GCQTOF		Ok	TRUE	Ok	TRUE	87	0.5	0.5	Thomsons	17.775	17.7784	MSrep_2	split
HepG2	WT-H	3	3.9	10000	18:1_c	17:0	26239.1	381406	0.0687957	176.399	No outlier	organic_2PMTBE	FAME_2GHz_split10_VT98.ei	Tray1,VT98:10	Agilent GCQTOF		Ok	TRUE	Ok	TRUE	87	0.5	0.5	Thomsons	17.775	17.7784	MSrep_1	split
HepG2	WT-H	4	3.9	10000	18:1_c	17:0	32732.5	365500	0.0895553	229.629	IQR_1.5_outlier	organic_2PMTBE	FAME_2GHz_split10_VT98.ei	Tray1,VT98:11	Agilent GCQTOF		Ok	TRUE	Ok	TRUE	87	0.5	0.5	Thomsons	17.775	17.7783	MSrep_1	split
HepG2	MIC26KO-N	1	3.2	10000	18:1_c	17:0	14103.5	375372	0.0375721	117.413	No outlier	organic_2PMTBE	FAME_2GHz_split10_VT98.ei	Tray1,VT98:12	Agilent GCQTOF		Ok	TRUE	Ok	TRUE	87	0.5	0.5	Thomsons	17.775	17.7792	MSrep_1	split
HepG2	MIC26KO-N	2	3.2	10000	18:1_c	17:0	16658.1	367793	0.0452922	141.538	No outlier	organic_2PMTBE	FAME_2GHz_split10_VT98.ei	Tray1,VT98:13	Agilent GCQTOF		Ok	TRUE	Ok	TRUE	87	0.5	0.5	Thomsons	17.775	17.7752	MSrep_1	split
HepG2	MIC26KO-N	3	3.2	10000	18:1_c	17:0	15552.3	312232	0.0498101	155.657	IQR_1.5_outlier	organic_2PMTBE	FAME_2GHz_split10_VT98.ei	Tray1,VT98:14	Agilent GCQTOF		Ok	TRUE	Ok	TRUE	87	0.5	0.5	Thomsons	17.775	17.7778	MSrep_1	split
HepG2	MIC26KO-N	4	3.2	10000	18:1_c	17:0	17681.2	383115	0.0461511	144.222	No outlier	organic_2PMTBE	FAME_2GHz_split10_VT98.ei	Tray1,VT98:15	Agilent GCQTOF		Ok	TRUE	Ok	TRUE	87	0.5	0.5	Thomsons	17.775	17.7797	MSrep_1	split
HepG2	MIC26KO-H	1	3	10000	18:1_c	17:0	17364.2	354628	0.0489645	163.215	No outlier	organic_2PMTBE	FAME_2GHz_split10_VT98.ei	Tray1,VT98:16	Agilent GCQTOF		Ok	TRUE	Ok	TRUE	87	0.5	0.5	Thomsons	17.775	17.7751	MSrep_1	split
HepG2	MIC26KO-H	2	3	10000	18:1_c	17:0	16630.2	368617	0.0451152	150.384	No outlier	organic_2PMTBE	FAME_2GHz_split10_VT98.ei	Tray1,VT98:17	Agilent GCQTOF		Ok	TRUE	Ok	TRUE	87	0.5	0.5	Thomsons	17.775	17.7589	MSrep_1	split
HepG2	MIC26KO-H	3	3	10000	18:1_c	17:0	1.34149e+06	1.42075e+06	0.014	46.6667	No outlier	organic_2PMTBE	FAME_2GHz_split10_VT98.ei	Tray1,VT98:18	Agilent GCQTOF		ISTD to high	TRUE	Ok	FALSE	87	0.5	0.5	Thomsons	17.775	18.0147	MSrep_1	split
HepG2	MIC26KO-H	4	3	10000	18:1_c	17:0	20650.7	379421	0.0544269	181.423	No outlier	organic_2PMTBE	FAME_2GHz_split10_VT98.ei	Tray1,VT98:19	Agilent GCQTOF		Ok	TRUE	Ok	TRUE	87	0.5	0.5	Thomsons	17.775	17.7769	MSrep_1	split
HepG2	WT-N	1	3.7	10000	UK_9.6	17:0	2489.09	458403	0.00542991	14.6754	No outlier	organic_2PMTBE	FAME_2GHz_split10_VT98.ei	Tray1,VT98:4	Agilent GCQTOF		Ok	TRUE	Ok	FALSE	67	0.5	0.5	Thomsons	9.63	9.51453	MSrep_2	split
HepG2	WT-N	2	3.7	10000	UK_9.6	17:0	2033.82	388691	0.00523249	14.1419	No outlier	organic_2PMTBE	FAME_2GHz_split10_VT98.ei	Tray1,VT98:5	Agilent GCQTOF		Ok	TRUE	Ok	FALSE	67	0.5	0.5	Thomsons	9.63	9.6391	MSrep_3	split
HepG2	WT-N	3	3.7	10000	UK_9.6	17:0	2167.21	410744	0.0052763	14.2603	No outlier	organic_2PMTBE	FAME_2GHz_split10_VT98.ei	Tray1,VT98:6	Agilent GCQTOF		Ok	TRUE	Ok	FALSE	67	0.5	0.5	Thomsons	9.63	9.63832	MSrep_4	split
HepG2	WT-N	4	3.7	10000	UK_9.6	17:0	1981.8	333354	0.00594502	16.0676	IQR_1.5_outlier	organic_2PMTBE	FAME_2GHz_split10_VT98.ei	Tray1,VT98:7	Agilent GCQTOF		Ok	TRUE	Ok	FALSE	67	0.5	0.5	Thomsons	9.63	9.63875	MSrep_1	split
HepG2	WT-H	1	3.9	10000	UK_9.6	17:0	4026.13	288179	0.0139709	35.8229	No outlier	organic_2PMTBE	FAME_2GHz_split10_VT98.ei	Tray1,VT98:8	Agilent GCQTOF		Ok	TRUE	Ok	FALSE	67	0.5	0.5	Thomsons	9.63	9.63973	MSrep_1	split
HepG2	WT-H	2	3.9	10000	UK_9.6	17:0	6912.97	386299	0.0178954	45.8856	No outlier	organic_2PMTBE	FAME_2GHz_split10_VT98.ei	Tray1,VT98:9	Agilent GCQTOF		Ok	TRUE	Ok	FALSE	67	0.5	0.5	Thomsons	9.63	9.6421	MSrep_2	split
HepG2	WT-H	3	3.9	10000	UK_9.6	17:0	5313.3	381406	0.0139308	35.7201	No outlier	organic_2PMTBE	FAME_2GHz_split10_VT98.ei	Tray1,VT98:10	Agilent GCQTOF		Ok	TRUE	Ok	FALSE	67	0.5	0.5	Thomsons	9.63	9.63878	MSrep_1	split
HepG2	WT-H	4	3.9	10000	UK_9.6	17:0	6244.8	365500	0.0170856	43.8092	No outlier	organic_2PMTBE	FAME_2GHz_split10_VT98.ei	Tray1,VT98:11	Agilent GCQTOF		Ok	TRUE	Ok	FALSE	67	0.5	0.5	Thomsons	9.63	9.63867	MSrep_1	split
HepG2	MIC26KO-N	1	3.2	10000	UK_9.6	17:0	1539.13	375372	0.00410028	12.8134	No outlier	organic_2PMTBE	FAME_2GHz_split10_VT98.ei	Tray1,VT98:12	Agilent GCQTOF		Ok	TRUE	Ok	FALSE	67	0.5	0.5	Thomsons	9.63	9.63617	MSrep_1	split
HepG2	MIC26KO-N	2	3.2	10000	UK_9.6	17:0	1617.14	367793	0.00439687	13.7402	No outlier	organic_2PMTBE	FAME_2GHz_split10_VT98.ei	Tray1,VT98:13	Agilent GCQTOF		Ok	TRUE	Ok	FALSE	67	0.5	0.5	Thomsons	9.63	9.63895	MSrep_1	split
HepG2	MIC26KO-N	3	3.2	10000	UK_9.6	17:0	1925.95	312232	0.00616832	19.276	IQR_1.5_outlier	organic_2PMTBE	FAME_2GHz_split10_VT98.ei	Tray1,VT98:14	Agilent GCQTOF		Ok	TRUE	Ok	FALSE	67	0.5	0.5	Thomsons	9.63	9.63818	MSrep_1	split
HepG2	MIC26KO-N	4	3.2	10000	UK_9.6	17:0	1576.15	383115	0.00411405	12.8564	No outlier	organic_2PMTBE	FAME_2GHz_split10_VT98.ei	Tray1,VT98:15	Agilent GCQTOF		Ok	TRUE	Ok	FALSE	67	0.5	0.5	Thomsons	9.63	9.63672	MSrep_1	split
HepG2	MIC26KO-H	1	3	10000	UK_9.6	17:0	3986.88	354628	0.0112424	37.4747	No outlier	organic_2PMTBE	FAME_2GHz_split10_VT98.ei	Tray1,VT98:16	Agilent GCQTOF		Ok	TRUE	Ok	FALSE	67	0.5	0.5	Thomsons	9.63	9.6422	MSrep_1	split
HepG2	MIC26KO-H	2	3	10000	UK_9.6	17:0	4712.67	368617	0.0127847	42.6158	No outlier	organic_2PMTBE	FAME_2GHz_split10_VT98.ei	Tray1,VT98:17	Agilent GCQTOF		Ok	TRUE	Ok	FALSE	67	0.5	0.5	Thomsons	9.63	9.6193	MSrep_1	split
HepG2	MIC26KO-H	3	3	10000	UK_9.6	17:0	4288.02	1.42075e+06	0.00301814	10.0605	No outlier	organic_2PMTBE	FAME_2GHz_split10_VT98.ei	Tray1,VT98:18	Agilent GCQTOF		ISTD to high	TRUE	Ok	FALSE	67	0.5	0.5	Thomsons	9.63	9.6389	MSrep_1	split
HepG2	MIC26KO-H	4	3	10000	UK_9.6	17:0	4357.39	379421	0.0114843	38.2811	No outlier	organic_2PMTBE	FAME_2GHz_split10_VT98.ei	Tray1,VT98:19	Agilent GCQTOF		Ok	TRUE	Ok	FALSE	67	0.5	0.5	Thomsons	9.63	9.64062	MSrep_1	split
HepG2	WT-N	1	3.7	10000	17:1	17:0	66079.1	458403	0.144151	389.597	No outlier	organic_2PMTBE	FAME_2GHz_split10_VT98.ei	Tray1,VT98:4	Agilent GCQTOF		Ok	TRUE	Ok	FALSE	67	0.5	0.5	Thomsons	15.144	15.1378	MSrep_2	split
HepG2	WT-N	2	3.7	10000	17:1	17:0	57305.2	388691	0.147431	398.463	No outlier	organic_2PMTBE	FAME_2GHz_split10_VT98.ei	Tray1,VT98:5	Agilent GCQTOF		Ok	TRUE	Ok	FALSE	67	0.5	0.5	Thomsons	15.144	15.1375	MSrep_3	split
HepG2	WT-N	3	3.7	10000	17:1	17:0	63595.2	410744	0.154829	418.458	IQR_1.5_outlier	organic_2PMTBE	FAME_2GHz_split10_VT98.ei	Tray1,VT98:6	Agilent GCQTOF		Ok	TRUE	Ok	FALSE	67	0.5	0.5	Thomsons	15.144	15.1401	MSrep_4	split
HepG2	WT-N	4	3.7	10000	17:1	17:0	43383.4	333354	0.130142	351.736	No outlier	organic_2PMTBE	FAME_2GHz_split10_VT98.ei	Tray1,VT98:7	Agilent GCQTOF		Ok	TRUE	Ok	FALSE	67	0.5	0.5	Thomsons	15.144	15.1372	MSrep_1	split
HepG2	WT-H	1	3.9	10000	17:1	17:0	43772.5	288179	0.151893	389.47	No outlier	organic_2PMTBE	FAME_2GHz_split10_VT98.ei	Tray1,VT98:8	Agilent GCQTOF		Ok	TRUE	Ok	FALSE	67	0.5	0.5	Thomsons	15.144	15.1381	MSrep_1	split
HepG2	WT-H	2	3.9	10000	17:1	17:0	58883.3	386299	0.152429	390.844	No outlier	organic_2PMTBE	FAME_2GHz_split10_VT98.ei	Tray1,VT98:9	Agilent GCQTOF		Ok	TRUE	Ok	FALSE	67	0.5	0.5	Thomsons	15.144	15.1439	MSrep_2	split
HepG2	WT-H	3	3.9	10000	17:1	17:0	54572.6	381406	0.143083	366.879	No outlier	organic_2PMTBE	FAME_2GHz_split10_VT98.ei	Tray1,VT98:10	Agilent GCQTOF		Ok	TRUE	Ok	FALSE	67	0.5	0.5	Thomsons	15.144	15.1372	MSrep_1	split
HepG2	WT-H	4	3.9	10000	17:1	17:0	62539.7	365500	0.171107	438.736	IQR_1.5_outlier	organic_2PMTBE	FAME_2GHz_split10_VT98.ei	Tray1,VT98:11	Agilent GCQTOF		Ok	TRUE	Ok	FALSE	67	0.5	0.5	Thomsons	15.144	15.1404	MSrep_1	split
HepG2	MIC26KO-N	1	3.2	10000	17:1	17:0	35565	375372	0.094746	296.081	No outlier	organic_2PMTBE	FAME_2GHz_split10_VT98.ei	Tray1,VT98:12	Agilent GCQTOF		Ok	TRUE	Ok	FALSE	67	0.5	0.5	Thomsons	15.144	15.1379	MSrep_1	split
HepG2	MIC26KO-N	2	3.2	10000	17:1	17:0	35755.3	367793	0.0972161	303.8	No outlier	organic_2PMTBE	FAME_2GHz_split10_VT98.ei	Tray1,VT98:13	Agilent GCQTOF		Ok	TRUE	Ok	FALSE	67	0.5	0.5	Thomsons	15.144	15.1373	MSrep_1	split
HepG2	MIC26KO-N	3	3.2	10000	17:1	17:0	35044.8	312232	0.11224	350.748	IQR_1.5_outlier	organic_2PMTBE	FAME_2GHz_split10_VT98.ei	Tray1,VT98:14	Agilent GCQTOF		Ok	TRUE	Ok	FALSE	67	0.5	0.5	Thomsons	15.144	15.1366	MSrep_1	split
HepG2	MIC26KO-N	4	3.2	10000	17:1	17:0	35150.6	383115	0.0917495	286.717	No outlier	organic_2PMTBE	FAME_2GHz_split10_VT98.ei	Tray1,VT98:15	Agilent GCQTOF		Ok	TRUE	Ok	FALSE	67	0.5	0.5	Thomsons	15.144	15.1351	MSrep_1	split
HepG2	MIC26KO-H	1	3	10000	17:1	17:0	31575.5	354628	0.0890384	296.795	No outlier	organic_2PMTBE	FAME_2GHz_split10_VT98.ei	Tray1,VT98:16	Agilent GCQTOF		Ok	TRUE	Ok	FALSE	67	0.5	0.5	Thomsons	15.144	15.1372	MSrep_1	split
HepG2	MIC26KO-H	2	3	10000	17:1	17:0	34616.1	368617	0.0939079	313.026	No outlier	organic_2PMTBE	FAME_2GHz_split10_VT98.ei	Tray1,VT98:17	Agilent GCQTOF		Ok	TRUE	Ok	FALSE	67	0.5	0.5	Thomsons	15.144	15.1211	MSrep_1	split
HepG2	MIC26KO-H	3	3	10000	17:1	17:0	31850.3	1.42075e+06	0.022418	74.7266	No outlier	organic_2PMTBE	FAME_2GHz_split10_VT98.ei	Tray1,VT98:18	Agilent GCQTOF		ISTD to high	TRUE	Ok	FALSE	67	0.5	0.5	Thomsons	15.144	15.1339	MSrep_1	split
HepG2	MIC26KO-H	4	3	10000	17:1	17:0	35869.8	379421	0.0945383	315.128	No outlier	organic_2PMTBE	FAME_2GHz_split10_VT98.ei	Tray1,VT98:19	Agilent GCQTOF		Ok	TRUE	Ok	FALSE	67	0.5	0.5	Thomsons	15.144	15.139	MSrep_1	split
HepG2	WT-N	1	3.7	10000	22:1	17:0	54045.8	458403	0.1179	318.65	No outlier	organic_2PMTBE	FAME_2GHz_split10_VT98.ei	Tray1,VT98:4	Agilent GCQTOF		Ok	TRUE	Ok	FALSE	67	0.5	0.5	Thomsons	24.28	24.2793	MSrep_2	split
HepG2	WT-N	2	3.7	10000	22:1	17:0	25527.9	388691	0.0656765	177.504	No outlier	organic_2PMTBE	FAME_2GHz_split10_VT98.ei	Tray1,VT98:5	Agilent GCQTOF		Ok	TRUE	Ok	FALSE	67	0.5	0.5	Thomsons	24.28	24.2824	MSrep_3	split
HepG2	WT-N	3	3.7	10000	22:1	17:0	55199.9	410744	0.13439	363.217	No outlier	organic_2PMTBE	FAME_2GHz_split10_VT98.ei	Tray1,VT98:6	Agilent GCQTOF		Ok	TRUE	Ok	FALSE	67	0.5	0.5	Thomsons	24.28	24.2816	MSrep_4	split
HepG2	WT-N	4	3.7	10000	22:1	17:0	66605.1	333354	0.199803	540.008	IQR_1.5_outlier	organic_2PMTBE	FAME_2GHz_split10_VT98.ei	Tray1,VT98:7	Agilent GCQTOF		Ok	TRUE	Ok	FALSE	67	0.5	0.5	Thomsons	24.28	24.2787	MSrep_1	split
HepG2	WT-H	1	3.9	10000	22:1	17:0	31021.4	288179	0.107647	276.017	No outlier	organic_2PMTBE	FAME_2GHz_split10_VT98.ei	Tray1,VT98:8	Agilent GCQTOF		Ok	TRUE	Ok	FALSE	67	0.5	0.5	Thomsons	24.28	24.2796	MSrep_1	split
HepG2	WT-H	2	3.9	10000	22:1	17:0	42399.7	386299	0.109759	281.433	No outlier	organic_2PMTBE	FAME_2GHz_split10_VT98.ei	Tray1,VT98:9	Agilent GCQTOF		Ok	TRUE	Ok	FALSE	67	0.5	0.5	Thomsons	24.28	24.282	MSrep_2	split
HepG2	WT-H	3	3.9	10000	22:1	17:0	31314.2	381406	0.0821022	210.519	No outlier	organic_2PMTBE	FAME_2GHz_split10_VT98.ei	Tray1,VT98:10	Agilent GCQTOF		Ok	TRUE	Ok	FALSE	67	0.5	0.5	Thomsons	24.28	24.2821	MSrep_1	split
HepG2	WT-H	4	3.9	10000	22:1	17:0	30893.6	365500	0.0845241	216.729	No outlier	organic_2PMTBE	FAME_2GHz_split10_VT98.ei	Tray1,VT98:11	Agilent GCQTOF		Ok	TRUE	Ok	FALSE	67	0.5	0.5	Thomsons	24.28	24.2819	MSrep_1	split
HepG2	MIC26KO-N	1	3.2	10000	22:1	17:0	34998.9	375372	0.093238	291.369	No outlier	organic_2PMTBE	FAME_2GHz_split10_VT98.ei	Tray1,VT98:12	Agilent GCQTOF		Ok	TRUE	Ok	FALSE	67	0.5	0.5	Thomsons	24.28	24.2828	MSrep_1	split
HepG2	MIC26KO-N	2	3.2	10000	22:1	17:0	31604.7	367793	0.0859307	268.533	No outlier	organic_2PMTBE	FAME_2GHz_split10_VT98.ei	Tray1,VT98:13	Agilent GCQTOF		Ok	TRUE	Ok	FALSE	67	0.5	0.5	Thomsons	24.28	24.2822	MSrep_1	split
HepG2	MIC26KO-N	3	3.2	10000	22:1	17:0	34478.9	312232	0.110427	345.085	No outlier	organic_2PMTBE	FAME_2GHz_split10_VT98.ei	Tray1,VT98:14	Agilent GCQTOF		Ok	TRUE	Ok	FALSE	67	0.5	0.5	Thomsons	24.28	24.2814	MSrep_1	split
HepG2	MIC26KO-N	4	3.2	10000	22:1	17:0	97480.6	383115	0.254442	795.133	IQR_1.5_outlier	organic_2PMTBE	FAME_2GHz_split10_VT98.ei	Tray1,VT98:15	Agilent GCQTOF		Ok	TRUE	Ok	FALSE	67	0.5	0.5	Thomsons	24.28	24.28	MSrep_1	split
HepG2	MIC26KO-H	1	3	10000	22:1	17:0	21742	354628	0.0613093	204.364	No outlier	organic_2PMTBE	FAME_2GHz_split10_VT98.ei	Tray1,VT98:16	Agilent GCQTOF		Ok	TRUE	Ok	FALSE	67	0.5	0.5	Thomsons	24.28	24.2821	MSrep_1	split
HepG2	MIC26KO-H	2	3	10000	22:1	17:0	33316.8	368617	0.0903831	301.277	No outlier	organic_2PMTBE	FAME_2GHz_split10_VT98.ei	Tray1,VT98:17	Agilent GCQTOF		Ok	TRUE	Ok	FALSE	67	0.5	0.5	Thomsons	24.28	24.2626	MSrep_1	split
HepG2	MIC26KO-H	3	3	10000	22:1	17:0	25673.8	1.42075e+06	0.0180706	60.2355	No outlier	organic_2PMTBE	FAME_2GHz_split10_VT98.ei	Tray1,VT98:18	Agilent GCQTOF		ISTD to high	TRUE	Ok	FALSE	67	0.5	0.5	Thomsons	24.28	24.2822	MSrep_1	split
HepG2	MIC26KO-H	4	3	10000	22:1	17:0	61330.4	379421	0.161642	538.807	IQR_1.5_outlier	organic_2PMTBE	FAME_2GHz_split10_VT98.ei	Tray1,VT98:19	Agilent GCQTOF		Ok	TRUE	Ok	FALSE	67	0.5	0.5	Thomsons	24.28	24.2805	MSrep_1	split
HepG2	WT-N	1	3.7	10000	18:1_b	17:0	959617	458403	2.09339	5657.82	No outlier	organic_2PMTBE	FAME_2GHz_split10_VT98.ei	Tray1,VT98:4	Agilent GCQTOF		Ok	TRUE	Ok	FALSE	87	0.5	0.5	Thomsons	17.54	17.5361	MSrep_2	split
HepG2	WT-N	2	3.7	10000	18:1_b	17:0	819556	388691	2.1085	5698.66	No outlier	organic_2PMTBE	FAME_2GHz_split10_VT98.ei	Tray1,VT98:5	Agilent GCQTOF		Ok	TRUE	Ok	FALSE	87	0.5	0.5	Thomsons	17.54	17.5359	MSrep_3	split
HepG2	WT-N	3	3.7	10000	18:1_b	17:0	956502	410744	2.32871	6293.8	IQR_1.5_outlier	organic_2PMTBE	FAME_2GHz_split10_VT98.ei	Tray1,VT98:6	Agilent GCQTOF		Ok	TRUE	Ok	FALSE	87	0.5	0.5	Thomsons	17.54	17.5385	MSrep_4	split
HepG2	WT-N	4	3.7	10000	18:1_b	17:0	655614	333354	1.96672	5315.46	No outlier	organic_2PMTBE	FAME_2GHz_split10_VT98.ei	Tray1,VT98:7	Agilent GCQTOF		Ok	TRUE	Ok	FALSE	87	0.5	0.5	Thomsons	17.54	17.5355	MSrep_1	split
HepG2	WT-H	1	3.9	10000	18:1_b	17:0	1.05233e+06	288179	3.65165	9363.2	No outlier	organic_2PMTBE	FAME_2GHz_split10_VT98.ei	Tray1,VT98:8	Agilent GCQTOF		Ok	TRUE	Ok	FALSE	87	0.5	0.5	Thomsons	17.54	17.5365	MSrep_1	split
HepG2	WT-H	2	3.9	10000	18:1_b	17:0	1.43752e+06	386299	3.72127	9541.72	No outlier	organic_2PMTBE	FAME_2GHz_split10_VT98.ei	Tray1,VT98:9	Agilent GCQTOF		Ok	TRUE	Ok	FALSE	87	0.5	0.5	Thomsons	17.54	17.5389	MSrep_2	split
HepG2	WT-H	3	3.9	10000	18:1_b	17:0	1.22502e+06	381406	3.21184	8235.5	No outlier	organic_2PMTBE	FAME_2GHz_split10_VT98.ei	Tray1,VT98:10	Agilent GCQTOF		Ok	TRUE	Ok	FALSE	87	0.5	0.5	Thomsons	17.54	17.5389	MSrep_1	split
HepG2	WT-H	4	3.9	10000	18:1_b	17:0	1.46619e+06	365500	4.01146	10285.8	IQR_1.5_outlier	organic_2PMTBE	FAME_2GHz_split10_VT98.ei	Tray1,VT98:11	Agilent GCQTOF		Ok	TRUE	Ok	FALSE	87	0.5	0.5	Thomsons	17.54	17.5388	MSrep_1	split
HepG2	MIC26KO-N	1	3.2	10000	18:1_b	17:0	723183	375372	1.92658	6020.55	No outlier	organic_2PMTBE	FAME_2GHz_split10_VT98.ei	Tray1,VT98:12	Agilent GCQTOF		Ok	TRUE	Ok	FALSE	87	0.5	0.5	Thomsons	17.54	17.5363	MSrep_1	split
HepG2	MIC26KO-N	2	3.2	10000	18:1_b	17:0	712587	367793	1.93747	6054.6	No outlier	organic_2PMTBE	FAME_2GHz_split10_VT98.ei	Tray1,VT98:13	Agilent GCQTOF		Ok	TRUE	Ok	FALSE	87	0.5	0.5	Thomsons	17.54	17.5357	MSrep_1	split
HepG2	MIC26KO-N	3	3.2	10000	18:1_b	17:0	659307	312232	2.11159	6598.73	IQR_1.5_outlier	organic_2PMTBE	FAME_2GHz_split10_VT98.ei	Tray1,VT98:14	Agilent GCQTOF		Ok	TRUE	Ok	FALSE	87	0.5	0.5	Thomsons	17.54	17.5349	MSrep_1	split
HepG2	MIC26KO-N	4	3.2	10000	18:1_b	17:0	762975	383115	1.99151	6223.46	No outlier	organic_2PMTBE	FAME_2GHz_split10_VT98.ei	Tray1,VT98:15	Agilent GCQTOF		Ok	TRUE	Ok	FALSE	87	0.5	0.5	Thomsons	17.54	17.5335	MSrep_1	split
HepG2	MIC26KO-H	1	3	10000	18:1_b	17:0	674486	354628	1.90195	6339.84	No outlier	organic_2PMTBE	FAME_2GHz_split10_VT98.ei	Tray1,VT98:16	Agilent GCQTOF		Ok	TRUE	Ok	FALSE	87	0.5	0.5	Thomsons	17.54	17.5356	MSrep_1	split
HepG2	MIC26KO-H	2	3	10000	18:1_b	17:0	700730	368617	1.90097	6336.57	No outlier	organic_2PMTBE	FAME_2GHz_split10_VT98.ei	Tray1,VT98:17	Agilent GCQTOF		Ok	TRUE	Ok	FALSE	87	0.5	0.5	Thomsons	17.54	17.5161	MSrep_1	split
HepG2	MIC26KO-H	3	3	10000	18:1_b	17:0	674302	1.42075e+06	0.474611	1582.04	No outlier	organic_2PMTBE	FAME_2GHz_split10_VT98.ei	Tray1,VT98:18	Agilent GCQTOF		ISTD to high	TRUE	Ok	FALSE	87	0.5	0.5	Thomsons	17.54	17.5323	MSrep_1	split
HepG2	MIC26KO-H	4	3	10000	18:1_b	17:0	752247	379421	1.98262	6608.73	No outlier	organic_2PMTBE	FAME_2GHz_split10_VT98.ei	Tray1,VT98:19	Agilent GCQTOF		Ok	TRUE	Ok	FALSE	87	0.5	0.5	Thomsons	17.54	17.534	MSrep_1	split
HepG2	WT-N	1	3.7	10000	22:0	17:0	28352.8	458403	0.0618513	167.166	No outlier	organic_2PMTBE	FAME_2GHz_split10_VT98.ei	Tray1,VT98:4	Agilent GCQTOF		Ok	TRUE	Ok	FALSE	87.044	0.5	0.5	Thomsons	24.47	24.4445	MSrep_2	split
HepG2	WT-N	2	3.7	10000	22:0	17:0	19068.9	388691	0.0490593	132.593	No outlier	organic_2PMTBE	FAME_2GHz_split10_VT98.ei	Tray1,VT98:5	Agilent GCQTOF		Ok	TRUE	Ok	FALSE	87.044	0.5	0.5	Thomsons	24.47	24.4443	MSrep_3	split
HepG2	WT-N	3	3.7	10000	22:0	17:0	22688.4	410744	0.0552374	149.29	No outlier	organic_2PMTBE	FAME_2GHz_split10_VT98.ei	Tray1,VT98:6	Agilent GCQTOF		Ok	TRUE	Ok	FALSE	87.044	0.5	0.5	Thomsons	24.47	24.4469	MSrep_4	split
HepG2	WT-N	4	3.7	10000	22:0	17:0	21895.8	333354	0.0656834	177.523	No outlier	organic_2PMTBE	FAME_2GHz_split10_VT98.ei	Tray1,VT98:7	Agilent GCQTOF		Ok	TRUE	Ok	FALSE	87.044	0.5	0.5	Thomsons	24.47	24.444	MSrep_1	split
HepG2	WT-H	1	3.9	10000	22:0	17:0	26062.4	288179	0.0904383	231.893	No outlier	organic_2PMTBE	FAME_2GHz_split10_VT98.ei	Tray1,VT98:8	Agilent GCQTOF		Ok	TRUE	Ok	FALSE	87.044	0.5	0.5	Thomsons	24.47	24.4449	MSrep_1	split
HepG2	WT-H	2	3.9	10000	22:0	17:0	21464.3	386299	0.055564	142.472	No outlier	organic_2PMTBE	FAME_2GHz_split10_VT98.ei	Tray1,VT98:9	Agilent GCQTOF		Ok	TRUE	Ok	FALSE	87.044	0.5	0.5	Thomsons	24.47	24.4439	MSrep_2	split
HepG2	WT-H	3	3.9	10000	22:0	17:0	34337.7	381406	0.0900295	230.845	No outlier	organic_2PMTBE	FAME_2GHz_split10_VT98.ei	Tray1,VT98:10	Agilent GCQTOF		Ok	TRUE	Ok	FALSE	87.044	0.5	0.5	Thomsons	24.47	24.444	MSrep_1	split
HepG2	WT-H	4	3.9	10000	22:0	17:0	39736.1	365500	0.108717	278.761	IQR_1.5_outlier	organic_2PMTBE	FAME_2GHz_split10_VT98.ei	Tray1,VT98:11	Agilent GCQTOF		Ok	TRUE	Ok	FALSE	87.044	0.5	0.5	Thomsons	24.47	24.4472	MSrep_1	split
HepG2	MIC26KO-N	1	3.2	10000	22:0	17:0	29801.6	375372	0.0793922	248.101	No outlier	organic_2PMTBE	FAME_2GHz_split10_VT98.ei	Tray1,VT98:12	Agilent GCQTOF		Ok	TRUE	Ok	FALSE	87.044	0.5	0.5	Thomsons	24.47	24.4447	MSrep_1	split
HepG2	MIC26KO-N	2	3.2	10000	22:0	17:0	24609.8	367793	0.0669123	209.101	No outlier	organic_2PMTBE	FAME_2GHz_split10_VT98.ei	Tray1,VT98:13	Agilent GCQTOF		Ok	TRUE	Ok	FALSE	87.044	0.5	0.5	Thomsons	24.47	24.4475	MSrep_1	split
HepG2	MIC26KO-N	3	3.2	10000	22:0	17:0	23693	312232	0.0758828	237.134	No outlier	organic_2PMTBE	FAME_2GHz_split10_VT98.ei	Tray1,VT98:14	Agilent GCQTOF		Ok	TRUE	Ok	FALSE	87.044	0.5	0.5	Thomsons	24.47	24.4468	MSrep_1	split
HepG2	MIC26KO-N	4	3.2	10000	22:0	17:0	35228.7	383115	0.0919535	287.355	IQR_1.5_outlier	organic_2PMTBE	FAME_2GHz_split10_VT98.ei	Tray1,VT98:15	Agilent GCQTOF		Ok	TRUE	Ok	FALSE	87.044	0.5	0.5	Thomsons	24.47	24.4453	MSrep_1	split
HepG2	MIC26KO-H	1	3	10000	22:0	17:0	21527.1	354628	0.0607033	202.344	No outlier	organic_2PMTBE	FAME_2GHz_split10_VT98.ei	Tray1,VT98:16	Agilent GCQTOF		Ok	TRUE	Ok	FALSE	87.044	0.5	0.5	Thomsons	24.47	24.444	MSrep_1	split
HepG2	MIC26KO-H	2	3	10000	22:0	17:0	20072.9	368617	0.0544547	181.516	No outlier	organic_2PMTBE	FAME_2GHz_split10_VT98.ei	Tray1,VT98:17	Agilent GCQTOF		Ok	TRUE	Ok	FALSE	87.044	0.5	0.5	Thomsons	24.47	24.4279	MSrep_1	split
HepG2	MIC26KO-H	3	3	10000	22:0	17:0	17029.7	1.42075e+06	0.0119865	39.9549	No outlier	organic_2PMTBE	FAME_2GHz_split10_VT98.ei	Tray1,VT98:18	Agilent GCQTOF		ISTD to high	TRUE	Ok	FALSE	87.044	0.5	0.5	Thomsons	24.47	24.4441	MSrep_1	split
HepG2	MIC26KO-H	4	3	10000	22:0	17:0	24960.8	379421	0.0657866	219.289	No outlier	organic_2PMTBE	FAME_2GHz_split10_VT98.ei	Tray1,VT98:19	Agilent GCQTOF		Ok	TRUE	Ok	FALSE	87.044	0.5	0.5	Thomsons	24.47	24.4458	MSrep_1	split
HepG2	WT-N	1	3.7	10000	UK_10.61	17:0	65616.3	458403	0.143141	386.868	No outlier	organic_2PMTBE	FAME_2GHz_split10_VT98.ei	Tray1,VT98:4	Agilent GCQTOF		Ok	TRUE	Ok	FALSE	87	0.5	0.5	Thomsons	10.61	10.6041	MSrep_2	split
HepG2	WT-N	2	3.7	10000	UK_10.61	17:0	58797.9	388691	0.151271	408.842	No outlier	organic_2PMTBE	FAME_2GHz_split10_VT98.ei	Tray1,VT98:5	Agilent GCQTOF		Ok	TRUE	Ok	FALSE	87	0.5	0.5	Thomsons	10.61	10.6072	MSrep_3	split
HepG2	WT-N	3	3.7	10000	UK_10.61	17:0	64926.3	410744	0.15807	427.217	IQR_1.5_outlier	organic_2PMTBE	FAME_2GHz_split10_VT98.ei	Tray1,VT98:6	Agilent GCQTOF		Ok	TRUE	Ok	FALSE	87	0.5	0.5	Thomsons	10.61	10.6064	MSrep_4	split
HepG2	WT-N	4	3.7	10000	UK_10.61	17:0	48171.1	333354	0.144504	390.552	No outlier	organic_2PMTBE	FAME_2GHz_split10_VT98.ei	Tray1,VT98:7	Agilent GCQTOF		Ok	TRUE	Ok	FALSE	87	0.5	0.5	Thomsons	10.61	10.6069	MSrep_1	split
HepG2	WT-H	1	3.9	10000	UK_10.61	17:0	39763.3	288179	0.137981	353.799	No outlier	organic_2PMTBE	FAME_2GHz_split10_VT98.ei	Tray1,VT98:8	Agilent GCQTOF		Ok	TRUE	Ok	TRUE	87	0.5	0.5	Thomsons	10.61	10.6045	MSrep_1	split
HepG2	WT-H	2	3.9	10000	UK_10.61	17:0	51611.5	386299	0.133605	342.576	No outlier	organic_2PMTBE	FAME_2GHz_split10_VT98.ei	Tray1,VT98:9	Agilent GCQTOF		Ok	TRUE	Ok	TRUE	87	0.5	0.5	Thomsons	10.61	10.6035	MSrep_2	split
HepG2	WT-H	3	3.9	10000	UK_10.61	17:0	48108.9	381406	0.126136	323.425	No outlier	organic_2PMTBE	FAME_2GHz_split10_VT98.ei	Tray1,VT98:10	Agilent GCQTOF		Ok	TRUE	Ok	TRUE	87	0.5	0.5	Thomsons	10.61	10.6035	MSrep_1	split
HepG2	WT-H	4	3.9	10000	UK_10.61	17:0	55963.3	365500	0.153114	392.6	IQR_1.5_outlier	organic_2PMTBE	FAME_2GHz_split10_VT98.ei	Tray1,VT98:11	Agilent GCQTOF		Ok	TRUE	Ok	TRUE	87	0.5	0.5	Thomsons	10.61	10.6068	MSrep_1	split
HepG2	MIC26KO-N	1	3.2	10000	UK_10.61	17:0	26903.7	375372	0.0716722	223.975	No outlier	organic_2PMTBE	FAME_2GHz_split10_VT98.ei	Tray1,VT98:12	Agilent GCQTOF		Ok	TRUE	Ok	FALSE	87	0.5	0.5	Thomsons	10.61	10.6043	MSrep_1	split
HepG2	MIC26KO-N	2	3.2	10000	UK_10.61	17:0	28876.6	367793	0.0785133	245.354	No outlier	organic_2PMTBE	FAME_2GHz_split10_VT98.ei	Tray1,VT98:13	Agilent GCQTOF		Ok	TRUE	Ok	FALSE	87	0.5	0.5	Thomsons	10.61	10.6037	MSrep_1	split
HepG2	MIC26KO-N	3	3.2	10000	UK_10.61	17:0	26519.2	312232	0.0849342	265.419	IQR_1.5_outlier	organic_2PMTBE	FAME_2GHz_split10_VT98.ei	Tray1,VT98:14	Agilent GCQTOF		Ok	TRUE	Ok	FALSE	87	0.5	0.5	Thomsons	10.61	10.6029	MSrep_1	split
HepG2	MIC26KO-N	4	3.2	10000	UK_10.61	17:0	26710.5	383115	0.0697194	217.873	No outlier	organic_2PMTBE	FAME_2GHz_split10_VT98.ei	Tray1,VT98:15	Agilent GCQTOF		Ok	TRUE	Ok	FALSE	87	0.5	0.5	Thomsons	10.61	10.6048	MSrep_1	split
HepG2	MIC26KO-H	1	3	10000	UK_10.61	17:0	26378	354628	0.0743821	247.94	No outlier	organic_2PMTBE	FAME_2GHz_split10_VT98.ei	Tray1,VT98:16	Agilent GCQTOF		Ok	TRUE	Ok	TRUE	87	0.5	0.5	Thomsons	10.61	10.6069	MSrep_1	split
HepG2	MIC26KO-H	2	3	10000	UK_10.61	17:0	25407.7	368617	0.068927	229.757	No outlier	organic_2PMTBE	FAME_2GHz_split10_VT98.ei	Tray1,VT98:17	Agilent GCQTOF		Ok	TRUE	Ok	TRUE	87	0.5	0.5	Thomsons	10.61	10.5874	MSrep_1	split
HepG2	MIC26KO-H	3	3	10000	UK_10.61	17:0	655837	1.42075e+06	0.461615	1538.72	IQR_1.5_outlier	organic_2PMTBE	FAME_2GHz_split10_VT98.ei	Tray1,VT98:18	Agilent GCQTOF		ISTD to high	TRUE	Ok	FALSE	87	0.5	0.5	Thomsons	10.61	9.80082	MSrep_1	split
HepG2	MIC26KO-H	4	3	10000	UK_10.61	17:0	29484.2	379421	0.0777085	259.028	No outlier	organic_2PMTBE	FAME_2GHz_split10_VT98.ei	Tray1,VT98:19	Agilent GCQTOF		Ok	TRUE	Ok	TRUE	87	0.5	0.5	Thomsons	10.61	10.6054	MSrep_1	split
HepG2	WT-N	1	3.7	10000	14:0	17:0	699758	458403	1.52651	4125.71	No outlier	organic_2PMTBE	FAME_2GHz_split10_VT98.ei	Tray1,VT98:4	Agilent GCQTOF		Ok	TRUE	Ok	FALSE	87	0.5	0.5	Thomsons	9.8	9.80127	MSrep_2	split
HepG2	WT-N	2	3.7	10000	14:0	17:0	585659	388691	1.50675	4072.29	No outlier	organic_2PMTBE	FAME_2GHz_split10_VT98.ei	Tray1,VT98:5	Agilent GCQTOF		Ok	TRUE	Ok	FALSE	87	0.5	0.5	Thomsons	9.8	9.80102	MSrep_3	split
HepG2	WT-N	3	3.7	10000	14:0	17:0	653828	410744	1.59182	4302.2	IQR_1.5_outlier	organic_2PMTBE	FAME_2GHz_split10_VT98.ei	Tray1,VT98:6	Agilent GCQTOF		Ok	TRUE	Ok	FALSE	87	0.5	0.5	Thomsons	9.8	9.8036	MSrep_4	split
HepG2	WT-N	4	3.7	10000	14:0	17:0	504014	333354	1.51195	4086.34	No outlier	organic_2PMTBE	FAME_2GHz_split10_VT98.ei	Tray1,VT98:7	Agilent GCQTOF		Ok	TRUE	Ok	FALSE	87	0.5	0.5	Thomsons	9.8	9.80405	MSrep_1	split
HepG2	WT-H	1	3.9	10000	14:0	17:0	951071	288179	3.30028	8462.26	No outlier	organic_2PMTBE	FAME_2GHz_split10_VT98.ei	Tray1,VT98:8	Agilent GCQTOF		Ok	TRUE	Ok	FALSE	87	0.5	0.5	Thomsons	9.8	9.80165	MSrep_1	split
HepG2	WT-H	2	3.9	10000	14:0	17:0	1.21725e+06	386299	3.15106	8079.65	No outlier	organic_2PMTBE	FAME_2GHz_split10_VT98.ei	Tray1,VT98:9	Agilent GCQTOF		Ok	TRUE	Ok	FALSE	87	0.5	0.5	Thomsons	9.8	9.80402	MSrep_2	split
HepG2	WT-H	3	3.9	10000	14:0	17:0	1.21163e+06	381406	3.17676	8145.54	No outlier	organic_2PMTBE	FAME_2GHz_split10_VT98.ei	Tray1,VT98:10	Agilent GCQTOF		Ok	TRUE	Ok	FALSE	87	0.5	0.5	Thomsons	9.8	9.8007	MSrep_1	split
HepG2	WT-H	4	3.9	10000	14:0	17:0	1.30748e+06	365500	3.57723	9172.38	IQR_1.5_outlier	organic_2PMTBE	FAME_2GHz_split10_VT98.ei	Tray1,VT98:11	Agilent GCQTOF		Ok	TRUE	Ok	FALSE	87	0.5	0.5	Thomsons	9.8	9.80395	MSrep_1	split
HepG2	MIC26KO-N	1	3.2	10000	14:0	17:0	491328	375372	1.30891	4090.34	No outlier	organic_2PMTBE	FAME_2GHz_split10_VT98.ei	Tray1,VT98:12	Agilent GCQTOF		Ok	TRUE	Ok	FALSE	87	0.5	0.5	Thomsons	9.8	9.80483	MSrep_1	split
HepG2	MIC26KO-N	2	3.2	10000	14:0	17:0	467088	367793	1.26998	3968.67	No outlier	organic_2PMTBE	FAME_2GHz_split10_VT98.ei	Tray1,VT98:13	Agilent GCQTOF		Ok	TRUE	Ok	FALSE	87	0.5	0.5	Thomsons	9.8	9.80425	MSrep_1	split
HepG2	MIC26KO-N	3	3.2	10000	14:0	17:0	435179	312232	1.39377	4355.52	IQR_1.5_outlier	organic_2PMTBE	FAME_2GHz_split10_VT98.ei	Tray1,VT98:14	Agilent GCQTOF		Ok	TRUE	Ok	FALSE	87	0.5	0.5	Thomsons	9.8	9.8001	MSrep_1	split
HepG2	MIC26KO-N	4	3.2	10000	14:0	17:0	480840	383115	1.25508	3922.13	No outlier	organic_2PMTBE	FAME_2GHz_split10_VT98.ei	Tray1,VT98:15	Agilent GCQTOF		Ok	TRUE	Ok	FALSE	87	0.5	0.5	Thomsons	9.8	9.802	MSrep_1	split
HepG2	MIC26KO-H	1	3	10000	14:0	17:0	691955	354628	1.95121	6504.04	No outlier	organic_2PMTBE	FAME_2GHz_split10_VT98.ei	Tray1,VT98:16	Agilent GCQTOF		Ok	TRUE	Ok	FALSE	87	0.5	0.5	Thomsons	9.8	9.80075	MSrep_1	split
HepG2	MIC26KO-H	2	3	10000	14:0	17:0	699445	368617	1.89748	6324.94	No outlier	organic_2PMTBE	FAME_2GHz_split10_VT98.ei	Tray1,VT98:17	Agilent GCQTOF		Ok	TRUE	Ok	FALSE	87	0.5	0.5	Thomsons	9.8	9.7846	MSrep_1	split
HepG2	MIC26KO-H	3	3	10000	14:0	17:0	658925	1.42075e+06	0.463788	1545.96	No outlier	organic_2PMTBE	FAME_2GHz_split10_VT98.ei	Tray1,VT98:18	Agilent GCQTOF		ISTD to high	TRUE	Ok	FALSE	87	0.5	0.5	Thomsons	9.8	9.80082	MSrep_1	split
HepG2	MIC26KO-H	4	3	10000	14:0	17:0	733631	379421	1.93355	6445.18	No outlier	organic_2PMTBE	FAME_2GHz_split10_VT98.ei	Tray1,VT98:19	Agilent GCQTOF		Ok	TRUE	Ok	FALSE	87	0.5	0.5	Thomsons	9.8	9.80253	MSrep_1	split
HepG2	WT-N	1	3.7	10000	20:1_a	17:0	20759	458403	0.0452856	122.393	No outlier	organic_2PMTBE	FAME_2GHz_split10_VT98.ei	Tray1,VT98:4	Agilent GCQTOF		Ok	TRUE	Ok	FALSE	67	0.5	0.5	Thomsons	22.204	22.2013	MSrep_2	split
HepG2	WT-N	2	3.7	10000	20:1_a	17:0	21694.2	388691	0.0558134	150.847	IQR_1.5_outlier	organic_2PMTBE	FAME_2GHz_split10_VT98.ei	Tray1,VT98:5	Agilent GCQTOF		Ok	TRUE	Ok	FALSE	67	0.5	0.5	Thomsons	22.204	22.2011	MSrep_3	split
HepG2	WT-N	3	3.7	10000	20:1_a	17:0	12679.9	410744	0.0308706	83.4342	No outlier	organic_2PMTBE	FAME_2GHz_split10_VT98.ei	Tray1,VT98:6	Agilent GCQTOF		Ok	TRUE	Ok	FALSE	67	0.5	0.5	Thomsons	22.204	22.2003	MSrep_4	split
HepG2	WT-N	4	3.7	10000	20:1_a	17:0	13594.6	333354	0.0407812	110.219	No outlier	organic_2PMTBE	FAME_2GHz_split10_VT98.ei	Tray1,VT98:7	Agilent GCQTOF		Ok	TRUE	Ok	FALSE	67	0.5	0.5	Thomsons	22.204	22.2007	MSrep_1	split
HepG2	WT-H	1	3.9	10000	20:1_a	17:0	37748.1	288179	0.130988	335.868	No outlier	organic_2PMTBE	FAME_2GHz_split10_VT98.ei	Tray1,VT98:8	Agilent GCQTOF		Ok	TRUE	Ok	FALSE	67	0.5	0.5	Thomsons	22.204	22.2017	MSrep_1	split
HepG2	WT-H	2	3.9	10000	20:1_a	17:0	52068.1	386299	0.134787	345.607	No outlier	organic_2PMTBE	FAME_2GHz_split10_VT98.ei	Tray1,VT98:9	Agilent GCQTOF		Ok	TRUE	Ok	FALSE	67	0.5	0.5	Thomsons	22.204	22.2007	MSrep_2	split
HepG2	WT-H	3	3.9	10000	20:1_a	17:0	48468.1	381406	0.127077	325.84	No outlier	organic_2PMTBE	FAME_2GHz_split10_VT98.ei	Tray1,VT98:10	Agilent GCQTOF		Ok	TRUE	Ok	FALSE	67	0.5	0.5	Thomsons	22.204	22.2008	MSrep_1	split
HepG2	WT-H	4	3.9	10000	20:1_a	17:0	56999.6	365500	0.155949	399.87	IQR_1.5_outlier	organic_2PMTBE	FAME_2GHz_split10_VT98.ei	Tray1,VT98:11	Agilent GCQTOF		Ok	TRUE	Ok	FALSE	67	0.5	0.5	Thomsons	22.204	22.2006	MSrep_1	split
HepG2	MIC26KO-N	1	3.2	10000	20:1_a	17:0	26995.4	375372	0.0719163	224.738	No outlier	organic_2PMTBE	FAME_2GHz_split10_VT98.ei	Tray1,VT98:12	Agilent GCQTOF		Ok	TRUE	Ok	FALSE	67	0.5	0.5	Thomsons	22.204	22.2015	MSrep_1	split
HepG2	MIC26KO-N	2	3.2	10000	20:1_a	17:0	19306.8	367793	0.0524937	164.043	No outlier	organic_2PMTBE	FAME_2GHz_split10_VT98.ei	Tray1,VT98:13	Agilent GCQTOF		Ok	TRUE	Ok	FALSE	67	0.5	0.5	Thomsons	22.204	22.2009	MSrep_1	split
HepG2	MIC26KO-N	3	3.2	10000	20:1_a	17:0	21771.8	312232	0.0697297	217.905	No outlier	organic_2PMTBE	FAME_2GHz_split10_VT98.ei	Tray1,VT98:14	Agilent GCQTOF		Ok	TRUE	Ok	FALSE	67	0.5	0.5	Thomsons	22.204	22.1968	MSrep_1	split
HepG2	MIC26KO-N	4	3.2	10000	20:1_a	17:0	25618.9	383115	0.0668702	208.969	No outlier	organic_2PMTBE	FAME_2GHz_split10_VT98.ei	Tray1,VT98:15	Agilent GCQTOF		Ok	TRUE	Ok	FALSE	67	0.5	0.5	Thomsons	22.204	22.1987	MSrep_1	split
HepG2	MIC26KO-H	1	3	10000	20:1_a	17:0	28926.3	354628	0.081568	271.893	No outlier	organic_2PMTBE	FAME_2GHz_split10_VT98.ei	Tray1,VT98:16	Agilent GCQTOF		Ok	TRUE	Ok	FALSE	67	0.5	0.5	Thomsons	22.204	22.2008	MSrep_1	split
HepG2	MIC26KO-H	2	3	10000	20:1_a	17:0	25511.3	368617	0.069208	230.693	No outlier	organic_2PMTBE	FAME_2GHz_split10_VT98.ei	Tray1,VT98:17	Agilent GCQTOF		Ok	TRUE	Ok	FALSE	67	0.5	0.5	Thomsons	22.204	22.1847	MSrep_1	split
HepG2	MIC26KO-H	3	3	10000	20:1_a	17:0	30106.1	1.42075e+06	0.0211904	70.6346	No outlier	organic_2PMTBE	FAME_2GHz_split10_VT98.ei	Tray1,VT98:18	Agilent GCQTOF		ISTD to high	TRUE	Ok	FALSE	67	0.5	0.5	Thomsons	22.204	22.1975	MSrep_1	split
HepG2	MIC26KO-H	4	3	10000	20:1_a	17:0	37532	379421	0.0989193	329.731	No outlier	organic_2PMTBE	FAME_2GHz_split10_VT98.ei	Tray1,VT98:19	Agilent GCQTOF		Ok	TRUE	Ok	FALSE	67	0.5	0.5	Thomsons	22.204	22.1992	MSrep_1	split
