# Supplementary material for: Mitochondrial apolipoprotein MIC26 is a metabolic rheostat regulating central cellular fuel pathways
Source: Life Sci Alliance. 2024 Oct 11;7(12):e202403038. doi: 10.26508/lsa.202403038 (PMC11472510; doi:10.26508/lsa.202403038)
Supplement: Supplementary file 8 [file LSA-2024-03038_TableS3.xlsx]

## Sheet: Proteins
Gene description													Abundance Ratio				Abundance Ratio Adj. P-Value				Mean Abundances				Total measured abundances per group																				Technical Data
Accession	Description	Biological Process	Cellular Component	Molecular Function	Entrez Gene ID	Ensembl Gene ID	Gene Symbol	Gene ID	Reactome Pathways	KEGG Pathways	WikiPathways	# Protein Pathway Groups	Abundance Ratio: (MIC26 KO, H) / (MIC26 KO, N)	Abundance Ratio: (MIC26 KO, H) / (WT, H)	Abundance Ratio: (MIC26KO, N) / (WT, N)	Abundance Ratio: (WT, H) / (WT, N)	Abundance Ratio Adj. P-Value: (MIC26 KO, H) / (MIC26 KO, N)	Abundance Ratio Adj. P-Value: (MIC26 KO, H) / (WT, H)	Abundance Ratio Adj. P-Value: (MIC26KO, N) / (WT, N)	Abundance Ratio Adj. P-Value: (WT, H) / (WT, N)	Abundances (Grouped): MIC26 KO, H	Abundances (Grouped): MIC26 KO, N	Abundances (Grouped): WT, H	Abundances (Grouped): WT, N	Abundances (Normalized): N1 Sample, MIC26KO, H	Abundances (Normalized): N2 Sample, MIC26KO, H	Abundances (Normalized): N3 Sample, MIC26KO, H	Abundances (Normalized): N4 Sample, MIC26KO, H	Abundances (Normalized): N5 Sample, MIC26KO, H	Abundances (Normalized): N1, MIC26KO, N	Abundances (Normalized): N2, MIC26KO, N	Abundances (Normalized): N3, MIC26KO, N	Abundances (Normalized): N4, MIC26KO, N	Abundances (Normalized): N5, MIC26KO, N	Abundances (Normalized): N1 Sample, WT, H	Abundances (Normalized): N2 Sample, WT, H	Abundances (Normalized): N3 Sample, WT, H	Abundances (Normalized): N4 Sample, WT, H	Abundances (Normalized): N5 Sample, WT, H	Abundances (Normalized): N1 Sample, WT, N	Abundances (Normalized): N2 Sample, WT, N	Abundances (Normalized): N3 Sample, WT, N	Abundances (Normalized): N4 Sample, WT, N	Abundances (Normalized): N5 Sample, WT, N	Found in Sample: N1 Sample, MIC26KO, H	Found in Sample: N2 Sample, MIC26KO, H	Found in Sample: N3 Sample, MIC26KO, H	Found in Sample: N4 Sample, MIC26KO, H	Found in Sample: N5 Sample, MIC26KO, H
P58335	Anthrax toxin receptor 2 OS=Homo sapiens OX=9606 GN=ANTXR2 PE=1 SV=5	transport	non-structural extracellular;plasma membrane;other membranes;ER/Golgi;other cytoplasmic organelle;other cell component	other molecular function	118429	ENSG00000163297	ANTXR2	hsa:118429; P58335; Q4W5H6; Q59E98; Q5JPE9; Q86UI1; Q8N4J8; Q8NB13; Q96NC7		NOD-like receptor signaling pathway		1	0.01		1.231	0.01	1.71553e-16		0.951398	1.19386e-16		393438		1.11208e+06						287841	450917		343286	639607						583523	717338	1.90593e+06	1.15536e+06	1.11208e+06	Not Found	Not Found	Not Found	Not Found	Not Found
Q8NDF8	Terminal nucleotidyltransferase 4B OS=Homo sapiens OX=9606 GN=TENT4B PE=1 SV=2	cell cycle OR cell proliferation;DNA metabolism;RNA metabolism OR transcription;other metabolic processes;other biological processes	plasma membrane;other membranes;cytosol;nucleus;other cell component	nucleic acid binding activity;other molecular function	64282	ENSG00000121274	TENT4B	B4DV38; hsa:64282; Q8NDF8; Q9NW67; Q9Y6C0		RNA degradation		1	0.01	0.01	2.257	0.801	1.71553e-16	2.01031e-16	0.464366	0.976112		256489	88846.4	95776.7						281928			94366.4	256489	167979	36070	154050	51240.9		102415	89568.9		88749.7	138546	Not Found	Not Found	Not Found	Not Found	Not Found
P50613	Cyclin-dependent kinase 7 OS=Homo sapiens OX=9606 GN=CDK7 PE=1 SV=1	cell cycle OR cell proliferation;protein metabolism;DNA metabolism;RNA metabolism OR transcription;other metabolic processes;stress response;other biological processes	plasma membrane;other membranes;cytosol;nucleus;other cell component	kinase activity;other molecular function	1022	ENSG00000134058; ENSG00000277273	CDK7	hsa:1022; P50613; Q9BS60; Q9UE19	RUNX1 regulates transcription of genes involved in differentiation of HSCs; NoRC negatively regulates rRNA expression; RNA Polymerase I Transcription Initiation; RNA Polymerase I Promoter Escape; RNA Polymerase I Transcription Termination; Formation of TC-NER Pre-Incision Complex; Dual incision in TC-NER; Gap-filling DNA repair synthesis and ligation in TC-NER; Formation of RNA Pol II elongation …	Basal transcription factors; Nucleotide excision repair; Cell cycle	MicroRNAs in cardiomyocyte hypertrophy; Cell cycle; Cardiac hypertrophic response; Eukaryotic transcription initiation; G1 to S cell cycle control; Nucleotide excision repair; DNA repair pathways, full network; Malignant pleural mesothelioma; Nucleotide excision repair in xeroderma pigmentosum	46	0.01		100		1.71553e-16		1.19477e-16			271921											271921												Not Found	Not Found	Not Found	Not Found	Not Found
Q96CV9	Optineurin OS=Homo sapiens OX=9606 GN=OPTN PE=1 SV=3	cell organization and biogenesis;other metabolic processes;stress response;transport;signal transduction;other biological processes	other membranes;cytosol;ER/Golgi;nucleus;other cytoplasmic organelle;other cell component	other molecular function	10133	ENSG00000123240	OPTN	B3KP00; D3DRS4; D3DRS8; hsa:10133; Q5T672; Q5T673; Q5T674; Q5T675; Q7LDL9; Q8N562; Q96CV9; Q9UET9; Q9UEV4; Q9Y218	Regulation of PLK1 Activity at G2/M Transition; TBC/RABGAPs	Mitophagy; Amyotrophic lateral sclerosis; Pathways of neurodegeneration		5	0.01	0.01	100	100	1.71553e-16	2.01031e-16	1.19477e-16	1.19386e-16		115474	81710.2								293624		45412.8			81710.2									Not Found	Not Found	Not Found	Not Found	Not Found
P08590	Myosin light chain 3 OS=Homo sapiens OX=9606 GN=MYL3 PE=1 SV=3	developmental processes;other biological processes	cytosol;cytoskeleton	cytoskeletal activity;other molecular function	4634	ENSG00000160808	MYL3	B2R534; hsa:4634; P08590; Q9NRS8	Striated Muscle Contraction	Cardiac muscle contraction; Adrenergic signaling in cardiomyocytes; Apelin signaling pathway; Hypertrophic cardiomyopathy; Dilated cardiomyopathy	Striated muscle contraction pathway; Regulation of actin cytoskeleton	8	0.01	0.01	100	100	1.71553e-16	2.01031e-16	1.19477e-16	1.19386e-16		982577	546312								410360	1.87312e+06	982577				546312								High	Not Found	Not Found	Not Found	Not Found
Q96GA7	Serine dehydratase-like OS=Homo sapiens OX=9606 GN=SDSL PE=1 SV=1	other metabolic processes	cytosol	other molecular function	113675	ENSG00000139410	SDSL	hsa:113675; Q96GA7	Threonine catabolism	Glycine, serine and threonine metabolism; Cysteine and methionine metabolism; Valine, leucine and isoleucine biosynthesis; Metabolic pathways; Carbon metabolism; Biosynthesis of amino acids	Clear cell renal cell carcinoma pathways	8	0.01		100		1.71553e-16		1.19477e-16			159427								147931	159427	209559													Not Found	Not Found	Not Found	Not Found	Not Found
Q86TU7	Actin-histidine N-methyltransferase OS=Homo sapiens OX=9606 GN=SETD3 PE=1 SV=1	cell organization and biogenesis;protein metabolism;RNA metabolism OR transcription;other metabolic processes;other biological processes	nucleus;other cell component	cytoskeletal activity;other molecular function	84193	ENSG00000183576	SETD3	A0PJU3; A5PLP0; B4DZE8; hsa:84193; Q0VAQ2; Q659C0; Q86TU7; Q86TU8; Q96GY9; Q9H5U5	PKMTs methylate histone lysines		Histone modifications	2	0.01	0.01	0.539	0.469	1.71553e-16	2.01031e-16	0.731338	0.613267		219560	190881	407226						219560							190881							407226	Not Found	Not Found	Not Found	Not Found	Not Found
P31150	Rab GDP dissociation inhibitor alpha OS=Homo sapiens OX=9606 GN=GDI1 PE=1 SV=2	cell organization and biogenesis;transport;signal transduction;other biological processes	cytosol;ER/Golgi;other cell component	enzyme regulator activity;other molecular function	2664	ENSG00000203879	GDI1	hsa:2664; P31150; P50394; Q6FG50; Q7Z2G6; Q7Z2G9; Q7Z2H5; Q7Z2I6	RAB GEFs exchange GTP for GDP on RABs		Ciliary landscape; Airway smooth muscle cell contraction	3	0.01	0.01	0.899	1.155	1.71553e-16	2.01031e-16	0.992088	0.92111		183911	185544	245292							103331		1.19505e+06	183911	182239			562551	185544	153354		392349			Not Found	Not Found	Not Found	Not Found	Not Found
P04278	Sex hormone-binding globulin OS=Homo sapiens OX=9606 GN=SHBG PE=1 SV=2		non-structural extracellular	other molecular function	6462	ENSG00000129214	SHBG	B0FWH4; B4DYU0; E9PGW1; F5H5Z8; hsa:6462; I3L1N7; P04278; P14689; Q16616; Q3MIL0; Q6ISD2				0	0.01		1.324	0.01	1.71553e-16		0.921369	1.19386e-16		379907		1.18078e+06						550204	221301	2.39819e+06	379907	210080						453078	1.18078e+06	591795	2.69523e+06	1.24278e+06	Not Found	Not Found	Not Found	Not Found	Not Found
Q9BW71	HIRA-interacting protein 3 OS=Homo sapiens OX=9606 GN=HIRIP3 PE=1 SV=3	cell organization and biogenesis	nucleus		8479	ENSG00000149929	HIRIP3	H3BSR3; hsa:8479; O75707; O75708; Q9BW71			22q11.2 copy number variation syndrome; 16p11.2 proximal deletion syndrome	2	100	2.764	0.01	0.647	1.71553e-16	0.428874	1.19477e-16	0.893717	469849		169982	262603	341242	355773	620503		836213						169982								192117	358949	Peak Found	High	High	Not Found	Peak Found
Q5EBL8	PDZ domain-containing protein 11 OS=Homo sapiens OX=9606 GN=PDZD11 PE=1 SV=2	cell-cell signaling;cell organization and biogenesis;transport;other biological processes	non-structural extracellular;plasma membrane;other membranes;cytosol;other cell component	other molecular function	51248	ENSG00000120509	PDZD11	D3DVU3; hsa:51248; Q5EBL8; Q6UWE1; Q9P0Q1	Ion transport by P-type ATPases; Ion influx/efflux at host-pathogen interface; Transport of vitamins, nucleosides, and related molecules; Biotin transport and metabolism; Vitamin B5 (pantothenate) metabolism			5	0.01	0.01	1.021	0.75	1.71553e-16	2.01031e-16	0.998008	0.933553		340545	250174	333409								340545			250174		1.58436e+06		135042	446694	374450	333409	295746	292188	Not Found	Not Found	Not Found	Not Found	Not Found
Q96GD4	Aurora kinase B OS=Homo sapiens OX=9606 GN=AURKB PE=1 SV=3	cell cycle OR cell proliferation;cell organization and biogenesis;protein metabolism;other metabolic processes;developmental processes;signal transduction;other biological processes	cytosol;cytoskeleton;nucleus;other cell component	kinase activity;other molecular function	9212	ENSG00000178999	AURKB	B4DNM4; C7G533; C7G534; C7G535; D3DTR4; hsa:9212; J9JID1; O14630; O60446; O95083; Q96DV5; Q96GD4; Q9UQ46	Separation of Sister Chromatids; Resolution of Sister Chromatid Cohesion; RHO GTPases Activate Formins; EML4 and NUDC in mitotic spindle formation; SUMOylation of DNA replication proteins; APC/C:Cdh1 mediated degradation of Cdc20 and other APC/C:Cdh1 targeted proteins in late mitosis/early G1; Amplification of signal from unattached kinetochores via a MAD2 inhibitory signal; Regulation of MECP2 e…		Microtubule cytoskeleton regulation; ATM signaling in development and disease	12	100	100			1.71553e-16	2.01031e-16			412496				412496																				High	Not Found	High	Not Found	Not Found
Q9BTX1	Nucleoporin NDC1 OS=Homo sapiens OX=9606 GN=NDC1 PE=1 SV=2	cell cycle OR cell proliferation;cell organization and biogenesis;transport;other biological processes	plasma membrane;other membranes;cytoskeleton;nucleus;other cell component	other molecular function	55706	ENSG00000058804	NDC1	B4DHA3; B4DQQ5; G3XA81; hsa:55706; Q8NB76; Q9BTX1; Q9H9T6; Q9NSG3; Q9NSG4; Q9NVZ7	snRNP Assembly; Viral Messenger RNA Synthesis; Transcriptional regulation by small RNAs; SUMOylation of DNA damage response and repair proteins; ISG15 antiviral mechanism; Vpr-mediated nuclear import of PICs; tRNA processing in the nucleus; SARS-CoV-2 activates/modulates innate and adaptive immune responses; Transport of the SLBP independent Mature mRNA; Transport of the SLBP Dependant Mature mRN…	Nucleocytoplasmic transport; Amyotrophic lateral sclerosis		31	100	2.116		100	1.71553e-16	0.717805		1.19386e-16	265969		125719		607979	172655	265969	2.99144e+06	92203.8							73071.8	125719	211814							Peak Found	Peak Found	Peak Found	Peak Found	Peak Found
Q5T0D9	Tumor protein p63-regulated gene 1-like protein OS=Homo sapiens OX=9606 GN=TPRG1L PE=1 SV=1	other biological processes	other membranes;ER/Golgi;other cell component		127262	ENSG00000158109	TPRG1L	A8K1K4; hsa:127262; Q5T0D9; Q8WV04				0	0.01	0.01	0.829	0.495	1.71553e-16	2.01031e-16	0.943847	0.533452		1.23888e+06	291185	698041						715530	1.32623e+06		1.79153e+06	1.15728e+06			291185			1.60184e+06	312440	629912		773539	Not Found	Not Found	Not Found	Not Found	Not Found
Q03001	Dystonin OS=Homo sapiens OX=9606 GN=DST PE=1 SV=4	cell adhesion;cell organization and biogenesis;stress response;transport;signal transduction;other biological processes	extracellular matrix;plasma membrane;other membranes;cytosol;cytoskeleton;ER/Golgi;nucleus;other cell component	signal transduction activity or receptor binding;cytoskeletal activity;other molecular function	667	ENSG00000151914	DST	B7Z3H1; E7ERU0; hsa:667; O94833; Q03001; Q12825; Q13266; Q13267; Q13775; Q5TBT0; Q5TBT2; Q5TF23; Q5TF24; Q8N1T8; Q8N8J3; Q8WXK8; Q8WXK9; Q96AK9; Q96DQ5; Q96J76; Q96QT5; Q9H555; Q9UGD7; Q9UGD8; Q9UN10	RND3 GTPase cycle; RHOU GTPase cycle; RND2 GTPase cycle; RHOV GTPase cycle; RND1 GTPase cycle; Type I hemidesmosome assembly			6	0.01	0.01	0.994	0.501	1.71553e-16	2.01031e-16	0.985288	0.71915		162089	61002.3	156361						162089	280185		55342.5				61002.3	53495.3	244304			114087		214300	High	Not Found	Not Found	Not Found	High
Q9BTE1	Dynactin subunit 5 OS=Homo sapiens OX=9606 GN=DCTN5 PE=1 SV=1	developmental processes	other membranes;cytosol;cytoskeleton;nucleus;other cell component		84516	ENSG00000166847	DCTN5	A8K9X8; H3BN51; H3BQA4; hsa:84516; Q9BTE1	MHC class II antigen presentation; HSP90 chaperone cycle for steroid hormone receptors (SHR) in the presence of ligand; COPI-mediated anterograde transport; COPI-independent Golgi-to-ER retrograde traffic	Vasopressin-regulated water reabsorption; Amyotrophic lateral sclerosis; Huntington disease; Pathways of neurodegeneration; Salmonella infection		9	0.01	0.01	1.605	0.86	1.71553e-16	2.01031e-16	0.790831	0.996793		320941	55629.3	64672.1						195807	354563		392070	290508		46768	112716	55629.3		64672.1					Not Found	Not Found	Not Found	Not Found	Not Found
P60520	Gamma-aminobutyric acid receptor-associated protein-like 2 OS=Homo sapiens OX=9606 GN=GABARAPL2 PE=1 SV=1	cell organization and biogenesis;other metabolic processes;stress response;transport;other biological processes	other membranes;cytosol;ER/Golgi;other cytoplasmic organelle;other cell component	signal transduction activity or receptor binding;cytoskeletal activity;other molecular function	11345	ENSG00000034713	GABARAPL2	hsa:11345; O08765; P60520; Q6FG91; Q9DCP8; Q9UQF7	TBC/RABGAPs; Macroautophagy	FoxO signaling pathway; Autophagy; Mitophagy; Autophagy; NOD-like receptor signaling pathway; GABAergic synapse	Network map of SARS-CoV-2 signaling pathway; 2q37 copy number variation syndrome	10	0.01			0.01	1.71553e-16			1.19386e-16		1.12759e+06		1.6022e+06							1.01704e+06		1.25015e+06							2.26857e+06	1.12315e+06		1.95818e+06	1.31093e+06	Not Found	Not Found	Not Found	Not Found	Not Found
Q9NZ52	ADP-ribosylation factor-binding protein GGA3 OS=Homo sapiens OX=9606 GN=GGA3 PE=1 SV=1	protein metabolism;other metabolic processes;transport;other biological processes	other membranes;ER/Golgi;other cytoplasmic organelle;other cell component	other molecular function	23163	ENSG00000125447	GGA3	B7Z7E2; B7Z7M9; hsa:23163; J3KRN0; Q15017; Q6IS16; Q9NZ52; Q9UJY3	Amyloid fiber formation; TBC/RABGAPs; MET receptor recycling	Lysosome		4	0.01	0.01	100	100	1.71553e-16	2.01031e-16	1.19477e-16	1.19386e-16		213551	111158										316151	144247		109223	189216	111158							Not Found	Not Found	Not Found	Not Found	Not Found
P43034	Platelet-activating factor acetylhydrolase IB subunit alpha OS=Homo sapiens OX=9606 GN=PAFAH1B1 PE=1 SV=2	cell-cell signaling;cell cycle OR cell proliferation;cell organization and biogenesis;other metabolic processes;stress response;transport;developmental processes;signal transduction;other biological processes	other membranes;cytosol;cytoskeleton;nucleus;other cell component	cytoskeletal activity;other molecular function	5048	ENSG00000007168	PAFAH1B1	B2R7Q7; hsa:5048; P43034; Q8WZ88; Q8WZ89	Separation of Sister Chromatids; Resolution of Sister Chromatid Cohesion; Recruitment of NuMA to mitotic centrosomes; RHO GTPases Activate Formins; COPI-independent Golgi-to-ER retrograde traffic; EML4 and NUDC in mitotic spindle formation; Amplification of signal from unattached kinetochores via a MAD2 inhibitory signal; Regulation of PLK1 Activity at G2/M Transition; Loss of Nlp from mitotic ce…	Ether lipid metabolism; Metabolic pathways	Wnt signaling pathway and pluripotency; Ciliary landscape; Neurogenesis regulation in the olfactory epithelium	19	0.01	0.01	0.926	0.826	1.71553e-16	2.01031e-16	0.993789	0.8979		1.6464e+06	764642	2.14039e+06						1.97316e+06	1.227e+06		2.07491e+06	1.37375e+06		764642	610896	1.4137e+06		2.14039e+06					Not Found	Not Found	High	Not Found	Not Found
Q16537	Serine/threonine-protein phosphatase 2A 56 kDa regulatory subunit epsilon isoform OS=Homo sapiens OX=9606 GN=PPP2R5E PE=1 SV=1	protein metabolism;other metabolic processes;signal transduction	cytosol;nucleus;other cell component	enzyme regulator activity	5529	ENSG00000154001	PPP2R5E	A4FU37; B7ZAW5; B7ZKK8; B7ZKK9; hsa:5529; J3KQN6; Q16537; Q52LW4	Separation of Sister Chromatids; Resolution of Sister Chromatid Cohesion; RHO GTPases Activate Formins; EML4 and NUDC in mitotic spindle formation; Amplification of signal from unattached kinetochores via a MAD2 inhibitory signal; PI5P, PP2A and IER3 Regulate PI3K/AKT Signaling; RAF activation; Negative regulation of MAPK pathway; CTLA4 inhibitory signaling; Disassembly of the destruction complex…	mRNA surveillance pathway; Sphingolipid signaling pathway; Oocyte meiosis; PI3K-Akt signaling pathway; AMPK signaling pathway; Adrenergic signaling in cardiomyocytes; Dopaminergic synapse; Human papillomavirus infection	Focal adhesion: PI3K-Akt-mTOR-signaling pathway; Wnt signaling pathway and pluripotency; PI3K-Akt signaling pathway; Glycogen synthesis and degradation; Cohesin complex - Cornelia de Lange syndrome; DNA damage response (only ATM dependent)	36	0.01	0.01	100	100	1.71553e-16	2.01031e-16	1.19477e-16	1.19386e-16		162596	167699										162596			128348	219115								Not Found	Not Found	Not Found	Not Found	Not Found
Q9HCL2	Glycerol-3-phosphate acyltransferase 1, mitochondrial OS=Homo sapiens OX=9606 GN=GPAM PE=1 SV=3	cell cycle OR cell proliferation;other metabolic processes;stress response;other biological processes	plasma membrane;other membranes;mitochondrion	other molecular function	57678	ENSG00000119927	GPAM	hsa:57678; Q5VW51; Q86TA3; Q9HCL2	Estrogen-dependent gene expression; Activation of gene expression by SREBF (SREBP); Synthesis of PA; RUNX1 regulates estrogen receptor mediated transcription; Triglyceride biosynthesis	Glycerolipid metabolism; Glycerophospholipid metabolism; Metabolic pathways	Sterol regulatory element-binding proteins (SREBP) signaling; Estrogen receptor pathway; Nuclear receptors meta-pathway; Triacylglyceride synthesis; Glycerolipids and glycerophospholipids	13	0.01		100		1.71553e-16		1.19477e-16			1.27522e+06									321123		1.27522e+06	1.27986e+06											Not Found	Not Found	Not Found	Not Found	Not Found
Q86SQ4	Adhesion G-protein coupled receptor G6 OS=Homo sapiens OX=9606 GN=ADGRG6 PE=1 SV=3	developmental processes;signal transduction	plasma membrane;other membranes;ER/Golgi;other cell component	other molecular function	57211	ENSG00000112414	ADGRG6	hsa:57211; Q5TGN7; Q6DHZ4; Q6F3F5; Q6F3F6; Q6F3F7; Q6F3F8; Q6MZU7; Q86SQ4; Q8IXA4; Q8NC14; Q96JW0	EGR2 and SOX10-mediated initiation of Schwann cell myelination			1	100	0.58		100	1.71553e-16	0.680567		1.19386e-16	316876		546795					316876								641531	419309	546795							Not Found	Not Found	Not Found	High	Not Found
Q96PU4	E3 ubiquitin-protein ligase UHRF2 OS=Homo sapiens OX=9606 GN=UHRF2 PE=1 SV=1	cell cycle OR cell proliferation;protein metabolism;DNA metabolism;other metabolic processes;other biological processes	nucleus;other cell component	nucleic acid binding activity;other molecular function	115426	ENSG00000147854	UHRF2	hsa:115426; Q5VYR1; Q5VYR3; Q659C8; Q8TAG7; Q96PU4	SUMOylation of transcription cofactors			1	100	0.591	0.01	0.751	1.71553e-16	0.694441	1.19477e-16	0.890433	314713		532795	809298				349845	283110						525031				540674		1.36679e+06		809298	774837	Not Found	Not Found	Not Found	Peak Found	Peak Found
Q9UPN7	Serine/threonine-protein phosphatase 6 regulatory subunit 1 OS=Homo sapiens OX=9606 GN=PPP6R1 PE=1 SV=5	other biological processes	cytosol;nucleus	enzyme regulator activity;other molecular function	22870	ENSG00000105063	PPP6R1	hsa:22870; Q2M2H3; Q504V2; Q6NVJ6; Q9BU97; Q9UPN7	COPII-mediated vesicle transport			1	0.01	0.01	100	100	1.71553e-16	2.01031e-16	1.19477e-16	1.19386e-16		409884	220284							238825	174755		703465	983461			308030	157534							High	Not Found	Not Found	High	Not Found
Q96SZ6	CDK5 regulatory subunit-associated protein 1 OS=Homo sapiens OX=9606 GN=CDK5RAP1 PE=1 SV=2	RNA metabolism OR transcription;other metabolic processes;developmental processes;other biological processes	cytosol;mitochondrion	other molecular function	51654	ENSG00000101391	CDK5RAP1	A8K7R0; hsa:51654; Q5QP46; Q5QP47; Q5QP48; Q675N4; Q675N5; Q96SZ6; Q9BVG6; Q9BWZ5; Q9H859; Q9NZZ9; Q9Y3F0				0	0.01	0.01	100	100	1.71553e-16	2.01031e-16	1.19477e-16	1.19386e-16		312936	323628								214913		455668				323628								Not Found	Not Found	Not Found	Not Found	Not Found
P08779	Keratin, type I cytoskeletal 16 OS=Homo sapiens OX=9606 GN=KRT16 PE=1 SV=4	cell organization and biogenesis;stress response;other biological processes	plasma membrane;cytosol;cytoskeleton	cytoskeletal activity	3868	ENSG00000186832	KRT16	A8K488; hsa:3868; P08779; P30654; Q16402; Q9UBG8	Formation of the cornified envelope	Estrogen signaling pathway; Staphylococcus aureus infection	Vitamin D receptor pathway	5	100	100			1.71553e-16	2.01031e-16			4.38785e+06							4.38785e+06																	Not Found	Not Found	Not Found	High	Not Found
P98194	Calcium-transporting ATPase type 2C member 1 OS=Homo sapiens OX=9606 GN=ATP2C1 PE=1 SV=3	cell adhesion;cell organization and biogenesis;transport;other biological processes	plasma membrane;other membranes;ER/Golgi	transporter activity;other molecular function	27032	ENSG00000017260	ATP2C1	B2RAT7; B4DSW3; B7Z3X9; G3XAH8; G8JLN9; hsa:27032; O76005; P98194; Q86V72; Q86V73; Q8N6V1; Q8NCJ7	Ion transport by P-type ATPases			1	0.01		100		1.71553e-16		1.19477e-16			97141.5											97141.5												Not Found	Not Found	Not Found	Not Found	Not Found
Q12794	Hyaluronidase-1 OS=Homo sapiens OX=9606 GN=HYAL1 PE=1 SV=2	protein metabolism;other metabolic processes;stress response;developmental processes;other biological processes	non-structural extracellular;other cytoplasmic organelle;other cell component	other molecular function	3373	ENSG00000114378	HYAL1	hsa:3373; Q12794; Q6FH23; Q6PIZ6; Q7KYU2; Q7LE34; Q8NFK5; Q8NFK6; Q8NFK7; Q8NFK8; Q8NFK9; Q93013; Q9UKD5; Q9UNI8	CS/DS degradation; Hyaluronan uptake and degradation; MPS IX - Natowicz syndrome	Glycosaminoglycan degradation; Metabolic pathways; Lysosome	Glycosaminoglycan degradation	7	100	13.922		100	1.71553e-16	6.87218e-07		1.19386e-16	1.42357e+06		164892		1.42357e+06		1.89152e+06	1.40559e+06								99728		272636							Peak Found	High	Peak Found	High	Not Found
Q9UNX3	60S ribosomal protein L26-like 1 OS=Homo sapiens OX=9606 GN=RPL26L1 PE=1 SV=1	protein metabolism;other metabolic processes;other biological processes	cytosol;translational apparatus	nucleic acid binding activity;other molecular function	51121	ENSG00000037241	RPL26L1	B3KY82; D3DQM0; hsa:51121; Q9UNX3	L13a-mediated translational silencing of Ceruloplasmin expression; Formation of a pool of free 40S subunits; GTP hydrolysis and joining of the 60S ribosomal subunit; Regulation of expression of SLITs and ROBOs; Major pathway of rRNA processing in the nucleolus and cytosol; Nonsense Mediated Decay (NMD) enhanced by the Exon Junction Complex (EJC); SRP-dependent cotranslational protein targeting to…	Ribosome; Coronavirus disease		15	0.01	0.01	100	100	1.71553e-16	2.01031e-16	1.19477e-16	1.19386e-16		578211	260915								426626		827749	578211		260915	540375	241430							Not Found	Not Found	Not Found	Not Found	Not Found
P15408	Fos-related antigen 2 OS=Homo sapiens OX=9606 GN=FOSL2 PE=1 SV=1	RNA metabolism OR transcription;other metabolic processes;other biological processes	nucleus;other cell component	nucleic acid binding activity;other molecular function	2355	ENSG00000075426	FOSL2	B2RD58; B3KP27; B4DYV4; hsa:2355; P15408; Q6FG46		Osteoclast differentiation	Corticotropin-releasing hormone signaling pathway	2	100	100	0.01	0.01	1.71553e-16	2.01031e-16	1.19477e-16	1.19386e-16	804915			601880		339245	1.9098e+06																1.56443e+06	231560	High	Peak Found	High	Not Found	Not Found
O96013	Serine/threonine-protein kinase PAK 4 OS=Homo sapiens OX=9606 GN=PAK4 PE=1 SV=1	cell cycle OR cell proliferation;cell organization and biogenesis;protein metabolism;other metabolic processes;developmental processes;signal transduction;other biological processes	cytosol;ER/Golgi;other cell component	kinase activity;other molecular function	10298	ENSG00000130669	PAK4	B4DGG6; hsa:10298; O96013; Q8N4E1; Q8NCH5; Q8NDE3; Q9BU33; Q9ULS8	CDC42 GTPase cycle; RHOQ GTPase cycle; RHOJ GTPase cycle; RHOU GTPase cycle; RAC1 GTPase cycle; RAC2 GTPase cycle; RHOG GTPase cycle; RAC3 GTPase cycle; RHOH GTPase cycle; RHOV GTPase cycle; Activation of RAC1	ErbB signaling pathway; Ras signaling pathway; Axon guidance; Focal adhesion; T cell receptor signaling pathway; Regulation of actin cytoskeleton; Human immunodeficiency virus 1 infection; MicroRNAs in cancer; Renal cell carcinoma	Integrin-mediated cell adhesion; Focal adhesion; Ras signaling; Pancreatic adenocarcinoma pathway; Mechanoregulation and pathology of YAP/TAZ via Hippo and non-Hippo mechanisms; Hippo-Merlin signaling dysregulation; Neural crest cell migration during development; Neural crest cell migration in cancer; 22q11.2 copy number variation syndrome; Malignant pleural mesothelioma; Regulation of actin cyto…	32	100	3.118		100	1.71553e-16	0.400383		1.19386e-16	66954.9		259435		53157.7		84333.1									259435									Peak Found	Not Found	High	Not Found	High
Q9H0H5	Rac GTPase-activating protein 1 OS=Homo sapiens OX=9606 GN=RACGAP1 PE=1 SV=1	cell cycle OR cell proliferation;cell organization and biogenesis;transport;developmental processes;signal transduction;other biological processes	plasma membrane;other membranes;cytosol;cytoskeleton;nucleus;other cell component	enzyme regulator activity;cytoskeletal activity;other molecular function	29127	ENSG00000161800	RACGAP1	hsa:29127; Q6PJ26; Q9H0H5; Q9NWN2; Q9P250; Q9P2W2	CDC42 GTPase cycle; COPI-dependent Golgi-to-ER retrograde traffic; MHC class II antigen presentation; Kinesins; RAC1 GTPase cycle; RAC2 GTPase cycle; RHOA GTPase cycle; RAC3 GTPase cycle; RHOC GTPase cycle; RHOB GTPase cycle; RHOD GTPase cycle		S1P receptor signal transduction; Wnt signaling pathway and pluripotency	13	100	0.801		100	1.71553e-16	0.89403		1.19386e-16	436861		545672			495243			385361										545672						Not Found	High	Not Found	High	Peak Found
Q96HY7	Probable 2-oxoglutarate dehydrogenase E1 component DHKTD1, mitochondrial OS=Homo sapiens OX=9606 GN=DHTKD1 PE=1 SV=2	other metabolic processes;developmental processes	mitochondrion	other molecular function	55526	ENSG00000181192	DHTKD1	hsa:55526; Q68CU5; Q96HY7; Q9BUM8; Q9HCE2	Glyoxylate metabolism and glycine degradation	Lysine degradation; Tryptophan metabolism; Metabolic pathways		4	0.01	0.01	100	100	1.71553e-16	2.01031e-16	1.19477e-16	1.19386e-16		391615	535950								734071	208921	950621	173094		535950	823081	217039							Not Found	Not Found	Not Found	Not Found	Not Found
Q99755	Phosphatidylinositol 4-phosphate 5-kinase type-1 alpha OS=Homo sapiens OX=9606 GN=PIP5K1A PE=1 SV=1	cell adhesion;cell organization and biogenesis;other metabolic processes;transport;signal transduction;other biological processes	plasma membrane;other membranes;cytosol;nucleus;other cell component	kinase activity;other molecular function	8394	ENSG00000143398	PIP5K1A	A8K4Q0; B4DIN0; hsa:8394; Q99754; Q99755; Q99756	Synthesis of PIPs at the plasma membrane; PI5P, PP2A and IER3 Regulate PI3K/AKT Signaling	Inositol phosphate metabolism; Metabolic pathways; Phosphatidylinositol signaling system; Phospholipase D signaling pathway; Endocytosis; Focal adhesion; Fc gamma R-mediated phagocytosis; Regulation of actin cytoskeleton; Yersinia infection; Choline metabolism in cancer	B cell receptor signaling pathway; Regulation of actin cytoskeleton	14	0.01		100		1.71553e-16		1.19477e-16			615040									615040														Not Found	Not Found	Not Found	Not Found	Not Found
P14209	CD99 antigen OS=Homo sapiens OX=9606 GN=CD99 PE=1 SV=1	cell adhesion;other biological processes	plasma membrane;other membranes;other cell component		4267	ENSG00000002586	CD99	A6NIW1; hsa:4267; O00518; P14209; Q6ICV7	Cell surface interactions at the vascular wall; Immunoregulatory interactions between a Lymphoid and a non-Lymphoid cell	Cell adhesion molecules; Leukocyte transendothelial migration		4	0.01	0.01	100	100	1.71553e-16	2.01031e-16	1.19477e-16	1.19386e-16		468304	743375								400649		547383				743375								Not Found	Not Found	Not Found	Not Found	Not Found
Q13630	GDP-L-fucose synthase OS=Homo sapiens OX=9606 GN=TSTA3 PE=1 SV=1	cell adhesion;other metabolic processes;other biological processes	cytosol	other molecular function	7264	ENSG00000104522; ENSG00000278243	GFUS	B2R8Y7; D3DWK5; hsa:7264; Q13630; Q567Q9; Q9UDG7	GDP-fucose biosynthesis	Fructose and mannose metabolism; Amino sugar and nucleotide sugar metabolism; Metabolic pathways; Biosynthesis of nucleotide sugars		5	0.01	0.01	0.645	0.802	1.71553e-16	2.01031e-16	0.822818	0.905519		639142	747507	893910						176576	567197		853359	720212	355642	758198	838633	736968		893910					Not Found	Not Found	Not Found	High	Not Found
P60602	Reactive oxygen species modulator 1 OS=Homo sapiens OX=9606 GN=ROMO1 PE=1 SV=1	cell organization and biogenesis;other metabolic processes;stress response;transport;other biological processes	other membranes;mitochondrion		140823	ENSG00000125995	ROMO1	A7M872; E1P5R9; E9KL28; hsa:140823; P60602; Q3MHD5; Q5QP16; Q9CQ98; Q9H1N2				0	100	0.915		100	1.71553e-16	0.961338		1.19386e-16	368026		402328		342080	332772	371341	557775	368026							402328									High	Peak Found	Peak Found	High	Peak Found
Q14032	Bile acid-CoA:amino acid N-acyltransferase OS=Homo sapiens OX=9606 GN=BAAT PE=1 SV=1	other metabolic processes;developmental processes;other biological processes	cytosol;other cytoplasmic organelle	other molecular function	570	ENSG00000136881; ENSG00000276559	BAAT	hsa:570; Q14032; Q3B7W9; Q96L31	Peroxisomal protein import; Synthesis of bile acids and bile salts via 7alpha-hydroxycholesterol; Recycling of bile acids and salts	Primary bile acid biosynthesis; Taurine and hypotaurine metabolism; Biosynthesis of unsaturated fatty acids; Metabolic pathways; Peroxisome; Bile secretion	Drug induction of bile acid pathway; Trans-sulfuration, one-carbon metabolism and related pathways; Farnesoid X receptor pathway; Nuclear receptors meta-pathway; One-carbon metabolism and related pathways; Metapathway biotransformation Phase I and II	15	0.01		100		1.71553e-16		1.19477e-16			215481									233751		215481	60021.4											Not Found	Not Found	Not Found	Not Found	Not Found
P49441	Inositol polyphosphate 1-phosphatase OS=Homo sapiens OX=9606 GN=INPP1 PE=1 SV=1	other metabolic processes;signal transduction	cytosol	other molecular function	3628	ENSG00000151689	INPP1	hsa:3628; P49441	Synthesis of IP2, IP, and Ins in the cytosol	Inositol phosphate metabolism; Metabolic pathways; Phosphatidylinositol signaling system		4	0.01	0.01	2.54	1.944	1.71553e-16	2.01031e-16	0.395092	0.490625		269446	206204	106079						269446			323409	197245		206204	276773	178031		106079					Not Found	Not Found	Not Found	Not Found	Not Found
Q5VIR6	Vacuolar protein sorting-associated protein 53 homolog OS=Homo sapiens OX=9606 GN=VPS53 PE=1 SV=1											0	0.01	0.01	1.156	1.3	1.71553e-16	2.01031e-16	0.959492	0.896068		211872	590624	202807						514235	211872	108665	96100.3	490367		263624	752121	590624						202807	Not Found	Not Found	Not Found	Not Found	Not Found
P49354	Protein farnesyltransferase/geranylgeranyltransferase type-1 subunit alpha OS=Homo sapiens OX=9606 GN=FNTA PE=1 SV=1	cell organization and biogenesis;protein metabolism;other metabolic processes;signal transduction;other biological processes	plasma membrane;other membranes;cytosol;cytoskeleton;other cell component	signal transduction activity or receptor binding;cytoskeletal activity;other molecular function	2339	ENSG00000168522	FNTA	A6NJW0; hsa:2339; P49354; Q53XJ9; Q9UDC1	Potential therapeutics for SARS; Inactivation, recovery and regulation of the phototransduction cascade; RAS processing; Apoptotic cleavage of cellular proteins	Terpenoid backbone biosynthesis	Influence of laminopathies on Wnt signaling; Overlap between signal transduction pathways contributing to LMNA laminopathies; Familial partial lipodystrophy; Progeria-associated lipodystrophy; Acquired partial lipodystrophy / Barraquer-Simons syndrome	10	0.01	0.01	100	100	1.71553e-16	2.01031e-16	1.19477e-16	1.19386e-16		323086	106125										323086				106125								Not Found	Not Found	Not Found	Not Found	Not Found
P28062	Proteasome subunit beta type-8 OS=Homo sapiens OX=9606 GN=PSMB8 PE=1 SV=3	protein metabolism;other metabolic processes;other biological processes	cytosol;nucleus;other cell component	other molecular function	5696	ENSG00000204264; ENSG00000206298; ENSG00000226201; ENSG00000230034; ENSG00000230669; ENSG00000231631; ENSG00000235715; ENSG00000236443	PSMB8	B0UZC0; hsa:5696; P28062; Q29824; Q5JNW6; Q5QNR8; Q96J48	Antigen processing: Ubiquitination & Proteasome degradation; Ub-specific processing proteases; Neddylation; Separation of Sister Chromatids; KEAP1-NFE2L2 pathway; Regulation of RAS by GAPs; ER-Phagosome pathway; Interferon alpha/beta signaling; APC/C:Cdh1 mediated degradation of Cdc20 and other APC/C:Cdh1 targeted proteins in late mitosis/early G1; RUNX1 regulates transcription of genes involved …	Proteasome	Proteasome degradation; Immune response to tuberculosis	62	0.01	0.01	100	100	1.71553e-16	2.01031e-16	1.19477e-16	1.19386e-16		635259	218491								632519		638010			251452	218491	152163							Not Found	Not Found	Not Found	Not Found	Not Found
P34931	Heat shock 70 kDa protein 1-like OS=Homo sapiens OX=9606 GN=HSPA1L PE=1 SV=2	stress response;transport;other biological processes	plasma membrane;other membranes;cytosol;mitochondrion;nucleus;other cell component	other molecular function	3305	ENSG00000204390; ENSG00000206383; ENSG00000234258; ENSG00000236251	HSPA1L	A6NNB0; B0UXW8; hsa:3305; O75634; P34931; Q2HXR3; Q8NE72; Q96QC9; Q9UQM1	Regulation of HSF1-mediated heat shock response; HSP90 chaperone cycle for steroid hormone receptors (SHR) in the presence of ligand; Attenuation phase	Spliceosome; MAPK signaling pathway; Protein processing in endoplasmic reticulum; Endocytosis; Longevity regulating pathway; Antigen processing and presentation; Estrogen signaling pathway; Prion disease; Legionellosis; Toxoplasmosis; Measles; Lipid and atherosclerosis	Parkin-ubiquitin proteasomal system pathway; MAPK signaling pathway; Measles virus infection	19	0.01		0.411	0.01	1.71553e-16		0.453101	1.19386e-16		1.0859e+06		1.56954e+06							406898	1.22937e+06	1.78346e+06	959175						917645	1.56954e+06	1.96678e+06	3.16576e+06	1.35373e+06	Not Found	Not Found	Not Found	Not Found	Not Found
Q9GZP1	Neurensin-2 OS=Homo sapiens OX=9606 GN=NRSN2 PE=2 SV=1	developmental processes	plasma membrane;other membranes;ER/Golgi;other cell component		80023	ENSG00000125841	NRSN2	A8K3B2; hsa:80023; Q6FII5; Q9GZP1; Q9NUD3				0	0.01		1.21	0.01	1.71553e-16		0.943847	1.19386e-16		704247		567153						797190	498293	704247	482990	2.46363e+06						567153	842600	399330	681486	481806	Not Found	Not Found	Not Found	Not Found	Not Found
Q7Z7C8	Transcription initiation factor TFIID subunit 8 OS=Homo sapiens OX=9606 GN=TAF8 PE=1 SV=1	cell cycle OR cell proliferation;cell organization and biogenesis;protein metabolism;RNA metabolism OR transcription;other metabolic processes;developmental processes;other biological processes	nucleus;other cell component	other molecular function	129685	ENSG00000137413	TAF8	hsa:129685; Q5T0K1; Q7Z7C8; Q8N4R9; Q96M52	RNA polymerase II transcribes snRNA genes	Basal transcription factors		2	100	0.799	0.01	0.642	1.71553e-16	0.91566	1.19477e-16	0.688611	1.13798e+06		1.02783e+06	1.59993e+06	534685	883701		1.77127e+06	1.46541e+06						1.02783e+06			719228	4.60698e+06			1.35884e+06	1.88379e+06		Peak Found	High	Not Found	Peak Found	Peak Found
Q9BW19	Kinesin-like protein KIFC1 OS=Homo sapiens OX=9606 GN=KIFC1 PE=1 SV=2	cell cycle OR cell proliferation;cell organization and biogenesis;other biological processes	cytoskeleton;nucleus;other cytoplasmic organelle	cytoskeletal activity;other molecular function	3833	ENSG00000204197; ENSG00000233450; ENSG00000237649	KIFC1	hsa:3833; O60887; Q14834; Q4KMP0; Q5SU09; Q6GMS7; Q6P4A5; Q9BW19; Q9UQP7	COPI-dependent Golgi-to-ER retrograde traffic; Kinesins			2	100	100			1.71553e-16	2.01031e-16			235049								235049																High	Not Found	High	High	High
Q8N4C8	Misshapen-like kinase 1 OS=Homo sapiens OX=9606 GN=MINK1 PE=1 SV=2	cell-cell signaling;cell organization and biogenesis;protein metabolism;other metabolic processes;stress response;developmental processes;signal transduction;other biological processes	cytosol;ER/Golgi;other cell component	kinase activity;other molecular function	50488	ENSG00000141503	MINK1	D3DTK3; D3DTK4; hsa:50488; Q5U8Z0; Q8N4C8; Q9P1X1; Q9P2R8	Oxidative Stress Induced Senescence		Angiopoietin-like protein 8 regulatory pathway; Hippo-Yap signaling pathway; Insulin signaling; Malignant pleural mesothelioma	5	100	0.805		100	1.71553e-16	0.916521		1.19386e-16	203387		252775					203387							252775										Not Found	Not Found	Not Found	Peak Found	Not Found
Q08AH3	Acyl-coenzyme A synthetase ACSM2A, mitochondrial OS=Homo sapiens OX=9606 GN=ACSM2A PE=1 SV=2	other metabolic processes;other biological processes	mitochondrion	other molecular function	123876	ENSG00000183747	ACSM2A	B3KTT9; hsa:123876; O75202; Q08AH3	Aspirin ADME; Conjugation of salicylate with glycine	Butanoate metabolism; Metabolic pathways		4	0.01	0.01	1.152	1.632	1.71553e-16	2.01031e-16	0.971182	0.717053		388577	550688	337401							344574	470752	388577				550688	497259	556203					337401	Not Found	Not Found	Not Found	Not Found	Not Found
P58004	Sestrin-2 OS=Homo sapiens OX=9606 GN=SESN2 PE=1 SV=1	cell organization and biogenesis;DNA metabolism;other metabolic processes;stress response;transport;signal transduction;other biological processes	cytosol;mitochondrion;nucleus;other cell component	enzyme regulator activity;other molecular function	83667	ENSG00000130766; ENSG00000285069	SESN2	hsa:83667; P58004; Q5T7D0; Q96SI5	KEAP1-NFE2L2 pathway; TP53 Regulates Metabolic Genes; Amino acids regulate mTORC1	p53 signaling pathway; mTOR signaling pathway; Longevity regulating pathway	Head and neck squamous cell carcinoma; p53 transcriptional gene network	8	0.01	0.01	0.994	6.187	1.71553e-16	2.01031e-16	0.999932	0.000836739		428537	1.52219e+06	246042						277727	618408	428537	429744	211735				1.52219e+06			246042				Not Found	Not Found	Not Found	Not Found	Not Found
Q03247	SWISS-PROT:Q03247 (Bos taurus) Apolipoprotein E precursor	cell organization and biogenesis;protein metabolism;other metabolic processes;transport;other biological processes	non-structural extracellular;extracellular matrix	signal transduction activity or receptor binding;other molecular function	281004		APOE	bta:281004; Q03247; Q3T006; Q5E967		Cholesterol metabolism; Alzheimer disease		2	0.01	0.01	0.524	0.599	1.71553e-16	2.01031e-16	0.649459	0.662077		463262	472632	1.27377e+06						293349	308863		778705	694845		357456	205459	624918	698701	1.39058e+06				1.16678e+06	Not Found	Not Found	Not Found	Not Found	Not Found
Q15185	Prostaglandin E synthase 3 OS=Homo sapiens OX=9606 GN=PTGES3 PE=1 SV=1	cell cycle OR cell proliferation;cell organization and biogenesis;DNA metabolism;other metabolic processes;developmental processes;signal transduction;other biological processes	cytosol;nucleus;other cell component	other molecular function	10728	ENSG00000110958	PTGES3	A8K7D0; B4DHP2; B4DP11; B4DP21; hsa:10728; Q15185; Q8WU70	Estrogen-dependent gene expression; Potential therapeutics for SARS; HSP90 chaperone cycle for steroid hormone receptors (SHR) in the presence of ligand; Attenuation phase; Synthesis of Prostaglandins (PG) and Thromboxanes (TX); HSF1 activation; Aryl hydrocarbon receptor signalling	Arachidonic acid metabolism; Metabolic pathways; Chemical carcinogenesis	Aryl hydrocarbon receptor pathway; Glucocorticoid receptor pathway; Nuclear receptors meta-pathway	14	0.01	0.01	0.122	0.35	1.71553e-16	2.01031e-16	0.000451224	0.0698538		158567	794901	2.72879e+06								673753	158567	122893	3.08902e+06	204552	172135		4.70338e+06		3.64459e+06	1.00494e+06	3.20342e+06	2.32448e+06	Not Found	Not Found	Not Found	Not Found	Not Found
O14638	Ectonucleotide pyrophosphatase/phosphodiesterase family member 3 OS=Homo sapiens OX=9606 GN=ENPP3 PE=1 SV=2	other metabolic processes;other biological processes	plasma membrane;other membranes;other cell component	nucleic acid binding activity;other molecular function	5169	ENSG00000154269	ENPP3	hsa:5169; O14638; Q5JTL3	Vitamin B5 (pantothenate) metabolism	Purine metabolism; Pyrimidine metabolism; Starch and sucrose metabolism; Riboflavin metabolism; Nicotinate and nicotinamide metabolism; Pantothenate and CoA biosynthesis; Metabolic pathways; Nucleotide metabolism	IL-3 signaling pathway; Clear cell renal cell carcinoma pathways; Pyrimidine metabolism	12	0.01	0.01	100	100	1.71553e-16	2.01031e-16	1.19477e-16	1.19386e-16		206373	236507								165911		256703			146219	382547								High	Not Found	Not Found	High	Not Found
P10451	Osteopontin OS=Homo sapiens OX=9606 GN=SPP1 PE=1 SV=1	cell adhesion;cell organization and biogenesis;other metabolic processes;stress response;developmental processes;signal transduction;other biological processes	non-structural extracellular;ER/Golgi;other cell component	signal transduction activity or receptor binding;other molecular function	6696	ENSG00000118785	SPP1	B2RDA1; hsa:6696; P10451; Q15681; Q15682; Q15683; Q4W597; Q567T5; Q8NBK2; Q96IZ1	Regulation of Insulin-like Growth Factor (IGF) transport and uptake by Insulin-like Growth Factor Binding Proteins (IGFBPs); Post-translational protein phosphorylation; Degradation of the extracellular matrix; Signaling by PDGF; Integrin cell surface interactions; RUNX3 Regulates Immune Response and Cell Migration	PI3K-Akt signaling pathway; Apelin signaling pathway; Focal adhesion; ECM-receptor interaction; Toll-like receptor signaling pathway; GnRH secretion; Human papillomavirus infection	Osteoclast signaling; Osteopontin signaling; Brain-derived neurotrophic factor (BDNF) signaling pathway; Complement system; Vitamin D receptor pathway; Focal adhesion; Lung fibrosis; Focal adhesion: PI3K-Akt-mTOR-signaling pathway; TYROBP causal network in microglia; PI3K-Akt signaling pathway; Extracellular vesicles in the crosstalk of cardiac cells; Endochondral ossification; IL-18 signaling pa…	34	0.01		0.747	0.01	1.71553e-16		0.932921	1.19386e-16		306721		410670						268319	350620		484897	192448						410670					Not Found	Not Found	Not Found	Not Found	Not Found
Q92888	Rho guanine nucleotide exchange factor 1 OS=Homo sapiens OX=9606 GN=ARHGEF1 PE=1 SV=2	signal transduction;other biological processes	plasma membrane;other membranes;cytosol;other cell component	signal transduction activity or receptor binding;enzyme regulator activity	9138	ENSG00000076928	ARHGEF1	hsa:9138; O00513; Q6NX52; Q8N4J4; Q92888; Q96BF4; Q96F17; Q9BSB1	RHOC GTPase cycle; RHOA GTPase cycle; RHOB GTPase cycle; G alpha (12/13) signalling events; NRAGE signals death through JNK	Vascular smooth muscle contraction; Platelet activation; Regulation of actin cytoskeleton; Parathyroid hormone synthesis, secretion and action; Pathogenic Escherichia coli infection; Yersinia infection; Human cytomegalovirus infection; Pathways in cancer; Proteoglycans in cancer; Lipid and atherosclerosis	G protein signaling pathways; EGF/EGFR signaling pathway; Regulation of actin cytoskeleton; G13 signaling pathway	19	0.01	0.01	0.961	1.408	1.71553e-16	2.01031e-16	0.997245	0.849124		417276	406488	407511						99835.2	786759		486570	357850		222845	712449	406488		407511					High	Not Found	Not Found	Not Found	High
Q14573	Inositol 1,4,5-trisphosphate receptor type 3 OS=Homo sapiens OX=9606 GN=ITPR3 PE=1 SV=2	transport;signal transduction;other biological processes	plasma membrane;other membranes;cytosol;ER/Golgi;nucleus;other cell component	transporter activity;other molecular function	3710	ENSG00000096433	ITPR3	hsa:3710; Q14573; Q14649; Q5TAQ2	Ion homeostasis; Sensory perception of sweet, bitter, and umami (glutamate) taste; Glucagon-like Peptide-1 (GLP1) regulates insulin secretion; Ca2+ pathway; Role of phospholipids in phagocytosis; FCERI mediated Ca+2 mobilization; FCGR3A-mediated IL10 synthesis; Antigen activates B Cell Receptor (BCR) leading to generation of second messengers; VEGFR2 mediated cell proliferation; Elevation of cyto…	Calcium signaling pathway; cGMP-PKG signaling pathway; Phosphatidylinositol signaling system; Oocyte meiosis; Apoptosis; Cellular senescence; Vascular smooth muscle contraction; Apelin signaling pathway; Gap junction; Platelet activation; NOD-like receptor signaling pathway; C-type lectin receptor signaling pathway; Circadian entrainment; Long-term potentiation; Retrograde endocannabinoid signali…	Alzheimer's disease and miRNA effects; Myometrial relaxation and contraction pathways; MFAP5-mediated ovarian cancer cell motility and invasiveness; GPR40 pathway; Vitamin D-sensitive calcium signaling in depression; Airway smooth muscle cell contraction; Malignant pleural mesothelioma; Alzheimer's disease; GDNF signaling; Calcium regulation in cardiac cells	74	0.01	0.01	1.56	0.745	1.71553e-16	2.01031e-16	0.833928	0.905228		917926	319755	480913						935205	1.37659e+06		651281	900965			274317	372719		752321		307418			Not Found	Not Found	Not Found	Not Found	Not Found
Q9BT67	NEDD4 family-interacting protein 1 OS=Homo sapiens OX=9606 GN=NDFIP1 PE=1 SV=1	cell cycle OR cell proliferation;protein metabolism;other metabolic processes;transport;other biological processes	non-structural extracellular;other membranes;ER/Golgi;other cytoplasmic organelle;other cell component	other molecular function	80762	ENSG00000131507	NDFIP1	B2RDB8; D3DQF0; hsa:80762; Q658T8; Q8N2E3; Q8N2F9; Q9BT67				0	0.01	0.01	0.522	0.674	1.71553e-16	2.01031e-16	0.66972	0.755686		1.0105e+06	209755	1.89916e+06						1.0105e+06	816885	1.77189e+06	1.09302e+06	851638	168351				261341	1.25885e+06	2.16059e+06	1.66185e+06	2.91853e+06	1.89916e+06	Not Found	Not Found	Not Found	Not Found	Not Found
Q8TDD1	ATP-dependent RNA helicase DDX54 OS=Homo sapiens OX=9606 GN=DDX54 PE=1 SV=2	RNA metabolism OR transcription;other metabolic processes;signal transduction	ER/Golgi;nucleus	signal transduction activity or receptor binding;other molecular function	79039	ENSG00000123064	DDX54	hsa:79039; Q86YT8; Q8TDD1; Q9BRZ1				0	100	1.321		100	1.71553e-16	0.98797		1.19386e-16	135921		102898		180153	102549										72452.9	146137								High	Peak Found	High	Not Found	Not Found
Q8WWC4	m-AAA protease-interacting protein 1, mitochondrial OS=Homo sapiens OX=9606 GN=MAIP1 PE=1 SV=1	cell organization and biogenesis;transport;other biological processes	other membranes;mitochondrion	translation activity	79568	ENSG00000162972	MAIP1	hsa:79568; Q658V9; Q8WWC4; Q9H671	Processing of SMDT1			1	0.01	0.01	3.735	5.251	1.71553e-16	2.01031e-16	0.0902882	0.00416004		1.01408e+06	1.59184e+06	269853						929700	1.00717e+06		1.02104e+06	1.50039e+06		1.98877e+06	1.30611e+06	1.59184e+06		1.59609e+06	248719		269853		Not Found	Not Found	Not Found	Not Found	Not Found
Q9NRR3	CDC42 small effector protein 2 OS=Homo sapiens OX=9606 GN=CDC42SE2 PE=1 SV=1	transport;other biological processes	plasma membrane;other membranes;cytoskeleton;other cell component	other molecular function	56990	ENSG00000158985	CDC42SE2	B2R622; hsa:56990; Q4KMT9; Q9NRR3	CDC42 GTPase cycle			1	0.01	0.01	100	100	1.71553e-16	2.01031e-16	1.19477e-16	1.19386e-16		241684	216642										215270	271339		250553	187321								Not Found	Not Found	Not Found	Not Found	Not Found
H-INV:HIT000292931	Tax_Id=9606 Gene_Symbol=- Similar to Keratin, type II cytoskeletal 8											0	100	0.176		100	1.71553e-16	0.0020289		1.19386e-16	201533		1.1442e+06		469120	235925		109637	172155							1.1442e+06									Peak Found	Peak Found	Not Found	Peak Found	Peak Found
P54198	Protein HIRA OS=Homo sapiens OX=9606 GN=HIRA PE=1 SV=2	cell organization and biogenesis;RNA metabolism OR transcription;other metabolic processes;developmental processes;other biological processes	nucleus;other cell component	other molecular function	7290	ENSG00000100084	HIRA	hsa:7290; P54198; Q05BU9; Q8IXN2	Formation of Senescence-Associated Heterochromatin Foci (SAHF)		22q11.2 copy number variation syndrome; 16p11.2 proximal deletion syndrome	3	100	1.809	0.01	0.953	1.71553e-16	0.729745	1.19477e-16	0.983365	1.15647e+06		639241	670630			1.78458e+06		749432										639241		670630				Not Found	Not Found	High	Not Found	Peak Found
Q9NRY4	Rho GTPase-activating protein 35 OS=Homo sapiens OX=9606 GN=ARHGAP35 PE=1 SV=3	cell organization and biogenesis;stress response;developmental processes;signal transduction;other biological processes	plasma membrane;other membranes;cytosol;cytoskeleton;nucleus	enzyme regulator activity;nucleic acid binding activity;other molecular function	2909	ENSG00000160007	ARHGAP35	A7E2A4; hsa:2909; Q14452; Q9C0E1; Q9NRY4	RHOA GTPase cycle; RHOG GTPase cycle; RAC2 GTPase cycle; RAC3 GTPase cycle; RHOD GTPase cycle; RHOC GTPase cycle; RND3 GTPase cycle; CDC42 GTPase cycle; RHOQ GTPase cycle; RHOB GTPase cycle; RHOJ GTPase cycle; RND2 GTPase cycle; RAC1 GTPase cycle; RND1 GTPase cycle; Sema4D mediated inhibition of cell attachment and migration; PTK6 Regulates RHO GTPases, RAS GTPase and MAP kinases	Focal adhesion; Platelet activation; Leukocyte transendothelial migration; Regulation of actin cytoskeleton	Focal adhesion; Regulation of actin cytoskeleton	22	0.01	0.01	100	100	1.71553e-16	2.01031e-16	1.19477e-16	1.19386e-16		183306	98482.8							199682	123282	257924	143533	183306		98395.5	98482.8	752051							Not Found	Not Found	Not Found	Not Found	Not Found
P21266	Glutathione S-transferase Mu 3 OS=Homo sapiens OX=9606 GN=GSTM3 PE=1 SV=3	other metabolic processes;stress response;developmental processes;other biological processes	non-structural extracellular;cytosol;cytoskeleton;other cell component	other molecular function	2947	ENSG00000134202	GSTM3	hsa:2947; O60550; P21266; Q96HA3	Glutathione conjugation	Glutathione metabolism; Metabolism of xenobiotics by cytochrome P450; Drug metabolism; Drug metabolism; Metabolic pathways; Platinum drug resistance; Pathways in cancer; Chemical carcinogenesis; Chemical carcinogenesis; Chemical carcinogenesis; Hepatocellular carcinoma; Fluid shear stress and atherosclerosis	Nuclear receptors meta-pathway; NRF2 pathway; Exercise-induced circadian regulation; Metapathway biotransformation Phase I and II	17	0.01	0.01	100	100	1.71553e-16	2.01031e-16	1.19477e-16	1.19386e-16		378437	492904							229517	623984		738290	22697.5		575979	421811	379495	1.81646e+06						Not Found	Not Found	Not Found	Not Found	Not Found
Q8IVL6	Prolyl 3-hydroxylase 3 OS=Homo sapiens OX=9606 GN=P3H3 PE=1 SV=1	protein metabolism;other metabolic processes;other biological processes	ER/Golgi;other cell component	other molecular function	10536	ENSG00000110811	P3H3	hsa:10536; Q13512; Q15740; Q66K32; Q6NX61; Q7L2T1; Q8IVL6	Collagen biosynthesis and modifying enzymes			1	100	0.563	0.01	1.855	1.71553e-16	0.654818	1.19477e-16	0.576995	340816		896880	310699	147580	785780	298618	340816	866334						829769	896880	3.44188e+06	6.22684e+06	202507	149993		643590			Peak Found	Peak Found	Peak Found	High	Peak Found
Q14410	Glycerol kinase 2 OS=Homo sapiens OX=9606 GN=GK2 PE=2 SV=2	cell organization and biogenesis;other metabolic processes;other biological processes	other membranes;cytoskeleton;mitochondrion	kinase activity;other molecular function	2712	ENSG00000196475	GK2	A8K876; hsa:2712; Q14410; Q6PD73; Q86XV8	Triglyceride biosynthesis	Glycerolipid metabolism; Metabolic pathways; PPAR signaling pathway	Fatty acid beta-oxidation; Triacylglyceride synthesis; PPAR signaling pathway	7	0.01	0.01	100	100	1.71553e-16	2.01031e-16	1.19477e-16	1.19386e-16		90320.6	55097.9								99989.6		81586.6			45866.7	66187.1								Not Found	Not Found	Not Found	Not Found	Not Found
P63027	Vesicle-associated membrane protein 2 OS=Homo sapiens OX=9606 GN=VAMP2 PE=1 SV=3	cell-cell signaling;cell organization and biogenesis;transport;other biological processes	plasma membrane;other membranes;cytosol;ER/Golgi;other cell component	other molecular function	6844	ENSG00000220205	VAMP2	hsa:6844; P19065; P63027; Q9BUC2	Golgi Associated Vesicle Biogenesis; Lysosome Vesicle Biogenesis; Glutamate Neurotransmitter Release Cycle; Cargo recognition for clathrin-mediated endocytosis; Sensory processing of sound by inner hair cells of the cochlea; Translocation of SLC2A4 (GLUT4) to the plasma membrane; trans-Golgi Network Vesicle Budding; Insertion of tail-anchored proteins into the endoplasmic reticulum membrane; Regu…	SNARE interactions in vesicular transport; Synaptic vesicle cycle; Insulin secretion; Vasopressin-regulated water reabsorption; Salivary secretion	Synaptic vesicle pathway; Insulin signaling; 7q11.23 copy number variation syndrome; Galanin receptor pathway; Sudden infant death syndrome (SIDS) susceptibility pathways	32	100	1.134	0.01	0.541	1.71553e-16	0.997994	1.19477e-16	0.540689	378012		562732	1.19879e+06		227709	530682	636489	269263						635983		200851	497917	956279	285742	1.72566e+06	1.51741e+06	348113	1.19879e+06	Not Found	High	High	Peak Found	Peak Found
P16401	Histone H1.5 OS=Homo sapiens OX=9606 GN=H1-5 PE=1 SV=3	cell organization and biogenesis;other biological processes	nucleus;other cell component	nucleic acid binding activity;other molecular function	3009	ENSG00000184357	H1-5	hsa:3009; P16401; Q14529; Q3MJ42	Apoptosis induced DNA fragmentation; Formation of Senescence-Associated Heterochromatin Foci (SAHF)			2	100	1.273		100	1.71553e-16	0.979372		1.19386e-16	427844		336030					427844										391433	288469						Not Found	Not Found	Not Found	High	Not Found
Q58FF8	Putative heat shock protein HSP 90-beta 2 OS=Homo sapiens OX=9606 GN=HSP90AB2P PE=1 SV=2	stress response;other biological processes	plasma membrane;other membranes;cytosol;other cell component	other molecular function			HSP90AB2P	Q58FF8				0	100	7.102	0.01	0.372	1.71553e-16	8.52849e-08	1.19477e-16	0.14755	5.56274e+06		264695	1.22964e+06				1.6846e+06	1.83688e+07						263874	264695		2.3252e+06		2.32185e+06		1.22964e+06	710276		High	Not Found	Not Found	High	Peak Found
Q12974	Protein tyrosine phosphatase type IVA 2 OS=Homo sapiens OX=9606 GN=PTP4A2 PE=1 SV=1	protein metabolism;other metabolic processes	plasma membrane;other membranes;cytosol;nucleus;other cytoplasmic organelle;other cell component	other molecular function	8073	ENSG00000184007	PTP4A2	A8K9I8; B4DM39; D3DPP0; E9PGJ6; hsa:8073; O00649; Q12974; Q15197; Q15259; Q15260; Q15261; R4GN50	RAB geranylgeranylation			1	0.01		100		1.71553e-16		1.19477e-16			136199											136199												Not Found	Not Found	Not Found	Not Found	Not Found
Q9H2X9	Solute carrier family 12 member 5 OS=Homo sapiens OX=9606 GN=SLC12A5 PE=1 SV=3	cell-cell signaling;cell organization and biogenesis;stress response;transport;developmental processes;other biological processes	plasma membrane;other membranes;other cell component	transporter activity;other molecular function	57468	ENSG00000124140	SLC12A5	A2RTX2; hsa:57468; Q5VZ41; Q9H2X9; Q9H4Z0; Q9ULP4	Cation-coupled Chloride cotransporters	GABAergic synapse	mBDNF and proBDNF regulation of GABA neurotransmission	3	0.01	0.01	1.595	0.593	1.71553e-16	2.01031e-16	0.807405	0.854228		251028	76393.3	128886							343816	163763	415936	183281		76393.3	242040	68301.7		208125		128886	118992		Not Found	Not Found	Not Found	Not Found	Not Found
Q13356	RING-type E3 ubiquitin-protein ligase PPIL2 OS=Homo sapiens OX=9606 GN=PPIL2 PE=1 SV=1	protein metabolism;other metabolic processes;other biological processes	plasma membrane;other membranes;ER/Golgi;nucleus;other cell component	other molecular function	23759	ENSG00000100023	PPIL2	hsa:23759; Q13356; Q13357; Q8TAH2; Q9BWR8	Basigin interactions	Ubiquitin mediated proteolysis		2	100	1.008	0.01	0.814	1.71553e-16	0.997994	1.19477e-16	0.91229	688244		682872	839374	356825		1.32748e+06								885024		526894						839374		Peak Found	Not Found	High	Not Found	Not Found
Q9UNN5	FAS-associated factor 1 OS=Homo sapiens OX=9606 GN=FAF1 PE=1 SV=2	protein metabolism;other metabolic processes;stress response;other biological processes	plasma membrane;other membranes;cytosol;ER/Golgi;nucleus;other cell component	enzyme regulator activity;other molecular function	11124	ENSG00000185104	FAF1	hsa:11124; Q549F0; Q9UF34; Q9UNN5; Q9UNT3; Q9Y2Z3		Necroptosis	Retinoblastoma gene in cancer; Fas ligand pathway and stress induction of heat shock proteins; VEGFA-VEGFR2 signaling pathway	4	0.01	0.01	100	100	1.71553e-16	2.01031e-16	1.19477e-16	1.19386e-16		416243	246409								412222		420302			258931	246409	163893							Not Found	Not Found	Not Found	Not Found	Not Found
Q9UBW8	COP9 signalosome complex subunit 7a OS=Homo sapiens OX=9606 GN=COPS7A PE=1 SV=1	cell organization and biogenesis;protein metabolism;other metabolic processes;other biological processes	cytosol;nucleus;other cell component		50813	ENSG00000111652	COPS7A	A8K9A6; hsa:50813; Q9NVX3; Q9UBW8; Q9UJW4	Neddylation; Cargo recognition for clathrin-mediated endocytosis; Formation of TC-NER Pre-Incision Complex; DNA Damage Recognition in GG-NER		Ciliary landscape	5	0.01	0.01	0.66	0.801	1.71553e-16	2.01031e-16	0.855064	0.904535		521906	840053	964895						155955	447388		608837	1.23478e+06		840053	639590	842763		964895					Not Found	Not Found	Not Found	Not Found	Not Found
Q8TER5	Rho guanine nucleotide exchange factor 40 OS=Homo sapiens OX=9606 GN=ARHGEF40 PE=1 SV=3	other biological processes	plasma membrane;other membranes;cytosol	enzyme regulator activity	55701	ENSG00000165801	ARHGEF40	A5PL07; hsa:55701; Q8TER5; Q9BWP5; Q9H7L6; Q9NTF9; Q9NW24	RHOA GTPase cycle; G alpha (12/13) signalling events; RHOC GTPase cycle; NRAGE signals death through JNK			4	0.01	0.01	100	100	1.71553e-16	2.01031e-16	1.19477e-16	1.19386e-16		49206.9	124522							135130	30652.7	52675.8	45966.4			87413.6	177385								Not Found	Not Found	Not Found	Not Found	Not Found
Q9NQ88	Fructose-2,6-bisphosphatase TIGAR OS=Homo sapiens OX=9606 GN=TIGAR PE=1 SV=1	cell organization and biogenesis;other metabolic processes;stress response;developmental processes;other biological processes	other membranes;cytosol;mitochondrion;nucleus;other cell component	other molecular function	57103	ENSG00000078237	TIGAR	B2R840; hsa:57103; Q9NQ88	TP53 Regulates Metabolic Genes	Fructose and mannose metabolism; Metabolic pathways; Central carbon metabolism in cancer	Metabolic reprogramming in colon cancer; p53 transcriptional gene network	6	0.01	0.01	0.591	0.846	1.71553e-16	2.01031e-16	0.825054	0.964497		109794	467640	389725						68940.5	125821		401490	95807.9		467640	520452	123251		436628	347860				Not Found	Not Found	Not Found	Not Found	Not Found
O14880	Microsomal glutathione S-transferase 3 OS=Homo sapiens OX=9606 GN=MGST3 PE=1 SV=1	other metabolic processes;other biological processes	other membranes;ER/Golgi;nucleus;other cell component	other molecular function	4259	ENSG00000143198	MGST3	B2R592; hsa:4259; O14880; Q6ICN4	Aflatoxin activation and detoxification; Glutathione conjugation	Glutathione metabolism; Metabolism of xenobiotics by cytochrome P450; Drug metabolism; Drug metabolism; Metabolic pathways; Platinum drug resistance; Pathways in cancer; Chemical carcinogenesis; Chemical carcinogenesis; Chemical carcinogenesis; Hepatocellular carcinoma; Fluid shear stress and atherosclerosis	Nuclear receptors meta-pathway; NRF2 pathway; Metapathway biotransformation Phase I and II	17	0.01	0.01	100	100	1.71553e-16	2.01031e-16	1.19477e-16	1.19386e-16		213840	655890							101586	450134		1.20421e+06	89444.2		655890	1.67058e+06	345351							Not Found	Not Found	Not Found	Not Found	Not Found
ENSEMBL:ENSBTAP00000037665	(Bos taurus) similar to Pregnancy zone protein, partial											0	0.024	0.485	2.734	0.162	1.71553e-16	0.532727	0.203229	0.00253607	39986.7	1.01119e+07	201348	739518	39986.7					5.77598e+06	2.19553e+07	5.11957e+06	1.12219e+07	1.01119e+07		125373	201348	694969		4.68205e+06	535002	1.02221e+06	422055		Peak Found	Not Found	Not Found	Not Found	Not Found
O15438	Canalicular multispecific organic anion transporter 2 OS=Homo sapiens OX=9606 GN=ABCC3 PE=1 SV=3	other metabolic processes;transport	plasma membrane;other membranes	transporter activity;other molecular function	8714	ENSG00000108846	ABCC3	B2RPA9; D3DTX9; hsa:8714; O15438; O60265; O60922; O75621; O95078; O95289; O95290; Q86X85; Q9UN52	Paracetamol ADME; ABC-family proteins mediated transport; Aspirin ADME; Recycling of bile acids and salts	Antifolate resistance; ABC transporters; Bile secretion	Fluoropyrimidine activity; Codeine and morphine metabolism; Drug induction of bile acid pathway; Constitutive androstane receptor pathway; Pregnane X receptor pathway; Nuclear receptors meta-pathway; NRF2 pathway; Nuclear receptors in lipid metabolism and toxicity; Photodynamic therapy-induced NFE2L2 (NRF2) survival signaling; FOXA2 pathway	17	0.01	0.01	100	100	1.71553e-16	2.01031e-16	1.19477e-16	1.19386e-16		327445	485476							327445						611972	480522	485476							Not Found	Not Found	Not Found	Not Found	Not Found
P46736	Lys-63-specific deubiquitinase BRCC36 OS=Homo sapiens OX=9606 GN=BRCC3 PE=1 SV=2	cell cycle OR cell proliferation;cell organization and biogenesis;protein metabolism;DNA metabolism;other metabolic processes;stress response;signal transduction;other biological processes	cytosol;cytoskeleton;nucleus;other cell component	enzyme regulator activity;other molecular function	79184	ENSG00000185515	BRCC3	A6QRF8; A6QRF9; A8MUX5; A8MWH0; A9Z1Y0; A9Z1Y5; B1B062; B4DQN7; hsa:79184; P46736; Q16107; Q53YX5; Q9BTZ6	Recruitment and ATM-mediated phosphorylation of repair and signaling proteins at DNA double strand breaks; Processing of DNA double-strand break ends; G2/M DNA damage checkpoint; Nonhomologous End-Joining (NHEJ); Metalloprotease DUBs	Homologous recombination; NOD-like receptor signaling pathway		7	0.01	0.01	1.422	1.037	1.71553e-16	2.01031e-16	0.887236	0.979838		834037	431586	353296							834037		969863	59506.4	250172	719867	742194	431586	310818	368077		339108			Not Found	Not Found	Not Found	Not Found	Not Found
Q9UHD2	Serine/threonine-protein kinase TBK1 OS=Homo sapiens OX=9606 GN=TBK1 PE=1 SV=1	cell cycle OR cell proliferation;protein metabolism;other metabolic processes;stress response;signal transduction;other biological processes	cytosol;nucleus;other cell component	nucleic acid binding activity;kinase activity;other molecular function	29110	ENSG00000183735	TBK1	A8K4S4; hsa:29110; Q8IYV3; Q9NUJ5; Q9UHD2	SARS-CoV-2 activates/modulates innate and adaptive immune responses; Negative regulators of DDX58/IFIH1 signaling; Potential therapeutics for SARS; IRF3-mediated induction of type I IFN; Interleukin-37 signaling; Activation of IRF3/IRF7 mediated by TBK1/IKK epsilon; TICAM1-dependent activation of IRF3/IRF7; TRAF3-dependent IRF activation pathway; TRAF6 mediated IRF7 activation; Regulation of inna…	Ras signaling pathway; Mitophagy; Autophagy; Toll-like receptor signaling pathway; NOD-like receptor signaling pathway; RIG-I-like receptor signaling pathway; Cytosolic DNA-sensing pathway; IL-17 signaling pathway; Alcoholic liver disease; Amyotrophic lateral sclerosis; Pathways of neurodegeneration; Shigellosis; Yersinia infection; Hepatitis C; Hepatitis B; Measles; Human cytomegalovirus infecti…	TNF-alpha signaling pathway; TLR4 signaling and tolerance; Toll-like receptor signaling related to MyD88; Novel intracellular components of RIG-I-like receptor pathway; Chromosomal and microsatellite instability in colorectal cancer ; Ebola virus infection in host; Measles virus infection; Cytosolic DNA-sensing pathway; Hepatitis B infection; Type I interferon induction and signaling during SARS-…	56	0.045	100	12.28	0.01	3.42479e-11	2.01031e-16	1.99454e-06	1.19386e-16	134014	2.98462e+06		243055		90071.6	134014		358376			2.98462e+06										330034		178998	Not Found	Peak Found	Peak Found	Not Found	Peak Found
P58876	Histone H2B type 1-D OS=Homo sapiens OX=9606 GN=HIST1H2BD PE=1 SV=2	cell organization and biogenesis	cytosol;nucleus;other cell component	nucleic acid binding activity;other molecular function	3017	ENSG00000158373	H2BC5	hsa:3017; P58876	Ub-specific processing proteases; RUNX1 regulates transcription of genes involved in differentiation of HSCs; RUNX1 regulates genes involved in megakaryocyte differentiation and platelet function; E3 ubiquitin ligases ubiquitinate target proteins; Amyloid fiber formation; Meiotic synapsis; HCMV Late Events; HCMV Early Events; Transcriptional regulation by small RNAs; Deposition of new CENPA-conta…	Neutrophil extracellular trap formation; Alcoholism; Viral carcinogenesis; Systemic lupus erythematosus		47	8.687	1.629	0.242	1.048	4.71393e-08	0.195844	0.000357882	0.979351	2.36328e+07	1.37789e+06	1.37035e+07	1.95269e+08	2.75435e+06	2.53816e+07	5.02178e+08	2.1392e+07	2.36328e+07	1.37789e+06		1.05764e+08		898269	2.73302e+08	215517		687102	3.83138e+08	583611	2.86595e+08	1.78036e+08	1.95269e+08	4.74966e+08	Not Found	Not Found	High	Not Found	Not Found
P02794	Ferritin heavy chain OS=Homo sapiens OX=9606 GN=FTH1 PE=1 SV=2	transport;other biological processes	non-structural extracellular;cytosol;other cytoplasmic organelle;other cell component	other molecular function	2495	ENSG00000167996	FTH1	B3KNR5; hsa:2495; P02794; Q3KRA8; Q3SWW1	Neutrophil degranulation; Scavenging by Class A Receptors; Golgi Associated Vesicle Biogenesis; Iron uptake and transport	Ferroptosis; Necroptosis; Mineral absorption	Iron metabolism in placenta; Nuclear receptors meta-pathway; NRF2 pathway; Ferroptosis	11	0.105	0.576	1.127	0.346	7.15745e-08	0.382106	0.990428	0.000758778	9.621e+06	5.44302e+07	1.00952e+07	4.05321e+07	9.621e+06	1.24067e+07	4.37918e+06	5.04055e+06	9.63946e+06	5.89313e+07	5.203e+07	2.91617e+07	6.03871e+07	5.44302e+07	5.69994e+06	1.1918e+07	1.51434e+07	1.00952e+07	4.07268e+06	8.15556e+07	4.05321e+07	3.55095e+07	4.33236e+07	2.57463e+07	High	Peak Found	Peak Found	Peak Found	Peak Found
Q3SX09	TREMBL:Q3SX09 (Bos taurus) similar to HBG protein											0	7.157	1	0.547	3.647	1.63665e-06	0.997994	0.258484	0.000278999	2.41797e+08	2.6672e+07	2.46539e+08	6.58242e+07	2.89634e+08	2.41797e+08	1.8756e+08	2.86679e+08	1.91307e+08	3.44806e+07	2.17195e+07	2.6672e+07	2.58118e+07	3.22812e+07	2.36354e+08	2.61499e+08	1.86625e+08	2.78636e+08	2.46539e+08	9.22546e+07	6.59786e+07	5.69472e+07	6.58242e+07	3.70485e+07	High	High	High	High	High
Q9GZQ8	Microtubule-associated proteins 1A/1B light chain 3B OS=Homo sapiens OX=9606 GN=MAP1LC3B PE=1 SV=3	cell organization and biogenesis;other metabolic processes;stress response	other membranes;cytosol;cytoskeleton;mitochondrion;other cytoplasmic organelle;other cell component	cytoskeletal activity;other molecular function	81631	ENSG00000140941	MAP1LC3B	hsa:81631; Q6NW02; Q9GZQ8	KEAP1-NFE2L2 pathway; Macroautophagy; TBC/RABGAPs; Receptor Mediated Mitophagy; Translation of Replicase and Assembly of the Replication Transcription Complex; Translation of Replicase and Assembly of the Replication Transcription Complex; PINK1-PRKN Mediated Mitophagy; Pexophagy; SARS-CoV-2 modulates autophagy	Mitophagy; Autophagy; Ferroptosis; Apelin signaling pathway; NOD-like receptor signaling pathway; Amyotrophic lateral sclerosis; Pathways of neurodegeneration; Shigellosis; Kaposi sarcoma-associated herpesvirus infection	Ferroptosis; Autophagy; Network map of SARS-CoV-2 signaling pathway; Clock-controlled autophagy in bone metabolism; 2q37 copy number variation syndrome	23	0.143	1.901	0.851	0.056	5.18393e-06	0.362081	0.840888	1.19386e-16	3.3552e+06	4.02523e+07	760238	4.47723e+07	5.1174e+06	3.954e+06	2.04493e+06	2.84176e+06	3.3552e+06	4.42199e+07	4.02523e+07	3.30656e+07	4.32357e+07	3.02055e+07	365541	890587	890197	649252		5.34359e+07	4.78324e+07	3.58311e+07	4.47723e+07	4.24763e+07	Peak Found	Peak Found	Peak Found	Peak Found	Peak Found
Q13501	Sequestosome-1 OS=Homo sapiens OX=9606 GN=SQSTM1 PE=1 SV=1	cell cycle OR cell proliferation;cell organization and biogenesis;protein metabolism;RNA metabolism OR transcription;other metabolic processes;stress response;transport;signal transduction;other biological processes	cytosol;cytoskeleton;mitochondrion;ER/Golgi;nucleus;other cytoplasmic organelle;other cell component	signal transduction activity or receptor binding;kinase activity;other molecular function	8878	ENSG00000161011	SQSTM1	A6NFN7; B2R661; B3KUW5; hsa:8878; Q13446; Q13501; Q9BUV7; Q9BVS6; Q9UEU1	Neddylation; Interleukin-1 signaling; KEAP1-NFE2L2 pathway; PINK1-PRKN Mediated Mitophagy; Signaling by ALK fusions and activated point mutants; p75NTR recruits signalling complexes; NF-kB is activated and signals survival; NRIF signals cell death from the nucleus; Pexophagy; Nuclear events mediated by NFE2L2	Mitophagy; Autophagy; Necroptosis; Cellular senescence; Osteoclast differentiation; Amyotrophic lateral sclerosis; Pathways of neurodegeneration; Shigellosis; Fluid shear stress and atherosclerosis	IL-1 signaling pathway; RANKL/RANK signaling pathway; Brain-derived neurotrophic factor (BDNF) signaling pathway; Apoptosis-related network due to altered Notch3 in ovarian cancer; Nuclear receptors meta-pathway; NRF2 pathway; Interleukin-1 induced activation of NF-kB; Clear cell renal cell carcinoma pathways; CAMKK2 pathway; 7q11.23 copy number variation syndrome; Clock-controlled autophagy in b…	30	0.15	0.824	0.744	0.259	1.25237e-05	0.928661	0.694914	6.05504e-06	5.4945e+06	3.7227e+07	5.26126e+06	4.7496e+07	6.24595e+06	3.93819e+06	2.40406e+06	5.4945e+06	6.5277e+06	4.34081e+07	3.79922e+07	3.7227e+07	3.65063e+07	3.11592e+07	3.61256e+06	5.28827e+06	5.26126e+06	6.05165e+06	1.61313e+06	4.90756e+07	4.78245e+07	3.56177e+07	4.7496e+07	2.56107e+07	High	High	High	High	High
Q9Y316	Protein MEMO1 OS=Homo sapiens OX=9606 GN=MEMO1 PE=1 SV=1	other biological processes			51072	ENSG00000162959	MEMO1	B4DLS0; D6W575; hsa:51072; Q5R2V8; Q5R2V9; Q6NSL5; Q9Y316	ERBB2 Regulates Cell Motility			1	8.949	100	0.578	0.01	1.58634e-05	2.01031e-16	0.80782	1.19386e-16	3.41237e+06	381325		659819			3.41237e+06			235801		616660									659819				Not Found	Not Found	Peak Found	Not Found	Not Found
P11166	Solute carrier family 2, facilitated glucose transporter member 1 OS=Homo sapiens OX=9606 GN=SLC2A1 PE=1 SV=2	cell organization and biogenesis;other metabolic processes;stress response;transport;developmental processes;other biological processes	plasma membrane;other membranes;cytosol;cytoskeleton;ER/Golgi;nucleus;other cell component	transporter activity;other molecular function	6513	ENSG00000117394	SLC2A1	A8K9S6; B2R620; D3DPX0; hsa:6513; O75535; P11166; Q0P512; Q147X2	Vitamin C (ascorbate) metabolism; Cellular hexose transport; Regulation of insulin secretion; Lactose synthesis; Defective SLC2A1 causes GLUT1 deficiency syndrome 1 (GLUT1DS1)	HIF-1 signaling pathway; Insulin secretion; Thyroid hormone signaling pathway; Adipocytokine signaling pathway; Glucagon signaling pathway; Insulin resistance; Bile secretion; Human T-cell leukemia virus 1 infection; Pathways in cancer; Renal cell carcinoma; Central carbon metabolism in cancer; Diabetic cardiomyopathy	Cori cycle; HIF1A and PPARG regulation of glycolysis; Nuclear receptors meta-pathway; NRF2 pathway; Photodynamic therapy-induced HIF-1 survival signaling; Angiopoietin-like protein 8 regulatory pathway; Focal adhesion: PI3K-Akt-mTOR-signaling pathway; Clear cell renal cell carcinoma pathways; Type 2 papillary renal cell carcinoma; Metabolic reprogramming in colon cancer; Aerobic glycolysis; Insul…	38	0.164	0.144	0.388	0.359	2.69603e-05	2.30266e-11	0.0232857	0.00105682	2.37969e+06	2.04717e+07	1.87323e+07	4.97971e+07	5.1315e+06	2.48468e+06	1.19596e+06	1.57451e+06	2.37969e+06	1.85915e+07	2.04717e+07	2.01834e+07	2.07623e+07	2.42407e+07	1.90001e+07	2.93965e+07	1.87316e+07	1.87323e+07	1.36007e+07	5.73028e+07	5.8176e+07	4.13981e+07	4.97971e+07	4.36497e+07	High	Peak Found	Peak Found	High	Peak Found
P12074	Cytochrome c oxidase subunit 6A1, mitochondrial OS=Homo sapiens OX=9606 GN=COX6A1 PE=1 SV=4	other metabolic processes;transport;other biological processes	other membranes;mitochondrion	transporter activity;enzyme regulator activity	1337	ENSG00000111775	COX6A1	B2R500; hsa:1337; O43714; P12074; Q32Q37	Respiratory electron transport; TP53 Regulates Metabolic Genes; Cytoprotection by HMOX1	Oxidative phosphorylation; Metabolic pathways; Cardiac muscle contraction; Thermogenesis; Non-alcoholic fatty liver disease; Alzheimer disease; Parkinson disease; Amyotrophic lateral sclerosis; Huntington disease; Prion disease; Pathways of neurodegeneration; Chemical carcinogenesis; Diabetic cardiomyopathy	Electron transport chain: OXPHOS system in mitochondria; Nonalcoholic fatty liver disease; Mitochondrial complex IV assembly	19	7.03	3.067	0.19	0.361	3.70783e-05	0.000448594	9.85364e-05	0.00119771	1.24412e+07	1.33432e+06	5.13946e+06	2.17472e+07	4.25361e+06	1.29406e+07	3.13712e+07		1.1961e+07	3.9293e+06	843666	1.09602e+07	1.33432e+06	982056	8.69906e+06	642655	1.21089e+06	5.13946e+06	7.65487e+06	3.35213e+06	2.17472e+07	2.31458e+07	2.08938e+07	2.33743e+07	Peak Found	Peak Found	Peak Found	Not Found	Peak Found
P69905	Hemoglobin subunit alpha OS=Homo sapiens OX=9606 GN=HBA1 PE=1 SV=2	other metabolic processes;stress response;transport;other biological processes	non-structural extracellular;cytosol;translational apparatus;other cell component	signal transduction activity or receptor binding;other molecular function	3039; 3040	ENSG00000188536; ENSG00000206172	HBA1; HBA2	hsa:3039; hsa:3040; P01922; P69905; Q1HDT5; Q3MIF5; Q53F97; Q96KF1; Q9NYR7; Q9UCM0	Cytoprotection by HMOX1; Scavenging of heme from plasma; Heme signaling; Erythrocytes take up carbon dioxide and release oxygen; Erythrocytes take up oxygen and release carbon dioxide	African trypanosomiasis; Malaria	Selenium micronutrient network; Vitamin B12 metabolism; Folate metabolism; Effects of nitric oxide	11	5.386	0.85	0.255	1.425	7.43047e-05	0.89403	0.00128763	0.795758	5.63689e+07	1.09113e+07	6.5798e+07	3.53887e+07	3.6034e+07	5.63689e+07	7.89608e+07	7.24868e+07	4.51024e+07	1.18912e+07	5283732	1.32453e+07	6.862e+06	1.09113e+07	1.19062e+08	4.03142e+07	3.25841e+07	6.5798e+07	1.05146e+08	2.82613e+07	5.66889e+07	3.53887e+07	5.95082e+07	3.09205e+07	Peak Found	High	Peak Found	Peak Found	Peak Found
P10599	Thioredoxin OS=Homo sapiens OX=9606 GN=TXN PE=1 SV=3	other biological processes	non-structural extracellular;cytosol;nucleus;other cell component	other molecular function	7295	ENSG00000136810	TXN	B1ALW1; hsa:7295; O60744; P10599; Q53X69; Q96KI3; Q9UDG5	TP53 Regulates Metabolic Genes; Detoxification of Reactive Oxygen Species; Oxidative Stress Induced Senescence; Interconversion of nucleotide di- and triphosphates; The NLRP3 inflammasome; Purinergic signaling in leishmaniasis infection; Regulation of FOXO transcriptional activity by acetylation; Protein repair	NOD-like receptor signaling pathway; Parkinson disease; Salmonella infection; Fluid shear stress and atherosclerosis	Selenium micronutrient network; Folic acid network; Selenium micronutrient network ; Folic acid network; Selenium micronutrient network; TNF-alpha signaling pathway; Complement system; Nuclear receptors meta-pathway; NRF2 pathway; VEGFA-VEGFR2 signaling pathway	22	0.166	0.381	9.995	2.229	7.58436e-05	0.000774173	4.20956e-08	0.102231	8.83176e+06	6.27712e+07	2.25501e+07	3.06305e+06	1.46466e+07	8.87828e+06	1.8072e+06	8.81436e+06	8.83176e+06	3.27977e+07	6.27712e+07	6.18541e+06	6.40083e+07	6.41121e+07	2.7964e+06	3.89026e+07	3.5953e+07	2.25501e+07	1.9935e+06	1.98061e+07	2.97965e+06	3.06305e+06	2.96471e+06	3.48317e+06	High	High	Peak Found	High	Peak Found
Q8IWT0	Protein archease OS=Homo sapiens OX=9606 GN=ZBTB8OS PE=1 SV=2	RNA metabolism OR transcription;other metabolic processes	nucleus;other cell component	other molecular function	339487	ENSG00000176261	ZBTB8OS	hsa:339487; Q5TGK5; Q6PDA1; Q8IWS9; Q8IWT0; Q8NEV6; Q8NEV7	tRNA processing in the nucleus			1	0.106	0.301	3.569	1.259	0.000132259	0.138202	0.107778	0.894507	69364.7	1.34417e+06	230623	183174				69364.7		588420	1.29105e+06		1.39948e+06	1.80617e+06		164333	230623	526561		183174					Not Found	Not Found	Not Found	Peak Found	Not Found
Q96FJ2	Dynein light chain 2, cytoplasmic OS=Homo sapiens OX=9606 GN=DYNLL2 PE=1 SV=1	other biological processes	plasma membrane;other membranes;cytosol;cytoskeleton;other cell component	other molecular function	140735	ENSG00000264364	DYNLL2	B2R5B4; hsa:140735; Q96FJ2	Separation of Sister Chromatids; COPI-mediated anterograde transport; MHC class II antigen presentation; Resolution of Sister Chromatid Cohesion; RHO GTPases Activate Formins; Aggrephagy; HSP90 chaperone cycle for steroid hormone receptors (SHR) in the presence of ligand; HCMV Early Events; EML4 and NUDC in mitotic spindle formation; Amplification of signal from unattached kinetochores via a MAD2…	Vasopressin-regulated water reabsorption; Salmonella infection	Ciliary landscape; Intraflagellar transport proteins binding to dynein; 3q29 copy number variation syndrome	20	0.115	0.095	6.762	6.426	0.000142567	4.10841e-10	0.00220604	0.000118678	292766	1.80188e+06	3.2341e+06	382987	769030	181573		223769	383038	111570	4.14919e+06		919939	3.52933e+06		6.12317e+06	3.2341e+06	2.72569e+06		1.41199e+06			207484	382987	Peak Found	Peak Found	Not Found	Peak Found	Peak Found
Q99880	Histone H2B type 1-L OS=Homo sapiens OX=9606 GN=H2BC13 PE=1 SV=3	cell organization and biogenesis	cytosol;nucleus;other cell component	nucleic acid binding activity;other molecular function	8340	ENSG00000185130	H2BC13	B2R5A3; hsa:8340; Q52LW9; Q99880	Ub-specific processing proteases; RUNX1 regulates transcription of genes involved in differentiation of HSCs; RUNX1 regulates genes involved in megakaryocyte differentiation and platelet function; E3 ubiquitin ligases ubiquitinate target proteins; Amyloid fiber formation; Meiotic synapsis; HCMV Late Events; HCMV Early Events; Transcriptional regulation by small RNAs; Deposition of new CENPA-conta…	Neutrophil extracellular trap formation; Alcoholism; Viral carcinogenesis; Systemic lupus erythematosus		47	9.997	1.176	0.063	0.904	0.000145619	0.931923	1.03815e-07	0.8979	1.13473e+06	82841.6	3.73987e+06	5.78645e+06	338343	7.01253e+06	2.48497e+07	66589.1	1.13473e+06	57005.3	82841.6	1.8026e+06	178783	51094.8	3.73987e+06		30742.7		8.81712e+06	39873.6	5.12792e+06	6.59089e+06	5.78645e+06	1.12933e+07	High	High	High	Peak Found	High
P09382	Galectin-1 OS=Homo sapiens OX=9606 GN=LGALS1 PE=1 SV=2	cell adhesion;developmental processes;other biological processes	ER/Golgi;other cell component	other molecular function	3956	ENSG00000100097	LGALS1	B2R5E8; hsa:3956; P09382; Q9UDK5	Regulation of Insulin-like Growth Factor (IGF) transport and uptake by Insulin-like Growth Factor Binding Proteins (IGFBPs); Post-translational protein phosphorylation			2	0.172	0.206	1.629	0.992	0.000167802	4.45754e-05	0.750056	0.970513	628238	9.08949e+06	5.20391e+06	548812	1.78611e+06	341336		534407	738543	5.37933e+06	1.18207e+07	1.74322e+06	1.59199e+07	9.08949e+06		5.20391e+06	6.23659e+06	2.74858e+06		6.51946e+06	460127	1.70493e+06	452131	548812	Peak Found	Peak Found	Not Found	Peak Found	High
Q03167	Transforming growth factor beta receptor type 3 OS=Homo sapiens OX=9606 GN=TGFBR3 PE=1 SV=3	cell cycle OR cell proliferation;cell organization and biogenesis;protein metabolism;other metabolic processes;stress response;developmental processes;signal transduction;other biological processes	extracellular matrix;plasma membrane;other membranes;other cell component	signal transduction activity or receptor binding;kinase activity;other molecular function	7049	ENSG00000069702	TGFBR3	A0AUW8; A8K5N0; B9EG88; hsa:7049; Q03167; Q5T2T4; Q5U731; Q9UGI2			Extracellular vesicle-mediated signaling in recipient cells; Glucocorticoid receptor pathway; Nuclear receptors meta-pathway; TGF-beta signaling pathway; Hypothesized pathways in pathogenesis of cardiovascular disease; TGF-beta receptor signaling in skeletal dysplasias; Neuroinflammation and glutamatergic signaling; TGF-beta receptor signaling	8	7.472	0.951	0.195	1.939	0.000198263	0.995337	0.0266453	0.495002	2.74573e+06	188034	2.02951e+06	1.17597e+06	2.70023e+06	3.7915e+06	2.74573e+06	2.74988e+06	2.15822e+06	176562	200251	388817	175048		1.35574e+06	3.0181e+06	1.94776e+06	2.23383e+06	2.02951e+06	981631	1.42987e+06	694997	1.75724e+06	1.17597e+06	High	High	High	High	High
O75976	Carboxypeptidase D OS=Homo sapiens OX=9606 GN=CPD PE=1 SV=2	protein metabolism;other metabolic processes	non-structural extracellular;plasma membrane;other membranes	other molecular function	1362	ENSG00000108582	CPD	B7Z7T9; B7ZAU4; F5GZH6; hsa:1362; O15377; O75976; Q86SH9; Q86XE6	Golgi Associated Vesicle Biogenesis; RND3 GTPase cycle; RND1 GTPase cycle			3	4.861	1.045	0.766	4.779	0.000220396	0.982137	0.912904	6.67007e-06	2.21507e+07	2.92737e+06	2.21955e+07	2.46761e+06	1.89064e+07	2.61577e+07	2.29987e+07	2.21507e+07	1.76281e+07	2.68819e+06	2.92737e+06	2.66722e+06	4.01624e+06	2.9484e+06	2.48108e+07	2.14995e+07	2.09791e+07	2.21955e+07	2.39897e+07	2.46761e+06	2.99923e+06	1.99704e+06	2.17942e+06	3.25858e+06	High	High	High	High	High
Q99541	Perilipin-2 OS=Homo sapiens OX=9606 GN=PLIN2 PE=1 SV=2	cell organization and biogenesis;stress response;transport;other biological processes	non-structural extracellular;plasma membrane;other membranes;cytosol;ER/Golgi;nucleus;other cell component		123	ENSG00000147872	PLIN2	hsa:123; Q99541; Q9BSC3	PPARA activates gene expression; Lipophagy; Late endosomal microautophagy; Chaperone Mediated Autophagy	PPAR signaling pathway	Adipogenesis	6	4.876	1.499	0.912	3.628	0.000241291	0.345583	0.888298	0.000300333	1.36104e+08	2.26611e+07	9.67758e+07	5.80183e+07	1.45593e+08	1.36104e+08	1.16273e+08	1.2519e+08	1.43715e+08	2.26611e+07	2.28426e+07	3.94238e+07	1.58231e+07	2.25315e+07	1.19956e+08	9.67758e+07	8.41256e+07	9.50281e+07	1.28935e+08	3.79664e+07	7.96168e+07	5.65936e+07	6.9126e+07	5.80183e+07	High	High	High	High	High
P18085	ADP-ribosylation factor 4 OS=Homo sapiens OX=9606 GN=ARF4 PE=1 SV=3	cell organization and biogenesis;protein metabolism;other metabolic processes;transport;developmental processes;other biological processes	plasma membrane;other membranes;cytosol;ER/Golgi;other cell component	signal transduction activity or receptor binding;enzyme regulator activity;other molecular function	378	ENSG00000168374	ARF4	B2R7J7; hsa:378; P18085; P21371	COPI-dependent Golgi-to-ER retrograde traffic; COPI-mediated anterograde transport; VxPx cargo-targeting to cilium	Endocytosis	VEGFA-VEGFR2 signaling pathway	5	0.182	0.259	5.275	4.719	0.00029332	0.000201466	0.0043247	0.000166439	761594	8.91302e+06	8.01052e+06	419398	2.91024e+06	822331		705343	682874	3.06361e+06	1.89866e+07	826402	3.18452e+07	8.91302e+06	467530	1.18209e+07	2.12813e+07	5.42839e+06		3.21323e+06		375553	419398		Peak Found	Peak Found	Not Found	Peak Found	Peak Found
P60900	Proteasome subunit alpha type-6 OS=Homo sapiens OX=9606 GN=PSMA6 PE=1 SV=1	protein metabolism;other metabolic processes;other biological processes	cytosol;cytoskeleton;nucleus;other cell component	nucleic acid binding activity;other molecular function	5687	ENSG00000100902	PSMA6	B2R7J9; B4DQR4; B4DXJ9; hsa:5687; P34062; P60900; Q6IB60	Separation of Sister Chromatids; Activation of NF-kappaB in B cells; FCERI mediated NF-kB activation; Downstream TCR signaling; Antigen processing: Ubiquitination & Proteasome degradation; Oxygen-dependent proline hydroxylation of Hypoxia-inducible Factor Alpha; ER-Phagosome pathway; Cross-presentation of soluble exogenous antigens (endosomes); SCF-beta-TrCP mediated degradation of Emi1; APC/C:Cd…	Proteasome; Alzheimer disease; Parkinson disease; Amyotrophic lateral sclerosis; Huntington disease; Spinocerebellar ataxia; Prion disease; Pathways of neurodegeneration	Proteasome degradation; Alzheimer's disease and miRNA effects; Alzheimer's disease	69	0.209	0.403	2.778	1.145	0.000302283	0.00167089	0.113505	0.972151	7.99411e+06	2.91348e+07	2.46817e+07	1.326e+06	1.41159e+07	6.83204e+06	2.03573e+06	1.2716e+07	7.99411e+06	2.07077e+07	4.69162e+07	5.4811e+06	7.18489e+07	2.91348e+07	2.52706e+06	3.69725e+07	5.06112e+07	2.46817e+07	974434	2.23913e+07	201981	3.95782e+06	1.326e+06	459752	High	High	Peak Found	High	High
P01966	SWISS-PROT:P01966 (Bos taurus) Hemoglobin subunit alpha	other metabolic processes;transport;other biological processes	cytosol;other cell component	other molecular function	100140149; 512439	ENSBTAG00000051412	HBA	A3KN13; bta:100140149; bta:512439; P01966; Q3SZE0; Q9TTR9; Q9TTS0; Q9TTS1	Cytoprotection by HMOX1; Scavenging of heme from plasma; Erythrocytes take up carbon dioxide and release oxygen; Heme signaling; Erythrocytes take up oxygen and release carbon dioxide	African trypanosomiasis; Malaria		7	4.717	0.813	0.422	2.145	0.000351542	0.8344	0.0584962	0.121569	2.91428e+08	4.96899e+07	3.09523e+08	1.83276e+08	2.80568e+08	2.95268e+08	3.20091e+08	2.91428e+08	2.04978e+08	4.96899e+07	4.24615e+07	7.37943e+07	3.10278e+07	5.1234e+07	3.9287e+08	2.62682e+08	1.79293e+08	3.09523e+08	4.08851e+08	9.73541e+07	2.2267e+08	1.42497e+08	1.96278e+08	1.83276e+08	High	High	High	High	High
Q8IUE6	Histone H2A type 2-B OS=Homo sapiens OX=9606 GN=HIST2H2AB PE=1 SV=3		other cell component	nucleic acid binding activity;other molecular function	317772	ENSG00000184270	H2AC21	hsa:317772; Q8IUE6	HCMV Early Events; HCMV Late Events; HATs acetylate histones; UCH proteinases; Ub-specific processing proteases; HDACs deacetylate histones; Metalloprotease DUBs; RMTs methylate histone arginines	Necroptosis; Neutrophil extracellular trap formation; Alcoholism; Systemic lupus erythematosus		12	6.849	2.745	0.158	0.481	0.000414445	0.028383	0.0024647	0.209199	4.19402e+06	409029	1.36081e+06	3.09029e+06	3.29223e+06	4.23733e+06	4.19402e+06	588442	7.75431e+06	1.22666e+06	103917	1.92604e+06	85914.7	409029	3.06068e+06	155408		1.16852e+06	1.58474e+06	573585	3.55631e+06	3.09029e+06	2.58929e+06	5.51881e+06	High	High	High	High	High
Q5QNW6	Histone H2B type 2-F OS=Homo sapiens OX=9606 GN=HIST2H2BF PE=1 SV=3	cell organization and biogenesis	cytosol;nucleus;other cell component	nucleic acid binding activity;other molecular function	440689	ENSG00000203814	H2BC18	A8K0U9; B4DLA9; hsa:440689; Q5QNW6	HCMV Early Events; HCMV Late Events; HATs acetylate histones; Ub-specific processing proteases; HDACs deacetylate histones	Neutrophil extracellular trap formation; Alcoholism; Viral carcinogenesis; Systemic lupus erythematosus		9	0.181	0.045	0.273	1.271	0.000469444	2.01031e-16	0.00108319	0.908975	3.17646e+06	1.75603e+07	7.02887e+07	6.43932e+07		4.73027e+06	7.52925e+07	1.37712e+06	2.13306e+06			1.75603e+07			3.99782e+07				1.2358e+08		7.49225e+07	4.0816e+07	5.86137e+07	7.07425e+07	Not Found	High	High	High	High
P01009	Alpha-1-antitrypsin OS=Homo sapiens OX=9606 GN=SERPINA1 PE=1 SV=3	stress response;other biological processes	non-structural extracellular;other membranes;ER/Golgi;other cell component	enzyme regulator activity;other molecular function	5265	ENSG00000197249	SERPINA1	A6PX14; B2RDQ8; hsa:5265; P01009; Q0PVP5; Q13672; Q53XB8; Q5U0M1; Q7M4R2; Q86U18; Q86U19; Q96BF9; Q96ES1; Q9P1P0; Q9UCE6; Q9UCM3	Neutrophil degranulation; Platelet degranulation ; Regulation of Insulin-like Growth Factor (IGF) transport and uptake by Insulin-like Growth Factor Binding Proteins (IGFBPs); Post-translational protein phosphorylation; COPII-mediated vesicle transport; Cargo concentration in the ER	Complement and coagulation cascades	Nuclear receptors meta-pathway; NRF2 pathway; Lung fibrosis; Lung fibrosis; Complement and coagulation cascades	12	0.204	1.342	1.342	0.201	0.00082821	0.585227	0.956111	4.43433e-08	2.04323e+07	1.52224e+08	2.02427e+07	1.12139e+08	3.72843e+07	2.1169e+07	1.40281e+07	2.04323e+07	1.87378e+07	1.51827e+08	2.44059e+08	1.00096e+08	1.76674e+08	1.52224e+08	9.14848e+06	3.11522e+07	2.92627e+07	2.02427e+07	7.44783e+06	2.91531e+08	8.9092e+07	1.12139e+08	1.22894e+08	8.45488e+07	High	High	High	High	High
P54760	Ephrin type-B receptor 4 OS=Homo sapiens OX=9606 GN=EPHB4 PE=1 SV=2	cell adhesion;cell organization and biogenesis;protein metabolism;other metabolic processes;developmental processes;signal transduction;other biological processes	non-structural extracellular;plasma membrane;other membranes;cytosol;other cell component	kinase activity;other molecular function	2050	ENSG00000196411	EPHB4	B5A970; B5A971; B5A972; hsa:2050; P54760; Q7Z635; Q9BTA5; Q9BXP0	EPHB-mediated forward signaling; Ephrin signaling; EPH-ephrin mediated repulsion of cells	Axon guidance	Vitamin D receptor pathway; Neovascularisation processes; Neural crest cell migration during development; Neural crest cell migration in cancer	9	5.65	5.25	0.433	0.505	0.00207797	3.41507e-05	0.413895	0.396938	2.27134e+06	1.25056e+06	1.21572e+06	921859		2.04337e+06	8.2716e+06	2.52473e+06	518865	884888	1.6625e+06		1.39874e+06	1.11808e+06		294673	1.70084e+06	1.25215e+06	1.18035e+06	356608			1.93931e+06	921859	Not Found	Peak Found	High	Peak Found	Peak Found
P51654	Glypican-3 OS=Homo sapiens OX=9606 GN=GPC3 PE=1 SV=1	cell-cell signaling;cell cycle OR cell proliferation;developmental processes;signal transduction;other biological processes	extracellular matrix;plasma membrane;other membranes;ER/Golgi;other cytoplasmic organelle;other cell component	enzyme regulator activity	2719	ENSG00000147257	GPC3	C9JLE3; G3V1R0; hsa:2719; P51654; Q2L880; Q2L882	Regulation of Insulin-like Growth Factor (IGF) transport and uptake by Insulin-like Growth Factor Binding Proteins (IGFBPs); Post-translational protein phosphorylation; Retinoid metabolism and transport; A tetrasaccharide linker sequence is required for GAG synthesis; Defective B4GALT7 causes EDS, progeroid type; Defective B3GAT3 causes JDSSDHD; Defective B3GALT6 causes EDSP2 and SEMDJL1; HS-GAG …	Proteoglycans in cancer	Development of ureteric collection system	14	3.959	2.25	1.638	2.934	0.00236805	0.00266822	0.822818	0.00529956	2.70673e+08	4.72249e+07	1.07538e+08	3.09735e+07	2.87437e+08	2.70673e+08	1.64974e+08	2.79484e+08	2.64764e+08	4.72249e+07	6.47647e+07	4.39149e+07	5.94266e+07	4.3016e+07	9.20368e+07	1.10322e+08	1.07538e+08	1.27671e+08	6.28822e+07	4.50056e+07	2.94323e+07	3.09735e+07	3.23097e+07	2.45824e+07	High	High	High	High	High
P63167	Dynein light chain 1, cytoplasmic OS=Homo sapiens OX=9606 GN=DYNLL1 PE=1 SV=1	cell organization and biogenesis;transport;other biological processes	plasma membrane;other membranes;cytosol;cytoskeleton;mitochondrion;nucleus;other cell component	other molecular function	8655	ENSG00000088986	DYNLL1	hsa:8655; P63167; Q15701	Neutrophil degranulation; MHC class II antigen presentation; COPI-mediated anterograde transport; HCMV Early Events; HSP90 chaperone cycle for steroid hormone receptors (SHR) in the presence of ligand; Separation of Sister Chromatids; Resolution of Sister Chromatid Cohesion; RHO GTPases Activate Formins; EML4 and NUDC in mitotic spindle formation; Amplification of signal from unattached kinetocho…	Vasopressin-regulated water reabsorption; Salmonella infection	Ciliary landscape; Intraflagellar transport proteins binding to dynein; Genes related to primary cilium development (based on CRISPR); 3q29 copy number variation syndrome	29	0.194	0.095	3.861	7.453	0.00251034	1.65717e-10	0.0601182	2.2237e-06	202426	2.32904e+06	4.30204e+06	385593	697696	202426			169647	1.0255e+06	2.89962e+06		2.49119e+06	2.17744e+06		4.30204e+06	5.13786e+06	2.25206e+06		640191		232247			Peak Found	Peak Found	Not Found	Not Found	Peak Found
P11279	Lysosome-associated membrane glycoprotein 1 OS=Homo sapiens OX=9606 GN=LAMP1 PE=1 SV=3	transport;signal transduction;other biological processes	plasma membrane;other membranes;cytosol;ER/Golgi;other cytoplasmic organelle;other cell component	other molecular function	3916	ENSG00000185896	LAMP1	B4DWL3; hsa:3916; P11279; Q8WU33; Q96I40; Q9BRD2; Q9NP13	Neutrophil degranulation	Autophagy; Lysosome; Phagosome; Tuberculosis		5	0.217	0.882	1.097	0.301	0.00362781	0.961766	0.993358	0.00201164	1.4707e+06	1.021e+07	3.47999e+06	6.81785e+06	8.31696e+06	1.4707e+06	783694	869033	6.25593e+06	8.52492e+06	2.4776e+07	1.021e+07	2.78432e+07	5.7089e+06	366880	3.35275e+06	3.47999e+06	5.15391e+06	5.70431e+06	7.48563e+06	5.92816e+06	1.18795e+07	6.81785e+06	5.12304e+06	High	Peak Found	Peak Found	Peak Found	Peak Found
P07602	Prosaposin OS=Homo sapiens OX=9606 GN=PSAP PE=1 SV=2	other metabolic processes;transport;developmental processes;signal transduction;other biological processes	non-structural extracellular;plasma membrane;other membranes;other cytoplasmic organelle;other cell component	enzyme regulator activity;other molecular function	5660	ENSG00000197746	PSAP	hsa:5660; P07292; P07602; P15793; P78538; P78541; P78546; P78547; P78558; Q53Y86; Q6IBQ6; Q92739; Q92740; Q92741; Q92742	Glycosphingolipid metabolism; Neutrophil degranulation; G alpha (i) signalling events; Peptide ligand-binding receptors; Platelet degranulation	Sphingolipid metabolism; Lysosome	Degradation pathway of sphingolipids, including diseases	8	0.21	0.446	3.543	1.499	0.00538093	0.380853	0.0820467	0.828374	316013	2.53753e+06	962588	340107	2.06587e+06	352409	264856	316013	247650	2.53753e+06	6.77821e+06	854756	4.70483e+06	1.85859e+06		930715	2.66268e+06	995553	150434	3.36939e+06	318181	527327	340107	311599	Peak Found	High	High	High	Peak Found
P23381	Tryptophan--tRNA ligase, cytoplasmic OS=Homo sapiens OX=9606 GN=WARS PE=1 SV=2	protein metabolism;RNA metabolism OR transcription;other metabolic processes;developmental processes;other biological processes	cytosol;nucleus;other cell component	enzyme regulator activity;other molecular function	7453	ENSG00000140105	WARS1	A6NGN1; A6NID3; hsa:7453; P23381; P78535; Q502Y0; Q53XB6; Q9UDI5; Q9UDL3	Cytosolic tRNA aminoacylation	Aminoacyl-tRNA biosynthesis	Photodynamic therapy-induced unfolded protein response; Amino acid metabolism	4	0.245	1.189	1.448	0.309	0.00538093	0.865683	0.914831	0.00011518	2.73774e+07	1.07399e+08	2.22262e+07	8.06222e+07	2.63396e+07	2.73774e+07	4.65093e+07	2.16681e+07	2.92927e+07	1.56485e+08	1.07399e+08	1.735e+08	8.74661e+07	1.0269e+08	2.22262e+07	2.02547e+07	2.31481e+07	1.7322e+07	2.51905e+07	8.06222e+07	7.89859e+07	7.07553e+07	8.17736e+07	1.12205e+08	High	High	High	High	High
Q9BZK3	Putative nascent polypeptide-associated complex subunit alpha-like protein OS=Homo sapiens OX=9606 GN=NACA4P PE=5 SV=1	transport	translational apparatus;other cell component	other molecular function			NACA4P	Q9BZK3				0	5.14	0.985	0.542	2.104	0.00583181	0.998219	0.679155	0.298379	2.44825e+06	557161	2.90751e+06	1.27951e+06	2.44825e+06	3.59727e+06	2.86503e+06	2.27954e+06	2.3526e+06		187336	1.65706e+06			3.63962e+06			1.28763e+06	2.90751e+06		1.5716e+06	1.04993e+06	1.5593e+06	673468	Peak Found	Peak Found	Peak Found	Peak Found	Peak Found
P02792	Ferritin light chain OS=Homo sapiens OX=9606 GN=FTL PE=1 SV=2	transport;other biological processes	non-structural extracellular;cytosol;other cytoplasmic organelle;other cell component	other molecular function	2512	ENSG00000087086	FTL	B2R4B9; hsa:2512; P02792; Q6IBT7; Q7Z2W1; Q86WI9; Q8WU07; Q96AU9; Q96CU0; Q9BTZ8	Neutrophil degranulation; Scavenging by Class A Receptors; Golgi Associated Vesicle Biogenesis; Iron uptake and transport	Ferroptosis; Necroptosis; Mineral absorption	Nuclear receptors meta-pathway; NRF2 pathway; Ferroptosis; Neurodegeneration with brain iron accumulation (NBIA) subtypes pathway	11	0.25	0.911	0.568	0.161	0.00658139	0.961578	0.305753	3.04471e-10	5.46355e+07	1.87059e+08	5.06083e+07	4.21322e+08	4.44095e+07	5.61781e+07	5.46355e+07	4.89314e+07	6.28896e+07	1.67058e+08	2.71545e+08	4.55965e+08	1.51183e+08	1.87059e+08	4.82634e+07	8.79763e+07	5.06083e+07	5.77307e+07	4.43476e+07	2.54772e+08	6.41074e+08	4.21322e+08	4.87213e+08	3.89772e+08	High	High	High	High	High
Q9BYK8	Helicase with zinc finger domain 2 OS=Homo sapiens OX=9606 GN=HELZ2 PE=1 SV=6	RNA metabolism OR transcription;other metabolic processes;other biological processes	nucleus;other cell component	nucleic acid binding activity;other molecular function	85441	ENSG00000130589	HELZ2	hsa:85441; Q3C2G2; Q4VXQ1; Q8TEF3; Q96ND3; Q9BYK8; Q9C094	PPARA activates gene expression; Transcriptional regulation of white adipocyte differentiation; Cytoprotection by HMOX1; Activation of gene expression by SREBF (SREBP); BMAL1:CLOCK,NPAS2 activates circadian gene expression; Heme signaling; Transcriptional activation of mitochondrial biogenesis; RORA activates gene expression			10	0.222	0.956	0.991	0.369	0.00698005	0.989804	0.999932	0.0568731	512958	2.67404e+06	1.43005e+06	2.69735e+06	1.80366e+06	1.27162e+06	445452	356717	512958	2.01689e+06	2.31449e+06	2.67404e+06	4.87276e+06	2.6889e+06	200437	1.43005e+06	2.27001e+06	2.20165e+06	168375	4.93718e+06	4.79612e+06	1.49307e+06	1.36368e+06	2.69735e+06	Peak Found	Peak Found	Peak Found	Peak Found	Peak Found
P38571	Lysosomal acid lipase/cholesteryl ester hydrolase OS=Homo sapiens OX=9606 GN=LIPA PE=1 SV=2	cell cycle OR cell proliferation;other metabolic processes;stress response;developmental processes;other biological processes	cytosol;nucleus;other cytoplasmic organelle;other cell component	other molecular function	3988	ENSG00000107798	LIPA	B2RBH5; D3DR29; hsa:3988; P38571; Q16529; Q53H21; Q5T074; Q5T771; Q96EJ0	LDL clearance	Steroid biosynthesis; Lysosome; Cholesterol metabolism	Phase I biotransformations, non P450; Degradation pathway of sphingolipids, including diseases	6	0.234	0.198	3.372	4.047	0.00853741	4.45754e-05	0.0737192	0.007551	511719	3.14057e+06	3.05891e+06	639700	664458	427927	370937	610261	511719	905762	3.16817e+06		3.11321e+06	3.40454e+06	768123	4.05975e+06	4.93364e+06	2.30481e+06		1.84846e+06	400487	590460	693046		Peak Found	High	Peak Found	Peak Found	Peak Found
P01023	Alpha-2-macroglobulin OS=Homo sapiens OX=9606 GN=A2M PE=1 SV=3	stress response;developmental processes;other biological processes	non-structural extracellular;other cell component	signal transduction activity or receptor binding;enzyme regulator activity;other molecular function	2	ENSG00000175899	A2M	hsa:2; P01023; Q13677; Q59F47; Q5QTS0; Q68DN2; Q6PIY3; Q6PN97	Platelet degranulation ; Intrinsic Pathway of Fibrin Clot Formation; Degradation of the extracellular matrix; HDL assembly	Complement and coagulation cascades	Complement system; Complement and coagulation cascades	7	0.262	0.668	0.752	0.315	0.00989987	0.400383	0.709154	0.000156763	3.33231e+07	1.39286e+08	7.63766e+07	2.00902e+08	4.53581e+07	3.12259e+07	3.33231e+07	4.1118e+07	3.12481e+07	1.21019e+08	1.75688e+08	7.56444e+07	2.0013e+08	1.39286e+08	4.98157e+07	7.72323e+07	8.21816e+07	7.63766e+07	4.59889e+07	2.8991e+08	2.00902e+08	1.79627e+08	1.99972e+08	2.10446e+08	High	High	High	High	High
P55145	Mesencephalic astrocyte-derived neurotrophic factor OS=Homo sapiens OX=9606 GN=MANF PE=1 SV=3	cell organization and biogenesis;stress response;developmental processes;signal transduction;other biological processes	non-structural extracellular;cytosol;ER/Golgi;other cell component	signal transduction activity or receptor binding;other molecular function	7873	ENSG00000145050	MANF	hsa:7873; P55145; Q14CX4; Q86U67; Q96IS4	Platelet degranulation			1	0.262	0.63	1.207	0.47	0.0100163	0.218234	0.993358	0.0271284	2.38482e+07	9.92965e+07	4.03277e+07	8.77832e+07	2.69689e+07	2.32227e+07	2.32554e+07	2.38482e+07	2.52678e+07	9.77129e+07	1.10222e+08	8.02169e+07	9.92965e+07	1.17819e+08	3.48499e+07	4.57437e+07	4.03277e+07	4.2735e+07	3.45578e+07	1.04324e+08	9.53513e+07	7.91812e+07	8.58309e+07	8.77832e+07	High	High	High	High	High
O43583	Density-regulated protein OS=Homo sapiens OX=9606 GN=DENR PE=1 SV=2	cell organization and biogenesis;protein metabolism;other metabolic processes;other biological processes		nucleic acid binding activity	8562	ENSG00000139726	DENR	hsa:8562; O43583; Q9H3U6; Q9UKZ0				0	0.247	0.571	1.168	0.825	0.0106356	0.622148	0.943847	0.900898	635199	3.45672e+06	1.83018e+06	438828	901005	623429		647192	509953	2.87128e+06	3.45672e+06	457779	4.52034e+06	3.96072e+06		2.07872e+06	2.08517e+06	1.61136e+06	361827	3.71323e+06	438828	419617			Peak Found	Peak Found	Not Found	Peak Found	Peak Found
P13473	Lysosome-associated membrane glycoprotein 2 OS=Homo sapiens OX=9606 GN=LAMP2 PE=1 SV=2	cell organization and biogenesis;protein metabolism;other metabolic processes;stress response;transport;other biological processes	non-structural extracellular;plasma membrane;other membranes;ER/Golgi;other cytoplasmic organelle;other cell component	other molecular function	3920	ENSG00000005893	LAMP2	A8K4X5; D3DTF0; hsa:3920; P13473; Q16641; Q6Q3G8; Q96J30; Q99534; Q9UD93	Neutrophil degranulation; Platelet degranulation ; Chaperone Mediated Autophagy	Autophagy; Lysosome; Phagosome; Tuberculosis	Clock-controlled autophagy in bone metabolism	8	0.267	0.914	1.337	2.582	0.0110754	0.979372	0.903725	0.0941689	2.88783e+06	6.92655e+06	5.30641e+06	1.10648e+06	9.65776e+06	3.70767e+06	569206	1.75007e+06	2.88783e+06	4.25225e+06	1.71151e+07	477123	1.48059e+07	6.92655e+06	492557	5.47838e+06	1.09732e+07	5.30641e+06	113368	5.54643e+06	780675	1.24928e+06	1.10648e+06	883894	High	High	High	High	High
O75362	Zinc finger protein 217 OS=Homo sapiens OX=9606 GN=ZNF217 PE=1 SV=1	RNA metabolism OR transcription;other metabolic processes;other biological processes	mitochondrion;nucleus	nucleic acid binding activity;other molecular function	7764	ENSG00000171940	ZNF217	E1P5Y6; hsa:7764; O75362; Q14DB8	Estrogen-dependent gene expression			1	6.659	8.568	100	100	0.0116775	0.000389903	1.19477e-16	1.19386e-16	798740	119953	93218.8		798740						119953					65148.3	133384								Peak Found	Not Found	Not Found	Not Found	Not Found
P21291	Cysteine and glycine-rich protein 1 OS=Homo sapiens OX=9606 GN=CSRP1 PE=1 SV=3	cell organization and biogenesis;other biological processes	cytoskeleton;nucleus;other cell component	cytoskeletal activity;other molecular function	1465	ENSG00000159176	CSRP1	A8K268; hsa:1465; P21291; Q5U0J2	MTF1 activates gene expression		MECP2 and associated Rett syndrome; VEGFA-VEGFR2 signaling pathway	3	0.27	1.065	1.047	0.207	0.0151759	0.997994	0.996095	0.000174503	1.05253e+06	5.56327e+06	594625	4.43434e+06	87320.4	620414	3.45261e+06	1.05253e+06	1.1828e+06	5.64442e+06	4.59936e+06	6.56164e+06	5.56327e+06	4.409e+06	482419	114943	689105	1.02405e+06	594625	2.30956e+06	4.68403e+06	3.23639e+06	4.43434e+06	7.07408e+06	Peak Found	Peak Found	Peak Found	Peak Found	Peak Found
P11150	Hepatic triacylglycerol lipase OS=Homo sapiens OX=9606 GN=LIPC PE=1 SV=3	cell organization and biogenesis;other metabolic processes;transport;other biological processes	non-structural extracellular;ER/Golgi	other molecular function	3990	ENSG00000166035	LIPC	A2RUB4; A8K9B6; hsa:3990; O43571; P11150; P78529; Q99465	Chylomicron clearance; Assembly of active LPL and LIPC lipase complexes	Glycerolipid metabolism; Metabolic pathways; Cholesterol metabolism	Fatty acid beta-oxidation; Triacylglyceride synthesis; Statin inhibition of cholesterol production; Familial hyperlipidemia type 1; Familial hyperlipidemia type 2; Familial hyperlipidemia type 3; Familial hyperlipidemia type 4; Familial hyperlipidemia type 5	13	0.152	0.294	100	100	0.0153887	0.134479	1.19477e-16	1.19386e-16	43383.5	286125	147548		43383.5					286125	184505		363049			135448	160730								Peak Found	Not Found	Not Found	Not Found	Not Found
P00439	Phenylalanine-4-hydroxylase OS=Homo sapiens OX=9606 GN=PAH PE=1 SV=1	other metabolic processes	cytosol	other molecular function	5053	ENSG00000171759	PAH	hsa:5053; P00439; Q16717; Q8TC14	Phenylketonuria; Phenylalanine metabolism	Phenylalanine metabolism; Phenylalanine, tyrosine and tryptophan biosynthesis; Folate biosynthesis; Metabolic pathways; Biosynthesis of amino acids	Biogenic amine synthesis; Sudden infant death syndrome (SIDS) susceptibility pathways	9	0.277	1.019	2.688	0.789	0.0160998	0.995337	0.18045	0.689532	2.18454e+07	7.73856e+07	2.35212e+07	3.60512e+07	2.08285e+07	2.07104e+07	3.35385e+07	2.33593e+07	2.18454e+07	6.57292e+07	7.73856e+07	1.18053e+08	8.68258e+07	6.27237e+07	2.61049e+07	2.08294e+07	2.35212e+07	1.99397e+07	2.78777e+07	2.50443e+07	3.45927e+07	3.80644e+07	3.60512e+07	4.89408e+07	High	High	High	High	High
Q9BRG1	Vacuolar protein-sorting-associated protein 25 OS=Homo sapiens OX=9606 GN=VPS25 PE=1 SV=1	cell organization and biogenesis;protein metabolism;other metabolic processes;transport;other biological processes	other membranes;cytosol;nucleus;other cytoplasmic organelle;other cell component	other molecular function	84313	ENSG00000131475	VPS25	B2R581; hsa:84313; Q9BRG1	HCMV Late Events; Endosomal Sorting Complex Required For Transport (ESCRT)	Endocytosis		3	0.184	1.298	1.122	0.344	0.0165272	0.969783	0.969137	0.21633	142982	1.05784e+06	533930	240531	219468	93151.6				1.05784e+06	2.9933e+06	718523	2.21319e+06	802691		976643	210163	533930				478798		120834	High	High	Not Found	Not Found	Not Found
Q86W92	Liprin-beta-1 OS=Homo sapiens OX=9606 GN=PPFIBP1 PE=1 SV=2	cell adhesion;cell organization and biogenesis	plasma membrane;other membranes;cytosol;other cell component		8496	ENSG00000110841	PPFIBP1	hsa:8496; O75336; Q86W92; Q86X70; Q9NY03; Q9ULJ0	Signaling by ALK fusions and activated point mutants; Receptor-type tyrosine-protein phosphatases			2	0.208	0.981	1.979	0.419	0.0172216	0.984354	0.621739	0.33914	292371	1.40628e+06	297883	710433				292371				1.40628e+06			297883									710433	Not Found	High	Not Found	Peak Found	Not Found
Q14651	Plastin-1 OS=Homo sapiens OX=9606 GN=PLS1 PE=1 SV=2	cell organization and biogenesis;transport;developmental processes;other biological processes	cytoskeleton;other cell component	cytoskeletal activity;other molecular function	5357	ENSG00000120756	PLS1	A8K2Q1; D3DNG3; hsa:5357; Q14651; Q8NEG6	Sensory processing of sound by inner hair cells of the cochlea; Sensory processing of sound by outer hair cells of the cochlea			2	4.277	1.938	0.445	0.899	0.0184335	0.228699	0.478952	0.941493	3.71791e+06	1.53903e+06	2.53667e+06	1.81891e+06	9.094e+06	3.71791e+06	2.48998e+06	5.24821e+06	2.8354e+06	476040	2.02089e+06	5.05342e+06	645216	1.53903e+06	2.0865e+06	2.53667e+06	1.97501e+06	4.37474e+06	3.12831e+06	1.81891e+06	2.05439e+06	2.53243e+06	1.28843e+06	1.54548e+06	High	Peak Found	Peak Found	Peak Found	Peak Found
P34955	SWISS-PROT:P34955 (Bos taurus) Alpha-1-antiproteinase precursor	other biological processes	non-structural extracellular;ER/Golgi	enzyme regulator activity;other molecular function	280699	ENSBTAG00000018843	SERPINA1	bta:280699; P34955; Q3SZS3	Neutrophil degranulation; Platelet degranulation ; Regulation of Insulin-like Growth Factor (IGF) transport and uptake by Insulin-like Growth Factor Binding Proteins (IGFBPs); Post-translational protein phosphorylation; Cargo concentration in the ER; COPII-mediated vesicle transport	Complement and coagulation cascades	Complement and coagulation cascades; NRF2 pathway	9	0.29	0.715	1.914	0.944	0.0190589	0.819879	0.56899	0.963469	1.36335e+06	6.77145e+06	1.6344e+06	1.22076e+06	1.72869e+06	979567	550516	1.65691e+06	1.36335e+06	6.77145e+06	9.71217e+06	2.84617e+06	9.20857e+06	5.42203e+06	527039	1.6344e+06	1.46664e+06	1.72205e+06	2.70749e+06	9.96145e+06	904402	2.01187e+06	1.22076e+06	558091	High	High	Peak Found	High	High
Q13867	Bleomycin hydrolase OS=Homo sapiens OX=9606 GN=BLMH PE=1 SV=1	protein metabolism;other metabolic processes;other biological processes	cytosol;other cell component	other molecular function	642	ENSG00000108578	BLMH	B2R796; hsa:642; Q13867; Q53F86; Q9UER9	Antigen processing: Ubiquitination & Proteasome degradation			1	0.267	0.769	1.735	0.957	0.0213207	0.9024	0.72795	0.967595	180217	5.16504e+06	1.12854e+06	1.14858e+06	1.09972e+06	303763	170580	140260	180217	3.14547e+06	6.04711e+06	293940	5.58758e+06	5.16504e+06	376279	945380	1.52845e+06	1.34718e+06		2.55076e+06				517192	High	Peak Found	Peak Found	Peak Found	Peak Found
Q9NRL2	Bromodomain adjacent to zinc finger domain protein 1A OS=Homo sapiens OX=9606 GN=BAZ1A PE=1 SV=2	cell organization and biogenesis;DNA metabolism;other metabolic processes;other biological processes	nucleus;other cell component	nucleic acid binding activity;other molecular function	11177	ENSG00000198604	BAZ1A	hsa:11177; Q9NRL2; Q9NZ15; Q9P065; Q9UIG1; Q9Y3V3			Ectoderm differentiation	1	0.289	0.307	0.589	1.198	0.0228884	0.000539802	0.36093	0.952871	1.81427e+07	9.60603e+07	105796	1.63174e+08	54636.6	4.25392e+07	5.99554e+07	1.81427e+07	1.51171e+07			9.60603e+07			1.736e+08	15941.4	52806	105796	2.19945e+08		2.11198e+08	1.2744e+08	2.08929e+08	1.79136e+07	Peak Found	Peak Found	Peak Found	Peak Found	High
Q8N0Y7	Probable phosphoglycerate mutase 4 OS=Homo sapiens OX=9606 GN=PGAM4 PE=3 SV=1	other metabolic processes;other biological processes	cytoskeleton	other molecular function	441531	ENSG00000226784	PGAM4	hsa:441531; Q5JPN2; Q8N0Y7; Q8NI24; Q8NI25; Q8NI26		Glycolysis / Gluconeogenesis; Glycine, serine and threonine metabolism; Metabolic pathways; Carbon metabolism; Biosynthesis of amino acids; Glucagon signaling pathway; Central carbon metabolism in cancer		7	7.25	0.942	0.187	1.436	0.024514	0.963727	0.0487594	0.828374	471815	65074.4	500903	348902	885160	471815			97555	79212.6		65074.4		53171.8				500903		348902					Peak Found	Peak Found	Not Found	Not Found	Peak Found
P55209	Nucleosome assembly protein 1-like 1 OS=Homo sapiens OX=9606 GN=NAP1L1 PE=1 SV=1	cell organization and biogenesis;DNA metabolism;other metabolic processes;developmental processes;other biological processes	nucleus;other cell component	other molecular function	4673	ENSG00000187109	NAP1L1	B3KNT8; B3KV44; hsa:4673; P55209			VEGFA-VEGFR2 signaling pathway; Overlap between signal transduction pathways contributing to LMNA laminopathies	2	0.316	0.824	2.663	1.103	0.0251988	0.928015	0.129358	0.996793	6.2755e+06	1.80138e+07	7.72475e+06	3.55739e+06	1.11295e+07	8.87899e+06	5.40102e+06	3.75732e+06	6.2755e+06	1.66809e+07	2.6661e+07	4.58361e+06	2.8166e+07	1.80138e+07	1.73717e+06	7.72475e+06	8.69338e+06	7.91117e+06	199363	8.46928e+06	2.90822e+06	3.55739e+06	3.01889e+06	3.9885e+06	High	High	High	High	High
Q969X1	Protein lifeguard 3 OS=Homo sapiens OX=9606 GN=TMBIM1 PE=1 SV=2	other biological processes	plasma membrane;other membranes;ER/Golgi;other cytoplasmic organelle;other cell component	signal transduction activity or receptor binding	64114	ENSG00000135926	TMBIM1	B3KQY6; hsa:64114; Q8N1R3; Q8TAM3; Q969X1; Q96K13	Neutrophil degranulation			1	0.269	0.502	1.244	0.699	0.0259905	0.170255	0.952231	0.531187	2.81902e+06	1.2066e+07	7.26266e+06	9.82726e+06	3.11447e+06	2.81902e+06	2.38303e+06	5.00035e+06	2.66814e+06	1.2066e+07	1.19256e+07	6.08192e+06	1.76799e+07	1.62882e+07	4.1453e+06	9.13129e+06	7.43808e+06	7.26266e+06	4.39104e+06	1.41231e+07	1.03851e+07	8.06368e+06	9.82726e+06	5.25542e+06	Peak Found	Peak Found	Peak Found	Peak Found	Peak Found
P61019	Ras-related protein Rab-2A OS=Homo sapiens OX=9606 GN=RAB2A PE=1 SV=1	cell organization and biogenesis;transport	other membranes;cytosol;ER/Golgi;other cell component	other molecular function	5862	ENSG00000104388	RAB2A	B2R5W8; B4DMQ5; hsa:5862; P08886; P61019	RAB geranylgeranylation; Golgi Cisternae Pericentriolar Stack Reorganization	AMPK signaling pathway	Focal adhesion: PI3K-Akt-mTOR-signaling pathway; Ciliary landscape	5	0.314	0.375	1.596	1.233	0.0260274	0.0125023	0.754489	0.944397	5.20312e+06	1.74641e+07	1.49471e+07	1.93174e+06	8.26403e+06	3.72714e+06	5.78326e+06	3.80627e+06	5.20312e+06	1.14381e+07	2.33548e+07	2.49453e+06	2.5575e+07	1.74641e+07	1.44761e+06	2.04311e+07	2.15425e+07	1.49471e+07	1.12483e+06	1.41904e+07	1.87244e+06	2.84323e+06	1.58981e+06	1.93174e+06	High	High	Peak Found	High	High
O15144	Actin-related protein 2/3 complex subunit 2 OS=Homo sapiens OX=9606 GN=ARPC2 PE=1 SV=1	cell organization and biogenesis;other biological processes	plasma membrane;other membranes;cytosol;cytoskeleton;nucleus;other cytoplasmic organelle;other cell component	cytoskeletal activity	10109	ENSG00000163466	ARPC2	hsa:10109; O15144; Q92801; Q9P1D4	Regulation of actin dynamics for phagocytic cup formation; FCGR3A-mediated phagocytosis; RHO GTPases Activate WASPs and WAVEs; Clathrin-mediated endocytosis; EPHB-mediated forward signaling	Endocytosis; Tight junction; Fc gamma R-mediated phagocytosis; Regulation of actin cytoskeleton; Bacterial invasion of epithelial cells; Pathogenic Escherichia coli infection; Shigellosis; Salmonella infection; Yersinia infection	Pathogenic Escherichia coli infection	15	0.298	0.358	1.25	1.079	0.0260921	0.0140973	0.943847	0.999964	1.38841e+06	6.83132e+06	4.903e+06	3.80178e+06	1.90812e+06	1.48133e+06		1.30132e+06	1.06865e+06	5.26227e+06	7.546e+06		1.0572e+07	6.18434e+06	145143	5.34589e+06	7.22387e+06	4.49681e+06		3.80178e+06					High	Peak Found	Not Found	Peak Found	Peak Found
P55854	Small ubiquitin-related modifier 3 OS=Homo sapiens OX=9606 GN=SUMO3 PE=1 SV=2	protein metabolism;other metabolic processes;other biological processes	nucleus;other cell component	other molecular function	6612	ENSG00000184900	SUMO3	B2R5X4; B4DUW4; hsa:6612; P55854; Q53HI9; Q6FGD4; Q9BWR4	SUMOylation of DNA damage response and repair proteins; Formation of Incision Complex in GG-NER; SUMOylation of chromatin organization proteins; SUMOylation of DNA replication proteins; SUMOylation of transcription cofactors; SUMOylation of intracellular receptors; SUMOylation of transcription factors; SUMOylation of immune response proteins; SUMO is conjugated to E1 (UBA2:SAE1); SUMO is transfer…	Nucleocytoplasmic transport; Fluid shear stress and atherosclerosis	Exercise-induced circadian regulation	14	0.223	0.946	1.588	0.373	0.0263426	0.973946	0.838003	0.229597	299413	1.34561e+06	316351	847245		299413						1.34561e+06			310794				322007					847245	Not Found	Peak Found	Not Found	Not Found	Not Found
Q08380	Galectin-3-binding protein OS=Homo sapiens OX=9606 GN=LGALS3BP PE=1 SV=1	cell adhesion;stress response;transport;signal transduction	non-structural extracellular;other membranes;other cell component	other molecular function	3959	ENSG00000108679	LGALS3BP	hsa:3959; Q08380; Q7M4S0; Q9UCH8; Q9UCH9; Q9UCI0	Platelet degranulation		Network map of SARS-CoV-2 signaling pathway	2	0.316	0.713	0.811	0.544	0.0277055	0.743513	0.776656	0.102079	7.65579e+06	3.35832e+07	1.26815e+07	4.05619e+07	1.2797e+07	7.65579e+06	7.10188e+06	1.26489e+07	6.4489e+06	3.35832e+07	5.25847e+07	3.11342e+07	3.86369e+07	2.66188e+07	4.65203e+06	1.26815e+07	1.62751e+07	1.32153e+07	2.83691e+06	4.13638e+07	4.15085e+07	3.32983e+07	3.19728e+07	4.05619e+07	High	High	Peak Found	High	High
Q86VP1	Tax1-binding protein 1 OS=Homo sapiens OX=9606 GN=TAX1BP1 PE=1 SV=2	other biological processes	cytosol	other molecular function	8887	ENSG00000106052	TAX1BP1	A4D196; B4DKU7; E7ENV2; hsa:8887; O60398; O95770; Q13311; Q86VP1; Q9BQG5; Q9UI88	Negative regulators of DDX58/IFIH1 signaling; Regulation of TNFR1 signaling	Mitophagy		3	0.259		0.628	0.366	0.0279249		0.775111	0.0916678	145659	2.13264e+06	376201	3.14347e+06	145659	218214			122195	2.13264e+06	5.96525e+06	1.19672e+06	2.5249e+06	1.89207e+06		296184	376201		2.42736e+06	3.14347e+06	3.64296e+06	3.15157e+06	2.58275e+06	2.73479e+06	Peak Found	Peak Found	Not Found	Not Found	Peak Found
Q8N335	Glycerol-3-phosphate dehydrogenase 1-like protein OS=Homo sapiens OX=9606 GN=GPD1L PE=1 SV=1	other metabolic processes;other biological processes	plasma membrane;other membranes;cytosol;other cell component	other molecular function	23171	ENSG00000152642	GPD1L	A8K9U3; hsa:23171; Q14702; Q8N335; Q9BRM5	Synthesis of PA	Glycerophospholipid metabolism	Sudden infant death syndrome (SIDS) susceptibility pathways	3	0.174	1.647	1.572	0.403	0.0292873	0.886981	0.845901	0.458174	258614	394765	216238	376916	481923	576803		34147	138780	173036		900620				225867	216238	80401.7		302765		469228			Peak Found	Peak Found	Not Found	Peak Found	Peak Found
Q99986	Serine/threonine-protein kinase VRK1 OS=Homo sapiens OX=9606 GN=VRK1 PE=1 SV=1	cell cycle OR cell proliferation;cell organization and biogenesis;protein metabolism;other metabolic processes;stress response;signal transduction;other biological processes	cytosol;ER/Golgi;nucleus;other cell component	kinase activity;other molecular function	7443	ENSG00000100749	VRK1	hsa:7443; Q3SYL2; Q99986	Nuclear Envelope Breakdown; Initiation of Nuclear Envelope (NE) Reformation			2	5.359	2.053	1.684	0.628	0.0315232	0.650072	0.805146	0.829797	703185	266937	358013	408475	99132.8		703185		1.81987e+06	249129	699384		286017	113821		198891	504260	1.04192e+06	254181	388814	480041		302110	429130	High	Not Found	Peak Found	Not Found	Peak Found
Q9NPL8	Complex I assembly factor TIMMDC1, mitochondrial OS=Homo sapiens OX=9606 GN=TIMMDC1 PE=1 SV=2		other membranes;mitochondrion;nucleus		51300	ENSG00000113845	TIMMDC1	D3DN81; hsa:51300; Q6IAJ7; Q6UWU6; Q9NPL8; Q9NPR3; Q9NPS5; Q9P0Y6	Complex I biogenesis			1	6.426	2.437	0.448	0.733	0.0317205	0.473712	0.604603	0.905228	495302	70845.7	416469	415647	682945	359214				228337	70845.7	116989	50787.9	31822.2	243894	386728	448497	539919		418966	291870	896220	415647	121520	Peak Found	Peak Found	Not Found	Not Found	Not Found
P15289	Arylsulfatase A OS=Homo sapiens OX=9606 GN=ARSA PE=1 SV=3	other metabolic processes	non-structural extracellular;ER/Golgi;other cytoplasmic organelle	other molecular function	410	ENSG00000100299	ARSA	B2RCA6; B7XD04; F8WCC8; hsa:410; P15289; Q6ICI5; Q96CJ0	Neutrophil degranulation; Glycosphingolipid metabolism; The activation of arylsulfatases	Sphingolipid metabolism; Metabolic pathways; Lysosome	Degradation pathway of sphingolipids, including diseases	7	4.008	2.982	1.11	1.389	0.0341532	0.0117973	0.971182	0.864395	3.90322e+06	889516	969849	283530	3.48059e+06	3.1433e+06	4.61173e+06	3.90322e+06	4.18801e+06	2.34381e+06	889516	439224	765059	1.41426e+06	503250	886486	1.19821e+06	1.06105e+06		202046	433364	283530	134887	917924	High	High	High	High	High
O95210	Starch-binding domain-containing protein 1 OS=Homo sapiens OX=9606 GN=STBD1 PE=1 SV=1	cell organization and biogenesis;other metabolic processes;transport	plasma membrane;other membranes;ER/Golgi;other cell component	other molecular function	8987	ENSG00000118804	STBD1	B3KVZ9; hsa:8987; O95210	Neutrophil degranulation; RHOA GTPase cycle; RHOG GTPase cycle; RAC2 GTPase cycle; RAC3 GTPase cycle; RHOD GTPase cycle		Exercise-induced circadian regulation	7	4.739	4.133	0.422	0.471	0.0350693	0.0372733	0.585026	0.507525	1.39091e+06	293473	263966	695775	1.39091e+06	1.72846e+06	1.8144e+06	655890	1.27e+06			293473						139370	499949			407555	770952	695775	High	High	High	High	High
P60981	Destrin OS=Homo sapiens OX=9606 GN=DSTN PE=1 SV=3	cell organization and biogenesis;other biological processes	cytoskeleton;other cell component	cytoskeletal activity	11034	ENSG00000125868	DSTN	B2R6N2; B4DYA6; hsa:11034; P18282; P60981; Q5W166; Q6IAW2			Androgen receptor signaling pathway	1	0.312	0.63	2.001	0.932	0.0365202	0.624837	0.558734	0.94254	1.3748e+06	7.44772e+06	4.22568e+06	1.97756e+06	203255	1.3748e+06	1.10796e+06	2.91168e+06	2.07381e+06	7.44772e+06	6.80964e+06	2.84475e+06	1.05702e+07	7.70374e+06	1.59519e+06	4.55221e+06	4.23893e+06	4.22568e+06	1.26641e+06	5.38603e+06	1.66476e+06	1.97756e+06	1.9824e+06	1.32956e+06	Peak Found	Peak Found	Peak Found	Peak Found	High
O00560	Syntenin-1 OS=Homo sapiens OX=9606 GN=SDCBP PE=1 SV=1	cell-cell signaling;cell organization and biogenesis;transport;developmental processes;signal transduction;other biological processes	non-structural extracellular;plasma membrane;other membranes;cytosol;cytoskeleton;ER/Golgi;nucleus;other cytoplasmic organelle;other cell component	signal transduction activity or receptor binding;other molecular function	6386	ENSG00000137575	SDCBP	B2R5Q7; B4DUH3; B7ZLN2; hsa:6386; O00173; O00560; O43391; Q14CP2	Neutrophil degranulation; Ephrin signaling; Neurofascin interactions; Regulation of necroptotic cell death		Ectoderm differentiation; Ectoderm differentiation; VEGFA-VEGFR2 signaling pathway	8	0.218	0.243	1.262	0.839	0.0396023	0.0290078	0.940944	0.944397	146422	941598	720153	531601	146422	100999	450522			941598	2.17807e+06	312716	1.89759e+06	603027	278335	757887	1.49118e+06	684297		795465	320441	535993	369495	531601	Peak Found	Peak Found	Peak Found	Not Found	Not Found
P49207	60S ribosomal protein L34 OS=Homo sapiens OX=9606 GN=RPL34 PE=1 SV=3	protein metabolism;other metabolic processes	cytosol;ER/Golgi;translational apparatus;other cell component	nucleic acid binding activity;other molecular function	6164	ENSG00000109475	RPL34	hsa:6164; P49207; Q6FG66; Q9BUZ2	Regulation of expression of SLITs and ROBOs; L13a-mediated translational silencing of Ceruloplasmin expression; Formation of a pool of free 40S subunits; GTP hydrolysis and joining of the 60S ribosomal subunit; Major pathway of rRNA processing in the nucleolus and cytosol; SRP-dependent cotranslational protein targeting to membrane; Nonsense Mediated Decay (NMD) enhanced by the Exon Junction Comp…	Ribosome; Coronavirus disease	Cytoplasmic ribosomal proteins	16	0.315	0.67	5.077	3.437	0.0435998	0.702922	0.00710224	0.0179504	1.66156e+06	5.95317e+06	4.3449e+06	733315	3.14305e+06	1.52915e+06	763499	2.51624e+06	1.66156e+06	4.66336e+06	6.03022e+06	1.83341e+06	7.90099e+06	5.95317e+06	661283	6.02653e+06	6.9076e+06	4.3449e+06	3.26341e+06	2.10005e+06	994558	733315	222536	372718	High	Peak Found	Peak Found	Peak Found	Peak Found
P11169	Solute carrier family 2, facilitated glucose transporter member 3 OS=Homo sapiens OX=9606 GN=SLC2A3 PE=1 SV=1	other metabolic processes;transport	plasma membrane;other membranes;other cell component	transporter activity;other molecular function	6515	ENSG00000059804	SLC2A3	B2R606; D3DUU6; hsa:6515; P11169; Q6I9U2; Q9UG15	Neutrophil degranulation; Cellular hexose transport; Vitamin C (ascorbate) metabolism; MECP2 regulates neuronal receptors and channels		Nuclear receptors meta-pathway; NRF2 pathway; Photodynamic therapy-induced HIF-1 survival signaling; Focal adhesion: PI3K-Akt-mTOR-signaling pathway; PI3K/AKT/mTOR - vitamin D3 signaling; Neuroinflammation and glutamatergic signaling; Glycolysis and gluconeogenesis	11	0.292	0.973	4.875	1.618	0.045493	0.995337	0.0103276	0.744483	615757	2.74482e+06	879938	371436	1.3747e+06	615757	326688	1.27276e+06	321574	1.58556e+06	5.66493e+06	1.38189e+06	3.63692e+06	2.74482e+06	214927	691518	1.13742e+06	1.1197e+06		789093	267403	559277	273984	371436	High	High	Peak Found	High	High
P35754	Glutaredoxin-1 OS=Homo sapiens OX=9606 GN=GLRX PE=1 SV=2	protein metabolism;other metabolic processes;other biological processes	cytosol;mitochondrion;nucleus	other molecular function	2745	ENSG00000173221	GLRX	B2R4L2; hsa:2745; P35754; Q3KQS1; Q6ICT1	Interconversion of nucleotide di- and triphosphates		One-carbon metabolism	2	0.321	0.68	1.015	0.504	0.051363	0.693456	0.992705	0.126674	2.38309e+06	7.62362e+06	3.77564e+06	9.09403e+06	2.25659e+06	3.15682e+06	1.05791e+06	2.76488e+06	2.38309e+06	7.62362e+06	7.10953e+06	1.15238e+07	3.30476e+06	1.01004e+07	4.08234e+06	4.86549e+06	1.94587e+06	3.30687e+06	3.77564e+06	5.34858e+06	9.09403e+06	8.27442e+06	9.68668e+06	1.1673e+07	Peak Found	High	Peak Found	Peak Found	Peak Found
O00584	Ribonuclease T2 OS=Homo sapiens OX=9606 GN=RNASET2 PE=1 SV=2	RNA metabolism OR transcription;other metabolic processes;stress response	non-structural extracellular;mitochondrion;ER/Golgi;other cytoplasmic organelle	nucleic acid binding activity;other molecular function	8635	ENSG00000026297	RNASET2	B2RDA7; E1P5C3; hsa:8635; O00584; Q5T8Q0; Q8TCU2; Q9BZ46; Q9BZ47	Neutrophil degranulation			1	3.27	0.715	0.332	1.843	0.051363	0.756755	0.116794	0.38676	8.34361e+06	1.70732e+06	1.1282e+07	7.53648e+06	8.84776e+06	8.34361e+06	1.59577e+07	7.04261e+06	5.97879e+06	1.70732e+06	2.37959e+06	6.87206e+06	1.53301e+06	1.68716e+06	1.98768e+07	1.1282e+07	6.71694e+06	7.37372e+06	1.36994e+07	3.81543e+06	9.0247e+06	9.26371e+06	6.33673e+06	7.53648e+06	High	High	High	High	High
P02675	Fibrinogen beta chain OS=Homo sapiens OX=9606 GN=FGB PE=1 SV=2	cell adhesion;cell organization and biogenesis;protein metabolism;other metabolic processes;stress response;other biological processes	non-structural extracellular;plasma membrane;other membranes;ER/Golgi;other cell component	signal transduction activity or receptor binding;other molecular function	2244	ENSG00000171564	FGB	A0JLR9; B2R7G3; hsa:2244; P02675; Q32Q65; Q3KPF2	ER-Phagosome pathway; Platelet degranulation ; Signaling by BRAF and RAF1 fusions; Common Pathway of Fibrin Clot Formation; Integrin cell surface interactions; MyD88:MAL(TIRAP) cascade initiated on plasma membrane; MyD88 deficiency (TLR2/4); IRAK4 deficiency (TLR2/4); Regulation of TLR by endogenous ligand; Signaling by moderate kinase activity BRAF mutants; Paradoxical activation of RAF signalin…	Complement and coagulation cascades; Platelet activation; Neutrophil extracellular trap formation; Coronavirus disease	Selenium micronutrient network; Folate metabolism; Blood clotting cascade; Complement system; VEGFA-VEGFR2 signaling pathway; Fibrin complement receptor 3 signaling pathway; COVID-19, thrombosis and anticoagulation; Network map of SARS-CoV-2 signaling pathway; Complement and coagulation cascades	31	0.333	0.965	1.805	0.678	0.0522369	0.998219	0.693789	0.466133	7.10261e+06	3.78079e+07	1.09293e+07	8.2482e+06	1.16988e+07	6.27287e+06	6.50406e+06	8.02418e+06	7.10261e+06	3.78079e+07	4.57366e+07	1.0672e+07	5.15375e+07	3.11607e+07	1.21533e+06	1.41781e+07	1.42903e+07	1.09293e+07	2.6884e+06	2.90765e+07	6.34152e+06	9.25832e+06	8.2482e+06	3.39154e+06	High	High	High	High	High
Q6P9B9	Integrator complex subunit 5 OS=Homo sapiens OX=9606 GN=INTS5 PE=1 SV=1	RNA metabolism OR transcription;other metabolic processes;other biological processes	other membranes;cytosol;nucleus;other cell component		80789	ENSG00000185085	INTS5	hsa:80789; Q6P9B9; Q8N6W5; Q9C0G5	RNA polymerase II transcribes snRNA genes			1	3.773	4.068	1.549	1.318	0.0541252	0.0108614	0.858632	0.893152	1.98942e+06	478074	595226	193719	1.98942e+06	2.41239e+06		82833.2		478074	662078	357998	819070	164876		416988	789618	1.22085e+06	448689	195844				191617	High	Peak Found	Not Found	Peak Found	Not Found
Q06481	Amyloid-like protein 2 OS=Homo sapiens OX=9606 GN=APLP2 PE=1 SV=2	cell organization and biogenesis;developmental processes;signal transduction;other biological processes	plasma membrane;other membranes;ER/Golgi;nucleus	enzyme regulator activity;nucleic acid binding activity;other molecular function	334	ENSG00000084234	APLP2	B3KXX9; H7BXI4; hsa:334; Q06481; Q13861; Q14594; Q14662; Q71U10; Q7M4L3; Q9BT36	Platelet degranulation ; Regulation of Insulin-like Growth Factor (IGF) transport and uptake by Insulin-like Growth Factor Binding Proteins (IGFBPs); Post-translational protein phosphorylation		Splicing factor NOVA regulated synaptic proteins	4	0.286	1.216	1.674	0.411	0.0556201	0.916721	0.715871	0.0499558	2.54513e+06	1.37227e+07	1.83011e+06	4.93348e+06	3.07254e+06	2.68756e+06	1.01763e+06	1.50494e+06	2.54513e+06	1.37227e+07	1.82476e+07	6.91175e+06	2.28773e+07	9.58787e+06		1.80078e+06	3.34498e+06	1.85993e+06	924666	1.2099e+07	4.13655e+06	6.38701e+06	4.93348e+06	1.74936e+06	High	Peak Found	Peak Found	Peak Found	Peak Found
P0DMN0	Sulfotransferase 1A4 OS=Homo sapiens OX=9606 GN=SULT1A4 PE=1 SV=1	other metabolic processes	cytosol;other cell component	other molecular function	445329; 6818	ENSG00000213648	SULT1A4	B4DNV0; hsa:445329; hsa:6818; O95603; P0DMN0; P50224; Q1ET66; Q6ZWJ5	Cytosolic sulfonation of small molecules; Paracetamol ADME	Chemical carcinogenesis	Sulfation biotransformation reaction; Metapathway biotransformation Phase I and II	5	0.351	0.966	2.624	0.919	0.0593773	0.998219	0.204399	0.910134	8.89236e+06	2.67091e+07	1.32634e+07	9.20869e+06	1.52329e+07	7.42053e+06	1.14165e+07	8.89236e+06	7.34514e+06	1.91077e+07	3.72804e+07	1.78127e+07	3.65642e+07	2.67091e+07	6.31666e+06	1.66095e+07	2.02737e+07	1.32634e+07	4.90128e+06	1.71315e+07	8.63036e+06	9.20869e+06	1.15977e+07	6.14546e+06	High	High	High	High	High
Q93099	Homogentisate 1,2-dioxygenase OS=Homo sapiens OX=9606 GN=HGD PE=1 SV=2	other metabolic processes	cytosol	other molecular function	3081	ENSG00000113924	HGD	A8K417; B2R8Z0; hsa:3081; Q93099	Tyrosine catabolism	Tyrosine metabolism; Metabolic pathways		3	0.326	0.458	1.288	1.175	0.0596251	0.166327	0.928797	0.960838	3.24585e+06	3.5699e+06	2.48674e+06	2.76763e+06	3.24585e+06	6.4532e+06	5.84728e+06	494156	688693	3.5699e+06	7.20876e+06	1.09308e+06	8.60851e+06	3.1187e+06	936171	1.12022e+07	1.51018e+07	2.48674e+06	569973	3.65463e+06	614189	2.76763e+06	4.67659e+06	1.82498e+06	High	High	High	High	High
P02760	Protein AMBP OS=Homo sapiens OX=9606 GN=AMBP PE=1 SV=1	cell adhesion;protein metabolism;other metabolic processes;stress response;other biological processes	non-structural extracellular;plasma membrane;other membranes;cytosol;mitochondrion;ER/Golgi;nucleus;other cell component	enzyme regulator activity;other molecular function	259	ENSG00000106927	AMBP	hsa:259; P00977; P02759; P02760; P78491; Q2TU33; Q5TBD7; Q9UC58; Q9UDI8	Scavenging of heme from plasma			1	0.325	1.452	0.759	0.297	0.0600913	0.877836	0.896189	0.00496543	779845	5.22183e+06	1.43093e+06	4.17833e+06	2.20989e+06	682283	779845	649635	1.07877e+06	4.30177e+06	1.56495e+07	1.53756e+06	2.93468e+07	5.22183e+06	444633	2.32063e+06	3.06273e+06	1.43093e+06	308174	1.18634e+07	3.47438e+06	6.25191e+06	3.14605e+06	4.17833e+06	High	Peak Found	Peak Found	Peak Found	Peak Found
O95373	Importin-7 OS=Homo sapiens OX=9606 GN=IPO7 PE=1 SV=1	stress response;transport;other biological processes	cytosol;nucleus	enzyme regulator activity;other molecular function	10527	ENSG00000205339	IPO7	A6NNM5; B2R786; hsa:10527; O95373; Q1RMF7; Q9H177; Q9NTE3		Nucleocytoplasmic transport		1	0.315	0.308	3.106	2.419	0.0604437	0.00176291	0.123948	0.131982	1.15657e+06	1.0737e+07	6.5273e+06	997006	5.02161e+06	1.19074e+06		70852.4	1.12338e+06	5.61861e+06	1.0737e+07	24820.2	1.15206e+07	1.08184e+07	1.83763e+06	7.11364e+06	7.6959e+06	6.5273e+06	2.94482e+06	4.70881e+06			155556	997006	High	High	Not Found	Peak Found	Peak Found
Q2TB90	Hexokinase HKDC1 OS=Homo sapiens OX=9606 GN=HKDC1 PE=1 SV=3	other metabolic processes;other biological processes	other membranes;cytosol;mitochondrion;other cell component	kinase activity;other molecular function	80201	ENSG00000156510	HKDC1	B5MDN9; hsa:80201; Q2TB90; Q2TB91; Q5VTC7; Q7Z373; Q8WU37; Q96EH2; Q9H5Y9		Glycolysis / Gluconeogenesis; Fructose and mannose metabolism; Galactose metabolism; Starch and sucrose metabolism; Amino sugar and nucleotide sugar metabolism; Neomycin, kanamycin and gentamicin biosynthesis; Metabolic pathways; Carbon metabolism; Biosynthesis of nucleotide sugars; HIF-1 signaling pathway; Insulin signaling pathway; Type II diabetes mellitus; Carbohydrate digestion and absorptio…		15	3.681	3.049	2.057	0.988	0.0617974	0.0826297	0.657512	0.977767	2.35609e+06	529392	190414	192783	2.5624e+06	2.44533e+06	2.2701e+06		2.03727e+06		512379		723341	529392		96781.9	190414		738223		469584	180252		192783	High	Peak Found	Peak Found	Not Found	High
Q13618	Cullin-3 OS=Homo sapiens OX=9606 GN=CUL3 PE=1 SV=2	cell-cell signaling;cell cycle OR cell proliferation;cell organization and biogenesis;protein metabolism;other metabolic processes;stress response;transport;developmental processes;signal transduction;other biological processes	plasma membrane;other membranes;cytosol;cytoskeleton;ER/Golgi;nucleus;other cell component	signal transduction activity or receptor binding;other molecular function	8452	ENSG00000036257	CUL3	A8K536; B8ZZC3; hsa:8452; O75415; Q13618; Q569L3; Q9UBI8; Q9UET7	Potential therapeutics for SARS; Antigen processing: Ubiquitination & Proteasome degradation; Degradation of DVL; Hedgehog 'on' state; Regulation of RAS by GAPs; Neddylation; KEAP1-NFE2L2 pathway; RHOBTB2 GTPase cycle; RHOBTB1 GTPase cycle; RHOBTB3 ATPase cycle	Ubiquitin mediated proteolysis; Hedgehog signaling pathway	Hedgehog signaling pathway; NRF2-ARE regulation; 22q11.2 copy number variation syndrome; Head and neck squamous cell carcinoma	16	3.629	4.561	0.54	0.73	0.0626903	0.00742894	0.722268	0.849723	1.6262e+06	1.61563e+06	839991	988002	2.33987e+06	2.36444e+06	1.6262e+06	191284	1.48378e+06	624806	2.47683e+06	1.61563e+06	1.65302e+06	969646	839991	1.03369e+06	1.64354e+06	81252.9	417200		791377	1.08616e+06	919317	1.06182e+06	High	High	Peak Found	Peak Found	High
Q02952	A-kinase anchor protein 12 OS=Homo sapiens OX=9606 GN=AKAP12 PE=1 SV=4	signal transduction;other biological processes	plasma membrane;other membranes;cytosol;cytoskeleton;other cell component	other molecular function	9590	ENSG00000131016	AKAP12	hsa:9590; O00310; O00498; Q02952; Q4LE68; Q5SZ80; Q5TGN1; Q68D82; Q99970	RHOD GTPase cycle; RHOF GTPase cycle		G protein signaling pathways	3	0.257	1.036	100	100	0.0631297	0.995337	1.19477e-16	1.19386e-16	183817	1.64719e+06	264723		921888			183817	155285	1.14248e+06	942039		2.37487e+06	2.48983e+06		479222	264723	149881							Peak Found	Not Found	Not Found	Peak Found	Peak Found
P32754	4-hydroxyphenylpyruvate dioxygenase OS=Homo sapiens OX=9606 GN=HPD PE=1 SV=2	other metabolic processes	other membranes;cytosol;ER/Golgi	other molecular function	3242	ENSG00000158104	HPD	A8K461; B3KQ63; hsa:3242; P32754; Q13234	Tyrosine catabolism	Ubiquinone and other terpenoid-quinone biosynthesis; Tyrosine metabolism; Phenylalanine metabolism; Metabolic pathways; Biosynthesis of cofactors		6	0.355	1.773	4.959	1.028	0.0653032	0.253534	0.00102774	0.991339	9.46021e+06	2.93665e+07	4.4229e+06	1.00371e+06	1.18457e+07	8.25516e+06	9.46021e+06	6.86241e+06	1.06162e+07	2.76592e+07	3.60913e+07	6.95558e+06	3.7949e+07	2.93665e+07	1.87788e+06	5.55167e+06	8.32776e+06	4.4229e+06	1.35746e+06	7.85208e+06	1.02957e+06	1.00371e+06	686359	404397	Peak Found	High	Peak Found	High	Peak Found
Q9UNW1	Multiple inositol polyphosphate phosphatase 1 OS=Homo sapiens OX=9606 GN=MINPP1 PE=1 SV=1	other metabolic processes;other biological processes	ER/Golgi	other molecular function	9562	ENSG00000107789	MINPP1	F5H683; hsa:9562; O95172; O95286; Q59EJ2; Q9UGA3; Q9UNW1	Synthesis of IPs in the ER lumen	Glycolysis / Gluconeogenesis; Inositol phosphate metabolism; Metabolic pathways		4	0.309	0.512	2.2	1.267	0.0696555	0.545162	0.42761	0.921637	659685	2.53188e+06	1.25789e+06	477723	1.04549e+06	582940		746532	450905	3.02028e+06	3.65479e+06	856663	2.53188e+06	1.83839e+06	119025	1.25789e+06	2.02468e+06	1.79306e+06	306864	2.83168e+06	277754	477723	179183	842548	High	High	Not Found	High	High
P01031	Complement C5 OS=Homo sapiens OX=9606 GN=C5 PE=1 SV=4	stress response;developmental processes;signal transduction;other biological processes	non-structural extracellular;plasma membrane;other membranes	signal transduction activity or receptor binding;enzyme regulator activity	727	ENSG00000106804	C5	hsa:727; P01031; Q14CJ0; Q27I61	G alpha (i) signalling events; Regulation of Complement cascade; Peptide ligand-binding receptors; Activation of C3 and C5; Terminal pathway of complement	Neuroactive ligand-receptor interaction; Complement and coagulation cascades; Neutrophil extracellular trap formation; Alcoholic liver disease; Prion disease; Pertussis; Staphylococcus aureus infection; Herpes simplex virus 1 infection; Coronavirus disease; Systemic lupus erythematosus	Allograft rejection; Spinal cord injury; Complement system; Oxidative damage response; Cells and molecules involved in local acute inflammatory response ; Complement system in neuronal development and plasticity; Acquired partial lipodystrophy / Barraquer-Simons syndrome; Complement activation	23	3.591	2.448	0.301	0.423	0.0748304	0.219999	0.116356	0.169304	1.71991e+06	767617	1.01125e+06	2.68199e+06	6.8691e+06	394744	2.93068e+06	1.71991e+06	504607	591376	326909	2.36316e+06	767617	1.16324e+06	1.01125e+06	506715	1.49579e+06	2.28765e+06	783406	2.52674e+06	3.96263e+06	2.84343e+06	2.68199e+06	2.60449e+06	High	Peak Found	Peak Found	High	Peak Found
Q15012	Lysosomal-associated transmembrane protein 4A OS=Homo sapiens OX=9606 GN=LAPTM4A PE=1 SV=1		other membranes;ER/Golgi;other cytoplasmic organelle		9741	ENSG00000068697	LAPTM4A	hsa:9741; Q15012; Q6UW22		Lysosome		1	0.311	1.174	0.427	0.361	0.0790572	0.995337	0.294806	0.0277708	503278	2.5809e+06	123160	4.44486e+06	53176.3			1.03911e+06	503278	3.1408e+06	2.23317e+06	3.57602e+06	2.38507e+06	2.5809e+06		85056.9	263799	123160		4.44486e+06	8.29039e+06	235551	260153	8.27208e+06	Peak Found	Not Found	Not Found	Peak Found	Peak Found
Q15363	Transmembrane emp24 domain-containing protein 2 OS=Homo sapiens OX=9606 GN=TMED2 PE=1 SV=1	cell organization and biogenesis;stress response;transport;developmental processes;signal transduction;other biological processes	other membranes;ER/Golgi;other cell component		10959	ENSG00000086598	TMED2	hsa:10959; Q15363	COPI-dependent Golgi-to-ER retrograde traffic; COPI-mediated anterograde transport; COPII-mediated vesicle transport; Cargo concentration in the ER; Pre-NOTCH Processing in Golgi			5	0.334	0.335	0.798	1.692	0.0805382	0.0132864	0.949342	0.620353	311262	3.72703e+06	4.36427e+06	996822	1.80315e+06			101287	311262	530416	6.18698e+06		1.59503e+07	2.24516e+06		4.36427e+06	9.21596e+06	2.10883e+06		571455		1.73881e+06			High	Not Found	Not Found	Peak Found	Peak Found
P02771	Alpha-fetoprotein OS=Homo sapiens OX=9606 GN=AFP PE=1 SV=1	other metabolic processes;developmental processes;signal transduction	non-structural extracellular;ER/Golgi;other cell component	other molecular function	174	ENSG00000081051	AFP	B2RBU3; hsa:174; P02771	Regulation of Insulin-like Growth Factor (IGF) transport and uptake by Insulin-like Growth Factor Binding Proteins (IGFBPs); Post-translational protein phosphorylation	Hippo signaling pathway		3	0.342	0.847	1.281	0.503	0.0828456	0.875143	0.971182	0.0526897	2.05159e+07	6.67188e+07	4.40928e+07	6.07238e+07	3.87238e+07	2.91339e+07	1.26798e+07	2.05159e+07	1.65287e+07	6.67188e+07	1.37491e+08	5.50305e+07	1.75834e+08	6.04684e+07	8.76047e+06	4.56072e+07	5.90109e+07	4.40928e+07	9.77685e+06	1.67802e+08	6.07238e+07	5.55345e+07	6.46423e+07	4.85972e+07	High	High	High	High	High
Q14684	Ribosomal RNA processing protein 1 homolog B OS=Homo sapiens OX=9606 GN=RRP1B PE=1 SV=3	RNA metabolism OR transcription;other metabolic processes;other biological processes	nucleus;other cell component	other molecular function	23076	ENSG00000160208	RRP1B	hsa:23076; Q14684; Q8TBZ4				0	0.272	1.147	1.621	0.484	0.0828933	0.98797	0.81025	0.507525	776579	901511	485440	685813		563479	4.22032e+06	718060	839866	1.01935e+06	1.26189e+06	388633	901511	832083	485440	464118	459287	511983	3.66908e+06	487928	661228	711313		862090	High	High	High	High	High
Q9UKL0	REST corepressor 1 OS=Homo sapiens OX=9606 GN=RCOR1 PE=1 SV=2	cell organization and biogenesis;protein metabolism;RNA metabolism OR transcription;other metabolic processes;developmental processes;other biological processes	nucleus;other cell component	other molecular function	23186	ENSG00000089902	RCOR1	hsa:23186; J3KN32; Q15044; Q6P2I9; Q86VG5; Q9UKL0	Potential therapeutics for SARS; Regulation of PTEN gene transcription; HDACs deacetylate histones; Factors involved in megakaryocyte development and platelet production	Huntington disease		5	3.47	2.249	0.945	1.413	0.0885743	0.244596	0.986948	0.876421	2.04062e+06	532595	888018	1.27083e+06	1.68658e+06	2.65828e+06	4.83952e+06	2.04062e+06	1.15836e+06	532595	690635	519645	564498	438696	1.72622e+06	422794	749815	888018	2.22633e+06	397515	1.13932e+06	1.27083e+06	1.99175e+06	1.48037e+06	High	High	High	Peak Found	High
Q8N3U4	Cohesin subunit SA-2 OS=Homo sapiens OX=9606 GN=STAG2 PE=1 SV=3	cell cycle OR cell proliferation;cell organization and biogenesis;other biological processes	cytosol;cytoskeleton;nucleus;other cell component	other molecular function	10735	ENSG00000101972	STAG2	B1AMT5; D3DTF5; hsa:10735; O00540; Q5JTI6; Q68DE9; Q8N3U4; Q9H1N8	Separation of Sister Chromatids; Estrogen-dependent gene expression; Meiotic synapsis; Resolution of Sister Chromatid Cohesion; SUMOylation of DNA damage response and repair proteins; Establishment of Sister Chromatid Cohesion; Cohesin Loading onto Chromatin	Cell cycle	Cell cycle; Cohesin complex - Cornelia de Lange syndrome	10	4.804	1.587	0.247	1.041	0.0897302	0.832992	0.142273	0.983365	487878	207818	989049	120094	500351		487878		246645	177708	609441		243030	29665.4		693286	989049	1.34236e+06			120094				High	Not Found	Peak Found	Not Found	Peak Found
Q14353	Guanidinoacetate N-methyltransferase OS=Homo sapiens OX=9606 GN=GAMT PE=1 SV=1	other metabolic processes;other biological processes	cytosol;nucleus;other cell component	other molecular function	2593	ENSG00000130005	GAMT	A8K0A0; hsa:2593; Q14353; Q53Y34; Q8WVJ1	Creatine metabolism; Transcriptional Regulation by MECP2	Glycine, serine and threonine metabolism; Arginine and proline metabolism; Metabolic pathways	MECP2 and associated Rett syndrome; Creatine pathway	7	0.276	0.364	2.224	1.949	0.090599	0.240729	0.533369	0.562545	444037	1.53617e+06	1.34629e+06	690832	777472			253602		956598	1.81377e+06		2.70454e+06	1.30106e+06		1.50712e+06	1.34629e+06	989763		690832					Peak Found	Not Found	Not Found	High	Not Found
P14649	Myosin light chain 6B OS=Homo sapiens OX=9606 GN=MYL6B PE=1 SV=1	other biological processes	cytosol;cytoskeleton	cytoskeletal activity;other molecular function	140465	ENSG00000196465	MYL6B	hsa:140465; P14649	Smooth Muscle Contraction	Vascular smooth muscle contraction; Tight junction; Oxytocin signaling pathway	Ciliary landscape	5	4.169	2.134	0.637	1.104	0.090599	0.518557	0.858632	0.962623	919985	337689	451491	409010	2.08876e+06	813911	1.85843e+06	188529	919985	337689	216172	445769	172885	354453	431136	451491	285375	592094	609814	346994	409010	941569	339152	489751	High	High	High	Peak Found	High
O14949	Cytochrome b-c1 complex subunit 8 OS=Homo sapiens OX=9606 GN=UQCRQ PE=1 SV=4	other metabolic processes;developmental processes	other membranes;mitochondrion		27089	ENSG00000164405	UQCRQ	hsa:27089; O14949; Q5FVE2; Q9BV88; Q9T2V7	Respiratory electron transport	Oxidative phosphorylation; Metabolic pathways; Cardiac muscle contraction; Thermogenesis; Non-alcoholic fatty liver disease; Alzheimer disease; Parkinson disease; Amyotrophic lateral sclerosis; Huntington disease; Prion disease; Pathways of neurodegeneration; Chemical carcinogenesis; Diabetic cardiomyopathy	Electron transport chain: OXPHOS system in mitochondria; Nonalcoholic fatty liver disease; Mitochondrial complex III assembly	17	2.509	1.596	0.678	0.686	0.0913585	0.192682	0.756214	0.447619	2.2254e+07	7.06606e+06	1.99427e+07	9.59346e+06	1.30176e+07	2.52767e+07	3.88229e+07	2.2254e+07	1.6515e+07	6.66855e+06	7.06606e+06	2.95877e+06	9.5257e+06	1.22222e+07	2.58314e+07	1.35143e+07	8.42846e+06	1.99427e+07	3.51675e+07	1.13688e+07	9.59346e+06	7.71253e+06	8.24915e+06	4.20815e+07	High	High	High	High	High
Q6P0Q8	Microtubule-associated serine/threonine-protein kinase 2 OS=Homo sapiens OX=9606 GN=MAST2 PE=1 SV=2	cell organization and biogenesis;protein metabolism;other metabolic processes;signal transduction;other biological processes	plasma membrane;other membranes;cytoskeleton;other cell component	cytoskeletal activity;kinase activity;other molecular function	23139	ENSG00000086015	MAST2	hsa:23139; O94899; Q5VT07; Q5VT08; Q6P0Q8; Q7LGC4; Q8NDG1; Q96B94; Q9BYE8				0	3.015	2.6	0.193	0.506	0.0914932	0.0075518	0.000456328	0.0994872	8.101e+06	2.6871e+06	2.85715e+06	1.40485e+07	3.84239e+06	8.74835e+06	1.6242e+07	3.39761e+06	8.101e+06	2.6871e+06		1.6733e+07		549714	1.00925e+07	222307		808854	1.28456e+07	1.23131e+06	1.43263e+07	1.39585e+07	1.40485e+07	2.24932e+07	Peak Found	High	Peak Found	Peak Found	Peak Found
Q06210	Glutamine--fructose-6-phosphate aminotransferase [isomerizing] 1 OS=Homo sapiens OX=9606 GN=GFPT1 PE=1 SV=3	protein metabolism;other metabolic processes;other biological processes	cytosol	other molecular function	2673	ENSG00000198380	GFPT1	hsa:2673; Q06210; Q53QE6; Q9BXF8	XBP1(S) activates chaperone genes; Synthesis of UDP-N-acetyl-glucosamine; Defective GFPT1 causes CMSTA1	Alanine, aspartate and glutamate metabolism; Amino sugar and nucleotide sugar metabolism; Metabolic pathways; Biosynthesis of nucleotide sugars; Insulin resistance; Diabetic cardiomyopathy		9	0.348	1.095	2.047	0.641	0.0930809	0.945087	0.54416	0.303884	5.73231e+07	1.65773e+08	5.75893e+07	5.1248e+07	7.77496e+07	5.73231e+07	3.67006e+07	5.58338e+07	6.59485e+07	1.61584e+08	1.86536e+08	8.33394e+07	1.96495e+08	1.65773e+08	2.87291e+07	7.00157e+07	6.66641e+07	5.75893e+07	1.86587e+07	1.33318e+08	4.79199e+07	5.91696e+07	5.1248e+07	4.18604e+07	High	High	High	High	High
Q9NRG7	Epimerase family protein SDR39U1 OS=Homo sapiens OX=9606 GN=SDR39U1 PE=1 SV=3			other molecular function	56948	ENSG00000100445	SDR39U1	hsa:56948; Q6ZW71; Q9BVQ3; Q9NRG7				0	4.134	0.762	0.285	1.308	0.0941141	0.87071	0.208192	0.909958	845094	303408	2.28508e+06	722022	2.3936e+06	893718	649625		799116	125419	654982	137945	303408	907667	1.67047e+06	2.28508e+06	2.9045e+06	2.68632e+06	1.3007e+06	1.56347e+06	575774	1.23051e+06	722022	652137	High	Peak Found	Peak Found	Not Found	High
Q53H12	Acylglycerol kinase, mitochondrial OS=Homo sapiens OX=9606 GN=AGK PE=1 SV=2	cell organization and biogenesis;other metabolic processes;transport	other membranes;cytosol;mitochondrion;other cell component	kinase activity;other molecular function	55750	ENSG00000006530; ENSG00000262327	AGK	hsa:55750; Q53H12; Q75KN1; Q96GC3; Q9NP48	Signaling by BRAF and RAF1 fusions; Glycerophospholipid biosynthesis	Glycerolipid metabolism; Metabolic pathways		4	0.338	0.363	1.915	2.025	0.094556	0.0406419	0.538348	0.372082	1.029e+06	3.08367e+06	3.13735e+06	1.52378e+06	1.82708e+06	698446	1.35228e+06	1.029e+06	1.02075e+06	670588	4.42864e+06	1.81341e+06	7.49364e+06	3.08367e+06	346280	5.42714e+06	9.3643e+06	3.13735e+06	1.98014e+06	1.7731e+06	1.05731e+06	1.52378e+06	1.16046e+06	2.98644e+06	Peak Found	Peak Found	Peak Found	Peak Found	Peak Found
O15116	U6 snRNA-associated Sm-like protein LSm1 OS=Homo sapiens OX=9606 GN=LSM1 PE=1 SV=1	RNA metabolism OR transcription;other metabolic processes;developmental processes;other biological processes	cytosol;nucleus;other cell component	nucleic acid binding activity	27257	ENSG00000175324	LSM1	B2R5E6; hsa:27257; O15116	mRNA decay by 5' to 3' exoribonuclease	RNA degradation		2	0.324	1.238	2.885	1.085	0.0963851	0.961338	0.255386	0.965168	868441	1.45631e+06	523092	321495	887484	849807		317393	1.02408e+06	1.45631e+06	1.59569e+06	851263	1.13013e+06	1.85835e+06	124548	792666	808962	523092	197535	698364	94696.9	440747	234509		High	High	Not Found	Peak Found	Peak Found
P35908	SWISS-PROT:P35908 Tax_Id=9606 Gene_Symbol=KRT2 Keratin, type II cytoskeletal 2 epidermal											0	4.873	1.787	100	100	0.0983134	0.819369	1.19477e-16	1.19386e-16	539299	110673	303336			539299	488614		1.00257e+06		110673				1.30234e+06	244572		320244	287320						Not Found	High	High	Not Found	High
P14854	Cytochrome c oxidase subunit 6B1 OS=Homo sapiens OX=9606 GN=COX6B1 PE=1 SV=2	other metabolic processes;transport	other membranes;mitochondrion	transporter activity	1340	ENSG00000126267	COX6B1	B2R5C9; hsa:1340; P14854; Q6IBL4	Respiratory electron transport; TP53 Regulates Metabolic Genes; Cytoprotection by HMOX1	Oxidative phosphorylation; Metabolic pathways; Cardiac muscle contraction; Thermogenesis; Non-alcoholic fatty liver disease; Alzheimer disease; Parkinson disease; Amyotrophic lateral sclerosis; Huntington disease; Prion disease; Pathways of neurodegeneration; Chemical carcinogenesis; Diabetic cardiomyopathy	Electron transport chain: OXPHOS system in mitochondria; Nonalcoholic fatty liver disease; Mitochondrial complex IV assembly	19	2.516	1.296	0.432	0.801	0.0983688	0.689226	0.0491685	0.716091	2.00841e+07	6.94466e+06	9.9494e+06	6.18634e+07	1.17669e+07	1.80544e+07	5.38798e+07	2.2587e+07	2.00841e+07	1.01766e+07	3.35255e+06	1.05637e+07	3.28186e+06	6.94466e+06	5.25768e+07	6.80243e+06	3.43262e+06	9.9494e+06	6.14245e+07	1.10875e+07	6.87414e+07	5.04043e+07	6.18634e+07	7.44558e+07	High	High	High	Peak Found	Peak Found
P01008	Antithrombin-III OS=Homo sapiens OX=9606 GN=SERPINC1 PE=1 SV=1	stress response;other biological processes	non-structural extracellular;plasma membrane;other membranes;ER/Golgi	enzyme regulator activity;other molecular function	462	ENSG00000117601	SERPINC1	B2R6P0; hsa:462; P01008; P78439; P78447; Q13815; Q5TC78; Q7KZ43; Q7KZ97; Q9UC78	Regulation of Insulin-like Growth Factor (IGF) transport and uptake by Insulin-like Growth Factor Binding Proteins (IGFBPs); Post-translational protein phosphorylation; Intrinsic Pathway of Fibrin Clot Formation; Common Pathway of Fibrin Clot Formation	Complement and coagulation cascades	Complement and coagulation cascades	6	0.37	1.6	0.913	0.212	0.104995	0.498995	0.913543	8.66287e-07	5.76406e+06	2.4479e+07	2.6353e+06	2.02626e+07	5.40689e+06	5.76406e+06	8.73987e+06	3.53268e+06	7.90177e+06	3.02948e+07	2.85082e+07	2.31373e+07	2.4479e+07	1.78485e+07	4.59089e+06	1.56079e+06	1.39709e+06	2.6353e+06	4.08563e+06	2.62358e+07	1.90255e+07	1.84314e+07	2.24985e+07	2.02626e+07	High	Peak Found	High	High	High
Q9P253	Vacuolar protein sorting-associated protein 18 homolog OS=Homo sapiens OX=9606 GN=VPS18 PE=1 SV=2	cell organization and biogenesis;protein metabolism;other metabolic processes;transport;other biological processes	other membranes;cytoskeleton;other cytoplasmic organelle;other cell component	cytoskeletal activity;other molecular function	57617	ENSG00000104142	VPS18	hsa:57617; Q8TCG0; Q96DI3; Q9H268; Q9P253	SARS-CoV-2 modulates autophagy	Salmonella infection	Ebola virus infection in host	3	3.859	5.934	0.352	0.24	0.105404	0.000745913	0.212001	0.0053335	1.5585e+06	453329	782137	1.46335e+06	5.64828e+06	1.5585e+06	1.4909e+06	312930	4.69499e+06		488881	371263	420362	936302	782137	108458	199290	904942	791184	829625	7.71541e+06	2.00603e+06	1.46335e+06	998527	High	Peak Found	Peak Found	Peak Found	High
Q6NXH9	TREMBL:Q6NXH9 Tax_Id=10090 Gene_Symbol=Krt73 Keratin 73	cell organization and biogenesis;other biological processes	cytoskeleton	bone, tooth or skin structural activity	223915	ENSMUSG00000063661	Krt73	mmu:223915; Q6NXH9	Formation of the cornified envelope			2	0.277	0.123	1.339	2.721	0.106122	1.52603e-08	0.896823	0.0736614	369154	1.57809e+06	3.20796e+06	1.17883e+06	919293	284257		479406	278063	246324	2.26352e+06		3.0967e+06	1.10022e+06		3.20796e+06	4.29723e+06	2.27943e+06		1.17883e+06					High	Peak Found	Not Found	Peak Found	Peak Found
Q9UBS4	DnaJ homolog subfamily B member 11 OS=Homo sapiens OX=9606 GN=DNAJB11 PE=1 SV=1	protein metabolism;RNA metabolism OR transcription;other metabolic processes;other biological processes	non-structural extracellular;ER/Golgi;nucleus;other cell component	signal transduction activity or receptor binding;other molecular function	51726	ENSG00000090520	DNAJB11	hsa:51726; Q542Y5; Q542Y9; Q6IAQ8; Q96JC6; Q9UBS4	XBP1(S) activates chaperone genes	Protein processing in endoplasmic reticulum	Photodynamic therapy-induced unfolded protein response	3	0.371	0.609	1.663	0.864	0.107669	0.182088	0.786117	0.833359	1.74074e+07	3.73412e+07	2.36962e+07	3.20125e+07	1.98039e+07	1.4973e+07	1.74074e+07	2.00684e+07	1.53043e+07	3.24693e+07	4.27392e+07	2.75431e+07	4.76116e+07	3.73412e+07	2.25682e+07	2.36962e+07	2.83502e+07	2.73476e+07	2.23507e+07	4.17675e+07	2.85929e+07	3.20125e+07	3.411e+07	2.31989e+07	High	High	High	High	High
Q13952	Nuclear transcription factor Y subunit gamma OS=Homo sapiens OX=9606 GN=NFYC PE=1 SV=3	protein metabolism;RNA metabolism OR transcription;other metabolic processes;other biological processes	nucleus;other cell component	nucleic acid binding activity;other molecular function	4802	ENSG00000066136	NFYC	B4DUS6; B4DW63; D3DPV9; F8VWM3; hsa:4802; Q13952; Q59GY4; Q5T6K8; Q5T6K9; Q5T6L1; Q5TZR6; Q92869; Q9HBX1; Q9NXB5; Q9UM67; Q9UML0; Q9UMT7	Activation of gene expression by SREBF (SREBP); ATF4 activates genes in response to endoplasmic reticulum stress; ATF6 (ATF6-alpha) activates chaperone genes; PPARA activates gene expression; FOXO-mediated transcription of cell death genes	Antigen processing and presentation; Tuberculosis		7	3.014	1.347	0.813	1.45	0.113201	0.819879	0.943847	0.849723	2.63343e+06	1.37533e+06	1.98829e+06	847380	5.67295e+06	2.52226e+06	1.06242e+06	3.22606e+06	2.63343e+06	1.45589e+06	997867		1.29923e+06	1.49009e+06	1.98829e+06	1.71975e+06	2.52372e+06	2.62739e+06	514769	964693	1.12444e+06	299353	744333		High	High	Peak Found	High	High
Q8IZL8	Proline-, glutamic acid- and leucine-rich protein 1 OS=Homo sapiens OX=9606 GN=PELP1 PE=1 SV=2	RNA metabolism OR transcription;other metabolic processes;other biological processes	nucleus;other cell component	other molecular function	27043	ENSG00000141456	PELP1	hsa:27043; O15450; Q5EGN3; Q6NTE6; Q8IZL8; Q96FT1; Q9BU60	Major pathway of rRNA processing in the nucleolus and cytosol; PTK6 Expression			2	2.783	1.413	0.435	1.018	0.113571	0.539084	0.166935	0.9733	1.40944e+07	5.71526e+06	8.13139e+06	1.43908e+07	1.00186e+07	1.36222e+07	2.52049e+07	1.40944e+07	1.6928e+07	5.50195e+06	5.84127e+06	1.06541e+07	5.30525e+06	5.71526e+06	1.60675e+07	7.05154e+06	8.13139e+06	7.94131e+06	2.06059e+07	7.5993e+06	1.60921e+07	1.11682e+07	1.43908e+07	1.87446e+07	High	High	High	High	High
Q9UBQ0	Vacuolar protein sorting-associated protein 29 OS=Homo sapiens OX=9606 GN=VPS29 PE=1 SV=1	transport	other membranes;cytosol;other cytoplasmic organelle;other cell component	other molecular function	51699	ENSG00000111237	VPS29	hsa:51699; Q502Y5; Q6FIF8; Q6IAH3; Q9H0W0; Q9NRP1; Q9NRU7; Q9UBQ0	WNT ligand biogenesis and trafficking	Endocytosis		2	0.35	0.395	3.961	2.671	0.115066	0.061762	0.0321365	0.0796365	658610	3.18159e+06	4.23199e+06	179105	2.09151e+06	1.14473e+06	232651	438886	658610	3.00237e+06	5.46454e+06	640509	7.71714e+06	3.18159e+06		4.64291e+06	4.23199e+06	2.85205e+06		179105			193749	144538	High	Peak Found	Peak Found	Peak Found	High
O60218	Aldo-keto reductase family 1 member B10 OS=Homo sapiens OX=9606 GN=AKR1B10 PE=1 SV=2	other metabolic processes;other biological processes	non-structural extracellular;cytosol;mitochondrion;other cytoplasmic organelle	other molecular function	57016	ENSG00000198074	AKR1B10	A4D1P1; hsa:57016; O60218; O75890; Q6FHF3; Q8IWZ1	Retinoid metabolism and transport	Pentose and glucuronate interconversions; Fructose and mannose metabolism; Galactose metabolism; Glycerolipid metabolism; Folate biosynthesis; Metabolic pathways	Metapathway biotransformation Phase I and II	8	0.361	1.265	1.968	0.524	0.115825	0.728302	0.602184	0.0749273	8.34731e+07	2.59964e+08	7.38976e+07	1.52465e+08	8.34731e+07	7.40487e+07	7.51384e+07	9.15722e+07	1.12114e+08	2.73234e+08	2.38453e+08	1.55373e+08	2.63878e+08	2.59964e+08	6.68518e+07	7.41844e+07	7.52371e+07	7.38976e+07	7.11896e+07	1.84783e+08	1.25984e+08	1.52465e+08	1.35918e+08	1.91946e+08	High	High	High	High	High
P50148	Guanine nucleotide-binding protein G(q) subunit alpha OS=Homo sapiens OX=9606 GN=GNAQ PE=1 SV=4	cell-cell signaling;stress response;signal transduction;other biological processes	plasma membrane;other membranes;ER/Golgi;nucleus;other cell component	signal transduction activity or receptor binding;enzyme regulator activity;other molecular function	2776	ENSG00000156052	GNAQ	hsa:2776; O15108; P50148; Q13462; Q6NT27; Q92471; Q9BZB9	G alpha (q) signalling events; Thrombin signalling through proteinase activated receptors (PARs); G-protein activation; ADP signalling through P2Y purinoceptor 1; Thromboxane signalling through TP receptor; Cooperation of PDCL (PhLP1) and TRiC/CCT in G-protein beta folding; Fatty Acids bound to GPR40 (FFAR1) regulate insulin secretion; PLC beta mediated events; Acetylcholine regulates insulin sec…	Rap1 signaling pathway; Calcium signaling pathway; cGMP-PKG signaling pathway; Chemokine signaling pathway; Sphingolipid signaling pathway; Adrenergic signaling in cardiomyocytes; Vascular smooth muscle contraction; Apelin signaling pathway; Gap junction; Platelet activation; Circadian entrainment; Long-term potentiation; Retrograde endocannabinoid signaling; Glutamatergic synapse; Cholinergic sy…	Thyroid stimulating hormone (TSH) signaling pathway; Microtubule cytoskeleton regulation; Alzheimer's disease and miRNA effects; Corticotropin-releasing hormone signaling pathway; Myometrial relaxation and contraction pathways; G protein signaling pathways; Circadian rhythm genes; Cell-type dependent selectivity of CCK2R signaling; Hippo signaling regulation pathways; Gastrin signaling pathway; P…	75	4.436	2.793	0.676	1.362	0.11712	0.363766	0.925389	0.849124	545288	173463	176182	194808	823153	545288	1.39889e+06	57143.6	428670	179146	122914	95820.9	173463	180830	148841	176182	484438	500937	62909.1	137728	89061.7	334277		275546	High	High	Peak Found	Peak Found	High
Q9BZ67	FERM domain-containing protein 8 OS=Homo sapiens OX=9606 GN=FRMD8 PE=1 SV=1	other biological processes	plasma membrane;other membranes;cytosol;cytoskeleton;nucleus		83786	ENSG00000126391	FRMD8	B4E2P1; hsa:83786; Q86V56; Q8NCB5; Q9BZ67				0	5.086	1.459	3.51	0.415	0.122173	0.928015	0.175603	0.332329	438123	33420	300376	865155	304016	78617.6	652136	438123	619629	3.87248e+06	15457.3	33420			300376	534229		107322			810068	723225	923988	1.42579e+06	High	High	Peak Found	Peak Found	Peak Found
P02679	Fibrinogen gamma chain OS=Homo sapiens OX=9606 GN=FGG PE=1 SV=3	cell adhesion;cell organization and biogenesis;protein metabolism;other metabolic processes;stress response;transport;other biological processes	non-structural extracellular;plasma membrane;other membranes;ER/Golgi;other cell component	signal transduction activity or receptor binding;other molecular function	2266	ENSG00000171557	FGG	A8K057; hsa:2266; P02679; P04469; P04470; Q53Y18; Q96A14; Q96KJ3; Q9UC62; Q9UC63; Q9UCF3	Signaling by BRAF and RAF1 fusions; ER-Phagosome pathway; Regulation of Insulin-like Growth Factor (IGF) transport and uptake by Insulin-like Growth Factor Binding Proteins (IGFBPs); Post-translational protein phosphorylation; Platelet degranulation ; Common Pathway of Fibrin Clot Formation; Integrin cell surface interactions; MyD88:MAL(TIRAP) cascade initiated on plasma membrane; MyD88 deficienc…	Complement and coagulation cascades; Platelet activation; Neutrophil extracellular trap formation; Staphylococcus aureus infection; Coronavirus disease	Selenium micronutrient network; Folate metabolism; Blood clotting cascade; Complement system; VEGFA-VEGFR2 signaling pathway; Fibrin complement receptor 3 signaling pathway; COVID-19, thrombosis and anticoagulation; Network map of SARS-CoV-2 signaling pathway	33	0.364	0.535	0.849	0.623	0.122339	0.04728	0.840888	0.256199	1.26104e+07	5.82976e+07	4.79953e+07	2.57129e+07	2.20715e+07	1.26104e+07	9.51228e+06	1.57103e+07	9.62522e+06	5.82976e+07	7.22624e+07	2.98773e+07	8.35908e+07	5.38416e+07	1.89728e+07	4.9737e+07	6.05198e+07	4.79953e+07	1.31985e+07	8.83625e+07	2.92813e+07	2.3657e+07	2.57129e+07	1.52378e+07	High	High	High	High	High
P05556	Integrin beta-1 OS=Homo sapiens OX=9606 GN=ITGB1 PE=1 SV=2	cell adhesion;cell cycle OR cell proliferation;cell organization and biogenesis;stress response;transport;developmental processes;signal transduction;other biological processes	plasma membrane;other membranes;other cytoplasmic organelle;other cell component	signal transduction activity or receptor binding;cytoskeletal activity;other molecular function	3688	ENSG00000150093	ITGB1	A8K6N2; D3DRX9; D3DRY3; D3DRY4; D3DRY5; hsa:3688; P05556; P78466; P78467; Q13089; Q13090; Q13091; Q13212; Q14622; Q14647; Q29RW2; Q7Z3V1; Q8WUM6	RHO GTPases Activate Formins; CHL1 interactions; Signal transduction by L1; RAC1 GTPase cycle; RHOG GTPase cycle; RAC2 GTPase cycle; RAC3 GTPase cycle; ECM proteoglycans; Immunoregulatory interactions between a Lymphoid and a non-Lymphoid cell; Potential therapeutics for SARS; HCMV Early Events; Integrin cell surface interactions; GPER1 signaling; Interleukin-4 and Interleukin-13 signaling; Synde…	Rap1 signaling pathway; Phagosome; PI3K-Akt signaling pathway; Axon guidance; Focal adhesion; ECM-receptor interaction; Cell adhesion molecules; Tight junction; Platelet activation; Leukocyte transendothelial migration; Regulation of actin cytoskeleton; Bacterial invasion of epithelial cells; Pathogenic Escherichia coli infection; Shigellosis; Pertussis; Yersinia infection; Leishmaniasis; Toxopla…	Integrin-mediated cell adhesion; Prolactin signaling pathway; Neural crest differentiation; Arrhythmogenic right ventricular cardiomyopathy; Pathogenic Escherichia coli infection; Primary focal segmental glomerulosclerosis (FSGS); Mammary gland development pathway - Embryonic development (Stage 1 of 4); Focal adhesion; Hepatocyte growth factor receptor signaling; RAC1/PAK1/p38/MMP2 pathway; TGF-b…	77	2.447	1.211	1.009	2.095	0.123625	0.822593	0.949537	0.143838	1.04701e+08	3.39361e+07	6.47259e+07	3.65601e+07	8.69601e+07	1.09445e+08	1.04701e+08	1.14106e+08	9.88862e+07	3.29687e+07	2.81429e+07	4.1264e+07	3.39361e+07	3.50529e+07	8.16246e+07	6.06491e+07	6.33198e+07	6.47259e+07	8.27206e+07	3.28442e+07	4.1807e+07	3.33362e+07	3.95281e+07	3.65601e+07	High	High	High	High	High
P62854	40S ribosomal protein S26 OS=Homo sapiens OX=9606 GN=RPS26 PE=1 SV=3	protein metabolism;other metabolic processes;other biological processes	other membranes;cytosol;ER/Golgi;translational apparatus;nucleus;other cell component	nucleic acid binding activity;other molecular function	6231	ENSG00000197728	RPS26	hsa:6231; P02383; P62854; P70394; Q06722; Q3MHD8; Q6IRY4	Regulation of expression of SLITs and ROBOs; Major pathway of rRNA processing in the nucleolus and cytosol; L13a-mediated translational silencing of Ceruloplasmin expression; Translation initiation complex formation; Formation of a pool of free 40S subunits; Formation of the ternary complex, and subsequently, the 43S complex; Ribosomal scanning and start codon recognition; GTP hydrolysis and join…	Ribosome; Coronavirus disease	Cytoplasmic ribosomal proteins	20	0.375	0.491	2.388	2.327	0.126537	0.158949	0.218384	0.152454	4.75903e+06	1.73013e+07	8.03868e+06	3.41177e+06	1.32515e+07	4.75903e+06	1.7337e+06	9.00045e+06	3.3168e+06	8.11508e+06	1.73013e+07	3.55969e+06	2.47664e+07	2.14304e+07	2.90255e+06	1.5855e+07	2.0675e+07	8.03868e+06	2.76167e+06	2.30896e+07	2.22059e+06	7.89017e+06	3.41177e+06	2.72849e+06	High	High	Peak Found	High	Peak Found
P61966	AP-1 complex subunit sigma-1A OS=Homo sapiens OX=9606 GN=AP1S1 PE=1 SV=1	cell organization and biogenesis;transport;other biological processes	plasma membrane;other membranes;cytosol;ER/Golgi;other cytoplasmic organelle;other cell component	other molecular function	1174	ENSG00000106367	AP1S1	B2R5D8; hsa:1174; P61966; P82267; Q00382; Q53YA7; Q9BTN4; Q9UDW9	MHC class II antigen presentation; Lysosome Vesicle Biogenesis; Golgi Associated Vesicle Biogenesis; Nef mediated downregulation of MHC class I complex cell surface expression	Lysosome; Human immunodeficiency virus 1 infection		6	0.309	0.397	1.733	1.346	0.128625	0.275565	0.763479	0.90173	351543	1.71812e+06	1.21137e+06	657432	369206				334725	720930	1.82835e+06		2.33464e+06	1.61453e+06		1.44582e+06	1.21137e+06	645358		657432					High	High	Not Found	High	Peak Found
P49721	Proteasome subunit beta type-2 OS=Homo sapiens OX=9606 GN=PSMB2 PE=1 SV=1	protein metabolism;other metabolic processes;other biological processes	cytosol;nucleus;other cell component		5690	ENSG00000126067	PSMB2	D3DPS0; hsa:5690; P31145; P49721; Q9BWZ9	Separation of Sister Chromatids; Activation of NF-kappaB in B cells; FCERI mediated NF-kB activation; Downstream TCR signaling; Antigen processing: Ubiquitination & Proteasome degradation; Oxygen-dependent proline hydroxylation of Hypoxia-inducible Factor Alpha; ER-Phagosome pathway; Cross-presentation of soluble exogenous antigens (endosomes); SCF-beta-TrCP mediated degradation of Emi1; APC/C:Cd…	Proteasome; Alzheimer disease; Parkinson disease; Amyotrophic lateral sclerosis; Huntington disease; Spinocerebellar ataxia; Prion disease; Pathways of neurodegeneration	Proteasome degradation; Alzheimer's disease and miRNA effects; Alzheimer's disease	69	0.354	0.695	2.213	0.976	0.131209	0.723499	0.313957	0.940664	5.18836e+06	1.49972e+07	1.04288e+07	6.06466e+06	7.1019e+06	4.72981e+06	4.89225e+06	5.18836e+06	9.01324e+06	1.49972e+07	1.27003e+07	6.28466e+06	1.64162e+07	1.79429e+07	4.06886e+06	1.09274e+07	1.04288e+07	1.17432e+07	4.22953e+06	1.08292e+07	4.70666e+06	6.06466e+06	4.91787e+06	7.09762e+06	High	High	High	High	High
P04920	Anion exchange protein 2 OS=Homo sapiens OX=9606 GN=SLC4A2 PE=1 SV=4	transport;developmental processes;other biological processes	plasma membrane;other membranes	transporter activity;other molecular function	6522	ENSG00000164889	SLC4A2	B2R6T0; B4DIT0; D3DX05; F8W682; hsa:6522; P04920; Q45EY5; Q969L3	Bicarbonate transporters	Salivary secretion; Gastric acid secretion; Pancreatic secretion; Bile secretion	Proximal tubule transport	6	3.627	2.898	0.618	0.645	0.141951	0.215427	0.826605	0.692296	1.40048e+06	386165	483216	2.17133e+06	1.40048e+06					461446	147722	1.42553e+06		323166			483216			238618	2.84582e+06	769860	3.27951e+06	2.17133e+06	Peak Found	Not Found	Not Found	Not Found	Not Found
P05162	Galectin-2 OS=Homo sapiens OX=9606 GN=LGALS2 PE=1 SV=3	cell adhesion;other biological processes	other cell component	other molecular function	3957	ENSG00000100079	LGALS2	hsa:3957; P05162; Q6FGY4				0	0.348	1.985	2.921	0.492	0.143117	0.699607	0.21003	0.558244	581918	2.29052e+06	308995	537744	529282	581918	258969	1.26347e+06	918942	3.8278e+06	1.78286e+06	3.54201e+06	2.28285e+06	2.29052e+06	338557	332392	272034	287244		1.05797e+06	537744	706582	352434	498779	Peak Found	Peak Found	Peak Found	Peak Found	Peak Found
P56199	Integrin alpha-1 OS=Homo sapiens OX=9606 GN=ITGA1 PE=1 SV=2	cell adhesion;cell organization and biogenesis;developmental processes;signal transduction;other biological processes	plasma membrane;other membranes;other cell component	signal transduction activity or receptor binding;other molecular function	3672	ENSG00000213949	ITGA1	B2RNU0; hsa:3672; P56199	Smooth Muscle Contraction; Integrin cell surface interactions; Laminin interactions; CHL1 interactions; Other semaphorin interactions; Platelet Adhesion to exposed collagen	PI3K-Akt signaling pathway; Focal adhesion; ECM-receptor interaction; Hematopoietic cell lineage; Regulation of actin cytoskeleton; Human papillomavirus infection; Hypertrophic cardiomyopathy; Arrhythmogenic right ventricular cardiomyopathy; Dilated cardiomyopathy	Integrin-mediated cell adhesion; Arrhythmogenic right ventricular cardiomyopathy; miRNA targets in ECM and membrane receptors; Focal adhesion; Hepatocyte growth factor receptor signaling; NOTCH1 regulation of endothelial cell calcification; PI3K-Akt signaling pathway; Ebola virus infection in host; Malignant pleural mesothelioma; Regulation of actin cytoskeleton	25	2.893	1.416	100	100	0.147515	0.744744	1.19477e-16	1.19386e-16	3.87464e+06	128834	968135		2.54927e+06	4.27562e+06	1.28097e+06	5.10505e+06	3.87464e+06			128834			305273	968135	1.22612e+06	1.70543e+06	413675						High	High	Peak Found	High	High
Q99519	Sialidase-1 OS=Homo sapiens OX=9606 GN=NEU1 PE=1 SV=1	other metabolic processes	non-structural extracellular;plasma membrane;other membranes;other cytoplasmic organelle;other cell component	other molecular function	4758	ENSG00000184494; ENSG00000204386; ENSG00000223957; ENSG00000227129; ENSG00000227315; ENSG00000228691; ENSG00000234343; ENSG00000234846	NEU1	hsa:4758; Q99519	Neutrophil degranulation; Glycosphingolipid metabolism; Sialic acid metabolism; Defective NEU1 causes sialidosis	Other glycan degradation; Sphingolipid metabolism; Metabolic pathways; Lysosome		8	2.333	1.13	0.943	2.319	0.147945	0.909128	0.969137	0.0716655	2.20359e+07	9.56009e+06	2.16212e+07	7.67291e+06	2.23411e+07	2.07732e+07	1.77095e+07	2.26758e+07	2.20359e+07	9.59635e+06	8.6852e+06	6.82616e+06	1.11386e+07	9.56009e+06	1.88989e+07	2.26013e+07	2.51905e+07	2.16212e+07	1.3401e+07	1.06493e+07	7.23558e+06	1.21312e+07	7.67291e+06	7.44882e+06	High	High	High	High	High
Q8TEM1	Nuclear pore membrane glycoprotein 210 OS=Homo sapiens OX=9606 GN=NUP210 PE=1 SV=3	transport	other membranes;ER/Golgi;nucleus		23225	ENSG00000132182	NUP210	A6NN56; hsa:23225; O94980; Q6NXG6; Q8NBJ1; Q8TEM1; Q9H6C8; Q9UFP3	snRNP Assembly; Viral Messenger RNA Synthesis; Transcriptional regulation by small RNAs; SUMOylation of DNA damage response and repair proteins; ISG15 antiviral mechanism; Vpr-mediated nuclear import of PICs; tRNA processing in the nucleus; SARS-CoV-2 activates/modulates innate and adaptive immune responses; Transport of the SLBP independent Mature mRNA; Transport of the SLBP Dependant Mature mRN…	Nucleocytoplasmic transport; Amyotrophic lateral sclerosis		30	2.315	0.945	0.654	1.929	0.148056	0.98797	0.706244	0.233647	2.4206e+07	9.00695e+06	2.67192e+07	8.92136e+06	2.26092e+07	2.4206e+07	3.33343e+07	2.73668e+07	2.17567e+07	7.80536e+06	1.24334e+07	9.00695e+06	9.23126e+06	8.61498e+06	2.37932e+07	3.12078e+07	2.61597e+07	2.7664e+07	2.67192e+07	6.50604e+06	8.92136e+06	1.15639e+07	8.37138e+06	1.22791e+07	High	High	High	High	High
Q14232	Translation initiation factor eIF-2B subunit alpha OS=Homo sapiens OX=9606 GN=EIF2B1 PE=1 SV=1	protein metabolism;other metabolic processes;stress response;developmental processes;signal transduction;other biological processes	plasma membrane;other membranes;cytosol;translational apparatus;other cell component	nucleic acid binding activity;other molecular function	1967	ENSG00000111361	EIF2B1	A6NLY9; B4DGX0; hsa:1967; Q14232; Q3SXP4	Recycling of eIF2:GDP	Herpes simplex virus 1 infection	Translation factors	3	0.381	1.05	0.587	0.501	0.149768	0.995337	0.730189	0.35613	2.13018e+06	4.33129e+06	1.79409e+06	1.59951e+06	3.09356e+06	2.81626e+06	1.59795e+06	1.28148e+06	2.13018e+06	3.35046e+06	4.37233e+06	4.33129e+06	4.37976e+06	4.0231e+06	800730	2.55072e+06	2.23138e+06	1.79409e+06	1.17358e+06	2.65707e+06	842102	1.59951e+06	1.87488e+06	1.19591e+06	Peak Found	High	Peak Found	Peak Found	High
P02765	Alpha-2-HS-glycoprotein OS=Homo sapiens OX=9606 GN=AHSG PE=1 SV=2	stress response;transport;developmental processes;other biological processes	extracellular matrix;ER/Golgi;other cell component	enzyme regulator activity	197	ENSG00000145192	AHSG	A8K9N6; B2R7G1; hsa:197; O14961; O14962; P02765; Q9P152	Neutrophil degranulation; Platelet degranulation ; Regulation of Insulin-like Growth Factor (IGF) transport and uptake by Insulin-like Growth Factor Binding Proteins (IGFBPs); Post-translational protein phosphorylation			4	0.391	1.166	0.706	0.213	0.153857	0.913197	0.609524	1.49713e-07	8.41916e+06	3.44502e+07	5.66248e+06	4.75467e+07	7.21085e+06	7.13437e+06	1.04629e+07	9.98372e+06	8.41916e+06	4.52244e+07	3.35578e+07	3.44502e+07	4.68567e+07	3.1095e+07	4.32056e+06	6.68842e+06	8.47492e+06	5.66248e+06	3.93462e+06	7.79684e+07	5.35284e+07	4.67544e+07	4.75467e+07	3.63085e+07	High	High	High	High	High
Q15631	Translin OS=Homo sapiens OX=9606 GN=TSN PE=1 SV=1	DNA metabolism;RNA metabolism OR transcription;other metabolic processes	cytosol;ER/Golgi;nucleus;other cell component	nucleic acid binding activity;other molecular function	7247	ENSG00000211460	TSN	B7Z3X8; hsa:7247; Q15631; Q5U0K7	Small interfering RNA (siRNA) biogenesis			1	0.36	0.581	2.094	1.097	0.158125	0.392403	0.545522	0.991985	3.63056e+06	8.49889e+06	6.35691e+06	5.3898e+06	4.65859e+06	3.5332e+06	3.63056e+06	2.32094e+06	4.33605e+06	8.14782e+06	1.88648e+07	5.89347e+06	1.33607e+07	8.49889e+06	3.70979e+06	7.35056e+06	8.13078e+06	4.81895e+06	6.35691e+06	5.13848e+06	5.64355e+06	5.3898e+06	398307	5.65455e+06	High	Peak Found	Peak Found	Peak Found	Peak Found
P28340	DNA polymerase delta catalytic subunit OS=Homo sapiens OX=9606 GN=POLD1 PE=1 SV=2	DNA metabolism;other metabolic processes;stress response;other biological processes	cytosol;nucleus;other cell component	nucleic acid binding activity;other molecular function	5424	ENSG00000062822	POLD1	hsa:5424; P28340; Q8NER3; Q96H98	Termination of translesion DNA synthesis; HDR through Homologous Recombination (HRR); Dual incision in TC-NER; Gap-filling DNA repair synthesis and ligation in TC-NER; Recognition of DNA damage by PCNA-containing replication complex; PCNA-Dependent Long Patch Base Excision Repair; Dual Incision in GG-NER; Removal of the Flap Intermediate; Gap-filling DNA repair synthesis and ligation in GG-NER; R…	DNA replication; Base excision repair; Nucleotide excision repair; Mismatch repair; Homologous recombination	Homologous recombination; Pyrimidine metabolism; DNA replication; Base excision repair; Nucleotide excision repair; DNA repair pathways, full network; Progeria-associated lipodystrophy; Nucleotide excision repair in xeroderma pigmentosum ; DNA mismatch repair	32	4.995	1.63	100	100	0.160166	0.888077	1.19477e-16	1.19386e-16	342735	76546.5	280952		500105	234885	500643		59991.2	69041.1	52218.3		84867.9	286404			242520	325475							High	High	Peak Found	Not Found	Peak Found
Q5UIP0	Telomere-associated protein RIF1 OS=Homo sapiens OX=9606 GN=RIF1 PE=1 SV=2	cell cycle OR cell proliferation;cell organization and biogenesis;DNA metabolism;other metabolic processes;stress response;other biological processes	plasma membrane;other membranes;cytoskeleton;nucleus;other cell component		55183	ENSG00000080345	RIF1	A6NC27; C9JBR1; hsa:55183; Q5H9R3; Q5UIP0; Q5UIP2; Q66YK6; Q6PRU2; Q8TE94; Q99772; Q9H830; Q9H9B9; Q9NVP5; Q9Y4R4	Nonhomologous End-Joining (NHEJ)	Signaling pathways regulating pluripotency of stem cells	ATM signaling in development and disease	3	3.024	1.102	0.575	1.262	0.161455	0.962408	0.758993	0.926935	3.62745e+06	1.1996e+06	3.41271e+06	2.3042e+06	3.02578e+06	3.32557e+06	3.62745e+06	5.96809e+06	4.201e+06	2.47558e+06	1.04575e+06	1.1511e+06	1.1996e+06	2.16153e+06	3.41271e+06	2.81763e+06	2.84204e+06	4.41914e+06	3.4883e+06	2.88956e+06	2.99265e+06	2.04309e+06	2.3042e+06	1.72794e+06	High	High	High	High	High
P15927	Replication protein A 32 kDa subunit OS=Homo sapiens OX=9606 GN=RPA2 PE=1 SV=1	cell cycle OR cell proliferation;cell organization and biogenesis;DNA metabolism;other metabolic processes;stress response;signal transduction;other biological processes	nucleus;other cell component	nucleic acid binding activity;other molecular function	6118	ENSG00000117748	RPA2	hsa:6118; P15927; Q52II0; Q5TEI9; Q5TEJ5	Regulation of HSF1-mediated heat shock response; Fanconi Anemia Pathway; Regulation of TP53 Activity through Phosphorylation; Activation of ATR in response to replication stress; Activation of the pre-replicative complex; Processing of DNA double-strand break ends; Presynaptic phase of homologous DNA pairing and strand exchange; G2/M DNA damage checkpoint; Termination of translesion DNA synthesis…	DNA replication; Nucleotide excision repair; Mismatch repair; Homologous recombination; Fanconi anemia pathway	miRNA regulation of DNA damage response; Retinoblastoma gene in cancer; G1 to S cell cycle control; DNA replication; Nucleotide excision repair; DNA repair pathways, full network; Nucleotide excision repair in xeroderma pigmentosum ; DNA mismatch repair; DNA damage response	43	3.955	1.165	0.519	0.861	0.164982	0.98797	0.730189	0.967595	561906	250232	622761	211649	718218	212979			561906	109841	315537	21318.2	528933	250232	48680.3	446209	1.16789e+06	869169		211649					High	High	Not Found	Not Found	High
Q14764	Major vault protein OS=Homo sapiens OX=9606 GN=MVP PE=1 SV=4	transport;signal transduction;other biological processes	non-structural extracellular;cytosol;cytoskeleton;nucleus;other cell component	other molecular function	9961	ENSG00000013364	MVP	hsa:9961; Q14764; Q96BG4; Q9BPW6; Q9BQT1; Q9UBD1	Neutrophil degranulation		16p11.2 proximal deletion syndrome	2	0.392	0.941	0.774	0.378	0.165574	0.98797	0.896874	0.0385396	1.62963e+06	6.00774e+06	1.12084e+06	4.95316e+06	2.51179e+06	1.18048e+06	1.64896e+06	1.62963e+06	923414	7.28625e+06	7.55418e+06	5.58836e+06	6.00774e+06	5.41747e+06		704880	1.67008e+06	1.79466e+06	752231	8.77848e+06	4.95316e+06	3.78791e+06	5.81642e+06	4.21645e+06	High	High	High	Peak Found	High
P19440	Glutathione hydrolase 1 proenzyme OS=Homo sapiens OX=9606 GN=GGT1 PE=1 SV=2	protein metabolism;other metabolic processes;other biological processes	plasma membrane;other membranes	other molecular function	2678	ENSG00000100031	GGT1	hsa:2678; P19440; Q08247; Q14404; Q8TBS1; Q9UMK1	Glutathione synthesis and recycling; Aflatoxin activation and detoxification; Paracetamol ADME; Synthesis of Leukotrienes (LT) and Eoxins (EX); LTC4-CYSLTR mediated IL4 production; Defective GGT1 causes GLUTH; Defective GGT1 in aflatoxin detoxification causes GLUTH	Taurine and hypotaurine metabolism; Glutathione metabolism; Arachidonic acid metabolism; Metabolic pathways	Glutathione metabolism; Selenium micronutrient network; Eicosanoid synthesis; Nuclear receptors meta-pathway; NRF2 pathway; Gamma-glutamyl cycle for the biosynthesis and degradation of glutathione, including diseases; Vitamin D-sensitive calcium signaling in depression; Leukotriene metabolic pathway	19	2.296	1.433	0.854	1.038	0.166606	0.452277	0.898583	0.976495	3.74774e+07	1.1971e+07	2.33458e+07	2.09527e+07	4.82796e+07	3.16445e+07	5.9703e+07	3.74774e+07	3.69019e+07	1.14409e+07	1.34799e+07	2.43148e+07	1.1071e+07	1.1971e+07	2.9969e+07	2.33458e+07	1.77e+07	2.2176e+07	3.02662e+07	9.25229e+06	2.09527e+07	2.37882e+07	1.85466e+07	3.0546e+07	High	High	High	High	High
Q8IWF2	FAD-dependent oxidoreductase domain-containing protein 2 OS=Homo sapiens OX=9606 GN=FOXRED2 PE=1 SV=1	protein metabolism;other metabolic processes;stress response	ER/Golgi	other molecular function	80020	ENSG00000100350	FOXRED2	B2RDI4; hsa:80020; Q8IWF2; Q8N378; Q96BD1; Q9H5L5; Q9H6M8				0	4.888	1.632	0.999	2.927	0.166611	0.888077	0.971182	0.152846	293813	80140.8	200097	54020.3	813223	367694		234777	187406	256679	80140.8	33221.1	231218	50165.7			274288	145973		54020.3		114148	46052.6		Peak Found	Peak Found	Not Found	Peak Found	Peak Found
Q53H82	Endoribonuclease LACTB2 OS=Homo sapiens OX=9606 GN=LACTB2 PE=1 SV=2	RNA metabolism OR transcription;other metabolic processes	mitochondrion	nucleic acid binding activity;other molecular function	51110	ENSG00000147592	LACTB2	A8K2D6; hsa:51110; Q53H82; Q9Y392				0	3.674	3.424	1.326	1.423	0.168773	0.126085	0.923341	0.829797	915479	249158	267356	187926	915479						464965	198803	280536	221290			267356			187926					Peak Found	Not Found	Not Found	Not Found	Not Found
Q86TB9	Protein PAT1 homolog 1 OS=Homo sapiens OX=9606 GN=PATL1 PE=1 SV=2	cell organization and biogenesis;RNA metabolism OR transcription;other metabolic processes	cytosol;nucleus;other cell component	nucleic acid binding activity	219988	ENSG00000166889	PATL1	B3KXT9; hsa:219988; Q2TA86; Q6P166; Q86TB9; Q8N9M6; Q8NI63	mRNA decay by 5' to 3' exoribonuclease	RNA degradation		2	3.312	7.898	0.561	0.245	0.169381	0.000196047	0.776249	0.0309281	1.72727e+06	450614	189735	875327	1.72727e+06	4.06893e+06	3.31874e+06	1.20391e+06	809221	276346	450614	2.62654e+06	87715	1.22847e+06	809004	117790	132580	271529		208919	875327	1.40504e+06	803352	1.85863e+06	Peak Found	Peak Found	High	Peak Found	High
Q9BXS4	Transmembrane protein 59 OS=Homo sapiens OX=9606 GN=TMEM59 PE=1 SV=1	protein metabolism;other metabolic processes;other biological processes	plasma membrane;other membranes;ER/Golgi;other cytoplasmic organelle	other molecular function	9528	ENSG00000116209	TMEM59	B3KQL7; hsa:9528; O75393; Q4VBP9; Q5T705; Q96KX7; Q9BXS4	RHOH GTPase cycle; RND1 GTPase cycle			2	0.4	2.245	0.814	0.062	0.172579	0.288331	0.864688	1.19386e-16	1.8492e+06	8.64843e+06	893705	2.4832e+07	513293	1.84957e+06	2.96885e+06	990468	1.8492e+06	9.07791e+06	7.80806e+06	2.04709e+07	7.81417e+06	8.64843e+06	1.0791e+06	893705	74004.4	492152	1.0329e+06	1.77493e+07	2.8298e+07	1.96236e+07	2.4832e+07	3.29879e+07	Peak Found	Peak Found	Peak Found	Peak Found	Peak Found
P53618	Coatomer subunit beta OS=Homo sapiens OX=9606 GN=COPB1 PE=1 SV=3	transport	plasma membrane;other membranes;cytosol;ER/Golgi;other cell component	other molecular function	1315	ENSG00000129083	COPB1	D3DQX0; hsa:1315; P53618; Q6GTT7; Q9NTK2; Q9UNW7	COPI-dependent Golgi-to-ER retrograde traffic; Neutrophil degranulation; COPI-mediated anterograde transport			3	0.404	0.648	2.249	1.077	0.179602	0.349589	0.368434	0.996793	1.28401e+07	3.82575e+07	2.6468e+07	9.5876e+06	2.78105e+07	1.28401e+07	4.41322e+06	8.28839e+06	1.42215e+07	2.65732e+07	5.74758e+07	2.38659e+07	3.86056e+07	3.82575e+07	6.18348e+06	2.88898e+07	3.20186e+07	2.6468e+07	5.13527e+06	1.9738e+07	7.64086e+06	1.19904e+07	9.2136e+06	9.5876e+06	High	High	Peak Found	High	High
P61964	WD repeat-containing protein 5 OS=Homo sapiens OX=9606 GN=WDR5 PE=1 SV=1	cell organization and biogenesis;protein metabolism;other metabolic processes;developmental processes;other biological processes	cytoskeleton;nucleus	other molecular function	11091	ENSG00000196363	WDR5	hsa:11091; P61964; Q91VA5; Q9NWX7; Q9UGP9	Neddylation; HATs acetylate histones; Activation of anterior HOX genes in hindbrain development during early embryogenesis; RMTs methylate histone arginines; RUNX1 regulates genes involved in megakaryocyte differentiation and platelet function; PKMTs methylate histone lysines	Cushing syndrome	Malignant pleural mesothelioma	8	2.648	0.962	0.434	1.307	0.185182	0.999999	0.317634	0.895836	1.10377e+07	3.8847e+06	1.1175e+07	7.21921e+06	1.15788e+07	8.90435e+06	1.17733e+07	1.10377e+07	8.92931e+06	2.99628e+06	3.65866e+06	4.24832e+06	3.8847e+06	5.08902e+06	9.1027e+06	1.19015e+07	1.44627e+07	1.1175e+07	1.10931e+07	2.79132e+06	7.91915e+06	7.21921e+06	6.40095e+06	1.19984e+07	Peak Found	Peak Found	High	High	High
Q96JJ3	Engulfment and cell motility protein 2 OS=Homo sapiens OX=9606 GN=ELMO2 PE=1 SV=2	cell adhesion;cell organization and biogenesis;transport;other biological processes	other membranes;cytosol	signal transduction activity or receptor binding;other molecular function	63916	ENSG00000062598	ELMO2	E1P5T3; hsa:63916; Q5JVZ6; Q7Z5G9; Q96CJ2; Q96JJ3; Q96ME5; Q96PA9; Q9H938; Q9H9L5; Q9HAH0; Q9NQQ6	Regulation of actin dynamics for phagocytic cup formation; FCGR3A-mediated phagocytosis; RHOG GTPase cycle; PTK6 Regulates RHO GTPases, RAS GTPase and MAP kinases; VEGFA-VEGFR2 Pathway	Bacterial invasion of epithelial cells; Shigellosis; Salmonella infection; Yersinia infection		9	4.127	2.812	0.953	1.399	0.187165	0.39703	0.988115	0.828374	495783	120141	176316	126017	178413	495783		2.17724e+06		130391	257376		110697	85974.9		176316	185366	161074		126017					Peak Found	Peak Found	Not Found	Peak Found	Not Found
P78417	Glutathione S-transferase omega-1 OS=Homo sapiens OX=9606 GN=GSTO1 PE=1 SV=2	other metabolic processes;signal transduction;other biological processes	cytosol;other cell component	other molecular function	9446	ENSG00000148834	GSTO1	D3DRA3; F5H7H0; hsa:9446; P78417; Q5TA03; Q7Z3T2	Gene and protein expression by JAK-STAT signaling after Interleukin-12 stimulation; Glutathione conjugation; Methylation; Vitamin C (ascorbate) metabolism	Glutathione metabolism; Metabolism of xenobiotics by cytochrome P450; Drug metabolism; Drug metabolism; Metabolic pathways; Platinum drug resistance; Pathways in cancer; Chemical carcinogenesis; Chemical carcinogenesis; Chemical carcinogenesis; Hepatocellular carcinoma; Fluid shear stress and atherosclerosis	Myometrial relaxation and contraction pathways; Arsenic metabolism and reactive oxygen species generation; Metapathway biotransformation Phase I and II	19	0.392	0.687	1.567	0.966	0.187165	0.484796	0.858506	0.926935	2.07212e+07	6.03291e+07	3.11311e+07	2.81322e+07	2.08523e+07	1.67941e+07	1.82762e+07	2.448e+07	2.07212e+07	4.5959e+07	6.21191e+07	2.14962e+07	6.72718e+07	6.03291e+07	2.26343e+07	4.41875e+07	4.2669e+07	3.11311e+07	2.23617e+07	3.97516e+07	2.82918e+07	2.69991e+07	2.6039e+07	2.81322e+07	High	High	High	High	High
Q8WYP5	Protein ELYS OS=Homo sapiens OX=9606 GN=AHCTF1 PE=1 SV=3	cell cycle OR cell proliferation;cell organization and biogenesis;transport;other biological processes	other membranes;cytosol;nucleus;other cell component	nucleic acid binding activity	25909	ENSG00000153207	AHCTF1	A6NGM0; A8MSG9; A8MZ86; hsa:25909; Q7Z4E3; Q8IZA4; Q8WYP5; Q96EH9; Q9Y4Q6	Separation of Sister Chromatids; Resolution of Sister Chromatid Cohesion; RHO GTPases Activate Formins; EML4 and NUDC in mitotic spindle formation; Amplification of signal from unattached kinetochores via a MAD2 inhibitory signal; Postmitotic nuclear pore complex (NPC) reformation	Nucleocytoplasmic transport	Gastric cancer network 2	9	3.261	0.958	0.437	1.415	0.187516	0.98797	0.48032	0.849706	1.69393e+06	420667	1.79263e+06	1.87894e+06	1.11008e+06	2.21227e+06	4.39921e+06	1.43771e+06	1.69393e+06		232234	1.00326e+06	761994	97333.6	2.6066e+06	1.79263e+06	1.43411e+06	1.20945e+06	4.4552e+06	215724	1.29987e+06	1.87894e+06	2.93673e+06	2.31937e+06	Peak Found	High	High	High	Peak Found
Q9UP95	Solute carrier family 12 member 4 OS=Homo sapiens OX=9606 GN=SLC12A4 PE=1 SV=2	cell-cell signaling;cell organization and biogenesis;transport;other biological processes	plasma membrane;other membranes;other cell component	transporter activity;other molecular function	6560	ENSG00000124067	SLC12A4	B4DF69; B4DR04; B4DZ82; B7ZAV0; F5H066; F5H0S9; F5H3C0; hsa:6560; O60632; O75893; Q13953; Q96LD5; Q9UP95	Cation-coupled Chloride cotransporters		Proximal tubule transport	2	0.327	0.596	1.867	0.702	0.190592	0.69666	0.661605	0.849539	624744	1.15829e+06	591032	715267	325239	730146	944719	213123	624744	533444	1.15829e+06	1.34704e+06	1.19026e+06	812965	466008	591032	862441	648923	196752	858615	715267	1.08218e+06	659712	591940	Not Found	Peak Found	Peak Found	Not Found	Peak Found
Q96EK6	Glucosamine 6-phosphate N-acetyltransferase OS=Homo sapiens OX=9606 GN=GNPNAT1 PE=1 SV=1	other metabolic processes	other membranes;cytosol;ER/Golgi;other cytoplasmic organelle	other molecular function	64841	ENSG00000100522	GNPNAT1	hsa:64841; Q96EK6	Synthesis of UDP-N-acetyl-glucosamine	Amino sugar and nucleotide sugar metabolism; Metabolic pathways; Biosynthesis of nucleotide sugars		4	0.295	0.456	1.067	0.686	0.190592	0.411935	0.98138	0.874126	221929	752124	363341	531771	221929	288351	263021	126076	147384	1.05311e+06	628477	422952	752124	753125	323480	363341	551697	465438	208050	640249	471709	599480	165440		High	Peak Found	Peak Found	High	Peak Found
P05067	Amyloid-beta precursor protein OS=Homo sapiens OX=9606 GN=APP PE=1 SV=3	cell adhesion;cell cycle OR cell proliferation;cell organization and biogenesis;protein metabolism;RNA metabolism OR transcription;other metabolic processes;stress response;transport;developmental processes;signal transduction;other biological processes	non-structural extracellular;plasma membrane;other membranes;cytosol;cytoskeleton;mitochondrion;ER/Golgi;nucleus;other cytoplasmic organelle;other cell component	signal transduction activity or receptor binding;enzyme regulator activity;nucleic acid binding activity;other molecular function	351	ENSG00000142192	APP	B2R5V1; B4DII8; D3DSD1; D3DSD2; D3DSD3; hsa:351; P05067; P09000; P78438; Q13764; Q13778; Q13793; Q16011; Q16014; Q16019; Q16020; Q6GSC0; Q8WZ99; Q9BT38; Q9UC33; Q9UCA9; Q9UCB6; Q9UCC8; Q9UCD1; Q9UQ58	Amyloid fiber formation; Regulation of Insulin-like Growth Factor (IGF) transport and uptake by Insulin-like Growth Factor Binding Proteins (IGFBPs); Post-translational protein phosphorylation; G alpha (i) signalling events; G alpha (q) signalling events; ECM proteoglycans; Lysosome Vesicle Biogenesis; Platelet degranulation ; Insertion of tail-anchored proteins into the endoplasmic reticulum mem…	Serotonergic synapse; Alzheimer disease; Pathways of neurodegeneration	Alzheimer's disease and miRNA effects; Endoderm differentiation; Apoptosis-related network due to altered Notch3 in ovarian cancer; Copper homeostasis; TGF-beta signaling pathway; Fragile X syndrome; Inclusion body myositis; Alzheimer's disease; GDNF signaling; DYRK1A; Neurogenesis regulation in the olfactory epithelium	30	0.33	1.011	0.524	0.16	0.192135	0.990479	0.664106	0.000140291	416674	1.2888e+06	308446	2.33062e+06	428609	405072	858263		278462	2.24012e+06	2.01502e+06	1.20162e+06	1.13054e+06	1.2888e+06	308446	626188	527427	266800	218104	2.21487e+06	3.15378e+06	2.98598e+06	2.13207e+06	2.33062e+06	Peak Found	Peak Found	Peak Found	Not Found	Peak Found
P46821	Microtubule-associated protein 1B OS=Homo sapiens OX=9606 GN=MAP1B PE=1 SV=2	cell organization and biogenesis;stress response;transport;developmental processes;other biological processes	plasma membrane;other membranes;cytosol;cytoskeleton;other cell component	cytoskeletal activity;other molecular function	4131	ENSG00000131711	MAP1B	A2BDK5; hsa:4131; P46821		Viral life cycle	Microtubule cytoskeleton regulation; Fragile X syndrome; Neurogenesis regulation in the olfactory epithelium	4	0.373	2.01	2.393	0.297	0.198553	0.714354	0.27233	0.173526	469229	4.25452e+06	235564	402483	469229	399133	245722	841673	730354	3.25004e+06	4.53209e+06	2.20406e+06	4.4378e+06	4.25452e+06	106860	191573	576258	289657		535923	346963	402483	259794	767508	Peak Found	Peak Found	Peak Found	Peak Found	High
Q99442	Translocation protein SEC62 OS=Homo sapiens OX=9606 GN=SEC62 PE=1 SV=1	transport	other membranes;ER/Golgi	other molecular function	7095	ENSG00000008952	SEC62	D3DNQ0; hsa:7095; O00682; O00729; Q99442		Protein export; Protein processing in endoplasmic reticulum		2	2.939	1.229	0.086	0.109	0.202177	0.918411	3.08971e-06	1.18548e-09	1.69665e+06	748578	1.38453e+06	5.71131e+06			3.68124e+06	781972		489945	748578	1.25262e+06	871388	497624	2.50938e+06	1.35874e+06	1.18281e+06	1.38453e+06	6.3458e+06		5.45859e+06	3.94867e+06	5.97572e+06	8.54286e+06	Not Found	Not Found	Peak Found	High	Not Found
Q709F0	Acyl-CoA dehydrogenase family member 11 OS=Homo sapiens OX=9606 GN=ACAD11 PE=1 SV=3	other metabolic processes	other membranes;mitochondrion;nucleus;other cytoplasmic organelle;other cell component	other molecular function	84129	ENSG00000240303	ACAD11	hsa:84129; Q08AF0; Q658N9; Q658Y2; Q6ZND2; Q709F0; Q8WUT6; Q9H9R3	Mitochondrial Fatty Acid Beta-Oxidation		p53 transcriptional gene network	2	0.411	0.753	1.596	0.883	0.204477	0.852517	0.773871	0.926935	2.05455e+06	5.9363e+06	2.75468e+06	1.615e+06	2.34532e+06	2.89167e+06	742165	1.72427e+06	2.05455e+06	5.25378e+06	9.25143e+06	3.83252e+06	7.44605e+06	5.9363e+06	1.5829e+06	2.75468e+06	3.0295e+06	3.36796e+06	1.28037e+06	4.21873e+06	1.44978e+06	1.39648e+06	2.35499e+06	1.615e+06	High	Peak Found	Peak Found	Peak Found	Peak Found
Q8NFD5	AT-rich interactive domain-containing protein 1B OS=Homo sapiens OX=9606 GN=ARID1B PE=1 SV=2											0	3.744	1.481	0.363	0.756	0.206132	0.89403	0.400484	0.91923	745552	193632	395866	533574	1.09735e+06	745552	801502	404665	624007	196948	190372	514952	109306		856616	273209	318820	395866	1.35307e+06		494677	618063	575531	446215	High	High	Peak Found	High	High
Q99661	Kinesin-like protein KIF2C OS=Homo sapiens OX=9606 GN=KIF2C PE=1 SV=2	cell cycle OR cell proliferation;cell organization and biogenesis;other biological processes	cytosol;cytoskeleton;nucleus;other cell component	cytoskeletal activity;nucleic acid binding activity;other molecular function	11004	ENSG00000142945	KIF2C	B3ITR9; hsa:11004; Q5JR88; Q6ICU1; Q96C18; Q96HB8; Q99661; Q9BWV8	Separation of Sister Chromatids; MHC class II antigen presentation; Resolution of Sister Chromatid Cohesion; COPI-dependent Golgi-to-ER retrograde traffic; Kinesins; RHO GTPases Activate Formins; EML4 and NUDC in mitotic spindle formation; Amplification of signal from unattached kinetochores via a MAD2 inhibitory signal		Microtubule cytoskeleton regulation	10	4.716	2.237	100	100	0.206132	0.72146	1.19477e-16	1.19386e-16	184404	39104.6	64898.4		184404	135131	555895	147824	229578				39104.6			64898.4	201472	37321.3							Peak Found	Peak Found	Peak Found	Peak Found	High
P02751	Fibronectin OS=Homo sapiens OX=9606 GN=FN1 PE=1 SV=5	cell adhesion;cell organization and biogenesis;protein metabolism;other metabolic processes;stress response;developmental processes;signal transduction;other biological processes	non-structural extracellular;extracellular matrix;plasma membrane;other membranes;ER/Golgi;other cell component	signal transduction activity or receptor binding;enzyme regulator activity;other molecular function	2335	ENSG00000115414	FN1	B7ZLF0; E9PE77; E9PG29; hsa:2335; O95609; O95610; P02751; Q14312; Q14325; Q14326; Q17RV7; Q53S27; Q564H7; Q585T2; Q59EH1; Q60FE4; Q68DP8; Q68DP9; Q68DT4; Q6LDP6; Q6MZS0; Q6MZU5; Q6N025; Q6N0A6; Q7Z391; Q86T27; Q8IVI8; Q96KP7; Q96KP8; Q96KP9; Q9H1B8; Q9HAP3; Q9UMK2	Signaling by BRAF and RAF1 fusions; ECM proteoglycans; Regulation of Insulin-like Growth Factor (IGF) transport and uptake by Insulin-like Growth Factor Binding Proteins (IGFBPs); Post-translational protein phosphorylation; Platelet degranulation ; Degradation of the extracellular matrix; Cell surface interactions at the vascular wall; Integrin cell surface interactions; Signaling by moderate kin…	PI3K-Akt signaling pathway; Focal adhesion; ECM-receptor interaction; Regulation of actin cytoskeleton; AGE-RAGE signaling pathway in diabetic complications; Bacterial invasion of epithelial cells; Yersinia infection; Amoebiasis; Human papillomavirus infection; Pathways in cancer; Proteoglycans in cancer; Small cell lung cancer	Mammary gland development pathway - Puberty (Stage 2 of 4); miRNA targets in ECM and membrane receptors; Focal adhesion; Overview of nanoparticle effects; RAC1/PAK1/p38/MMP2 pathway; TGF-beta signaling pathway; Interactions between LOXL4 and oxidative stress pathway; Physico-chemical features and toxicity-associated pathways; TGF-beta signaling in thyroid cells for epithelial-mesenchymal transiti…	61	0.4	0.777	0.727	0.39	0.206132	0.742479	0.663824	0.00316324	1.25068e+08	2.87615e+08	1.47642e+08	3.66688e+08	1.00814e+08	1.24732e+08	1.29085e+08	1.33218e+08	1.25068e+08	3.4672e+08	2.87615e+08	2.55875e+08	3.20873e+08	2.78921e+08	1.66086e+08	1.47107e+08	1.60747e+08	1.47642e+08	1.42861e+08	4.55552e+08	3.66688e+08	3.75732e+08	3.52479e+08	3.00897e+08	High	High	High	High	High
P05121	Plasminogen activator inhibitor 1 OS=Homo sapiens OX=9606 GN=SERPINE1 PE=1 SV=1	other metabolic processes;stress response;developmental processes;other biological processes	non-structural extracellular;extracellular matrix;plasma membrane;other membranes;other cell component	signal transduction activity or receptor binding;enzyme regulator activity;other molecular function	5054	ENSG00000106366	SERPINE1	B7Z4S0; F8WD53; hsa:5054; P05121	ECM proteoglycans; Platelet degranulation ; SMAD2/SMAD3:SMAD4 heterotrimer regulates transcription; BMAL1:CLOCK,NPAS2 activates circadian gene expression; Dissolution of Fibrin Clot	HIF-1 signaling pathway; p53 signaling pathway; Cellular senescence; Apelin signaling pathway; Hippo signaling pathway; Complement and coagulation cascades; AGE-RAGE signaling pathway in diabetic complications; Chagas disease	Selenium micronutrient network; Vitamin B12 metabolism; Folate metabolism; Adipogenesis; Oncostatin M signaling pathway; Blood clotting cascade; Photodynamic therapy-induced HIF-1 survival signaling; Hypothesized pathways in pathogenesis of cardiovascular disease; miRNA regulation of p53 pathway in prostate cancer; Gastrin signaling pathway; TGF-beta receptor signaling in skeletal dysplasias; p53…	28	0.311	0.522	0.776	0.478	0.206132	0.51667	0.913336	0.369814	212530	814327	698690	1.27831e+06	228807	212530			165086	885830	748596		379721	994492	260629	808231	1.27235e+06	603995		1.07611e+06		1.5185e+06			Peak Found	Peak Found	Not Found	Not Found	Peak Found
O75891	Cytosolic 10-formyltetrahydrofolate dehydrogenase OS=Homo sapiens OX=9606 GN=ALDH1L1 PE=1 SV=2	other metabolic processes	cytosol	other molecular function	10840	ENSG00000144908	ALDH1L1	B4DG36; E9PBX3; hsa:10840; O75891; Q68CS1; Q8TBP8	Metabolism of folate and pterines	One carbon pool by folate; Metabolic pathways	Folate-alcohol and cancer pathway hypotheses; One-carbon metabolism	5	0.396	1.194	1.376	0.411	0.206515	0.977542	0.898583	0.166487	956392	4.41666e+06	797345	1.88743e+06	2.45765e+06	779927	682229	1.83786e+06	956392	5.10916e+06	5.05016e+06	3.34784e+06	4.41666e+06	3.6054e+06	687664	797345	1.71326e+06	1.92841e+06	740340	2.25226e+06	1.28992e+06	1.88743e+06	1.29183e+06	2.2102e+06	Peak Found	High	Peak Found	High	High
ENSEMBL:ENSBTAP00000034412	(Bos taurus) similar to C4b-binding protein alpha chain											0	3.566	1.239	0.457	1.247	0.206526	0.961578	0.627433	0.91937	1.01678e+06	276405	753319	604213	1.01678e+06	789310	1.14346e+06	1.50895e+06	849594			330378	231248		724119	783696	718437	995364				604213			Peak Found	Peak Found	High	Peak Found	High
Q13616	Cullin-1 OS=Homo sapiens OX=9606 GN=CUL1 PE=1 SV=2	cell cycle OR cell proliferation;protein metabolism;other metabolic processes;signal transduction;other biological processes	plasma membrane;other membranes;cytosol;nucleus;other cell component	other molecular function	8454	ENSG00000055130	CUL1	D3DWG3; hsa:8454; O60719; Q08AL6; Q13616; Q8IYW1	Antigen processing: Ubiquitination & Proteasome degradation; Neddylation; Regulation of PLK1 Activity at G2/M Transition; Iron uptake and transport; Cyclin D associated events in G1; Nuclear events stimulated by ALK signaling in cancer; Circadian Clock; Degradation of GLI1 by the proteasome; Degradation of GLI2 by the proteasome; GLI3 is processed to GLI3R by the proteasome; FCERI mediated NF-kB …	Cell cycle; Oocyte meiosis; Ubiquitin mediated proteolysis; Protein processing in endoplasmic reticulum; Wnt signaling pathway; Hedgehog signaling pathway; TGF-beta signaling pathway; Circadian rhythm; Shigellosis; Human immunodeficiency virus 1 infection; Pathways in cancer	Cell cycle; TNF-alpha signaling pathway; Parkin-ubiquitin proteasomal system pathway; Apoptosis-related network due to altered Notch3 in ovarian cancer; Glucocorticoid receptor pathway; Nuclear receptors meta-pathway; TGF-beta signaling pathway; Malignant pleural mesothelioma; Notch signaling pathway	52	0.381	1.137	2.787	0.847	0.207704	0.990479	0.190878	0.944397	511540	2.37596e+06	767209	554176	2.33602e+06	511540	427112	299604	1.00289e+06	131876	4.20858e+06	2.57632e+06	2.37596e+06	1.09866e+06	573925	1.2475e+06	1.23146e+06	767209	151684	260100	159340	2.87855e+06	693710	554176	Peak Found	Peak Found	Peak Found	Peak Found	Peak Found
P16930	Fumarylacetoacetase OS=Homo sapiens OX=9606 GN=FAH PE=1 SV=2	other metabolic processes	cytosol	other molecular function	2184	ENSG00000103876	FAH	B2R9X1; D3DW95; hsa:2184; P16930; Q53XA7	Tyrosine catabolism	Tyrosine metabolism; Metabolic pathways	Amino acid metabolism	4	0.415	1.104	1.383	0.538	0.208411	0.921659	0.93583	0.105506	1.14079e+07	3.79118e+07	1.39654e+07	2.08082e+07	1.2794e+07	1.14079e+07	1.03391e+07	9.81774e+06	1.66098e+07	3.55977e+07	3.79118e+07	1.77024e+07	3.95429e+07	3.94104e+07	1.05973e+07	1.52961e+07	1.87656e+07	1.39654e+07	6.36267e+06	3.59514e+07	2.08082e+07	2.17157e+07	1.81794e+07	1.43754e+07	High	High	High	High	High
P61204	ADP-ribosylation factor 3 OS=Homo sapiens OX=9606 GN=ARF3 PE=1 SV=2	transport	plasma membrane;other membranes;ER/Golgi;other cell component	other molecular function	377	ENSG00000134287	ARF3	A8K6G8; B7ZB63; hsa:377; P16587; P61204	COPI-dependent Golgi-to-ER retrograde traffic; COPI-mediated anterograde transport; Synthesis of PIPs at the Golgi membrane	Endocytosis		4	0.401	0.737	2.626	1.286	0.208424	0.643756	0.20537	0.90173	2.85039e+07	9.11795e+07	7.06676e+07	1.8595e+07	3.9242e+07	2.54255e+07	1.71022e+07	3.62456e+07	2.85039e+07	6.67779e+07	1.29575e+08	1.78306e+07	2.37991e+08	9.11795e+07	2.36802e+07	1.13977e+08	1.71679e+08	7.06676e+07	1.57577e+07	8.43703e+07	1.95113e+07	1.8595e+07	1.81998e+07	1.52125e+07	High	High	Peak Found	Peak Found	Peak Found
Q9Y639	Neuroplastin OS=Homo sapiens OX=9606 GN=NPTN PE=1 SV=2	cell adhesion;cell-cell signaling;cell organization and biogenesis;developmental processes;other biological processes	plasma membrane;other membranes;other cell component	signal transduction activity or receptor binding;other molecular function	27020	ENSG00000156642	NPTN	B2RAL7; B7Z4D3; B7ZLL2; hsa:27020; Q17R52; Q59EJ9; Q6NVX7; Q9Y639; Q9Y640	GABA receptor activation			1	2.704	1.288	0.439	1.066	0.211569	0.840905	0.369437	0.992497	5.01878e+06	2.12741e+06	4.37865e+06	4.51051e+06	4.7171e+06	4.58291e+06	6.40682e+06	5.01878e+06	5.6598e+06	2.1555e+06	2.12741e+06	1.36439e+06	2.2875e+06	1.9959e+06	4.37865e+06	3.77035e+06	3.58699e+06	5.52241e+06	4.93776e+06	2.9544e+06	4.95436e+06	4.607e+06	4.04628e+06	4.51051e+06	High	Peak Found	High	High	High
Q9ULX9	Transcription factor MafF OS=Homo sapiens OX=9606 GN=MAFF PE=1 SV=2	RNA metabolism OR transcription;other metabolic processes;developmental processes;other biological processes	mitochondrion;nucleus;other cell component	nucleic acid binding activity;other molecular function	23764	ENSG00000185022	MAFF	B4DV49; hsa:23764; Q9ULX9; Q9Y525	Factors involved in megakaryocyte development and platelet production		Nuclear receptors meta-pathway; NRF2 pathway; Myometrial relaxation and contraction pathways; Ethanol metabolism production of ROS by CYP2E1	5	2.967	3.609	0.538	0.473	0.212115	0.0432913	0.711128	0.425769	1.62031e+06	643225	607173	757671	1.62031e+06	2.94225e+06	2.66386e+06	1.04572e+06	1.02842e+06	462715	420746	643225	1.09582e+06	780567	607173	177681	622981	335856	738028	265186	709491	1.39829e+06	757671	860487	High	High	High	High	Peak Found
P39880	Homeobox protein cut-like 1 OS=Homo sapiens OX=9606 GN=CUX1 PE=1 SV=3	RNA metabolism OR transcription;other metabolic processes;other biological processes	cytosol;ER/Golgi;nucleus;other cell component	nucleic acid binding activity;other molecular function	1523	ENSG00000257923	CUX1	B3KV79; J3KQV9; P39880; Q6NYH4; Q75LE5; Q75MT2; Q75MT3; Q86UJ7; Q9UEV5	Signaling by cytosolic FGFR1 fusion mutants; Signaling by FGFR1 in disease			2	0.285	0.417	1.075	1.444	0.222688	0.387706	0.971182	0.793539	93239.8	175585	88377.4	221796	48694.1	178536				180557	170751	562739	83841.1			88377.4	794492	76504.4		121005		406540			Not Found	Peak Found	Not Found	Not Found	Not Found
P04080	Cystatin-B OS=Homo sapiens OX=9606 GN=CSTB PE=1 SV=2	other biological processes	non-structural extracellular;cytosol;nucleus;other cell component	enzyme regulator activity;other molecular function	1476	ENSG00000160213	CSTB	hsa:1476; P04080	Neutrophil degranulation			1	0.433	0.578	4.354	3.485	0.223043	0.218467	0.00351387	0.000768726	1.0119e+07	2.58197e+07	1.99059e+07	4.64177e+06	1.40354e+07	7.35612e+06	1.52487e+06	1.0119e+07	1.58491e+07	2.75689e+07	2.58197e+07	3.9456e+06	2.4725e+07	3.35568e+07	2.96041e+06	3.71112e+07	1.99059e+07	2.19724e+07	2.64936e+06	2.35222e+07	3.92646e+06	4.64177e+06	5.16872e+06	2.64767e+06	Peak Found	Peak Found	Peak Found	Peak Found	Peak Found
P15374	Ubiquitin carboxyl-terminal hydrolase isozyme L3 OS=Homo sapiens OX=9606 GN=UCHL3 PE=1 SV=1	protein metabolism;other metabolic processes	cytosol;nucleus;other cell component	other molecular function	7347	ENSG00000118939	UCHL3	B2R970; hsa:7347; P15374; Q5TBK8; Q6IBE9	UCH proteinases; Neddylation; Synthesis of active ubiquitin: roles of E1 and E2 enzymes		Proteasome degradation	4	0.415	0.981	2.013	1.182	0.223322	0.998219	0.562489	0.962623	1.7993e+06	5.64715e+06	2.16033e+06	775493	3.21001e+06	283032		1.74347e+06	1.85691e+06	4.69778e+06	5.76968e+06	735160	7.61475e+06	5.64715e+06	171784	3.7157e+06	1.88921e+06	2.47035e+06		3.54923e+06		775493	145330		High	Peak Found	Not Found	High	High
Q53FA7	Quinone oxidoreductase PIG3 OS=Homo sapiens OX=9606 GN=TP53I3 PE=1 SV=2	other metabolic processes	cytosol	other molecular function	9540	ENSG00000115129	TP53I3	D6W533; hsa:9540; O14679; O14685; Q38G78; Q53FA7; Q6JLE7; Q9BWB8	TP53 regulates transcription of several additional cell death genes whose specific roles in p53-dependent apoptosis remain uncertain	p53 signaling pathway	p53 transcriptional gene network; SARS-CoV-2 innate immunity evasion and cell-specific immune response	4	0.401	1.313	3.196	0.794	0.224876	0.928015	0.100404	0.921637	1.40946e+06	2.52636e+06	683555	544084	2.1558e+06	1.40946e+06	181492	1.28124e+06	2.25913e+06	3.91169e+06	2367309	801799	2.95547e+06	2.52636e+06	1.11768e+06	1.81795e+06	206078	92291.4	683555	2.59838e+06	141692	1.39462e+06	129685	544084	High	Peak Found	Peak Found	High	Peak Found
Q9UKM7	Endoplasmic reticulum mannosyl-oligosaccharide 1,2-alpha-mannosidase OS=Homo sapiens OX=9606 GN=MAN1B1 PE=1 SV=2	protein metabolism;other metabolic processes;stress response;other biological processes	other membranes;ER/Golgi;other cell component	other molecular function	11253	ENSG00000177239	MAN1B1	hsa:11253; Q5VSG3; Q9BRS9; Q9UKM7; Q9Y5K7	Maturation of spike protein; ER Quality Control Compartment (ERQC); Defective MAN1B1 causes MRT15	N-Glycan biosynthesis; Various types of N-glycan biosynthesis; Metabolic pathways; Protein processing in endoplasmic reticulum		7	0.312	0.303	1.348	0.63	0.225715	0.0792851	0.905684	0.714908	220117	1.06496e+06	1.13003e+06	816130	196153	247009				769722	2.339e+06	1.06496e+06	2.45046e+06	1.0045e+06		1.0298e+06	2.29112e+06	1.13003e+06		816130					High	Peak Found	Not Found	Not Found	Not Found
P19838	Nuclear factor NF-kappa-B p105 subunit OS=Homo sapiens OX=9606 GN=NFKB1 PE=1 SV=2	RNA metabolism OR transcription;other metabolic processes;stress response;signal transduction;other biological processes	non-structural extracellular;cytosol;mitochondrion;nucleus;other cell component	cytoskeletal activity;nucleic acid binding activity;other molecular function	4790	ENSG00000109320	NFKB1	A8K5Y5; B3KVE8; hsa:4790; P19838; Q68D84; Q86V43; Q8N4X7; Q9NZC0	Neutrophil degranulation; FCERI mediated NF-kB activation; Downstream TCR signaling; Activation of NF-kappaB in B cells; CD209 (DC-SIGN) signaling; TAK1-dependent IKK and NF-kappa-B activation ; TRAF6 mediated NF-kB activation; Senescence-Associated Secretory Phenotype (SASP); NF-kB is activated and signals survival; MAP3K8 (TPL2)-dependent MAPK1/3 activation; Transcriptional regulation of white …	Antifolate resistance; MAPK signaling pathway; Ras signaling pathway; cAMP signaling pathway; Chemokine signaling pathway; NF-kappa B signaling pathway; HIF-1 signaling pathway; Sphingolipid signaling pathway; PI3K-Akt signaling pathway; Apoptosis; Longevity regulating pathway; Cellular senescence; Osteoclast differentiation; Neutrophil extracellular trap formation; Toll-like receptor signaling p…	Osteopontin signaling; Selenium micronutrient network; Vitamin B12 metabolism; MicroRNAs in cardiomyocyte hypertrophy; Transcription factors regulate miRNAs related to cardiac hypertrophy; Folate metabolism; IL-1 signaling pathway; RANKL/RANK signaling pathway; Leptin signaling pathway; TNF-related weak inducer of apoptosis (TWEAK) signaling pathway; Prolactin signaling pathway; Alzheimer's disea…	211	0.271	0.359	1.021	0.631	0.23083	0.254453	0.994807	0.840709	92167.5	429838	265440	420954	92167.5			90046.3	153494	628044	429838	494587	332403	277814		273335	308324	257772	249750	420954					Peak Found	High	Not Found	Peak Found	High
O75874	Isocitrate dehydrogenase [NADP] cytoplasmic OS=Homo sapiens OX=9606 GN=IDH1 PE=1 SV=2	other metabolic processes;stress response;developmental processes;other biological processes	non-structural extracellular;cytosol;mitochondrion;other cytoplasmic organelle;other cell component	other molecular function	3417	ENSG00000138413	IDH1	hsa:3417; O75874; Q567U4; Q6FHQ6; Q7Z3V0; Q93090; Q9NTJ9; Q9UKW8	Neutrophil degranulation; Peroxisomal protein import; Nuclear events mediated by NFE2L2; Abnormal conversion of 2-oxoglutarate to 2-hydroxyglutarate; NADPH regeneration	Citrate cycle (TCA cycle); Glutathione metabolism; Metabolic pathways; Carbon metabolism; 2-Oxocarboxylic acid metabolism; Biosynthesis of amino acids; Peroxisome; Central carbon metabolism in cancer	Glutathione metabolism; TCA cycle and deficiency of pyruvate dehydrogenase complex (PDHc); Amino acid metabolism	16	0.409	1.123	2.27	0.872	0.23083	0.918411	0.392449	0.847875	2.28872e+08	6.92677e+08	2.98682e+08	1.33857e+08	3.53643e+08	2.28872e+08	1.58267e+08	1.91437e+08	2.48415e+08	5.46683e+08	6.92677e+08	2.40793e+08	7.92414e+08	6.98402e+08	1.18262e+08	3.28118e+08	3.50004e+08	2.98682e+08	7.72719e+07	3.66184e+08	1.33857e+08	1.8777e+08	1.31505e+08	1.10847e+08	High	High	High	High	High
O14763	Tumor necrosis factor receptor superfamily member 10B OS=Homo sapiens OX=9606 GN=TNFRSF10B PE=1 SV=2	stress response;signal transduction;other biological processes	plasma membrane;other membranes;other cell component	other molecular function	8795	ENSG00000120889	TNFRSF10B	hsa:8795; O14720; O14763; O15508; O15517; O15531; Q6UXM8; Q7Z360; Q9BVE0	Cell surface interactions at the vascular wall; Regulation by c-FLIP; RIPK1-mediated regulated necrosis; CASP8 activity is inhibited; TP53 Regulates Transcription of Death Receptors and Ligands; Dimerization of procaspase-8; TRAIL signaling	Cytokine-cytokine receptor interaction; Viral protein interaction with cytokine and cytokine receptor; p53 signaling pathway; Apoptosis; Necroptosis; Natural killer cell mediated cytotoxicity; Pathogenic Escherichia coli infection; Salmonella infection; Influenza A; Lipid and atherosclerosis	miRNA regulation of DNA damage response; Apoptosis modulation and signaling; Apoptosis; Apoptosis-related network due to altered Notch3 in ovarian cancer; miRNA regulation of p53 pathway in prostate cancer; Unfolded protein response; p53 transcriptional gene network; DNA damage response	26	0.4	0.854	1.484	0.501	0.230951	0.95795	0.84701	0.2418	967007	4.28929e+06	695326	4.35629e+06	967007	1.34859e+06	1.27745e+06	440868	229302	4.28929e+06	4.48682e+06	3.58775e+06	5.89005e+06	2.72907e+06	437776	881076	678287	712793		4.49281e+06	4.35629e+06	3.82168e+06	3.91488e+06	5.30064e+06	High	High	Peak Found	High	High
P18583	Protein SON OS=Homo sapiens OX=9606 GN=SON PE=1 SV=4	cell cycle OR cell proliferation;cell organization and biogenesis;RNA metabolism OR transcription;other metabolic processes;other biological processes	nucleus	nucleic acid binding activity	6651	ENSG00000159140	SON	D3DSF5; D3DSF6; E7ETE8; E7EU67; E7EVW3; E9PFQ2; hsa:6651; O14487; O95981; P18583; Q14120; Q6PKE0; Q9H7B1; Q9P070; Q9P072; Q9UKP9; Q9UPY0				0	2.132	1.272	0.615	0.99	0.2318	0.733071	0.478952	0.946557	3.54541e+07	1.7078e+07	2.70995e+07	2.56882e+07	3.02098e+07	3.32152e+07	4.66857e+07	3.65696e+07	3.54541e+07	1.38821e+07	1.28536e+07	2.02572e+07	1.7078e+07	1.72581e+07	3.39129e+07	2.13557e+07	2.56341e+07	2.70995e+07	3.9254e+07	1.23363e+07	2.75501e+07	2.61772e+07	2.56882e+07	2.30507e+07	High	High	High	High	High
Q12996	Cleavage stimulation factor subunit 3 OS=Homo sapiens OX=9606 GN=CSTF3 PE=1 SV=1	RNA metabolism OR transcription;other metabolic processes	nucleus	nucleic acid binding activity	1479	ENSG00000176102	CSTF3	A8K471; D3DR04; E9PB40; hsa:1479; Q12996; Q32P22; Q96FQ8; Q96QD6; Q96QK4	mRNA 3'-end processing; RNA Polymerase II Transcription Termination; mRNA Splicing - Major Pathway; Processing of Intronless Pre-mRNAs	mRNA surveillance pathway	mRNA processing	6	2.179	1.101	0.746	1.4	0.2318	0.940906	0.69572	0.822884	1.3492e+08	7.73926e+07	1.21625e+08	8.74895e+07	8.29477e+07	1.27262e+08	1.68238e+08	1.34994e+08	1.3492e+08	8.3718e+07	5.46469e+07	7.42957e+07	8.76654e+07	7.73926e+07	1.92864e+08	1.15706e+08	1.20986e+08	1.21625e+08	2.11764e+08	5.95445e+07	7.88295e+07	9.35913e+07	8.74895e+07	1.08864e+08	High	High	High	High	High
Q969H8	Myeloid-derived growth factor OS=Homo sapiens OX=9606 GN=MYDGF PE=1 SV=1	developmental processes;other biological processes	non-structural extracellular;ER/Golgi		56005	ENSG00000074842	MYDGF	D6W628; hsa:56005; O75256; O75272; Q969H8; Q9BTK7; Q9NP69	XBP1(S) activates chaperone genes			1	0.425	0.526	1.241	1.006	0.23308	0.0422587	0.98138	0.962504	1.78388e+07	33438748	3.98423e+07	2.24189e+07	1.70212e+07	1.78388e+07	8.96329e+06	2.16844e+07	2.13982e+07	3.27548e+07	33438748	1.61022e+07	5.25846e+07	3.56963e+07	1.93353e+07	4.78832e+07	4.27024e+07	3.98423e+07	1.26554e+07	5.3625e+07	2.12304e+07	2.24189e+07	2.27052e+07	1.67877e+07	High	High	High	High	High
Q99805	Transmembrane 9 superfamily member 2 OS=Homo sapiens OX=9606 GN=TM9SF2 PE=1 SV=1	other metabolic processes;other biological processes	plasma membrane;other membranes;cytoskeleton;ER/Golgi;other cytoplasmic organelle		9375	ENSG00000125304	TM9SF2	A8K399; hsa:9375; Q2TAY5; Q99805				0	0.426	0.539	3.783	0.95	0.233364	0.275565	0.0332541	0.941667	2.76976e+06	5.03014e+06	5.58168e+06	7.09221e+06	1.56284e+06	3.57631e+06	6.73039e+06	2.76976e+06	2.32588e+06	935144	5.20687e+06	5.03014e+06	7.89468e+06	2.56208e+06	6.35576e+06	4.64214e+06	5.58168e+06	1.27993e+06	6.26666e+06	1.27391e+06	8.60487e+06	6.44443e+06	7.09221e+06	1.10751e+07	High	Peak Found	Peak Found	Peak Found	Peak Found
P01034	Cystatin-C OS=Homo sapiens OX=9606 GN=CST3 PE=1 SV=1	cell organization and biogenesis;stress response;other biological processes	non-structural extracellular;plasma membrane;other membranes;ER/Golgi;other cell component	enzyme regulator activity;other molecular function	1471	ENSG00000101439	CST3	B2R5J9; D3DW42; hsa:1471; P01034; Q6FGW9	Neutrophil degranulation; Regulation of Insulin-like Growth Factor (IGF) transport and uptake by Insulin-like Growth Factor Binding Proteins (IGFBPs); Post-translational protein phosphorylation; Amyloid fiber formation	Salivary secretion		5	0.374	1.23	0.629	0.17	0.234143	0.888077	0.570429	5.957e-09	4.37909e+06	1.22e+07	3.52348e+06	2.23227e+07	4.21682e+06	4.36295e+06	4.37909e+06	6.16838e+06	4.68714e+06	1.37325e+07	9.72196e+06	1.22e+07	1.22746e+07	9.84595e+06	4.28166e+06	3.52348e+06	3.03561e+06	3.68416e+06	2.73194e+06	2.84522e+07	2.43107e+07	1.67802e+07	2.23227e+07	1.44836e+07	High	High	High	High	High
P17931	Galectin-3 OS=Homo sapiens OX=9606 GN=LGALS3 PE=1 SV=5	RNA metabolism OR transcription;other metabolic processes;stress response;signal transduction;other biological processes	plasma membrane;other membranes;cytosol;mitochondrion;nucleus;other cell component	signal transduction activity or receptor binding;enzyme regulator activity;other molecular function	3958	ENSG00000131981	LGALS3	B2RC38; hsa:3958; P17931; Q16005; Q6IBA7; Q96J47	Neutrophil degranulation; Advanced glycosylation endproduct receptor signaling; RUNX1 regulates transcription of genes involved in differentiation of myeloid cells; RUNX2 regulates genes involved in differentiation of myeloid cells		AGE/RAGE pathway; Spinal cord injury; 2q13 copy number variation syndrome	7	0.426	0.703	0.802	0.701	0.234347	0.488661	0.763479	0.463201	1.61789e+07	2.74393e+07	2.46992e+07	3.75158e+07	1.61789e+07	1.60802e+07	1.5218e+07	1.93038e+07	2.2289e+07	3.82313e+07	2.55848e+07	2.35239e+07	2.74393e+07	3.525e+07	2.44094e+07	2.89869e+07	2.25572e+07	2.46992e+07	2.63012e+07	4.92941e+07	3.06095e+07	3.78212e+07	3.75158e+07	2.96616e+07	High	High	High	High	High
P08034	Gap junction beta-1 protein OS=Homo sapiens OX=9606 GN=GJB1 PE=1 SV=1	cell-cell signaling;cell organization and biogenesis;transport;developmental processes	plasma membrane;other membranes;ER/Golgi	transporter activity;other molecular function	2705	ENSG00000169562	GJB1	B2R8R2; D3DVV2; hsa:2705; P08034; Q5U0S4	Oligomerization of connexins into connexons; Transport of connexins along the secretory pathway		Neural crest differentiation; Common pathways underlying drug addiction; Calcium regulation in cardiac cells	6	2.599	1.22	0.216	0.637	0.235496	0.888077	0.00535669	0.455298	4.90532e+06	2.87953e+06	3.13745e+06	8.56798e+06	3.37158e+06	3.82672e+06	8.38875e+06	5.14003e+06	4.90532e+06	1.93318e+06	5.40558e+06	4.43375e+06	2.87953e+06	1.99986e+06	6.8949e+06	2.8888e+06	3.01239e+06	3.13745e+06	8.58111e+06	2.79225e+06	1.08176e+07	7.32705e+06	8.56798e+06	1.26263e+07	Peak Found	Peak Found	Peak Found	Peak Found	Peak Found
Q96KC8	DnaJ homolog subfamily C member 1 OS=Homo sapiens OX=9606 GN=DNAJC1 PE=1 SV=1	other biological processes	plasma membrane;other membranes;ER/Golgi;nucleus;other cell component	nucleic acid binding activity;other molecular function	64215	ENSG00000136770	DNAJC1	B0YIZ8; hsa:64215; Q5VX89; Q96KC8; Q9H6B8		Protein processing in endoplasmic reticulum		1	0.297	100	1.037	0.01	0.236977	2.01031e-16	0.98586	1.19386e-16	173053	582539		561754			407080	73565.9		582539														561754	High	High	Peak Found	High	High
P02656	Apolipoprotein C-III OS=Homo sapiens OX=9606 GN=APOC3 PE=1 SV=1	cell organization and biogenesis;protein metabolism;other metabolic processes;transport;signal transduction;other biological processes	non-structural extracellular;other cytoplasmic organelle	signal transduction activity or receptor binding;enzyme regulator activity;other molecular function	345	ENSG00000110245	APOC3	hsa:345; P02656; Q08E83; Q6Q786	Retinoid metabolism and transport; Chylomicron assembly; Chylomicron remodeling; HDL remodeling	PPAR signaling pathway; Cholesterol metabolism	PPAR-alpha pathway; Nuclear receptors meta-pathway; PPAR signaling pathway; Statin inhibition of cholesterol production	10	2.615	2.747	1.549	1.302	0.237776	0.0138074	0.845235	0.912284	5.54922e+06	962821	872169	784863	5.61329e+06	4.94549e+06	5.86427e+06	5.54922e+06	4.07055e+06	962821	1.84969e+06	1.59529e+06	717707	391327		970300	1.26293e+06	783963	764459	784863	766201	1.00343e+06			High	High	High	Peak Found	High
P08730-1	SWISS-PROT:P08730-1 Tax_Id=10090 Gene_Symbol=Krt13 Isoform 1 of Keratin, type I cytoskeletal 13	cell organization and biogenesis;stress response;other biological processes	non-structural extracellular;cytoskeleton	other molecular function	16663	ENSMUSG00000044041	Krt13	mmu:16663; P08730; Q3V176; Q6PAI1	Formation of the cornified envelope	Estrogen signaling pathway; Staphylococcus aureus infection		4	0.435	0.878	20.734	2.92	0.238072	0.966546	8.80628e-12	0.0225821	6.2386e+06	1.59926e+07	1.2511e+07	701158	1.55415e+07	5.54387e+06		7.02039e+06	4.10669e+06	1.59926e+07	16291857	2.30752e+06	1.32157e+07	3.36831e+07	1.39022e+06	2.09665e+07	1.2511e+07	1.49567e+07	1.54262e+06	1.82856e+07		501509	713575	688958	Peak Found	Peak Found	Not Found	High	Peak Found
Q8NBJ5	Procollagen galactosyltransferase 1 OS=Homo sapiens OX=9606 GN=COLGALT1 PE=1 SV=1	cell organization and biogenesis;other biological processes	ER/Golgi	other molecular function	79709	ENSG00000130309	COLGALT1	hsa:79709; Q8NBJ5; Q8NC64	Collagen biosynthesis and modifying enzymes	Lysine degradation; Other types of O-glycan biosynthesis; Metabolic pathways	Type I collagen synthesis in the context of osteogenesis imperfecta	5	2.114	0.672	0.587	1.821	0.240739	0.380853	0.492843	0.339529	2.32913e+07	1.04869e+07	3.7596e+07	1.59639e+07	2.12599e+07	2.32913e+07	3.56846e+07	3.02435e+07	1.95908e+07	7.78945e+06	1.32336e+07	1.38973e+07	1.04869e+07	9.05484e+06	3.7596e+07	3.17496e+07	3.29655e+07	5.43109e+07	3.89659e+07	1.07049e+07	1.5883e+07	1.59639e+07	1.65608e+07	2.18275e+07	High	High	High	High	High
Q9UH99	SUN domain-containing protein 2 OS=Homo sapiens OX=9606 GN=SUN2 PE=1 SV=3	cell cycle OR cell proliferation;cell organization and biogenesis;transport;other biological processes	other membranes;nucleus;other cytoplasmic organelle	cytoskeletal activity;other molecular function	25777	ENSG00000100242	SUN2	B0QY62; hsa:25777; O75156; Q2NKN8; Q2T9F7; Q504T5; Q6B4H1; Q7Z3E3; Q9UH99	Meiotic synapsis			1	2.217	2.207	1.309	1.728	0.241854	0.00990636	0.921687	0.564632	1.81363e+07	5.35726e+06	7.24182e+06	896914	1.57943e+07	2.00632e+07	8.44237e+06	1.81363e+07	2.10894e+07	4.20785e+06	4.36287e+06	9.18561e+06	8.33602e+06	5.35726e+06	2.31455e+06	9.92173e+06	7.24182e+06	1.15365e+07	4.66474e+06	1.40688e+06	4.4818e+06	737477	456089	896914	High	High	High	High	High
P28300	Protein-lysine 6-oxidase OS=Homo sapiens OX=9606 GN=LOX PE=1 SV=2	cell organization and biogenesis;protein metabolism;DNA metabolism;other metabolic processes;stress response;developmental processes;signal transduction;other biological processes	non-structural extracellular;extracellular matrix;nucleus;other cell component	other molecular function	4015	ENSG00000113083	LOX	B2R5Q3; hsa:4015; P28300; Q5FWF0	Crosslinking of collagen fibrils; Elastic fibre formation		Canonical and non-canonical TGF-B signaling; Type I collagen synthesis in the context of osteogenesis imperfecta	4	0.351	1.176	1.073	0.305	0.242801	0.995337	0.991937	0.0941706	237529	1.46461e+06	393597	662240	355146	146403		237529		993882	2.1921e+06	877343	1.46461e+06	2.33424e+06		393597	436844	230804		610677	701600	662240	599986	761474	Peak Found	High	Not Found	Peak Found	Not Found
P00352	Retinal dehydrogenase 1 OS=Homo sapiens OX=9606 GN=ALDH1A1 PE=1 SV=2	other metabolic processes;other biological processes	cytosol;other cell component	enzyme regulator activity;other molecular function	216	ENSG00000165092	ALDH1A1	hsa:216; O00768; P00352; Q5SYR1	RA biosynthesis pathway; Ethanol oxidation; Fructose catabolism	Retinol metabolism; Metabolic pathways	Folate-alcohol and cancer pathway hypotheses; Fatty acid omega-oxidation; Dopaminergic neurogenesis; Amino acid metabolism; Ethanol effects on histone modifications; Disorders of fructose metabolism; Vitamin A and carotenoid metabolism	12	0.414	0.901	2.716	1.142	0.243166	0.9583	0.170419	0.977767	2.01974e+08	4.52733e+08	2.53577e+08	1.68433e+08	2.24931e+08	1.85946e+08	1.23322e+08	2.01974e+08	2.44755e+08	4.47424e+08	5.02893e+08	2.59869e+08	5.66982e+08	4.52733e+08	1.5255e+08	2.82905e+08	3.28437e+08	2.53577e+08	1.15168e+08	2.78078e+08	1.49424e+08	1.78128e+08	1.43727e+08	1.68433e+08	High	High	High	High	High
Q9GZM8	Nuclear distribution protein nudE-like 1 OS=Homo sapiens OX=9606 GN=NDEL1 PE=1 SV=1	cell cycle OR cell proliferation;cell organization and biogenesis;transport;developmental processes;signal transduction;other biological processes	cytosol;cytoskeleton;ER/Golgi;nucleus;other cell component	cytoskeletal activity;other molecular function	81565	ENSG00000166579	NDEL1	B3KP93; D3DTS0; hsa:81565; J3QT32; Q86T80; Q8TAR7; Q9GZM8; Q9UH50	RHO GTPases Activate Formins; Separation of Sister Chromatids; Resolution of Sister Chromatid Cohesion; EML4 and NUDC in mitotic spindle formation; Amplification of signal from unattached kinetochores via a MAD2 inhibitory signal		Neurogenesis regulation in the olfactory epithelium	7	0.396	0.868	4.232	1.254	0.243166	0.961578	0.0206056	0.93863	4.46784e+06	1.31977e+07	7.08544e+06	2.20859e+06	4.6107e+06	4.29539e+06	1.2531e+06	6.17794e+06	4.46784e+06	9.55398e+06	1.31977e+07	6.27614e+06	1.42003e+07	1.34337e+07	2.94593e+06	9.73005e+06	9.37278e+06	7.08544e+06	649987	7.37135e+06	1.9221e+06	3.02264e+06	2.20859e+06	846831	Peak Found	Peak Found	Peak Found	Peak Found	High
P35568	Insulin receptor substrate 1 OS=Homo sapiens OX=9606 GN=IRS1 PE=1 SV=1	signal transduction;other biological processes	plasma membrane;other membranes;cytosol;nucleus;other cell component	signal transduction activity or receptor binding;other molecular function	3667	ENSG00000169047	IRS1	hsa:3667; P35568	RAF/MAP kinase cascade; SOS-mediated signalling; Signaling by ALK fusions and activated point mutants; PIP3 activates AKT signaling; Constitutive Signaling by Aberrant PI3K in Cancer; PI5P, PP2A and IER3 Regulate PI3K/AKT Signaling; PI3K Cascade; Interleukin-7 signaling; PI3K/AKT activation; Signaling by ALK; Growth hormone receptor signaling; Signaling by Leptin; IRS activation; Signal attenuati…	cGMP-PKG signaling pathway; FoxO signaling pathway; Autophagy; mTOR signaling pathway; PI3K-Akt signaling pathway; AMPK signaling pathway; Longevity regulating pathway; Longevity regulating pathway; Neurotrophin signaling pathway; Insulin signaling pathway; Adipocytokine signaling pathway; Regulation of lipolysis in adipocytes; Type II diabetes mellitus; Insulin resistance; Non-alcoholic fatty li…	Type II diabetes mellitus; Leptin signaling pathway; Prolactin signaling pathway; Alzheimer's disease and miRNA effects; Glioblastoma signaling pathways; AGE/RAGE pathway; Adipogenesis; Oncostatin M signaling pathway; Brain-derived neurotrophic factor (BDNF) signaling pathway; Alpha 6 beta 4 signaling pathway; Transcription factor regulation in adipogenesis; Factors and pathways affecting insulin…	64	2.473	2.451	0.62	0.61	0.250884	0.0205603	0.699738	0.341517	1.01857e+07	4.3067e+06	4.23536e+06	9.80289e+06	7.78151e+06	1.62956e+07	1.01857e+07	6.61154e+06	1.52261e+07	6.3691e+06	183758	2.01785e+07		2.91213e+06	7.4902e+06	788182		2.3949e+06	9.79862e+06	4.58015e+06	9.96712e+06	1.05375e+07	7.9744e+06	9.80289e+06	Peak Found	Peak Found	Peak Found	Peak Found	Peak Found
O15091	Mitochondrial ribonuclease P catalytic subunit OS=Homo sapiens OX=9606 GN=PRORP PE=1 SV=2	RNA metabolism OR transcription;other metabolic processes	mitochondrion;nucleus	other molecular function	9692	ENSG00000100890	PRORP	B4DXD9; B4E0S8; B4E211; C4AM93; D3DS99; D3DSA1; hsa:9692; O15091; Q86SZ4; Q86YB5; Q8N5L5	tRNA processing in the mitochondrion; tRNA modification in the mitochondrion; rRNA processing in the mitochondrion			3	3.196	0.929	0.413	1.144	0.251227	0.984354	0.560688	0.968105	708098	416956	1.22856e+06	682610	1.73854e+06		708098		552996	327831	629609	83221.5		530311	1.72883e+06	1.19548e+06	4.80908e+06	1.02856e+06	1.22856e+06	586934	793882		175172	1.72668e+06	Peak Found	Not Found	Peak Found	Not Found	Peak Found
Q96IJ6	Mannose-1-phosphate guanyltransferase alpha OS=Homo sapiens OX=9606 GN=GMPPA PE=1 SV=1	other metabolic processes	other cell component	other molecular function	29926	ENSG00000144591	GMPPA	A6NJ74; A8K3Q6; B3KMT4; hsa:29926; Q53GI0; Q96IJ6; Q9NWC3; Q9Y5P5	Synthesis of GDP-mannose	Fructose and mannose metabolism; Amino sugar and nucleotide sugar metabolism; Metabolic pathways; Biosynthesis of cofactors; Biosynthesis of nucleotide sugars		6	0.417	1.049	1.484	0.701	0.251227	0.98797	0.859282	0.602306	2.40686e+06	8.56211e+06	4.00821e+06	4.33115e+06	5.14407e+06	2.17149e+06	2.28846e+06	2.40686e+06	3.01079e+06	8.0673e+06	8.56211e+06	4.05502e+06	1.15746e+07	9.00126e+06	2.11223e+06	4.34551e+06	4.53194e+06	4.00821e+06	1.93127e+06	6.58736e+06	2.82294e+06	5.2156e+06	2.68353e+06	4.33115e+06	High	High	High	High	High
P37173	TGF-beta receptor type-2 OS=Homo sapiens OX=9606 GN=TGFBR2 PE=1 SV=2	cell adhesion;protein metabolism;other metabolic processes;stress response;transport;developmental processes;signal transduction;other biological processes	non-structural extracellular;plasma membrane;other membranes;cytosol;other cell component	signal transduction activity or receptor binding;kinase activity;other molecular function	7048	ENSG00000163513	TGFBR2	B4DTV5; hsa:7048; P37173; Q15580; Q6DKT6; Q99474	UCH proteinases; Downregulation of TGF-beta receptor signaling; SMAD2/3 Phosphorylation Motif Mutants in Cancer; TGFBR1 KD Mutants in Cancer; TGF-beta receptor signaling in EMT (epithelial to mesenchymal transition); TGFBR2 MSI Frameshift Mutants in Cancer; TGFBR2 Kinase Domain Mutants in Cancer; TGFBR1 LBD Mutants in Cancer	MAPK signaling pathway; Cytokine-cytokine receptor interaction; FoxO signaling pathway; Endocytosis; Cellular senescence; TGF-beta signaling pathway; Osteoclast differentiation; Hippo signaling pathway; Adherens junction; Th17 cell differentiation; Relaxin signaling pathway; AGE-RAGE signaling pathway in diabetic complications; Chagas disease; Hepatitis B; Human T-cell leukemia virus 1 infection;…	Extracellular vesicle-mediated signaling in recipient cells; Nuclear receptors meta-pathway; NRF2 pathway; TGF-beta signaling pathway; Hypothesized pathways in pathogenesis of cardiovascular disease; MAPK signaling pathway; Canonical and non-canonical TGF-B signaling; Chromosomal and microsatellite instability in colorectal cancer ; Epithelial to mesenchymal transition in colorectal cancer; Pancr…	50	0.409	0.597	0.676	0.655	0.252534	0.547581	0.822818	0.542122	739251	2.99165e+06	2.98336e+06	3.5856e+06		333396	765024	714346	872118	2.55527e+06	3.50776e+06	2.99165e+06	7.23572e+06	2.48718e+06	1.73274e+06	2.98336e+06	2.38482e+06	5.54865e+06	3.83859e+06	7.606e+06	1.89648e+06	3.83537e+06	3.12372e+06	3.5856e+06	Not Found	Peak Found	Peak Found	Peak Found	Peak Found
P17812	CTP synthase 1 OS=Homo sapiens OX=9606 GN=CTPS1 PE=1 SV=2	cell cycle OR cell proliferation;other metabolic processes;other biological processes	cytosol;other cell component	other molecular function	1503	ENSG00000171793	CTPS1	B4DR64; D3DPW1; hsa:1503; P17812; Q5VW67; Q96GK6	Interconversion of nucleotide di- and triphosphates	Pyrimidine metabolism; Metabolic pathways; Nucleotide metabolism; Biosynthesis of cofactors	Pyrimidine metabolism	6	0.433	1.172	1.713	0.795	0.255278	0.886487	0.686785	0.744483	1.00646e+07	2.24067e+07	8.32494e+06	6.6799e+06	1.03382e+07	1.00646e+07	4.56107e+06	6.92434e+06	1.02845e+07	1.77935e+07	2.24067e+07	1.52917e+07	2.85716e+07	2.83745e+07	3.24047e+06	1.16638e+07	1.27046e+07	8.32494e+06	4.72759e+06	1.37836e+07	6.34811e+06	7.42364e+06	6.6799e+06	3.40443e+06	High	Peak Found	Peak Found	High	High
Q9H307	Pinin OS=Homo sapiens OX=9606 GN=PNN PE=1 SV=5	cell adhesion;RNA metabolism OR transcription;other metabolic processes	plasma membrane;other membranes;cytoskeleton;nucleus;other cell component	nucleic acid binding activity;other molecular function	5411	ENSG00000100941	PNN	B4DZX8; hsa:5411; O60899; Q53EM7; Q6P5X4; Q7KYL1; Q99738; Q9H307; Q9UHZ9; Q9UQR9		Nucleocytoplasmic transport; mRNA surveillance pathway		2	2.133	1.189	0.631	1.159	0.255278	0.847276	0.459675	0.970452	3.80322e+08	1.5139e+08	2.13902e+08	5.14817e+08	1.98065e+08	3.0322e+08	4.46982e+08	4.37699e+08	3.80322e+08	1.86432e+08	6.46303e+07	2.78125e+08	4.49714e+07	1.5139e+08	5.96719e+08	1.23891e+08	9.31979e+07	2.13902e+08	6.78548e+08	2.09252e+08	6.12281e+08	4.97021e+08	5.84682e+08	5.14817e+08	High	High	High	High	High
Q9UBF2	Coatomer subunit gamma-2 OS=Homo sapiens OX=9606 GN=COPG2 PE=1 SV=1	transport	other membranes;cytosol;ER/Golgi;other cell component	other molecular function	26958	ENSG00000158623	COPG2	A6NH74; hsa:26958; Q2NLA0; Q54AC3; Q8WVW8; Q9UBF2	COPI-dependent Golgi-to-ER retrograde traffic; COPI-mediated anterograde transport			2	0.437	1.56	0.596	0.996	0.256509	0.801997	0.590416	0.962623	1.42087e+06	6.74934e+06	913333	1.00689e+07	966024	1.65579e+06	1.42087e+06	726569	2.26472e+06	6.74934e+06	9.89955e+06	1.39285e+07	5.85208e+06	6.16818e+06		317925	1.57477e+06	913333		8.20563e+06	1.28855e+07	8.21313e+06	1.00689e+07	1.44767e+07	High	Peak Found	Peak Found	High	High
Q5SRE5	Nucleoporin NUP188 homolog OS=Homo sapiens OX=9606 GN=NUP188 PE=1 SV=1	transport	cytosol;nucleus	other molecular function	23511	ENSG00000095319	NUP188	hsa:23511; Q14675; Q2TA87; Q5SRE5; Q7Z3K8; Q8IWF1	Rev-mediated nuclear export of HIV RNA; NEP/NS2 Interacts with the Cellular Export Machinery; Transport of Mature mRNA derived from an Intron-Containing Transcript; HCMV Late Events; HCMV Early Events; Transcriptional regulation by small RNAs; Vpr-mediated nuclear import of PICs; SUMOylation of DNA damage response and repair proteins; SUMOylation of ubiquitinylation proteins; SUMOylation of chrom…	Nucleocytoplasmic transport; Amyotrophic lateral sclerosis		31	2.437	1.344	0.893	1.606	0.258476	0.715815	0.967256	0.676318	4.55498e+06	7.51537e+06	6.28039e+06	2.28451e+06	2.6671e+07	7.39562e+06	3.67466e+06	2.36817e+06	4.55498e+06	9.23504e+06	7.51537e+06	1.8987e+06	2.00896e+06	1.70515e+07	2.08614e+06	1.12524e+07	6.28039e+06	1.44602e+07	3.44943e+06	7.29575e+06	1.912e+06	1.75484e+06	2.30154e+06	2.28451e+06	High	High	High	Peak Found	High
P23284	Peptidyl-prolyl cis-trans isomerase B OS=Homo sapiens OX=9606 GN=PPIB PE=1 SV=2	protein metabolism;other metabolic processes;developmental processes;other biological processes	ER/Golgi;nucleus;other cell component	other molecular function	5479	ENSG00000166794	PPIB	A8K534; hsa:5479; P23284; Q6IBH5; Q9BVK5	Collagen biosynthesis and modifying enzymes		Prolactin signaling pathway; Type I collagen synthesis in the context of osteogenesis imperfecta	3	0.42	0.776	1.686	1.038	0.260893	0.737016	0.787376	0.976112	2.52875e+08	5.0434e+08	4.8389e+08	2.44781e+08	3.43373e+08	2.52875e+08	1.47537e+08	2.84329e+08	2.49916e+08	4.71986e+08	5.33654e+08	2.74563e+08	6.47795e+08	5.0434e+08	1.85104e+08	4.8389e+08	4.97012e+08	4.91459e+08	1.71894e+08	5.66047e+08	2.20338e+08	2.53455e+08	2.44781e+08	1.93329e+08	High	High	High	High	High
P20073	Annexin A7 OS=Homo sapiens OX=9606 GN=ANXA7 PE=1 SV=3	other metabolic processes;other biological processes	other membranes;ER/Golgi;nucleus	signal transduction activity or receptor binding;other molecular function	310	ENSG00000138279	ANXA7	hsa:310; P20073; Q5F2H3; Q5T0M6; Q5T0M7		Amyotrophic lateral sclerosis		1	0.438	0.827	2.703	1.27	0.261507	0.91566	0.237993	0.921637	2.80257e+06	7.49015e+06	5.03401e+06	1.72745e+06	4.54294e+06	2.80257e+06	1.83712e+06	5.18342e+06	2.63637e+06	8.11787e+06	9.79985e+06	3.89554e+06	7.49015e+06	6.47287e+06	2.52462e+06	5.6243e+06	5.28523e+06	5.03401e+06	1.24921e+06	3.58719e+06	1.46614e+06	1.72745e+06	2.9877e+06	1.07158e+06	High	High	High	High	High
P53384	Cytosolic Fe-S cluster assembly factor NUBP1 OS=Homo sapiens OX=9606 GN=NUBP1 PE=1 SV=2	cell organization and biogenesis;other metabolic processes;other biological processes	plasma membrane;other membranes;cytosol;cytoskeleton;nucleus;other cell component	other molecular function	4682	ENSG00000103274	NUBP1	hsa:4682; P53384; Q32M30; Q498A9; Q53FS7	Cytosolic iron-sulfur cluster assembly			1	0.409	0.421	2.256	1.285	0.262126	0.101555	0.376357	0.91937	1.1298e+06	3.16724e+06	2.21129e+06	420244	1.42327e+06	1.1298e+06	969817	1.16435e+06	592149	2.33452e+06	3.16724e+06	493971	3.71494e+06	3.32043e+06	281373	2.38876e+06	2.38595e+06	2.04941e+06		2.36585e+06	218997	420244	269041	446109	High	Peak Found	High	High	High
Q9NPA3	Mid1-interacting protein 1 OS=Homo sapiens OX=9606 GN=MID1IP1 PE=1 SV=1	cell organization and biogenesis;other metabolic processes;other biological processes	cytosol;cytoskeleton;nucleus	other molecular function	58526	ENSG00000165175	MID1IP1	D3DWB2; hsa:58526; Q9NPA3	Carnitine metabolism			1	3.085	3.331	2.259	1.311	0.263006	0.101529	0.559891	0.894769	1.62562e+06	197870	332603	233116	1.13081e+06	1.62562e+06	1.71085e+06	556687	2.36723e+06		186078			210409	1.47895e+06	140198	65682.4	332603	1.0714e+06		659808		82361.8		High	High	Peak Found	High	High
A0JLT2	Mediator of RNA polymerase II transcription subunit 19 OS=Homo sapiens OX=9606 GN=MED19 PE=1 SV=2	cell organization and biogenesis;RNA metabolism OR transcription;other metabolic processes;other biological processes	nucleus	other molecular function	219541	ENSG00000156603	MED19	A0JLT2; hsa:219541; Q8IV02; Q8IZD1	PPARA activates gene expression; Transcriptional regulation of white adipocyte differentiation			2	4.054	2.828	0.71	0.924	0.263006	0.397704	0.949686	0.991877	408912	114936	147667	161840	324777	408912	668472			228536		86027.5	153559	59918.9	147667	57650	220289	204625	144600	114013		229729			Peak Found	Peak Found	Peak Found	Not Found	Not Found
O94919	Endonuclease domain-containing 1 protein OS=Homo sapiens OX=9606 GN=ENDOD1 PE=1 SV=2	other metabolic processes;stress response	non-structural extracellular;cytosol	nucleic acid binding activity;other molecular function	23052	ENSG00000149218	ENDOD1	A8K6K8; hsa:23052; O94919; Q6GQY5; Q8TAQ8	Platelet degranulation			1	0.332	0.242	1.739	2.491	0.263006	0.0193995	0.73235	0.260898	274313	792392	1.13459e+06	455530	296907	235748		390564	253439	684269	4.2132e+06	661593	3.11221e+06	792392		2.39913e+06	1.13459e+06	200705		455530					Peak Found	Peak Found	Not Found	Peak Found	Peak Found
Q3ZBD7	SWISS-PROT:Q3ZBD7 (Bos taurus) Glucose-6-phosphate isomerase											0	0.411	0.471	1.338	1.242	0.265287	0.228071	0.888298	0.930805	1.56555e+06	2.91171e+06	2.59314e+06	2.08768e+06	1.03552e+06	2.91249e+06	381663	1.56555e+06	1.57314e+06	2.91171e+06	7329141	8.09797e+06	1.13143e+06	2.52253e+06	2.65481e+06	3.32542e+06	2.0403e+06	2.59314e+06	1.07548e+06	4.11894e+06	1.39635e+06	2.51185e+06	2.08768e+06	706663	Peak Found	Peak Found	Peak Found	Peak Found	Peak Found
Q9Y6M7	Sodium bicarbonate cotransporter 3 OS=Homo sapiens OX=9606 GN=SLC4A7 PE=1 SV=2	transport;developmental processes;other biological processes	plasma membrane;other membranes;other cell component	transporter activity	9497	ENSG00000033867	SLC4A7	A6NIA8; B2CI53; B5M449; B5M451; B5M452; B5M453; B6DY52; B6DY53; C9JST9; D3K174; D3K175; hsa:9497; O60350; Q6AHZ9; Q9HC88; Q9UIB9; Q9Y6M7	RHOQ GTPase cycle; RHOJ GTPase cycle; RHOH GTPase cycle; RHOD GTPase cycle; RHOF GTPase cycle; Bicarbonate transporters		IL-18 signaling pathway	7	2.746	1.793	0.545	0.954	0.265823	0.626521	0.732822	0.999964	1.9383e+06	409224	643388	225827	1.9383e+06	1.23968e+06	2.50105e+06	218699	2.10541e+06	379696	914314		204001	441048	113864	458212	1.04217e+06	903397		198872		289610		225827	High	Peak Found	High	High	Peak Found
Q14241	Elongin-A OS=Homo sapiens OX=9606 GN=ELOA PE=1 SV=2	RNA metabolism OR transcription;other metabolic processes;other biological processes	nucleus;other cell component		6924	ENSG00000011007	ELOA	B2R7Q8; hsa:6924; Q14241; Q8IXH1	Formation of RNA Pol II elongation complex ; Formation of HIV elongation complex in the absence of HIV Tat; Formation of HIV-1 elongation complex containing HIV-1 Tat; Pausing and recovery of Tat-mediated HIV elongation; Tat-mediated HIV elongation arrest and recovery; HIV elongation arrest and recovery; Pausing and recovery of HIV elongation; RNA Polymerase II Pre-transcription Events; TP53 Regu…		VEGFA-VEGFR2 signaling pathway	12	3.676	1.1	100	100	0.26755	0.997994	1.19477e-16	1.19386e-16	517945	107784	575330		347006	468419	1.00319e+06	650534	517945					107784	287428	496112	599046	575330	1.138e+06						Peak Found	High	Peak Found	High	Peak Found
Q7Z6E9	E3 ubiquitin-protein ligase RBBP6 OS=Homo sapiens OX=9606 GN=RBBP6 PE=1 SV=1	protein metabolism;DNA metabolism;RNA metabolism OR transcription;other metabolic processes;stress response;developmental processes;other biological processes	cytosol;cytoskeleton;nucleus;other cell component	other molecular function	5930	ENSG00000122257	RBBP6	hsa:5930; Q147T5; Q15290; Q6DKH4; Q6P4C2; Q6YNC9; Q7Z6E8; Q7Z6E9; Q8N0V2; Q96PH3; Q9H3I8; Q9H5M5; Q9NPX4	Antigen processing: Ubiquitination & Proteasome degradation; RHOBTB1 GTPase cycle			2	2.507	1.325	0.494	0.706	0.26755	0.814609	0.473914	0.627826	5.34522e+06	1.91657e+06	1.95179e+06	6.1438e+06	5.7616e+06	4.36326e+06	1.21614e+07	5.34522e+06	4.92482e+06	1.6452e+06	1.91657e+06	5.67243e+06	1.01072e+06	2.53856e+06	6.99732e+06	1.91413e+06	1.08665e+06	1.95179e+06	6.36308e+06	2.56026e+06	8.03391e+06	5.74928e+06	7.90715e+06	6.1438e+06	High	High	High	High	High
Q8WVC6	Dephospho-CoA kinase domain-containing protein OS=Homo sapiens OX=9606 GN=DCAKD PE=1 SV=1	other metabolic processes		kinase activity;other molecular function	79877	ENSG00000172992	DCAKD	A8K3Z0; D3DX60; D3DX62; hsa:79877; Q8WVC6; Q9BR71; Q9H5W1				0	2.705	1.138	0.387	1.031	0.267926	0.950915	0.272622	0.983423	3.61404e+06	1.13515e+06	2.64727e+06	3.87095e+06	1.73869e+06	4.25718e+06	5.22001e+06	3.61404e+06	2.72571e+06	1.74279e+06	441833	3.76023e+06		739369	4.88932e+06	852669		1.43334e+06	5.85774e+06	1.41774e+06	3.87095e+06	3.16076e+06	4.6479e+06	4.35637e+06	Peak Found	Peak Found	Peak Found	Peak Found	Peak Found
Q96SY0	Integrator complex subunit 14 OS=Homo sapiens OX=9606 GN=INTS14 PE=1 SV=2	RNA metabolism OR transcription;other metabolic processes;other biological processes	nucleus		81556	ENSG00000138614	INTS14	B4DDI6; B4DVD5; hsa:81556; Q49AH8; Q96HX5; Q96SY0; Q9H0S5	RNA polymerase II transcribes snRNA genes			1	0.307	0.552	1.665	0.904	0.268212	0.659281	0.813189	0.992925	84751.7	275836	355439	245347	166298	74022.8	55190.5		97035.8		275836				595383	149771	355439	289182	614077	165646	363396				Peak Found	High	Peak Found	Not Found	High
P27797	Calreticulin OS=Homo sapiens OX=9606 GN=CALR PE=1 SV=1	cell organization and biogenesis;protein metabolism;other metabolic processes;stress response;transport;developmental processes;signal transduction;other biological processes	non-structural extracellular;extracellular matrix;plasma membrane;other membranes;cytosol;ER/Golgi;nucleus;other cytoplasmic organelle;other cell component	signal transduction activity or receptor binding;nucleic acid binding activity;other molecular function	811	ENSG00000179218	CALR	hsa:811; P27797; Q6IAT4; Q9UDG2	ER-Phagosome pathway; Antigen Presentation: Folding, assembly and peptide loading of class I MHC; Scavenging by Class A Receptors; Scavenging by Class F Receptors; Calnexin/calreticulin cycle; Assembly of Viral Components at the Budding Site; ATF6 (ATF6-alpha) activates chaperone genes	Protein processing in endoplasmic reticulum; Phagosome; Antigen processing and presentation; Chagas disease; Human cytomegalovirus infection; Human T-cell leukemia virus 1 infection; Herpes simplex virus 1 infection; Epstein-Barr virus infection; Human immunodeficiency virus 1 infection	Androgen receptor signaling pathway; Complement system; Photodynamic therapy-induced unfolded protein response; VEGFA-VEGFR2 signaling pathway; GDNF signaling; Calcium regulation in cardiac cells	22	0.425	0.599	0.756	0.637	0.274215	0.182236	0.715871	0.293081	2.11276e+08	4.69829e+08	3.40615e+08	6.07912e+08	2.26493e+08	2.09909e+08	1.84073e+08	2.16884e+08	2.11276e+08	4.69829e+08	4.83637e+08	2.64264e+08	6.49026e+08	4.65319e+08	3.40615e+08	3.40569e+08	4.99656e+08	4.02221e+08	2.68553e+08	8.46569e+08	6.07912e+08	5.59583e+08	6.22518e+08	3.95185e+08	High	High	High	High	High
P39060	Collagen alpha-1(XVIII) chain OS=Homo sapiens OX=9606 GN=COL18A1 PE=1 SV=5	cell adhesion;cell organization and biogenesis;developmental processes;other biological processes	extracellular matrix;ER/Golgi;other cell component	extracellular structural activity;other molecular function	80781	ENSG00000182871	COL18A1	A8MVI4; hsa:80781; P39060; Q58EX6; Q6RZ39; Q6RZ40; Q6RZ41; Q8N4S4; Q8WXI5; Q96T70; Q9UK38; Q9Y6Q7; Q9Y6Q8	Laminin interactions; Integrin cell surface interactions; Collagen degradation; Assembly of collagen fibrils and other multimeric structures; Collagen chain trimerization; Activation of Matrix Metalloproteinases	Protein digestion and absorption		8	2.424	1.146	1.076	2.589	0.27512	0.899658	0.971182	0.0766215	9.82738e+06	2.85387e+06	7.47846e+06	1.31969e+06	9.82738e+06	1.01111e+07	1.37733e+07	6.09212e+06	5.82461e+06	2.67499e+06	3.20226e+06	2.31863e+06	2.85387e+06	3.61143e+06	6.6319e+06	7.47846e+06	8.19758e+06	8.76385e+06	4.52235e+06	2.36053e+06	1.31969e+06	1.19385e+06	2.24074e+06	359681	High	High	High	High	High
Q86VN1	Vacuolar protein-sorting-associated protein 36 OS=Homo sapiens OX=9606 GN=VPS36 PE=1 SV=1	cell organization and biogenesis;protein metabolism;other metabolic processes;transport	other membranes;cytosol;nucleus;other cytoplasmic organelle	other molecular function	51028	ENSG00000136100	VPS36	A8K125; hsa:51028; Q3ZCV7; Q5H9S1; Q5VXB6; Q86VN1; Q9H8Z5; Q9Y3E3	HCMV Late Events; Endosomal Sorting Complex Required For Transport (ESCRT)	Endocytosis	Network map of SARS-CoV-2 signaling pathway	4	0.297	1.271	100	100	0.276623	0.995337	1.19477e-16	1.19386e-16	133383	448999	104936		133383						448999					171332		64270.8							Peak Found	Not Found	Not Found	Not Found	Not Found
P02768	Serum albumin OS=Homo sapiens OX=9606 GN=ALB PE=1 SV=2	stress response;other biological processes	non-structural extracellular;ER/Golgi;other cell component	nucleic acid binding activity;other molecular function	213	ENSG00000163631	ALB	E7ESS9; hsa:213; O95574; P02768; P04277; Q13140; Q645G4; Q68DN5; Q6UXK4; Q86YG0; Q8IUK7; Q9P157; Q9P1I7; Q9UHS3; Q9UJZ0	Cytoprotection by HMOX1; Scavenging of heme from plasma; Platelet degranulation ; Regulation of Insulin-like Growth Factor (IGF) transport and uptake by Insulin-like Growth Factor Binding Proteins (IGFBPs); Post-translational protein phosphorylation; Aspirin ADME; Recycling of bile acids and salts; Heme degradation; HDL remodeling; Heme biosynthesis	Thyroid hormone synthesis	Selenium micronutrient network; Vitamin B12 metabolism; Folate metabolism; Complement system; VEGFA-VEGFR2 signaling pathway	16	0.426	0.684	0.428	0.314	0.280094	0.452277	0.0654793	0.000152665	6.1957e+07	1.39212e+08	1.06972e+08	3.45282e+08	7.062e+07	6.09211e+07	6.53957e+07	6.1957e+07	5.47396e+07	1.5483e+08	1.32304e+08	1.39212e+08	1.50136e+08	1.19839e+08	8.73012e+07	1.19503e+08	1.14438e+08	1.06972e+08	7.55402e+07	4.94497e+08	3.45282e+08	3.12534e+08	3.14777e+08	3.49001e+08	High	High	High	High	High
Q96AY3	Peptidyl-prolyl cis-trans isomerase FKBP10 OS=Homo sapiens OX=9606 GN=FKBP10 PE=1 SV=1	cell organization and biogenesis;protein metabolism;other metabolic processes;stress response;developmental processes;other biological processes	other membranes;mitochondrion;ER/Golgi	other molecular function	60681	ENSG00000141756	FKBP10	hsa:60681; Q7Z3R4; Q96AY3; Q9H3N3; Q9H6J3; Q9H6N5; Q9UF89			Type I collagen synthesis in the context of osteogenesis imperfecta	1	2.38	1.227	0.837	1.557	0.281468	0.8344	0.936232	0.691327	1.04075e+07	3.93328e+06	8.68486e+06	3.93376e+06	9.8866e+06	9.14752e+06	1.04075e+07	1.14294e+07	1.20706e+07	4.65159e+06	2.94878e+06	3.93328e+06	2.74983e+06	4.03755e+06	7.19335e+06	7.53366e+06	8.68486e+06	9.84112e+06	1.32247e+07	3.63141e+06	4.05496e+06	3.93376e+06	3.96166e+06	2.28309e+06	High	High	High	High	High
Q9BSR8	Protein YIPF4 OS=Homo sapiens OX=9606 GN=YIPF4 PE=1 SV=1	cell organization and biogenesis;transport	plasma membrane;other membranes;ER/Golgi;other cell component		84272	ENSG00000119820	YIPF4	hsa:84272; Q9BSR8				0	0.411	0.418	0.849	0.498	0.281468	0.0865052	0.971182	0.244744	448822	2.6583e+06	4.40171e+06	986116	1.0473e+06	137994	285832	704752		1.58259e+06	4.56916e+06	335408	4.39312e+06	2.6583e+06		4.40171e+06	4.66735e+06	3.57954e+06		3.32085e+06	660320	1.47266e+06	233025		High	High	Peak Found	Peak Found	High
Q7L7X3	Serine/threonine-protein kinase TAO1 OS=Homo sapiens OX=9606 GN=TAOK1 PE=1 SV=1	cell cycle OR cell proliferation;cell organization and biogenesis;protein metabolism;DNA metabolism;other metabolic processes;stress response;developmental processes;signal transduction;other biological processes	cytosol;cytoskeleton;other cell component	enzyme regulator activity;cytoskeletal activity;kinase activity;other molecular function	57551	ENSG00000160551	TAOK1	A2RUT8; B7ZLV6; hsa:57551; Q7L7X3; Q96L75; Q9H2K7; Q9H7S5; Q9P2I6	Separation of Sister Chromatids; Resolution of Sister Chromatid Cohesion; RHO GTPases Activate Formins; EML4 and NUDC in mitotic spindle formation; Amplification of signal from unattached kinetochores via a MAD2 inhibitory signal	MAPK signaling pathway	Microtubule cytoskeleton regulation; MAPK signaling pathway	9	0.314	1.394	100	100	0.289608	0.969783	1.19477e-16	1.19386e-16	136645	571689	106704				83644.6	223230			636370	571689	296814		79628.8	106704	120736								High	Not Found	Peak Found	High	Not Found
Q8NCA5	Protein FAM98A OS=Homo sapiens OX=9606 GN=FAM98A PE=1 SV=2	protein metabolism;RNA metabolism OR transcription;other metabolic processes;other biological processes	nucleus;other cell component	other molecular function	25940	ENSG00000119812	FAM98A	B2RNA2; hsa:25940; Q8NCA5; Q9Y3Y6				0	2.648	1.648	0.536	0.933	0.290211	0.477867	0.700711	0.941493	3.68611e+06	1.03104e+06	2.54776e+06	3.2327e+06	2.30441e+06	3.7562e+06	8.8277e+06	1.59165e+06	3.68611e+06	658916	2.23558e+06	6.12715e+06	879285	1.03104e+06	3.24173e+06	2.54776e+06	1.25525e+06	917446	8.04655e+06	845355	3.2327e+06	4.45365e+06	2.69199e+06	6.55401e+06	High	High	Peak Found	High	Peak Found
Q1RMK2	TREMBL:Q1RMK2 (Bos taurus) IGHM protein											0	3.157	1.014	0.502	1.476	0.290211	0.997994	0.716335	0.829724	757834	562227	1.00949e+06	257368	1.73838e+06	1.00825e+06	757834	301487	528532	654550	1322959	562227	196189	227357	286195	1.00949e+06	2.11669e+06	1.91313e+06	160263	809503	257368	87149	66199.4	305033	High	Peak Found	Peak Found	Peak Found	Peak Found
Q13637	Ras-related protein Rab-32 OS=Homo sapiens OX=9606 GN=RAB32 PE=1 SV=3	cell organization and biogenesis;transport;other biological processes	other membranes;cytosol;mitochondrion;ER/Golgi;other cytoplasmic organelle;other cell component	other molecular function	10981	ENSG00000118508	RAB32	hsa:10981; Q13637	RAB GEFs exchange GTP for GDP on RABs; RAB geranylgeranylation			2	0.368	0.356	0.853	2.021	0.290211	0.126817	0.953107	0.474738	588662	1.10719e+06	1.60744e+06	950274	588662	721067	147752	762881	198873	1.10719e+06	1.62191e+06	377462	3.09353e+06	752615		402165	1.60744e+06	2.14919e+06		1.323e+06	745010	949903	950274	955240	High	High	High	High	High
P29317	Ephrin type-A receptor 2 OS=Homo sapiens OX=9606 GN=EPHA2 PE=1 SV=2	cell adhesion;cell cycle OR cell proliferation;cell organization and biogenesis;protein metabolism;other metabolic processes;stress response;developmental processes;signal transduction;other biological processes	plasma membrane;other membranes;other cell component	kinase activity;other molecular function	1969	ENSG00000142627	EPHA2	B5A968; hsa:1969; P29317; Q8N3Z2	RAC1 GTPase cycle; RAC3 GTPase cycle; EPHA-mediated growth cone collapse; RHOU GTPase cycle; EPH-ephrin mediated repulsion of cells; RHOV GTPase cycle; RND2 GTPase cycle; RHOG GTPase cycle; RAC2 GTPase cycle; RND3 GTPase cycle; RND1 GTPase cycle	MAPK signaling pathway; Ras signaling pathway; Rap1 signaling pathway; PI3K-Akt signaling pathway; Axon guidance	Nuclear receptors meta-pathway; NRF2 pathway; VEGFA-VEGFR2 signaling pathway; Focal adhesion: PI3K-Akt-mTOR-signaling pathway; PI3K-Akt signaling pathway; Ras signaling; Hippo signaling regulation pathways; Hippo-Merlin signaling dysregulation; Malignant pleural mesothelioma	26	0.423	0.854	0.987	0.53	0.29151	0.942721	0.98586	0.199727	1.32623e+06	1.0432e+07	4.73308e+06	3.36938e+06	1.19197e+06	1.59932e+06	2.47971e+06	1.32623e+06	1.16853e+06	7.99281e+06	1.213e+07	2.49127e+06	1.48547e+07	1.0432e+07	1.70912e+06	4.84149e+06	7.40706e+06	4.73308e+06	3.4423e+06	8.41889e+06	2.45727e+06	3.79273e+06	3.13409e+06	3.36938e+06	High	Peak Found	Peak Found	Peak Found	Peak Found
Q53S08	Ras-related protein Rab-6D OS=Homo sapiens OX=9606 GN=RAB6D PE=2 SV=1	transport	cytosol;ER/Golgi	other molecular function	150786	ENSG00000233087	RAB6D	hsa:150786; Q53S08				0	0.343	0.353	0.772	0.671	0.301056	0.165455	0.921369	0.749725	328700	958320	833447	1.24204e+06	328700	697141		198024		647107	1.3619e+06	189784	2.10721e+06	958320		833447	1.97742e+06	778122		1.24204e+06					Peak Found	Peak Found	Not Found	Peak Found	Not Found
O43813	Glutathione S-transferase LANCL1 OS=Homo sapiens OX=9606 GN=LANCL1 PE=1 SV=1	other metabolic processes;signal transduction;other biological processes	plasma membrane;other membranes;other cell component	signal transduction activity or receptor binding;other molecular function	10314	ENSG00000115365	LANCL1	hsa:10314; O43813		Glutathione metabolism; Metabolic pathways		2	0.45	0.488	2.057	1.233	0.306827	0.16746	0.462411	0.940139	1.46546e+06	5.76784e+06	5.6026e+06	1.99009e+06	3.62637e+06	1.46546e+06	959990	1.3222e+06	1.81718e+06	5.09137e+06	8.77115e+06	2.22014e+06	6.72635e+06	5.76784e+06	1.86621e+06	5.71229e+06	6.25559e+06	5.6026e+06	1.37583e+06	5.06191e+06	1.38868e+06	2.42101e+06	1.99009e+06	1.58338e+06	Peak Found	High	High	High	High
P42126	Enoyl-CoA delta isomerase 1, mitochondrial OS=Homo sapiens OX=9606 GN=ECI1 PE=1 SV=1	other metabolic processes	mitochondrion	other molecular function	1632	ENSG00000167969	ECI1	A8K512; hsa:1632; P42126; Q13290; Q7Z2L6; Q7Z2L7; Q9BUB8; Q9BW05; Q9UDG6	mitochondrial fatty acid beta-oxidation of unsaturated fatty acids	Fatty acid degradation	Fatty acid beta-oxidation; Mitochondrial long chain fatty acid beta-oxidation	4	2.027	0.913	0.549	1.095	0.310287	0.961578	0.220621	0.999964	4.10022e+07	2.48266e+07	4.65216e+07	3.96688e+07	3.49415e+07	5.29345e+07	3.84062e+07	5.13724e+07	4.10022e+07	2.48266e+07	2.05281e+07	2.98424e+07	2.61764e+07	2.19565e+07	5.204e+07	4.22933e+07	4.65216e+07	5.2976e+07	3.43964e+07	4.03807e+07	3.40011e+07	4.29912e+07	3.96688e+07	3.85657e+07	High	High	High	High	High
Q01658	Protein Dr1 OS=Homo sapiens OX=9606 GN=DR1 PE=1 SV=1	cell organization and biogenesis;protein metabolism;RNA metabolism OR transcription;other metabolic processes;other biological processes	cytoskeleton;nucleus	nucleic acid binding activity;other molecular function	1810	ENSG00000117505	DR1	hsa:1810; Q01658	HATs acetylate histones			1	2.576	1.817	0.503	0.966	0.310385	0.440866	0.617178	0.976112	2.87215e+06	1.41344e+06	1.22189e+06	2.35537e+06	1.5383e+06	2.74944e+06	3.99802e+06	2.87215e+06	3.1287e+06	1.26721e+06	1.84725e+06	1.41344e+06	1.462e+06	1.19997e+06	2.50379e+06	1.09792e+06	1.02788e+06	1.22189e+06	3.9534e+06	802600	2.52093e+06	1.80606e+06	2.35537e+06	2.5924e+06	Peak Found	High	Peak Found	High	High
P57088	Transmembrane protein 33 OS=Homo sapiens OX=9606 GN=TMEM33 PE=1 SV=2	cell organization and biogenesis;stress response;other biological processes	other membranes;ER/Golgi;nucleus;other cell component		55161	ENSG00000109133	TMEM33	B3KSS8; hsa:55161; P57088; Q9H953		Nucleocytoplasmic transport		1	0.451	0.642	2.256	2.09	0.310385	0.584466	0.375345	0.288654	2.35726e+06	5.43596e+06	5.30355e+06	1.85186e+06	5.74927e+06	2.01584e+06	1.50217e+06	2.35726e+06	2.3603e+06	3.68277e+06	1.72358e+07	2.77947e+06	9.62651e+06	5.43596e+06	2.18099e+06	8.68498e+06	1.26698e+07	5.30355e+06	2.00173e+06	6.59038e+06	1.85186e+06	2.29268e+06	1.79303e+06	1.77452e+06	High	High	Peak Found	High	Peak Found
P30047	GTP cyclohydrolase 1 feedback regulatory protein OS=Homo sapiens OX=9606 GN=GCHFR PE=1 SV=3	cell organization and biogenesis;other metabolic processes;other biological processes	other membranes;cytosol;nucleus;other cell component	enzyme regulator activity;other molecular function	2644	ENSG00000137880	GCHFR	B2R4L6; B7ZLM8; hsa:2644; P30047; Q2M1Q2; Q99749	Tetrahydrobiopterin (BH4) synthesis, recycling, salvage and regulation			1	0.444	1.899	1.654	0.182	0.310385	0.411975	0.763479	0.000306106	2.0663e+06	4.47268e+06	899365	2.30882e+06	2.4716e+06	2.14812e+06	2.0663e+06	1.60117e+06	1.26906e+06	4.43841e+06	4.47268e+06	2.60758e+06	4.91222e+06	5.81651e+06	307728	1.29856e+06	1.75325e+06	899365	177795	2.30882e+06	3.87652e+06	2.79507e+06	1.29973e+06	1.09257e+06	High	High	Peak Found	Peak Found	High
P68402	Platelet-activating factor acetylhydrolase IB subunit beta OS=Homo sapiens OX=9606 GN=PAFAH1B2 PE=1 SV=1	other metabolic processes;developmental processes;other biological processes	non-structural extracellular;plasma membrane;other membranes;cytosol;nucleus;other cell component	other molecular function	5049	ENSG00000168092	PAFAH1B2	A8DPS5; A8DPS6; A8DPS7; E9PEJ5; E9PLP3; hsa:5049; O00687; P68402; Q29459; Q6IBR6	COPI-independent Golgi-to-ER retrograde traffic; Neutrophil degranulation	Ether lipid metabolism; Metabolic pathways		4	0.459	0.805	1.354	0.723	0.31061	0.89403	0.896823	0.684547	3.235e+06	4.88733e+06	4.76436e+06	2.72448e+06	4.17291e+06	3.76629e+06	3.235e+06	1.79819e+06	3.05049e+06	4.88733e+06	8.25787e+06	3.43536e+06	6.50625e+06	4.35445e+06	2.56408e+06	6.12765e+06	6.21416e+06	4.76436e+06	2.4319e+06	4.69202e+06	2.09128e+06	2.72448e+06	2.11228e+06	4.73168e+06	High	High	High	High	High
Q9H9F9	Actin-related protein 5 OS=Homo sapiens OX=9606 GN=ACTR5 PE=1 SV=2	cell organization and biogenesis;DNA metabolism;other metabolic processes;stress response;other biological processes	nucleus;other cell component		79913	ENSG00000101442	ACTR5	hsa:79913; Q86WF7; Q8IUY5; Q8N724; Q9BRN0; Q9BVB7; Q9H9F9	UCH proteinases; DNA Damage Recognition in GG-NER			2	0.456	0.619	3.3	1.131	0.311919	0.597087	0.0692553	0.976495	1.91917e+06	8.24414e+06	3.31483e+06	1.33243e+06	2.04206e+06	1.77244e+06		2.40502e+06	1.80367e+06	4.69186e+06	8.64809e+06	1.34541e+06	1.33268e+07	8.24414e+06	1.21274e+06	5.51004e+06	5.05153e+06	3.31483e+06	1.4707e+06	4.07815e+06	987316	2.49214e+06	1.33243e+06	799942	High	Peak Found	Not Found	High	High
Q9NPA0	ER membrane protein complex subunit 7 OS=Homo sapiens OX=9606 GN=EMC7 PE=1 SV=1	cell organization and biogenesis	other membranes;ER/Golgi	other molecular function	56851	ENSG00000134153	EMC7	B2RC00; hsa:56851; Q96ED5; Q9NPA0				0	2.387	0.992	0.329	0.771	0.311919	0.995337	0.0827532	0.729041	6.49435e+06	3.33335e+06	9.61526e+06	8.96414e+06	1.05225e+07	8.79161e+06	6.49435e+06	5.61247e+06	5.7332e+06	3.33335e+06	2.44309e+06	7.96601e+06	3.83027e+06	2.59914e+06	1.1827e+07	9.61526e+06	6.76683e+06	8.76065e+06	1.33453e+07	8.33584e+06	1.71323e+07	5.59274e+06	1.28433e+07	8.96414e+06	High	High	High	Peak Found	Peak Found
Q96FW1	Ubiquitin thioesterase OTUB1 OS=Homo sapiens OX=9606 GN=OTUB1 PE=1 SV=2	protein metabolism;DNA metabolism;other metabolic processes;stress response;other biological processes	cytosol;nucleus	other molecular function	55611	ENSG00000167770	OTUB1	hsa:55611; Q32Q78; Q96FW1; Q96II3; Q9NXQ4; Q9P0B8	Ub-specific processing proteases; Ovarian tumor domain proteases			2	0.431	0.773	1.054	0.404	0.313581	0.861151	0.999932	0.0340204	3.62573e+06	8.30915e+06	5.86685e+06	5.64495e+06	8.71134e+06	3.94694e+06	1.55746e+06	2.19285e+06	3.62573e+06	1.10252e+07	1.10084e+07	6.7758e+06	8.30915e+06	8.27119e+06	1.65335e+06	7.33406e+06	7.92054e+06	5.86685e+06	523288	8.97408e+06	1.30265e+06	5.66477e+06	5.64495e+06	4.34777e+06	High	High	High	High	High
Q15287	RNA-binding protein with serine-rich domain 1 OS=Homo sapiens OX=9606 GN=RNPS1 PE=1 SV=1	RNA metabolism OR transcription;other metabolic processes;other biological processes	cytosol;nucleus;other cell component	nucleic acid binding activity	10921	ENSG00000205937	RNPS1	A8K1P0; B4DDU8; B4DZU7; B7ZA17; hsa:10921; O75308; Q15287; Q32P25; Q8WY42; Q9NYG3	mRNA Splicing - Major Pathway; Transport of Mature mRNA derived from an Intron-Containing Transcript; mRNA 3'-end processing; RNA Polymerase II Transcription Termination; Regulation of expression of SLITs and ROBOs; Nonsense Mediated Decay (NMD) enhanced by the Exon Junction Complex (EJC)	Nucleocytoplasmic transport; mRNA surveillance pathway	mRNA processing	9	2.021	1.168	0.826	1.218	0.313963	0.873662	0.844586	0.941223	3.90718e+07	1.63793e+07	2.96056e+07	3.00927e+07	2.92886e+07	3.55237e+07	5.31848e+07	3.90718e+07	3.99619e+07	1.26535e+07	1.63793e+07	2.08399e+07	1.56841e+07	1.90981e+07	3.28372e+07	2.71901e+07	2.64621e+07	3.81558e+07	2.96056e+07	9.96746e+06	3.00927e+07	3.9129e+07	2.4569e+07	4.37993e+07	High	High	High	High	High
Q7Z5L9	Interferon regulatory factor 2-binding protein 2 OS=Homo sapiens OX=9606 GN=IRF2BP2 PE=1 SV=2	RNA metabolism OR transcription;other metabolic processes;developmental processes;other biological processes	nucleus;other cell component	other molecular function	359948	ENSG00000168264	IRF2BP2	B1AM35; B1AM36; hsa:359948; Q6P083; Q7Z5L8; Q7Z5L9; Q8N351; Q8WUH8				0	2.035	1.404	1.627	2.848	0.316895	0.501227	0.747432	0.0409207	2.06777e+07	5.4393e+06	7.10948e+06	4.20341e+06	1.49806e+07	2.06777e+07	2.75101e+07	2.24667e+07	1.80419e+07	5.60698e+06	4.29925e+06	8.31551e+06	4.80287e+06	5.4393e+06	1.8269e+07	6.93963e+06	5.98477e+06	7.10948e+06	1.41161e+07	2.91171e+06	2.0928e+06	5.07548e+06	4.20341e+06	7.72516e+06	High	High	High	High	High
P20618	Proteasome subunit beta type-1 OS=Homo sapiens OX=9606 GN=PSMB1 PE=1 SV=2	protein metabolism;other metabolic processes	non-structural extracellular;cytosol;nucleus;other cell component		5689	ENSG00000008018	PSMB1	B5BU76; hsa:5689; P20618; Q9BWA8	Separation of Sister Chromatids; The role of GTSE1 in G2/M progression after G2 checkpoint; ER-Phagosome pathway; Neutrophil degranulation; FCERI mediated NF-kB activation; Downstream TCR signaling; Antigen processing: Ubiquitination & Proteasome degradation; Activation of NF-kappaB in B cells; Oxygen-dependent proline hydroxylation of Hypoxia-inducible Factor Alpha; Cross-presentation of soluble…	Proteasome; Alzheimer disease; Parkinson disease; Amyotrophic lateral sclerosis; Huntington disease; Spinocerebellar ataxia; Prion disease; Pathways of neurodegeneration	Proteasome degradation; Alzheimer's disease and miRNA effects; Alzheimer's disease	70	0.456	0.922	1.942	0.849	0.317341	0.995337	0.596672	0.849124	8.4742e+06	2.28305e+07	9.90145e+06	1.19929e+07	1.26776e+07	1.52011e+07	8.4742e+06	5.29919e+06	5.30805e+06	2.37072e+07	2.28305e+07	2.07601e+07	2.67103e+07	2.27218e+07	4.40551e+06	9.90145e+06	1.52057e+07	1.1248e+07	4.32413e+06	1.42525e+07	7.94735e+06	1.29377e+07	1.19929e+07	6.22666e+06	High	High	Peak Found	High	High
Q96B26	Exosome complex component RRP43 OS=Homo sapiens OX=9606 GN=EXOSC8 PE=1 SV=1	RNA metabolism OR transcription;other metabolic processes	cytosol;nucleus;other cytoplasmic organelle;other cell component	nucleic acid binding activity;other molecular function	11340	ENSG00000120699	EXOSC8	hsa:11340; O43480; Q5TBA5; Q96B26	Major pathway of rRNA processing in the nucleolus and cytosol; ATF4 activates genes in response to endoplasmic reticulum stress; KSRP (KHSRP) binds and destabilizes mRNA; Tristetraprolin (TTP, ZFP36) binds and destabilizes mRNA; Butyrate Response Factor 1 (BRF1) binds and destabilizes mRNA; mRNA decay by 3' to 5' exoribonuclease	RNA degradation		7	2.995	1.447	0.234	0.931	0.317341	0.88543	0.101488	0.976112	743079	283820	624517	766399	528141	333350	743079	1.3548e+06	1.33017e+06	295054	603224	179413		273014	320384	624517	927967	544546	686935	331138	766399			1.35543e+06	High	High	High	High	Peak Found
P11388	DNA topoisomerase 2-alpha OS=Homo sapiens OX=9606 GN=TOP2A PE=1 SV=3	cell cycle OR cell proliferation;cell organization and biogenesis;DNA metabolism;other metabolic processes;stress response;developmental processes;other biological processes	nucleus;other cell component	nucleic acid binding activity;other molecular function	7153	ENSG00000131747	TOP2A	B2RTS1; hsa:7153; P11388; Q71UN1; Q71UQ5; Q9HB24; Q9HB25; Q9HB26; Q9UP44; Q9UQP9	SUMOylation of DNA replication proteins; Transcription of E2F targets under negative control by DREAM complex	Platinum drug resistance	Gastric cancer network 1; Gastric cancer network 2; Retinoblastoma gene in cancer	6	2.617	1.481	100	100	0.318992	0.75834	1.19477e-16	1.19386e-16	1.90239e+06	627408	1.05836e+06		2.83046e+06	1.90239e+06	2.1284e+06	1.66483e+06	1.6758e+06	421270	511854		769048	920437	908005	1.05836e+06	1.32995e+06	1.41173e+06	528210						Peak Found	High	High	High	High
P25789	Proteasome subunit alpha type-4 OS=Homo sapiens OX=9606 GN=PSMA4 PE=1 SV=1	protein metabolism;other metabolic processes	cytosol;nucleus;other cell component		5685	ENSG00000041357	PSMA4	D3DW86; hsa:5685; P25789; Q53XP2; Q567Q5; Q8TBD1	Degradation of DVL; FCERI mediated NF-kB activation; Downstream TCR signaling; Antigen processing: Ubiquitination & Proteasome degradation; Activation of NF-kappaB in B cells; Oxygen-dependent proline hydroxylation of Hypoxia-inducible Factor Alpha; ER-Phagosome pathway; Cross-presentation of soluble exogenous antigens (endosomes); SCF-beta-TrCP mediated degradation of Emi1; APC/C:Cdc20 mediated …	Proteasome; Alzheimer disease; Parkinson disease; Amyotrophic lateral sclerosis; Huntington disease; Spinocerebellar ataxia; Prion disease; Pathways of neurodegeneration	Proteasome degradation; Alzheimer's disease and miRNA effects; Exercise-induced circadian regulation; Alzheimer's disease	70	0.456	0.715	4.535	2.379	0.32207	0.706935	0.00309933	0.0796544	8.8186e+06	2.13937e+07	1.71811e+07	3.41456e+06	1.20729e+07	7.40635e+06	2.75345e+06	1.23457e+07	8.8186e+06	1.62659e+07	2.56034e+07	4.7723e+06	2.32006e+07	2.13937e+07	5.44206e+06	2.11352e+07	2.46788e+07	1.71811e+07	3.8107e+06	1.72659e+07	3.24568e+06	3.69235e+06	3.41456e+06	2.33853e+06	High	Peak Found	Peak Found	High	Peak Found
Q13740	CD166 antigen OS=Homo sapiens OX=9606 GN=ALCAM PE=1 SV=2	cell adhesion;cell organization and biogenesis;developmental processes;signal transduction;other biological processes	plasma membrane;other membranes;other cell component	signal transduction activity or receptor binding;other molecular function	214	ENSG00000170017	ALCAM	B2RNS3; B4DTU0; hsa:214; O60892; Q13740; Q1HGM8; Q1HGM9; Q6PEY4; Q6ZS95	L1CAM interactions	Cell adhesion molecules		2	2.048	1.054	0.421	0.974	0.323177	0.984354	0.0497583	0.93535	3.25474e+07	9.87054e+06	2.4607e+07	4.69868e+07	2.49855e+07	3.50052e+07	4.58106e+07	3.25474e+07	2.6659e+07	1.43321e+07	9.6462e+06	2.47791e+07	8.24159e+06	9.87054e+06	5.06241e+07	2.4607e+07	1.98367e+07	2.42572e+07	4.88526e+07	2.50369e+07	4.69868e+07	3.87519e+07	4.93619e+07	4.75177e+07	High	High	High	High	High
Q8TD30	Alanine aminotransferase 2 OS=Homo sapiens OX=9606 GN=GPT2 PE=1 SV=1	other metabolic processes	mitochondrion	other molecular function	84706	ENSG00000166123	GPT2	hsa:84706; Q8N9E2; Q8TD30		Arginine biosynthesis; Alanine, aspartate and glutamate metabolism; Metabolic pathways; Carbon metabolism; 2-Oxocarboxylic acid metabolism; Biosynthesis of amino acids	Amino acid metabolism; Amino acid metabolism pathway excerpt: histidine catabolism extension	8	2.016	1.173	1.108	2.276	0.32658	0.869159	0.993789	0.0796544	3.87314e+07	1.20713e+07	3.17548e+07	1.53577e+07	3.87314e+07	4.19584e+07	4.07759e+07	3.55823e+07	3.73499e+07	1.13182e+07	1.19286e+07	2.00613e+07	1.20713e+07	1.70876e+07	4.02711e+07	3.17548e+07	2.59763e+07	2.90597e+07	4.05422e+07	1.20181e+07	1.39522e+07	1.53577e+07	1.5417e+07	1.77057e+07	High	High	High	High	High
O15514	DNA-directed RNA polymerase II subunit RPB4 OS=Homo sapiens OX=9606 GN=POLR2D PE=1 SV=1	cell organization and biogenesis;RNA metabolism OR transcription;other metabolic processes;stress response;transport;other biological processes	cytosol;nucleus;other cell component	other molecular function	5433	ENSG00000144231	POLR2D	hsa:5433; O15514; Q52LT4	Estrogen-dependent gene expression; Viral Messenger RNA Synthesis; Transcriptional regulation by small RNAs; Formation of RNA Pol II elongation complex ; Formation of the Early Elongation Complex; Formation of HIV elongation complex in the absence of HIV Tat; Formation of the HIV-1 Early Elongation Complex; RNA Pol II CTD phosphorylation and interaction with CE during HIV infection; Formation of …	RNA polymerase; Huntington disease	Pyrimidine metabolism	44	3.322	2.657	0.698	0.845	0.327996	0.357273	0.935485	0.967595	566775	126849	475051	241557	308699	384411	835653		1.85986e+06	131033	585902	122798		109037		249705	475051	1.20413e+06				165874		351772	Peak Found	Peak Found	High	Not Found	Peak Found
Q16658	Fascin OS=Homo sapiens OX=9606 GN=FSCN1 PE=1 SV=3	cell organization and biogenesis;other biological processes	plasma membrane;other membranes;cytosol;cytoskeleton;other cell component	cytoskeletal activity;other molecular function	6624	ENSG00000075618	FSCN1	A6NI89; B2RE97; hsa:6624; Q16658; Q96IC5; Q96IH1; Q9BRF1	Interleukin-4 and Interleukin-13 signaling	MicroRNAs in cancer	VEGFA-VEGFR2 signaling pathway	3	0.45	0.974	3.733	1.726	0.329713	0.997994	0.0156108	0.444686	1.95696e+07	4.45505e+07	2.10464e+07	3.3013e+06	2.208e+07	1.56064e+07	8.85253e+06	2.36684e+07	1.95696e+07	3.80494e+07	4.45505e+07	1.04757e+07	6.79604e+07	4.68933e+07	7.20808e+06	2.60827e+07	2.54266e+07	2.10464e+07	3.95151e+06	2.08923e+07	3.3013e+06	6.93093e+06	3.0399e+06	2.02556e+06	High	High	Peak Found	High	High
Q9NVJ2	ADP-ribosylation factor-like protein 8B OS=Homo sapiens OX=9606 GN=ARL8B PE=1 SV=1	cell cycle OR cell proliferation;cell organization and biogenesis;other metabolic processes;stress response;transport;other biological processes	other membranes;cytosol;cytoskeleton;other cytoplasmic organelle;other cell component	cytoskeletal activity;other molecular function	55207	ENSG00000134108	ARL8B	B4DI85; hsa:55207; Q9NVJ2		Salmonella infection	Ciliary landscape	2	0.463	0.971	1.181	0.939	0.331534	0.997994	0.965019	0.941831	4.2075e+06	6.33374e+06	3.97672e+06	2.36853e+06	4.90136e+06	4.64549e+06	1.87096e+06	4.2075e+06	3.4518e+06	6.33374e+06	9.26892e+06	3.2486e+06	1.00221e+07	5.51712e+06	2.20964e+06	7.57055e+06	6.84963e+06	3.97672e+06	1.35415e+06	7.60433e+06	2.36853e+06	3.33987e+06	2.14528e+06	2.15832e+06	Peak Found	Peak Found	Peak Found	Peak Found	Peak Found
Q9NX14	NADH dehydrogenase [ubiquinone] 1 beta subcomplex subunit 11, mitochondrial OS=Homo sapiens OX=9606 GN=NDUFB11 PE=1 SV=1	cell organization and biogenesis;other metabolic processes	other membranes;mitochondrion		54539	ENSG00000147123	NDUFB11	hsa:54539; Q5JRR3; Q5JRR4; Q6IAB6; Q8WZ96; Q9BXX9; Q9NX14	Complex I biogenesis	Oxidative phosphorylation; Metabolic pathways; Thermogenesis; Retrograde endocannabinoid signaling; Non-alcoholic fatty liver disease; Alzheimer disease; Parkinson disease; Amyotrophic lateral sclerosis; Huntington disease; Prion disease; Pathways of neurodegeneration; Chemical carcinogenesis; Diabetic cardiomyopathy	Nonalcoholic fatty liver disease	16	2.285	0.971	0.274	0.609	0.333731	0.998219	0.0053894	0.248192	1.1996e+07	5.4545e+06	9.3244e+06	1.92025e+07	6.5699e+06	9.0533e+06	2.0815e+07	1.34279e+07	1.1996e+07	5.56299e+06	3.92988e+06	8.30822e+06	5.4545e+06	5.25017e+06	2.3661e+07	6.62718e+06	8.23069e+06	9.3244e+06	3.33993e+07	1.05221e+07	2.42656e+07	1.77284e+07	1.92025e+07	2.35886e+07	Peak Found	Peak Found	Peak Found	Peak Found	Peak Found
P60983	Glia maturation factor beta OS=Homo sapiens OX=9606 GN=GMFB PE=1 SV=2	protein metabolism;other metabolic processes;developmental processes;signal transduction;other biological processes		signal transduction activity or receptor binding;enzyme regulator activity;cytoskeletal activity;other molecular function	2764	ENSG00000197045	GMFB	B2R499; hsa:2764; P17774; P60983; Q9BS35				0	0.444	1.282	1.384	0.767	0.335425	0.942721	0.866962	0.887013	1.14142e+06	2.86601e+06	906007	867588	2.12918e+06	1.14142e+06	610818	154963	1.21642e+06	3.69563e+06	1.72552e+06	2.98444e+06	890850	2.86601e+06	1.82048e+06	882451	674641	930192		1.2754e+06	693498	2.26802e+06	867588	502251	High	High	High	Peak Found	High
Q6UWM9	UDP-glucuronosyltransferase 2A3 OS=Homo sapiens OX=9606 GN=UGT2A3 PE=2 SV=2	other metabolic processes	other membranes	other molecular function	79799	ENSG00000135220; ENSG00000278216	UGT2A3	hsa:79799; Q6UWM9; Q9H6S4	Aspirin ADME; Glucuronidation	Pentose and glucuronate interconversions; Ascorbate and aldarate metabolism; Steroid hormone biosynthesis; Retinol metabolism; Porphyrin metabolism; Metabolism of xenobiotics by cytochrome P450; Drug metabolism; Drug metabolism; Metabolic pathways; Biosynthesis of cofactors; Bile secretion; Chemical carcinogenesis; Chemical carcinogenesis	Glucuronidation; Metapathway biotransformation Phase I and II	17	2.228	1.505	1.492	1.402	0.339134	0.404082	0.854615	0.849124	1.40104e+07	5.36491e+06	7.68677e+06	3.81116e+06	1.40104e+07	9.78603e+06	9.42442e+06	1.5821e+07	2.34823e+07	6.86375e+06	5.69849e+06	4.0891e+06	4.84773e+06	5.36491e+06	5.35729e+06	7.68677e+06	6.97673e+06	9.33374e+06	7.69688e+06	4.13881e+06	2.95735e+06	3.85425e+06	3.81116e+06	2.24438e+06	High	High	High	High	High
Q9P2W9	Syntaxin-18 OS=Homo sapiens OX=9606 GN=STX18 PE=1 SV=1	cell organization and biogenesis;transport;other biological processes	other membranes;ER/Golgi	other molecular function	53407	ENSG00000168818	STX18	hsa:53407; Q596L3; Q5TZP5; Q9P2W9	COPI-dependent Golgi-to-ER retrograde traffic	SNARE interactions in vesicular transport; Phagosome		3	2.965	1.02	0.546	0.811	0.339716	0.998219	0.740846	0.921847	941579	256937	984960	361995	941579			2.12355e+06	241027	554646	95584.7	197896	256937	732113		245698	1.98717e+06	984960		919348		142536			Peak Found	Not Found	Not Found	High	Peak Found
Q96H55	Unconventional myosin-XIX OS=Homo sapiens OX=9606 GN=MYO19 PE=1 SV=2	cell organization and biogenesis;transport;other biological processes	other membranes;cytosol;cytoskeleton;mitochondrion	cytoskeletal activity;other molecular function	80179	ENSG00000278259; ENSG00000278372	MYO19	hsa:80179; Q59GS4; Q96H55; Q9H5X2	RHOT2 GTPase cycle; RHOT1 GTPase cycle			2	4.293	1.032	100	100	0.344045	0.989804	1.19477e-16	1.19386e-16	63958.7	14898.8	62002.3		141451	43348.4			63958.7					14898.8		49798.8	62002.3	77760.9							High	Peak Found	Not Found	Not Found	Peak Found
O60784	Target of Myb protein 1 OS=Homo sapiens OX=9606 GN=TOM1 PE=1 SV=2	transport;signal transduction	plasma membrane;other membranes;cytosol;other cytoplasmic organelle;other cell component	other molecular function	10043	ENSG00000100284	TOM1	B4DEL9; B4DNA1; hsa:10043; O60784; Q5TIJ6; Q86X74	Neutrophil degranulation			1	0.477	1.596	1.818	0.477	0.344045	0.431067	0.613311	0.0736614	9.4152e+06	1.49839e+07	4.41056e+06	9.62843e+06	9.10968e+06	9.4152e+06	9.62145e+06	6.36029e+06	1.01688e+07	1.74815e+07	1.51736e+07	1.31204e+07	1.47345e+07	1.49839e+07	4.86987e+06	4.22174e+06	4.41056e+06	5.37567e+06	3.82885e+06	8.30427e+06	1.05978e+07	1.22153e+07	8.83649e+06	9.62843e+06	High	High	High	High	High
P62714	Serine/threonine-protein phosphatase 2A catalytic subunit beta isoform OS=Homo sapiens OX=9606 GN=PPP2CB PE=1 SV=1	cell cycle OR cell proliferation;cell organization and biogenesis;protein metabolism;other metabolic processes;stress response;other biological processes	cytosol;cytoskeleton;nucleus;other cell component	cytoskeletal activity;other molecular function	5516	ENSG00000104695	PPP2CB	D3DSV4; hsa:5516; P11082; P62714; Q6FHK5	Separation of Sister Chromatids; Resolution of Sister Chromatid Cohesion; RHO GTPases Activate Formins; EML4 and NUDC in mitotic spindle formation; Regulation of TP53 Degradation; Amplification of signal from unattached kinetochores via a MAD2 inhibitory signal; PI5P, PP2A and IER3 Regulate PI3K/AKT Signaling; CTLA4 inhibitory signaling; DARPP-32 events; Regulation of glycolysis by fructose 2,6-b…	mRNA surveillance pathway; Sphingolipid signaling pathway; Oocyte meiosis; Autophagy; Autophagy; PI3K-Akt signaling pathway; AMPK signaling pathway; Adrenergic signaling in cardiomyocytes; TGF-beta signaling pathway; Hippo signaling pathway; Tight junction; Dopaminergic synapse; Long-term depression; Chagas disease; Hepatitis C; Human papillomavirus infection	Serotonin transporter activity; Dopamine metabolism; Focal adhesion: PI3K-Akt-mTOR-signaling pathway; Wnt signaling pathway and pluripotency; Exercise-induced circadian regulation; PI3K-Akt signaling pathway; 16p11.2 proximal deletion syndrome; Glycogen synthesis and degradation; Cohesin complex - Cornelia de Lange syndrome; Monoamine transport	60	0.464	0.87	1.719	0.84	0.346104	0.960066	0.695195	0.8979	1.86627e+06	5.01792e+06	2.82517e+06	2.11648e+06	1.57856e+06	1.95341e+06	2.58895e+06	1.86627e+06	1.79178e+06	3.28122e+06	5.53576e+06	5.01792e+06	6.9314e+06	3.4173e+06	1.69258e+06	2.82517e+06	4.5072e+06	3.44807e+06	1.08858e+06	3.20039e+06	1.46342e+06	2.11648e+06	2.78036e+06	1.46358e+06	High	High	High	High	High
Q92786	Prospero homeobox protein 1 OS=Homo sapiens OX=9606 GN=PROX1 PE=1 SV=2	cell cycle OR cell proliferation;cell organization and biogenesis;RNA metabolism OR transcription;other metabolic processes;developmental processes;other biological processes	cytosol;nucleus;other cell component	nucleic acid binding activity;other molecular function	5629	ENSG00000117707	PROX1	A6NK29; A8K2B1; hsa:5629; Q5SW76; Q8TB91; Q92786			PTF1A related regulatory pathway; Epithelial to mesenchymal transition in colorectal cancer	2	2.831	1.209	0.493	1.032	0.347729	0.928724	0.664045	0.996793	1.31572e+06	401035	1.7739e+06	904724	1.51618e+06	934110	1.63487e+06	1.01577e+06	1.31572e+06	352946	358856	793560	2.0088e+06	401035	1.91319e+06	570019	2.30552e+06	1.7739e+06	1.47795e+06	676800	813961	904724	1.15264e+06	943095	High	High	High	High	High
Q5SW79	Centrosomal protein of 170 kDa OS=Homo sapiens OX=9606 GN=CEP170 PE=1 SV=1		cytosol;cytoskeleton;other cell component		9859	ENSG00000143702; ENSG00000276725	CEP170	hsa:9859; O75058; Q5SW77; Q5SW78; Q5SW79; Q7LGA9; Q86W31; Q9UQ08; Q9UQ09			Ciliary landscape	1	2.352	1.853	0.218	0.223	0.347729	0.2441	0.000373962	5.00674e-07	7.3265e+06	185609	703491	2.59222e+07	2.49721e+06	1.63685e+07	1.36087e+07	7.3265e+06	4.97965e+06	3.89511e+06	63668.2	4.44475e+07	75854.3	185609	8.93973e+06	141018	167238	703491	7.34761e+06	4.25016e+06	2.01021e+07	4.74383e+07	9.45066e+07	2.59222e+07	High	High	Peak Found	High	Peak Found
Q69YQ0	Cytospin-A OS=Homo sapiens OX=9606 GN=SPECC1L PE=1 SV=2											0	2.511	1.877	0.547	0.955	0.347729	0.338719	0.692442	0.970513	3.54729e+06	947549	2.32235e+06	1.28172e+06	3.54729e+06	5.33573e+06	3.52437e+06	2.84294e+06	4.11097e+06	1.4171e+06	767233	2.54277e+06	795698	947549	2.96608e+06	956390	1.44066e+06	2.6685e+06	2.32235e+06	1.03965e+06	2.22149e+06	2.20641e+06	1.28172e+06	810980	High	High	High	High	High
P63172	Dynein light chain Tctex-type 1 OS=Homo sapiens OX=9606 GN=DYNLT1 PE=1 SV=1	cell cycle OR cell proliferation;cell organization and biogenesis;transport;developmental processes;other biological processes	non-structural extracellular;cytoskeleton;ER/Golgi;other cell component	other molecular function	6993	ENSG00000146425	DYNLT1	hsa:6993; P63172; Q15763; Q5VTU4	Neutrophil degranulation	Salmonella infection	Ciliary landscape; Intraflagellar transport proteins binding to dynein; Genes related to primary cilium development (based on CRISPR); 3q29 copy number variation syndrome	6	0.434	1.09	2.038	0.993	0.349298	0.995337	0.589801	0.990962	204517	2.11922e+06	1.15546e+06	486960	990577	395031	204517	105656	160033	2.11922e+06	1.92698e+06	910372	3.18206e+06	2.73285e+06	1.52951e+06	1.70215e+06	819018	1.15546e+06	102450	611944	302364			486960	Peak Found	Peak Found	Peak Found	Peak Found	Peak Found
P00492	Hypoxanthine-guanine phosphoribosyltransferase OS=Homo sapiens OX=9606 GN=HPRT1 PE=1 SV=2	cell cycle OR cell proliferation;cell organization and biogenesis;other metabolic processes;developmental processes;other biological processes	cytosol;other cell component	other molecular function	3251	ENSG00000165704	HPRT1	A6NHF0; B2R8M9; hsa:3251; P00492	Azathioprine ADME; Purine salvage; Defective HPRT1 disrupts guanine and hypoxanthine salvage	Purine metabolism; Drug metabolism; Metabolic pathways; Nucleotide metabolism	Mesodermal commitment pathway	8	0.386	0.483	1.866	1.606	0.350216	0.446528	0.709154	0.755686	313910	1.17037e+06	1.6506e+06	1.07109e+06	216861	540288	235782	313910	828022	749345	2.90172e+06	989200	2.46989e+06	1.17037e+06	260648	2.17285e+06	2.33707e+06	1.25387e+06		834508	162605		1.37475e+06	1.64038e+06	High	Peak Found	Peak Found	Peak Found	Peak Found
P00491	Purine nucleoside phosphorylase OS=Homo sapiens OX=9606 GN=PNP PE=1 SV=2	other metabolic processes;other biological processes	non-structural extracellular;cytosol;nucleus;other cell component	other molecular function	4860	ENSG00000198805	PNP	B2R8S5; D3DS00; hsa:4860; P00491; Q15160; Q5PZ03	Neutrophil degranulation; Purine catabolism; Purine salvage; Defective PNP disrupts phosphorolysis of (deoxy)guanosine and (deoxy)inosine	Purine metabolism; Nicotinate and nicotinamide metabolism; Metabolic pathways; Nucleotide metabolism	VEGFA-VEGFR2 signaling pathway	9	0.442	0.455	0.738	0.726	0.354233	0.174649	0.894153	0.735496	909587	3.47649e+06	3.58568e+06	2.44811e+06	1.11397e+06	909587	533174	684390	1.56016e+06	3.27669e+06	4.41355e+06	1.49276e+06	4.71048e+06	3.47649e+06	1.46427e+06	3.58248e+06	3.58888e+06	3.5935e+06		6.39686e+06	2.16749e+06	2.49763e+06	2.44811e+06	1.12598e+06	High	Peak Found	Peak Found	Peak Found	Peak Found
Q9UM22	Mammalian ependymin-related protein 1 OS=Homo sapiens OX=9606 GN=EPDR1 PE=1 SV=2	cell adhesion;other biological processes	non-structural extracellular;other cytoplasmic organelle	other molecular function	54749	ENSG00000086289	EPDR1	A8K4C0; C9JYS3; hsa:54749; Q06BL0; Q99M77; Q9UM22				0	2.395	0.544	0.502	2.324	0.354634	0.320487	0.555231	0.123891	4.20822e+06	1.67702e+06	8.70637e+06	3.4926e+06	4.05086e+06	4.84429e+06	4.30596e+06	4.20822e+06	3.10171e+06	1.48297e+06	3.08333e+06	1.67702e+06	1.99883e+06	1.59798e+06	9.3678e+06	8.70637e+06	7.7332e+06	8.52436e+06	9.20044e+06	3.84135e+06	3.4926e+06	3.43486e+06	3.31553e+06	3.60942e+06	High	High	High	High	High
P78509	Reelin OS=Homo sapiens OX=9606 GN=RELN PE=1 SV=3	cell adhesion;cell organization and biogenesis;protein metabolism;other metabolic processes;stress response;developmental processes;signal transduction;other biological processes	non-structural extracellular;extracellular matrix;plasma membrane;other membranes;other cell component	signal transduction activity or receptor binding;other molecular function	5649	ENSG00000189056	RELN	A4D0P9; A4D0Q0; hsa:5649; P78509; Q86UJ0; Q86UJ8; Q8NDV0; Q9UDQ2	Reelin signalling pathway	PI3K-Akt signaling pathway; Focal adhesion; ECM-receptor interaction; Spinocerebellar ataxia; Human papillomavirus infection	Focal adhesion; Focal adhesion: PI3K-Akt-mTOR-signaling pathway; PI3K-Akt signaling pathway; 22q11.2 copy number variation syndrome; Neurogenesis regulation in the olfactory epithelium	11	0.445	1.64	1.565	0.435	0.35786	0.471256	0.787376	0.0446484	5.45245e+06	1.5177e+07	2.2318e+06	7.28587e+06	8.63701e+06	3.40296e+06	4.6666e+06	5.45245e+06	6.15418e+06	1.5177e+07	2.16712e+07	1.18818e+07	1.99163e+07	1.3249e+07	1.54637e+06	2.2318e+06	1.66728e+06	3.16362e+06	3.25215e+06	9.48222e+06	5.36473e+06	1.16909e+07	6.50173e+06	7.28587e+06	High	High	High	High	Peak Found
Q9NPE3	H/ACA ribonucleoprotein complex subunit 3 OS=Homo sapiens OX=9606 GN=NOP10 PE=1 SV=1	cell organization and biogenesis;DNA metabolism;RNA metabolism OR transcription;other metabolic processes	nucleus;other cell component	nucleic acid binding activity	55505	ENSG00000182117	NOP10	hsa:55505; Q9NPE3	Telomere Extension By Telomerase; rRNA modification in the nucleus and cytosol	Ribosome biogenesis in eukaryotes		3	0.442	0.295	1.545	2.634	0.359543	0.00119139	0.766937	0.0728872	1.10528e+06	3.18911e+06	6.37293e+06	1.19338e+06	2.41796e+06	1.10528e+06	628366	3.16063e+06	1.03114e+06	2.41189e+06	3.81661e+06	429008	3.18911e+06	4.54091e+06	2.06483e+06	6.37293e+06	7.04571e+06	6.96394e+06	2.13021e+06	2.51563e+06	1.45229e+06	1.19338e+06	898380	808693	High	Peak Found	Peak Found	High	Peak Found
P42224	Signal transducer and activator of transcription 1-alpha/beta OS=Homo sapiens OX=9606 GN=STAT1 PE=1 SV=2	cell cycle OR cell proliferation;RNA metabolism OR transcription;other metabolic processes;stress response;developmental processes;signal transduction;other biological processes	cytosol;nucleus;other cell component	signal transduction activity or receptor binding;nucleic acid binding activity;other molecular function	6772	ENSG00000115415	STAT1	A8K989; B2RCA0; D2KFR8; D3DPI7; hsa:6772; P42224; Q53S88; Q53XW4; Q68D00; Q9UDL5	ISG15 antiviral mechanism; SARS-CoV-2 activates/modulates innate and adaptive immune responses; Regulation of RUNX2 expression and activity; Interleukin-4 and Interleukin-13 signaling; Signaling by SCF-KIT; Signaling by phosphorylated juxtamembrane, extracellular and kinase domain KIT mutants; Growth hormone receptor signaling; Signaling by CSF3 (G-CSF); Inactivation of CSF3 (G-CSF) signaling; Do…	Chemokine signaling pathway; Necroptosis; Osteoclast differentiation; Toll-like receptor signaling pathway; NOD-like receptor signaling pathway; C-type lectin receptor signaling pathway; JAK-STAT signaling pathway; Th1 and Th2 cell differentiation; Th17 cell differentiation; Prolactin signaling pathway; Thyroid hormone signaling pathway; AGE-RAGE signaling pathway in diabetic complications; Growt…	IL-5 signaling pathway; RANKL/RANK signaling pathway; Thyroid stimulating hormone (TSH) signaling pathway; Leptin signaling pathway; Prolactin signaling pathway; IL-7 signaling pathway; Type III interferon signaling; IL-9 signaling pathway; Thymic stromal lymphopoietin (TSLP) signaling pathway; AGE/RAGE pathway; Allograft rejection; Interleukin-11 signaling pathway; Adipogenesis; Oncostatin M sig…	104	0.44	0.794	1.48	0.931	0.364701	0.893119	0.862616	0.942128	3.10969e+06	1.03705e+07	3.33329e+06	2.39814e+06	4.59543e+06	2.58005e+06	2.31956e+06	3.10969e+06	3.71873e+06	7.85146e+06	1.15116e+07	2.57901e+06	1.26149e+07	1.03705e+07	2.45067e+06	3.33329e+06	5.32048e+06	4.4378e+06	1.26778e+06	6.35255e+06	699819	3.57661e+06		1.60798e+06	High	High	Peak Found	High	High
O15511	Actin-related protein 2/3 complex subunit 5 OS=Homo sapiens OX=9606 GN=ARPC5 PE=1 SV=3	cell organization and biogenesis;developmental processes;other biological processes	non-structural extracellular;cytosol;cytoskeleton;nucleus;other cytoplasmic organelle;other cell component	cytoskeletal activity	10092	ENSG00000162704	ARPC5	A6NEC4; hsa:10092; O15511; Q6PG42	Neutrophil degranulation; Regulation of actin dynamics for phagocytic cup formation; FCGR3A-mediated phagocytosis; RHO GTPases Activate WASPs and WAVEs; Clathrin-mediated endocytosis; EPHB-mediated forward signaling	Endocytosis; Tight junction; Fc gamma R-mediated phagocytosis; Regulation of actin cytoskeleton; Bacterial invasion of epithelial cells; Pathogenic Escherichia coli infection; Shigellosis; Salmonella infection; Yersinia infection	Pathogenic Escherichia coli infection; Regulation of actin cytoskeleton	17	0.428	0.79	2.583	1.393	0.364701	0.892559	0.284292	0.865112	4.44755e+06	1.22775e+07	6.66724e+06	2.61026e+06	6.91632e+06	4.44755e+06	2.81035e+06	3.75929e+06	4.93011e+06	8.53402e+06	1.22775e+07	6.92776e+06	1.78616e+07	1.66373e+07	2.73905e+06	7.8916e+06	6.66724e+06	7.77809e+06	4.0438e+06	6.33509e+06	2.4808e+06	2.61026e+06	2.44879e+06	3.65984e+06	High	High	High	High	High
P46199	Translation initiation factor IF-2, mitochondrial OS=Homo sapiens OX=9606 GN=MTIF2 PE=1 SV=2	cell organization and biogenesis;protein metabolism;other metabolic processes;other biological processes	mitochondrion;nucleus;other cell component	translation activity;nucleic acid binding activity;other molecular function	4528	ENSG00000085760	MTIF2	D6W5D0; hsa:4528; P46199	Mitochondrial translation initiation			1	0.44	0.574	1.201	0.888	0.364701	0.599966	0.938617	0.938922	669468	2.36922e+06	2.04672e+06	1.11478e+06	1.87273e+06	538733	541688	947001	669468	2.17323e+06	3.85883e+06	657094	4.31434e+06	2.36922e+06	746147	2.38923e+06	3.46397e+06	2.04672e+06	800119	3.49981e+06	1.30298e+06	488565	953757		High	High	Peak Found	High	High
O00139	Kinesin-like protein KIF2A OS=Homo sapiens OX=9606 GN=KIF2A PE=1 SV=3	cell cycle OR cell proliferation;cell organization and biogenesis;developmental processes;other biological processes	cytosol;cytoskeleton;nucleus;other cell component	cytoskeletal activity;other molecular function	3796	ENSG00000068796	KIF2A	A5YM42; A5YM54; B4DY54; D3DW97; E9PB70; hsa:3796; O00139; Q7Z5I3; Q8N5Q7	COPI-dependent Golgi-to-ER retrograde traffic; Separation of Sister Chromatids; MHC class II antigen presentation; Resolution of Sister Chromatid Cohesion; RHO GTPases Activate Formins; EML4 and NUDC in mitotic spindle formation; Kinesins; Amplification of signal from unattached kinetochores via a MAD2 inhibitory signal			9	0.351	1.546	2.115	0.48	0.36513	0.899118	0.627433	0.614084	248304	626136	322776	219030	455179	203829		298205	206753		463278		846246			322776	441338	273503		219030					Peak Found	Peak Found	Not Found	Peak Found	Peak Found
Q9Y4L1	Hypoxia up-regulated protein 1 OS=Homo sapiens OX=9606 GN=HYOU1 PE=1 SV=1	stress response;transport;other biological processes	non-structural extracellular;ER/Golgi;other cell component	other molecular function	10525	ENSG00000149428; ENSG00000280682	HYOU1	A8C1Z0; B7Z909; hsa:10525; Q2I204; Q53H25; Q9Y4L1	XBP1(S) activates chaperone genes; Scavenging by Class F Receptors	Protein processing in endoplasmic reticulum	VEGFA-VEGFR2 signaling pathway	4	0.454	0.815	1.749	0.818	0.36513	0.838363	0.751729	0.753548	1.75913e+08	4.36542e+08	2.67292e+08	2.13171e+08	2.14674e+08	1.8945e+08	1.14401e+08	1.61984e+08	1.75913e+08	4.23406e+08	4.43805e+08	3.75166e+08	4.88315e+08	4.36542e+08	1.42889e+08	2.67292e+08	3.06852e+08	2.82778e+08	1.06274e+08	5.15429e+08	2.13171e+08	2.76481e+08	2.10276e+08	2.00397e+08	High	High	High	High	High
P55899	IgG receptor FcRn large subunit p51 OS=Homo sapiens OX=9606 GN=FCGRT PE=1 SV=1	transport	non-structural extracellular;plasma membrane;other membranes;other cytoplasmic organelle	other molecular function	2217	ENSG00000104870	FCGRT	hsa:2217; P55899; Q5HYM5; Q9HBV7; Q9NZ19				0	0.344	0.528	0.916	0.596	0.371323	0.60759	0.990779	0.733261	92081.7	268067	174397	934570	92081.7					293661	270532		234713	265624		128173	174397	194435		934570					Peak Found	Not Found	Not Found	Not Found	Not Found
Q8IWB7	WD repeat and FYVE domain-containing protein 1 OS=Homo sapiens OX=9606 GN=WDFY1 PE=1 SV=1	other biological processes	cytosol;ER/Golgi;nucleus;other cytoplasmic organelle;other cell component	other molecular function	57590	ENSG00000085449	WDFY1	hsa:57590; Q53S17; Q8IWB7; Q9H9D5; Q9P2B3				0	0.469	0.632	2.023	1.203	0.372536	0.65219	0.559302	0.940855	1.75584e+06	4.6579e+06	2.81192e+06	1.66488e+06	1.21996e+06	1.75584e+06	1.2308e+06	2.98157e+06	1.79712e+06	4.03102e+06	5.91578e+06	1.33473e+06	5.84726e+06	4.6579e+06	1.92902e+06	5.40371e+06	1.29884e+06	4.09891e+06		4.84611e+06	1.71337e+06	1.61776e+06	1.60318e+06		Peak Found	Peak Found	Peak Found	Peak Found	High
O14773	Tripeptidyl-peptidase 1 OS=Homo sapiens OX=9606 GN=TPP1 PE=1 SV=2	cell organization and biogenesis;protein metabolism;other metabolic processes;developmental processes;other biological processes	other membranes;ER/Golgi;other cytoplasmic organelle;other cell component	other molecular function	1200	ENSG00000166340	TPP1	hsa:1200; O14773; Q53HT1; Q5JAK6; Q6UX56; Q71JP6; Q96C37	XBP1(S) activates chaperone genes	Lysosome	VEGFA-VEGFR2 signaling pathway	3	2.193	0.708	1.557	3.865	0.372536	0.596969	0.801315	0.000166016	1.31622e+07	5.37598e+06	1.99886e+07	5.89356e+06	1.62491e+07	1.0786e+07	1.31622e+07	2.14295e+07	9.92904e+06	4.25822e+06	6.51162e+06	2.97599e+06	6.49385e+06	5.37598e+06	2.24486e+07	3.1204e+07	1.99886e+07	1.88726e+07	1.28368e+07	6.89353e+06	5.89356e+06	6.34838e+06	5.73574e+06	2.39773e+06	High	High	High	High	High
P29590	Protein PML OS=Homo sapiens OX=9606 GN=PML PE=1 SV=3	cell cycle OR cell proliferation;cell organization and biogenesis;protein metabolism;RNA metabolism OR transcription;other metabolic processes;stress response;transport;developmental processes;signal transduction;other biological processes	other membranes;cytosol;ER/Golgi;nucleus;other cytoplasmic organelle;other cell component	nucleic acid binding activity;other molecular function	5371	ENSG00000140464	PML	E9PBR7; hsa:5371; P29590; P29591; P29592; P29593; Q00755; Q15959; Q59FP9; Q8WUA0; Q96S41; Q9BPW2; Q9BWP7; Q9BZX6; Q9BZX7; Q9BZX8; Q9BZX9; Q9BZY0; Q9BZY2; Q9BZY3	HCMV Early Events; SUMOylation of DNA damage response and repair proteins; SUMOylation of ubiquitinylation proteins; Interferon gamma signaling; Regulation of TP53 Activity through Acetylation; Regulation of PTEN localization; Regulation of RUNX1 Expression and Activity	Ubiquitin mediated proteolysis; Endocytosis; Influenza A; Herpes simplex virus 1 infection; Pathways in cancer; Transcriptional misregulation in cancer; Acute myeloid leukemia	miRNA regulation of DNA damage response; Wnt/beta-catenin signaling pathway in leukemia; TGF-beta signaling pathway; p53 transcriptional gene network; DNA damage response	19	2.753	1.455	0.346	0.916	0.374438	0.871767	0.264798	0.954505	983717	473295	1.18069e+06	954010	1.51451e+06	983717	440106	405841	1.27105e+06	163655	387457	696938	473295	604877		1.18069e+06	878227	1.91041e+06		954010					Peak Found	Peak Found	Peak Found	Peak Found	High
Q96JP2	Unconventional myosin-XVB OS=Homo sapiens OX=9606 GN=MYO15B PE=1 SV=3		cytoskeleton;other cell component	cytoskeletal activity;other molecular function	80022		MYO15B	A0A0J9YVZ6; hsa:80022; Q96JP2				0	0.345	0.133	0.553	3.284	0.37445	0.00168392	0.756506	0.0895433	53351.2	179046	401951	435968	66295.3			42934.4		204626		179046		116735		138201	719308	401951		122395	681206	240678	435968	972945	Peak Found	Not Found	Not Found	Peak Found	Not Found
Q9UQR0	Sex comb on midleg-like protein 2 OS=Homo sapiens OX=9606 GN=SCML2 PE=1 SV=1	other biological processes	nucleus	other molecular function	10389	ENSG00000102098	SCML2	hsa:10389; Q5JXE6; Q86U98; Q8IWD0; Q8NDP2; Q9UGC5; Q9UQR0				0	0.479	0.983	1.574	1.276	0.375587	0.999779	0.786117	0.916619	1.91664e+06	8.6709e+06	3.79453e+06	846462	4.16904e+06	1.71875e+06	298081	2.26723e+06	1.91664e+06	5.71639e+06	9.62922e+06	1.40528e+06	9.00592e+06	8.6709e+06	1.47014e+06	5.31124e+06	5.25562e+06	3.79453e+06	1.11295e+06	6.14403e+06	833344	846462	1.14659e+06	720949	High	High	High	High	Peak Found
Q9NVM6	DnaJ homolog subfamily C member 17 OS=Homo sapiens OX=9606 GN=DNAJC17 PE=1 SV=1	cell organization and biogenesis;RNA metabolism OR transcription;other metabolic processes;transport;other biological processes	nucleus;other cell component	nucleic acid binding activity	55192	ENSG00000104129	DNAJC17	hsa:55192; Q9NVM6				0	3.716	1.502	100	100	0.375806	0.926124	1.19477e-16	1.19386e-16	311189	71169.8	126915		361665	408952	267758		61542.7	54797.9	41943.2	71169.8	98546.4	160302	67445.1	76087.9	309581	211694							High	Peak Found	Peak Found	High	Peak Found
P35251	Replication factor C subunit 1 OS=Homo sapiens OX=9606 GN=RFC1 PE=1 SV=4	cell organization and biogenesis;DNA metabolism;other metabolic processes;stress response;other biological processes	nucleus;other cell component	enzyme regulator activity;nucleic acid binding activity;other molecular function	5981	ENSG00000035928	RFC1	A8K6E7; hsa:5981; P35251; Q5XKF5; Q6PKU0; Q86V41; Q86V46	Dual incision in TC-NER; Gap-filling DNA repair synthesis and ligation in TC-NER; Dual Incision in GG-NER; PCNA-Dependent Long Patch Base Excision Repair; Termination of translesion DNA synthesis; HDR through Homologous Recombination (HRR); Translesion synthesis by REV1; Translesion synthesis by POLK; Translesion synthesis by POLI; Recognition of DNA damage by PCNA-containing replication complex;…	DNA replication; Nucleotide excision repair; Mismatch repair	miRNA regulation of DNA damage response; DNA replication; Male infertility; Nucleotide excision repair; DNA repair pathways, full network; Nucleotide excision repair in xeroderma pigmentosum ; DNA mismatch repair; DNA damage response	25	3.027	0.835	0.405	1.288	0.376417	0.942462	0.498746	0.898756	563230	318543	622011	393445		554140	454635	636825	572469		395360		159313	318543	1.00869e+06	185347	607451	622011	1.0135e+06					393445	Not Found	High	High	High	Peak Found
Q9NR31	GTP-binding protein SAR1a OS=Homo sapiens OX=9606 GN=SAR1A PE=1 SV=1	cell organization and biogenesis;transport;other biological processes	other membranes;ER/Golgi	other molecular function	56681	ENSG00000079332	SAR1A	B4DQ19; hsa:56681; Q9NR31		Protein processing in endoplasmic reticulum; Legionellosis	Sterol regulatory element-binding proteins (SREBP) signaling	3	0.439	0.339	3.094	2.298	0.376417	0.00449854	0.125391	0.169304	3.18684e+06	9.42771e+06	7.31754e+06	543475	4.47134e+06	1.72081e+06	617270	3.18684e+06	3.83382e+06	3.71094e+06	1.3333e+07	1.53539e+06	1.11436e+07	9.42771e+06	1.03423e+06	8.41648e+06	9.79979e+06	7.31754e+06	1.01047e+06	2.01242e+06	549803	543475	277503	382303	Peak Found	Peak Found	Peak Found	Peak Found	Peak Found
P13647	Keratin, type II cytoskeletal 5 OS=Homo sapiens OX=9606 GN=KRT5 PE=1 SV=3	cell organization and biogenesis;other biological processes	cytosol;cytoskeleton;other cell component	bone, tooth or skin structural activity;cytoskeletal activity;other molecular function	3852	ENSG00000186081	KRT5	hsa:3852; P13647; Q6PI71; Q6UBJ0; Q8TA91	Formation of the cornified envelope; Type I hemidesmosome assembly			3	2.445	1.253	0.928	2.258	0.376495	0.89336	0.983893	0.341517	3.92412e+06	745750	1.61661e+06	820623	3.92412e+06	4.7334e+06	1.76228e+06	5.46528e+06	1.42833e+06	658429	745750	2.49013e+06	397800	928870	3.14372e+06	1.61661e+06	806927	324083	2.12331e+06	1.09055e+06		649263	891750	755169	High	High	High	High	Peak Found
Q96JB5	CDK5 regulatory subunit-associated protein 3 OS=Homo sapiens OX=9606 GN=CDK5RAP3 PE=1 SV=2	cell cycle OR cell proliferation;cell organization and biogenesis;protein metabolism;other metabolic processes;stress response;developmental processes;signal transduction;other biological processes	cytosol;cytoskeleton;nucleus;other cell component	other molecular function	80279	ENSG00000108465	CDK5RAP3	B7Z6N4; D3DTU1; D3DTU2; F5H3I5; hsa:80279; Q53FA2; Q96JB5; Q9H3F8; Q9H8G0; Q9HBR9				0	0.438	0.325	2.649	3.007	0.380904	0.0159354	0.315749	0.039315	614846	2.00211e+06	3.72517e+06	595132	992991	514982		734076	412613	1.32234e+06	3.49571e+06	333263	4.4782e+06	2.00211e+06		3.72517e+06	5.06605e+06	1.71046e+06		1.81104e+06	331446	669128	595132	306518	High	Peak Found	Not Found	Peak Found	Peak Found
P32119	Peroxiredoxin-2 OS=Homo sapiens OX=9606 GN=PRDX2 PE=1 SV=5	cell cycle OR cell proliferation;other metabolic processes;stress response;developmental processes;signal transduction;other biological processes	cytosol;other cell component	other molecular function	7001	ENSG00000167815	PRDX2	A8K0C0; hsa:7001; P31945; P32118; P32119; P35701; Q6FHG4; Q92763; Q9UC23	TP53 Regulates Metabolic Genes; Detoxification of Reactive Oxygen Species; Deregulated CDK5 triggers multiple neurodegenerative pathways in Alzheimer's disease models		Selenium micronutrient network; VEGFA-VEGFR2 signaling pathway	5	0.459	1.307	2.421	0.979	0.381271	0.670458	0.299863	0.940664	1.35636e+08	2.47966e+08	1.21972e+08	7.49055e+07	1.56677e+08	1.35636e+08	5.15757e+07	1.06034e+08	1.59776e+08	2.69133e+08	2.42847e+08	1.48915e+08	2.63067e+08	2.47966e+08	8.33735e+07	1.47161e+08	1.52659e+08	1.21972e+08	4.09705e+07	2.06237e+08	6.80718e+07	1.15765e+08	7.49055e+07	5.23896e+07	High	High	High	High	High
P12235	ADP/ATP translocase 1 OS=Homo sapiens OX=9606 GN=SLC25A4 PE=1 SV=4	cell organization and biogenesis;other metabolic processes;transport;other biological processes	plasma membrane;other membranes;mitochondrion	transporter activity	291	ENSG00000151729	SLC25A4	D3DP59; hsa:291; P12235	Mitochondrial protein import; Transport of nucleosides and free purine and pyrimidine bases across the plasma membrane; Vpr-mediated induction of apoptosis by mitochondrial outer membrane permeabilization	Calcium signaling pathway; cGMP-PKG signaling pathway; Necroptosis; Cellular senescence; Neutrophil extracellular trap formation; Alzheimer disease; Parkinson disease; Huntington disease; Spinocerebellar ataxia; Prion disease; Pathways of neurodegeneration; Influenza A; Human T-cell leukemia virus 1 infection; Chemical carcinogenesis; Diabetic cardiomyopathy	Electron transport chain: OXPHOS system in mitochondria; Alzheimer's disease and miRNA effects; Synaptic vesicle pathway; Alzheimer's disease; Sudden infant death syndrome (SIDS) susceptibility pathways	23	0.44	0.408	0.815	1.576	0.381271	0.0268531	0.925962	0.717053	9.57824e+06	2.89634e+06	5.08583e+06	4.30484e+06	1.46882e+07	9.57824e+06	1.23129e+07	1.05916e+06	2.68233e+06	2.20222e+06	4.2092e+06	985013	4.79571e+06	2.89634e+06	2.63819e+06	4.50266e+06	8.87019e+06	8.65075e+06	5.08583e+06	2.43403e+06	7.5482e+06	3.42532e+06	4.30484e+06	8.68187e+06	High	High	High	High	High
Q99873	Protein arginine N-methyltransferase 1 OS=Homo sapiens OX=9606 GN=PRMT1 PE=1 SV=3	cell organization and biogenesis;protein metabolism;RNA metabolism OR transcription;other metabolic processes;developmental processes;signal transduction;other biological processes	cytosol;nucleus;other cell component	nucleic acid binding activity;other molecular function	3276	ENSG00000126457	PRMT1	A0A087X1W2; B4E3C3; G5E9B6; H7C2I1; hsa:3276; Q15529; Q2VP93; Q6LEU5; Q8WUW5; Q99872; Q99873; Q99874; Q9NZ04; Q9NZ05; Q9NZ06	RUNX1 regulates genes involved in megakaryocyte differentiation and platelet function; Estrogen-dependent gene expression; Extra-nuclear estrogen signaling; Maturation of nucleoprotein; RMTs methylate histone arginines; TP53 Regulates Transcription of Genes Involved in G2 Cell Cycle Arrest	FoxO signaling pathway; Glucagon signaling pathway	Energy metabolism; mRNA processing; Nitric oxide metabolism in cystic fibrosis; 16p11.2 distal deletion syndrome; Interferon type I signaling pathways	13	0.454	0.608	1.958	1.432	0.381271	0.47913	0.585667	0.847171	4.26258e+06	7.46564e+06	7.07333e+06	1.94335e+06	5.8868e+06	1.85485e+06	1.54662e+06	5.25658e+06	4.26258e+06	5.96264e+06	8.59494e+06	5.50712e+06	1.41082e+07	7.46564e+06	1.33044e+06	1.04516e+07	1.29097e+07	7.07333e+06	232561	4.74054e+06	2.50863e+06	1.49618e+06	1.94335e+06	1.30901e+06	High	Peak Found	Peak Found	High	High
P51553	Isocitrate dehydrogenase [NAD] subunit gamma, mitochondrial OS=Homo sapiens OX=9606 GN=IDH3G PE=1 SV=1	other metabolic processes	mitochondrion;nucleus	other molecular function	3421	ENSG00000067829	IDH3G	E9PDD5; hsa:3421; P51553; Q9BUU5	Mitochondrial protein import; Citric acid cycle (TCA cycle)	Citrate cycle (TCA cycle); Metabolic pathways; Carbon metabolism; 2-Oxocarboxylic acid metabolism; Biosynthesis of amino acids	TCA cycle (aka Krebs or citric acid cycle)	8	0.348	0.484	3.412	2.453	0.385597	0.476773	0.197403	0.337822	186163	534528	384307	156643	186163					158627	1.3981e+06		1.20756e+06	236609		384307	721123	170359		156643					Peak Found	Not Found	Not Found	Not Found	Not Found
O60231	Pre-mRNA-splicing factor ATP-dependent RNA helicase DHX16 OS=Homo sapiens OX=9606 GN=DHX16 PE=1 SV=2	RNA metabolism OR transcription;other metabolic processes	nucleus	other molecular function	8449	ENSG00000204560; ENSG00000206486; ENSG00000226171; ENSG00000231377; ENSG00000233049; ENSG00000233418; ENSG00000233561	DHX16	hsa:8449; O60231; O60322; Q5JP45; Q969X7; Q96QC1	mRNA Splicing - Major Pathway	Spliceosome	mRNA processing	3	2.424	1.406	0.645	1.429	0.387516	0.799702	0.84619	0.862274	2.64881e+06	1.06548e+06	984053	1.45654e+06	3.26702e+06	2.0293e+06	3.219e+06	1.8751e+06	2.64881e+06	1.06921e+06	702670	1.63948e+06	1.06548e+06	345101	2.22302e+06	208549	109254	984053	2.09431e+06	66231.1	1.52345e+06	1.45654e+06	1.20755e+06	1.47496e+06	High	High	High	Peak Found	Peak Found
P07737	Profilin-1 OS=Homo sapiens OX=9606 GN=PFN1 PE=1 SV=2	cell organization and biogenesis;developmental processes;other biological processes	cytosol;cytoskeleton;nucleus;other cell component	cytoskeletal activity;other molecular function	5216	ENSG00000108518	PFN1	hsa:5216; P07737; Q53Y44	Platelet degranulation ; RHO GTPases Activate Formins; PCP/CE pathway; Signaling by ROBO receptors	Rap1 signaling pathway; Regulation of actin cytoskeleton; Amyotrophic lateral sclerosis; Shigellosis; Salmonella infection	Physico-chemical features and toxicity-associated pathways; VEGFA-VEGFR2 signaling pathway; Burn wound healing; Regulation of actin cytoskeleton; G13 signaling pathway	14	0.461	0.783	1.86	1.017	0.389295	0.752749	0.679155	0.965168	9.34304e+07	2.03772e+08	1.16117e+08	8.04638e+07	1.14588e+08	8.16542e+07	3.65345e+07	1.12479e+08	9.34304e+07	2.49066e+08	2.03772e+08	1.30248e+08	2.55956e+08	1.86107e+08	6.70325e+07	1.72827e+08	1.49846e+08	1.16117e+08	5.40711e+07	1.61793e+08	6.57022e+07	8.04638e+07	8.29423e+07	5.79305e+07	High	High	High	High	High
Q96L93	Kinesin-like protein KIF16B OS=Homo sapiens OX=9606 GN=KIF16B PE=1 SV=2	other metabolic processes;transport;developmental processes;signal transduction;other biological processes	other membranes;cytosol;cytoskeleton;other cytoplasmic organelle;other cell component	cytoskeletal activity;other molecular function	55614	ENSG00000089177	KIF16B	A6NKJ9; A7E2A8; B1AKG3; B1AKT7; C9JDN5; C9JI52; C9JSM8; C9JWJ7; hsa:55614; Q2TBF5; Q5HYC0; Q5HYK1; Q5JWW3; Q5TFK5; Q86VL9; Q86YS5; Q8IYU0; Q96L93; Q9BQJ8; Q9BQM0; Q9BQM1; Q9BQM5; Q9H5U0; Q9HCI2; Q9NXN9	COPI-dependent Golgi-to-ER retrograde traffic; Kinesins			2	3.625	1.55	1.645		0.392097	0.91566	0.750056		358691	39314.2	71334.3	245905	146072	880795				39314.2	23099.2	404404						71334.3			245905		140042	274704	High	High	Not Found	Not Found	Not Found
Q8TCT9	Minor histocompatibility antigen H13 OS=Homo sapiens OX=9606 GN=HM13 PE=1 SV=1	protein metabolism;other metabolic processes;stress response;transport;developmental processes;other biological processes	plasma membrane;other membranes;ER/Golgi;other cell component	other molecular function	81502	ENSG00000101294	HM13	B2RAY5; E1P5L3; hsa:81502; Q15K36; Q540H8; Q5JWP2; Q5JWP3; Q5JWP4; Q5JWP5; Q7Z4F2; Q86Y35; Q8TCT9; Q95H87; Q9H110; Q9H111	Regulation of HMOX1 expression and activity			1	0.441	0.457	1.208	1.124	0.392097	0.0905454	0.966165	0.981033	2.73459e+06	1.14585e+07	7.16271e+06	5.53174e+06	2.78133e+06	2.73459e+06	2.20598e+06	5.17815e+06	2.57942e+06	9.16794e+06	1.19374e+07	4.04931e+06	1.78927e+07	1.14585e+07	4.32881e+06	8.5893e+06	1.2267e+07	7.16271e+06	5.00388e+06	1.02456e+07	5.61209e+06	4.29485e+06	5.53174e+06	4.96914e+06	High	High	High	High	High
Q8TC07	TBC1 domain family member 15 OS=Homo sapiens OX=9606 GN=TBC1D15 PE=1 SV=2	other biological processes	non-structural extracellular;other cell component	enzyme regulator activity	64786	ENSG00000121749	TBC1D15	B4DMT9; B9A6L6; hsa:64786; J3KNI9; Q8TC07; Q9HA83	TBC/RABGAPs	Mitophagy		2	0.393	0.823	1.255	0.502	0.392097	0.916521	0.943847	0.539254	463269	1.16362e+06	361286	649516	567020	375191	296177	463269	624125	1.16362e+06	372022	398222	1.4619e+06	1.70175e+06		400101			326236					649516	Peak Found	Peak Found	Peak Found	Peak Found	Peak Found
O75083	WD repeat-containing protein 1 OS=Homo sapiens OX=9606 GN=WDR1 PE=1 SV=4	cell organization and biogenesis;developmental processes;other biological processes	non-structural extracellular;plasma membrane;other membranes;cytosol;cytoskeleton;other cell component	cytoskeletal activity	9948	ENSG00000071127	WDR1	A8K6E9; A8MPU4; hsa:9948; O75083; O75313; Q8N6E5; Q9UG05; Q9UG78; Q9UQE0	Platelet degranulation		Hypertrophy model	2	0.462	0.879	1.736	0.909	0.392097	0.928724	0.763479	0.888156	4.3866e+07	9.23193e+07	5.57251e+07	3.48861e+07	4.18566e+07	4.3866e+07	2.10437e+07	4.91486e+07	5.35543e+07	8.36694e+07	9.72235e+07	4.73043e+07	9.80399e+07	9.23193e+07	3.27657e+07	6.33081e+07	5.57251e+07	5.39047e+07	7.76349e+07	7.18232e+07	3.48861e+07	3.51825e+07	3.24918e+07	2.78337e+07	High	High	Peak Found	High	High
P05362	Intercellular adhesion molecule 1 OS=Homo sapiens OX=9606 GN=ICAM1 PE=1 SV=2	cell adhesion;other biological processes	non-structural extracellular;plasma membrane;other membranes	signal transduction activity or receptor binding;other molecular function	3383	ENSG00000090339	ICAM1	B2R6M3; hsa:3383; P05362; Q5NKV7; Q96B50	Integrin cell surface interactions; Interleukin-4 and Interleukin-13 signaling; Immunoregulatory interactions between a Lymphoid and a non-Lymphoid cell; Interleukin-10 signaling; Interferon gamma signaling	NF-kappa B signaling pathway; Cell adhesion molecules; Natural killer cell mediated cytotoxicity; TNF signaling pathway; Leukocyte transendothelial migration; AGE-RAGE signaling pathway in diabetic complications; African trypanosomiasis; Malaria; Staphylococcus aureus infection; Influenza A; Human T-cell leukemia virus 1 infection; Kaposi sarcoma-associated herpesvirus infection; Epstein-Barr vir…	Selenium micronutrient network; Vitamin B12 metabolism; Folate metabolism; RANKL/RANK signaling pathway; Interleukin-11 signaling pathway; Spinal cord injury; Complement system; IL1 and megakaryocytes in obesity; Photodynamic therapy-induced NF-kB survival signaling; VEGFA-VEGFR2 signaling pathway; miRNAs involvement in the immune response in sepsis; Cells and molecules involved in local acute in…	39	1.929	0.763	0.477	1.45	0.392666	0.711482	0.105655	0.76604	4.76361e+07	1.97327e+07	6.21191e+07	4.26324e+07	4.76762e+07	4.62521e+07	6.64447e+07	4.54633e+07	4.76361e+07	1.97327e+07	2.12809e+07	2.84683e+07	1.85227e+07	1.84305e+07	6.21191e+07	4.27417e+07	4.95898e+07	6.54355e+07	8.48134e+07	3.80146e+07	4.77297e+07	3.26054e+07	4.26324e+07	5.12319e+07	High	High	High	High	High
O43865	S-adenosylhomocysteine hydrolase-like protein 1 OS=Homo sapiens OX=9606 GN=AHCYL1 PE=1 SV=2	cell organization and biogenesis;RNA metabolism OR transcription;other metabolic processes;transport;signal transduction;other biological processes	plasma membrane;other membranes;cytosol;ER/Golgi;other cell component	nucleic acid binding activity;other molecular function	10768	ENSG00000168710	AHCYL1	B4E168; hsa:10768; O43865; Q2TAJ6; Q502W8; Q5VSM0; Q6P171; Q96PK4; Q9UG84	Role of phospholipids in phagocytosis; VEGFR2 mediated cell proliferation; FCERI mediated Ca+2 mobilization; FCGR3A-mediated IL10 synthesis; Antigen activates B Cell Receptor (BCR) leading to generation of second messengers; Ion homeostasis; Regulation of insulin secretion; PLC beta mediated events; DAG and IP3 signaling; CLEC7A (Dectin-1) induces NFAT activation	Cysteine and methionine metabolism; Metabolic pathways	Trans-sulfuration, one-carbon metabolism and related pathways; One-carbon metabolism and related pathways	14	0.327	1.086	100	100	0.392684	0.998219	1.19477e-16	1.19386e-16	101947	408010	518779		101947					408010	1.29037e+06	203428	1.59307e+06	304836		518779									Peak Found	Not Found	Not Found	Not Found	Not Found
Q13217	DnaJ homolog subfamily C member 3 OS=Homo sapiens OX=9606 GN=DNAJC3 PE=1 SV=1	protein metabolism;other metabolic processes;stress response;other biological processes	non-structural extracellular;cytosol;ER/Golgi;other cytoplasmic organelle;other cell component	enzyme regulator activity;other molecular function	5611	ENSG00000102580	DNAJC3	hsa:5611; Q13217; Q86WT9; Q8N4N2	Neutrophil degranulation; Regulation of Insulin-like Growth Factor (IGF) transport and uptake by Insulin-like Growth Factor Binding Proteins (IGFBPs); Post-translational protein phosphorylation; Viral mRNA Translation; XBP1(S) activates chaperone genes	Protein processing in endoplasmic reticulum; Influenza A	Photodynamic therapy-induced unfolded protein response	8	0.461	0.832	0.67	0.367	0.395569	0.862096	0.545522	0.0014038	2.07567e+07	4.52082e+07	2.25885e+07	6.64477e+07	1.54572e+07	1.86102e+07	2.07567e+07	2.1773e+07	2.11398e+07	4.68888e+07	3.45295e+07	3.77559e+07	4.727e+07	4.52082e+07	2.50955e+07	2.25885e+07	2.09792e+07	2.46694e+07	1.70075e+07	6.62976e+07	7.32247e+07	6.07062e+07	6.64477e+07	6.86762e+07	High	High	High	High	High
Q92917	G-patch domain and KOW motifs-containing protein OS=Homo sapiens OX=9606 GN=GPKOW PE=1 SV=2	RNA metabolism OR transcription;other metabolic processes	nucleus	nucleic acid binding activity	27238	ENSG00000068394	GPKOW	hsa:27238; Q59EK5; Q92917; Q9BQA8	mRNA Splicing - Major Pathway			1	2.399	1.483	1.254	1.896	0.395569	0.715815	0.952582	0.570905	2.2484e+06	1.26307e+06	1.75871e+06	435209	2.80955e+06	2.19871e+06	2.17268e+06	2.51505e+06	2.2484e+06	1.26307e+06	2.39279e+06	1.13084e+06	649165	1.94238e+06	2.34561e+06	1.94366e+06	1.75871e+06	1.03759e+06	1.52943e+06	1.5035e+06	948377	435209	363584	226696	High	High	High	High	High
Q14257	Reticulocalbin-2 OS=Homo sapiens OX=9606 GN=RCN2 PE=1 SV=1		ER/Golgi;nucleus	other molecular function	5955	ENSG00000117906	RCN2	A8MTG6; F8WCY5; hsa:5955; Q14257; Q53XN8				0	0.45	0.686	1.114	0.981	0.395569	0.743838	0.965142	0.976112	1.43734e+06	3.28662e+06	3.14201e+06	1.3432e+06	5.49906e+06	1.45869e+06	438690	927942	1.43734e+06	3.28662e+06	5.68389e+06	2.67949e+06	6.38032e+06	2.25076e+06	391009	3.52398e+06	6.13656e+06	2.80144e+06		2.58537e+06	556486	1.16793e+06	1.54477e+06		High	High	Peak Found	Peak Found	Peak Found
P13995	Bifunctional methylenetetrahydrofolate dehydrogenase/cyclohydrolase, mitochondrial OS=Homo sapiens OX=9606 GN=MTHFD2 PE=1 SV=2	other metabolic processes	mitochondrion	other molecular function	10797	ENSG00000065911	MTHFD2	hsa:10797; P13995; Q53G90; Q53GV5; Q53S36; Q7Z650	Metabolism of folate and pterines	One carbon pool by folate; Metabolic pathways; Biosynthesis of cofactors	Folate metabolism; One-carbon metabolism; Trans-sulfuration, one-carbon metabolism and related pathways	7	1.92	1.206	1.133	1.743	0.395569	0.830153	0.993358	0.417366	8.17252e+07	5.22098e+07	8.33895e+07	5.45212e+07	7.44031e+07	8.17252e+07	1.02169e+08	1.01176e+08	7.56322e+07	5.22098e+07	4.89704e+07	4.11253e+07	5.62579e+07	5.39477e+07	8.52827e+07	8.3361e+07	7.87936e+07	8.33895e+07	8.83448e+07	5.86685e+07	5.45212e+07	5.34892e+07	5.05009e+07	5.68639e+07	High	High	High	High	High
Q9UL15	BAG family molecular chaperone regulator 5 OS=Homo sapiens OX=9606 GN=BAG5 PE=1 SV=1	cell organization and biogenesis;other biological processes	cytosol;mitochondrion;nucleus;other cell component	other molecular function	9529	ENSG00000166170	BAG5	hsa:9529; O94950; Q86W59; Q9UL15	Regulation of HSF1-mediated heat shock response			1	3.823	1.891	100	100	0.395569	0.846935	1.19477e-16	1.19386e-16	124662	28809.5	65925.4		124662	51594.6	494589				28809.5		129363	18836.7		36037.9	150113	65925.4							Peak Found	Peak Found	Peak Found	Not Found	Not Found
Q15904	V-type proton ATPase subunit S1 OS=Homo sapiens OX=9606 GN=ATP6AP1 PE=1 SV=2	cell organization and biogenesis;transport;developmental processes;other biological processes	plasma membrane;other membranes;ER/Golgi;other cytoplasmic organelle;other cell component	other molecular function	537	ENSG00000071553	ATP6AP1	A6ZKI4; hsa:537; Q15904; Q8NBT4; Q9H0C7	RHOA GTPase cycle; Insulin receptor recycling; Transferrin endocytosis and recycling; Ion channel transport	Oxidative phosphorylation; Metabolic pathways; Lysosome; Phagosome; Vibrio cholerae infection; Epithelial cell signaling in Helicobacter pylori infection; Tuberculosis; Hepatitis B; Human papillomavirus infection; Rheumatoid arthritis	Hepatitis B infection; Oxidative phosphorylation	16	0.453	1.714	2	0.221	0.395569	0.47942	0.565718	0.000253707	3.05902e+06	1.80407e+06	1.49851e+06	4.30732e+06	3.03918e+06	3.89097e+06	5.35189e+06	3.05902e+06	2.38314e+06			1.80407e+06			1.81357e+06	1.49851e+06	1.07658e+06	1.3009e+06	2.09572e+06		4.30732e+06		4.56362e+06	3.85736e+06	High	Peak Found	High	High	Peak Found
Q9NP66	High mobility group protein 20A OS=Homo sapiens OX=9606 GN=HMG20A PE=1 SV=1	cell organization and biogenesis;other biological processes	nucleus	nucleic acid binding activity;other molecular function	10363	ENSG00000140382	HMG20A	A6NHY3; D3DW78; hsa:10363; Q53G31; Q9NP66; Q9NSF6				0	2.418	2.18	0.666	0.762	0.395569	0.163284	0.862616	0.814524	3.47729e+06	1.33282e+06	1.99748e+06	3.05974e+06	2.61772e+06	3.47729e+06	7.17943e+06	2.24352e+06	5.03057e+06	1.33282e+06	1.09431e+06	3.15065e+06	786209	1.3984e+06	2.36116e+06	1.46115e+06	1.03916e+06	1.99748e+06	3.46155e+06	1.69595e+06	3.36062e+06	3.05974e+06	2.77643e+06	3.43761e+06	Peak Found	Peak Found	High	Peak Found	High
O95178	NADH dehydrogenase [ubiquinone] 1 beta subcomplex subunit 2, mitochondrial OS=Homo sapiens OX=9606 GN=NDUFB2 PE=1 SV=1	cell organization and biogenesis;other metabolic processes;transport	other membranes;mitochondrion	transporter activity	4708	ENSG00000090266	NDUFB2	hsa:4708; O95178; Q6FGI6	Complex I biogenesis	Oxidative phosphorylation; Metabolic pathways; Thermogenesis; Retrograde endocannabinoid signaling; Non-alcoholic fatty liver disease; Alzheimer disease; Parkinson disease; Amyotrophic lateral sclerosis; Huntington disease; Prion disease; Pathways of neurodegeneration; Chemical carcinogenesis; Diabetic cardiomyopathy	Electron transport chain: OXPHOS system in mitochondria; Nonalcoholic fatty liver disease; Oxidative phosphorylation	18	3.458	1.213	0.878	0.875	0.396175	0.995337	0.97951	0.974257	335484	93759.1	482375	413305	335484	216484	288480	933756	779205	138388	28772.9		63522.8	222090		296266	453337	865352	513272	493150		413305		318322	Peak Found	High	Peak Found	Peak Found	Peak Found
Q96A72	Protein mago nashi homolog 2 OS=Homo sapiens OX=9606 GN=MAGOHB PE=1 SV=1	RNA metabolism OR transcription;other metabolic processes;transport	cytosol;nucleus;other cell component		55110	ENSG00000111196	MAGOHB	hsa:55110; Q96A72	Regulation of expression of SLITs and ROBOs; mRNA Splicing - Major Pathway; RNA Polymerase II Transcription Termination; Nonsense Mediated Decay (NMD) enhanced by the Exon Junction Complex (EJC); Transport of Mature mRNA derived from an Intron-Containing Transcript; mRNA 3'-end processing	Nucleocytoplasmic transport; mRNA surveillance pathway; Spliceosome		9	2.697	0.581	0.155	1.4	0.396175	0.514174	0.00375829	0.864386	843257	368238	2.30329e+06	1.30885e+06	454109	531517	1.33784e+06	2.14632e+07				182183		744301	2.58317e+06		2.66378e+07	542305	2.05373e+06	2.7339e+07	1.30885e+06	2.06829e+06	1.2367e+06	1.11275e+06	Peak Found	Peak Found	Peak Found	High	Not Found
Q93034	Cullin-5 OS=Homo sapiens OX=9606 GN=CUL5 PE=1 SV=4	cell cycle OR cell proliferation;protein metabolism;other metabolic processes;transport;signal transduction	cytosol;other cell component	transporter activity;other molecular function	8065	ENSG00000166266	CUL5	A8K960; hsa:8065; O14766; Q93034; Q9BZC6	Antigen processing: Ubiquitination & Proteasome degradation; Downregulation of ERBB2 signaling; Vif-mediated degradation of APOBEC3G; Neddylation; Inactivation of CSF3 (G-CSF) signaling	Ubiquitin mediated proteolysis; Human immunodeficiency virus 1 infection	Apoptosis-related network due to altered Notch3 in ovarian cancer; Dual hijack model of Vif in HIV infection; Modulators of TCR signaling and T cell activation	10	0.366	0.099	100	100	0.396175	1.62303e-05	1.19477e-16	1.19386e-16	81188	221759	819319		81188					98891.2	223544		219989	2.0606e+06		226150	2.96832e+06								Peak Found	Not Found	Not Found	Not Found	Not Found
P50453	Serpin B9 OS=Homo sapiens OX=9606 GN=SERPINB9 PE=1 SV=1	other biological processes	non-structural extracellular;cytosol;ER/Golgi;nucleus;other cell component	enzyme regulator activity;other molecular function	5272	ENSG00000170542	SERPINB9	B2RBW3; hsa:5272; P50453; Q5TD03		Amoebiasis	Glucocorticoid receptor pathway; Nuclear receptors meta-pathway	3	0.498	1.413	3.8	1.051	0.396175	0.747324	0.0348687	0.999964	3.08467e+06	6.0964e+06	1.50678e+06	856687	3.67973e+06	3.23549e+06	1.29563e+06	3.08467e+06	2.31796e+06	5.45762e+06	6.41494e+06	1.63768e+06	7.10389e+06	6.0964e+06	822583	1.50678e+06	1.2994e+06	1.64966e+06	1.92446e+06	856687					High	High	Peak Found	High	High
Q9HCS2	Cytochrome P450 4F12 OS=Homo sapiens OX=9606 GN=CYP4F12 PE=1 SV=3	other metabolic processes;other biological processes	plasma membrane;other membranes;ER/Golgi;other cell component	other molecular function	66002	ENSG00000186204	CYP4F12	E7ET51; hsa:66002; O60389; Q5JPJ7; Q9HCS1; Q9HCS2	Fatty acids; Eicosanoids		Pregnane X receptor pathway; Nuclear receptors meta-pathway; Oxidation by cytochrome P450; Eicosanoid metabolism via cyclooxygenases (COX); Eicosanoid metabolism via cytochrome P450 monooxygenases pathway; Eicosanoid metabolism via lipooxygenases (LOX); Metapathway biotransformation Phase I and II	9	0.453	0.509	1.336	1.366	0.396175	0.395491	0.88708	0.875928	847528	1.89336e+06	2.08007e+06	1.61058e+06	1.05891e+06	616849	847528	669122	1.29409e+06	1.18938e+06	2414985	1.71791e+06	2.41694e+06	1.89336e+06	2.15169e+06	1.5669e+06	2.08007e+06	3.23642e+06	824229	1.8478e+06	1.61058e+06	878996	2.93651e+06	869082	Peak Found	Peak Found	High	Peak Found	Peak Found
Q16629	Serine/arginine-rich splicing factor 7 OS=Homo sapiens OX=9606 GN=SRSF7 PE=1 SV=1	RNA metabolism OR transcription;other metabolic processes;transport;other biological processes	nucleus;other cell component	other molecular function	6432	ENSG00000115875	SRSF7	B4DLU6; G5E9M3; hsa:6432; Q16629; Q564D3	Transport of Mature mRNA derived from an Intron-Containing Transcript; mRNA 3'-end processing; RNA Polymerase II Transcription Termination; mRNA Splicing - Major Pathway; mRNA Splicing - Minor Pathway	Spliceosome; Amyotrophic lateral sclerosis; Herpes simplex virus 1 infection	mRNA processing	9	1.913	0.941	0.627	1.254	0.396175	0.987475	0.4519	0.91937	1.17478e+08	5.76175e+07	9.82545e+07	1.17271e+08	1.22841e+08	1.17478e+08	1.76485e+08	1.16161e+08	1.14154e+08	5.76175e+07	4.29105e+07	8.30619e+07	5.50447e+07	6.06909e+07	1.57997e+08	9.7108e+07	8.60211e+07	9.82545e+07	1.79095e+08	8.80619e+07	1.38492e+08	1.13915e+08	1.17271e+08	1.65835e+08	High	High	High	High	High
Q06547	GA-binding protein subunit beta-1 OS=Homo sapiens OX=9606 GN=GABPB1 PE=1 SV=2	cell organization and biogenesis;other biological processes	nucleus;other cell component	nucleic acid binding activity	2553	ENSG00000104064	GABPB1	A8IE52; hsa:2553; Q06545; Q06547; Q12940; Q12941; Q12942; Q8IYD0			Myometrial relaxation and contraction pathways; Hematopoietic stem cell gene regulation by GABP alpha/beta complex; Mitochondrial gene expression	3	2.224	1.68	0.69	0.926	0.396256	0.348483	0.840888	0.93062	6.3084e+06	2.98557e+06	3.80643e+06	3.58322e+06	5.16279e+06	6.3084e+06	6.24417e+06	6.56064e+06	7.48503e+06	2.98557e+06	1.93568e+06	4.4371e+06	2.32382e+06	3.02682e+06	5.32381e+06	3.31435e+06	3.12348e+06	3.80643e+06	8.90789e+06	3.58322e+06	3.99035e+06	4.09274e+06	106298	311402	Peak Found	Peak Found	High	Peak Found	Peak Found
Q9UII2	ATPase inhibitor, mitochondrial OS=Homo sapiens OX=9606 GN=ATP5IF1 PE=1 SV=1	cell organization and biogenesis;other metabolic processes;stress response;transport;developmental processes;other biological processes	mitochondrion;other cell component	enzyme regulator activity;other molecular function	93974	ENSG00000130770; ENSG00000285390	ATP5IF1	hsa:93974; Q5JXL8; Q6IAQ7; Q9BSL9; Q9UII2			Electron transport chain: OXPHOS system in mitochondria	1	1.891	0.739	0.507	0.976	0.397143	0.654287	0.140141	0.937906	3.83402e+07	2.57455e+07	4.53415e+07	4.17444e+07	3.35585e+07	3.57718e+07	3.83402e+07	4.88918e+07	4.50837e+07	2.95206e+07	1.29711e+07	2.57455e+07	6.84694e+06	2.70202e+07	5.79537e+07	2.8668e+07	3.30438e+07	4.74561e+07	4.53415e+07	4.48568e+07	4.26266e+07	4.17444e+07	3.99764e+07	2.79101e+07	High	High	Peak Found	High	High
P12004	Proliferating cell nuclear antigen OS=Homo sapiens OX=9606 GN=PCNA PE=1 SV=1	cell cycle OR cell proliferation;cell organization and biogenesis;DNA metabolism;other metabolic processes;stress response;developmental processes;other biological processes	cytoskeleton;nucleus;other cell component	signal transduction activity or receptor binding;enzyme regulator activity;nucleic acid binding activity;other molecular function	5111	ENSG00000132646	PCNA	B2R897; D3DW02; hsa:5111; P12004	SUMOylation of DNA replication proteins; HDR through Homologous Recombination (HRR); E3 ubiquitin ligases ubiquitinate target proteins; Termination of translesion DNA synthesis; TP53 Regulates Transcription of Genes Involved in G2 Cell Cycle Arrest; Dual incision in TC-NER; Gap-filling DNA repair synthesis and ligation in TC-NER; Translesion synthesis by REV1; Translesion synthesis by POLK; Trans…	DNA replication; Base excision repair; Nucleotide excision repair; Mismatch repair; Cell cycle; Tight junction; Hepatitis B	Cell cycle; Retinoblastoma gene in cancer; Primary focal segmental glomerulosclerosis (FSGS); Oxidative damage response; EGF/EGFR signaling pathway; G1 to S cell cycle control; DNA replication; Hepatitis B infection; Base excision repair; Nucleotide excision repair; 7q11.23 copy number variation syndrome; DNA repair pathways, full network; 16p11.2 proximal deletion syndrome; p53 transcriptional g…	49	1.91	1.702	1.385	1.614	0.397378	0.119132	0.928797	0.570905	5.7737e+07	2.86634e+07	3.01791e+07	2.01689e+07	4.43913e+07	5.17522e+07	5.7737e+07	5.89053e+07	6.47223e+07	3.24493e+07	2.37993e+07	2.76771e+07	2.86634e+07	3.5724e+07	4.07926e+07	3.01791e+07	2.82255e+07	3.72216e+07	2.95222e+07	1.76839e+07	2.35595e+07	2.45594e+07	2.01689e+07	1.69683e+07	High	High	High	High	High
O15269	Serine palmitoyltransferase 1 OS=Homo sapiens OX=9606 GN=SPTLC1 PE=1 SV=1	other metabolic processes;other biological processes	other membranes;ER/Golgi	other molecular function	10558	ENSG00000090054	SPTLC1	A8K681; hsa:10558; O15269; Q5VWB4; Q96IX6	Sphingolipid de novo biosynthesis	Sphingolipid metabolism; Metabolic pathways; Sphingolipid signaling pathway	Sphingolipid pathway; Neurodegeneration with brain iron accumulation (NBIA) subtypes pathway; Sphingolipid metabolism overview; Sphingolipid metabolism: integrated pathway; Biosynthesis and turnover of 1-deoxy-sphingoid bases	9	0.488	0.431	0.926	1.075	0.398279	0.0641677	0.975818	0.991985	1.45764e+06	7.83148e+06	7.94068e+06	2.08063e+06	5.39448e+06	1.26873e+06	752767	3.16621e+06	1.45764e+06	3.58997e+06	7.83148e+06	2.37551e+06	8.80557e+06	2.09649e+07	1.35825e+06	8.83083e+06	1.27419e+07	7.94068e+06	181418	5.99426e+06	2.81474e+06	2.08063e+06	1.37964e+06	1.23726e+06	High	High	Peak Found	Peak Found	High
Q9HC36	rRNA methyltransferase 3, mitochondrial OS=Homo sapiens OX=9606 GN=MRM3 PE=1 SV=2	RNA metabolism OR transcription;other metabolic processes	mitochondrion	other molecular function	55178	ENSG00000171861	MRM3	hsa:55178; Q53GN1; Q86VC3; Q96F76; Q9HC36; Q9NVQ5	rRNA modification in the mitochondrion			1	2.352	1.963	0.67	1.034	0.399582	0.302466	0.836352	0.996793	2.64118e+06	1.17094e+06	1.4745e+06	849190	1.58703e+06	3.41023e+06	1.92219e+06	2.64118e+06	2.98811e+06	1.78335e+06	575513	1.17094e+06	1.0374e+06	1.34756e+06	2.18344e+06	1.4745e+06	1.36852e+06	2.29491e+06	1.02132e+06	1.4524e+06	849190	1.56637e+06	616334	593967	High	High	High	High	High
P14625	Endoplasmin OS=Homo sapiens OX=9606 GN=HSP90B1 PE=1 SV=1	cell organization and biogenesis;protein metabolism;other metabolic processes;stress response;transport;other biological processes	non-structural extracellular;plasma membrane;other membranes;cytosol;ER/Golgi;other cell component	signal transduction activity or receptor binding;nucleic acid binding activity;other molecular function	7184	ENSG00000166598	HSP90B1	hsa:7184; P14625; Q96A97	Regulation of Insulin-like Growth Factor (IGF) transport and uptake by Insulin-like Growth Factor Binding Proteins (IGFBPs); Post-translational protein phosphorylation; Interleukin-4 and Interleukin-13 signaling; Trafficking and processing of endosomal TLR; Scavenging by Class A Receptors; ATF6 (ATF6-alpha) activates chaperone genes	Protein processing in endoplasmic reticulum; PI3K-Akt signaling pathway; IL-17 signaling pathway; Estrogen signaling pathway; Thyroid hormone synthesis; Salmonella infection; Pathways in cancer; Chemical carcinogenesis; Prostate cancer; Lipid and atherosclerosis; Fluid shear stress and atherosclerosis	Photodynamic therapy-induced unfolded protein response; Focal adhesion: PI3K-Akt-mTOR-signaling pathway; Prion disease pathway; PI3K-Akt signaling pathway; Sudden infant death syndrome (SIDS) susceptibility pathways	22	0.468	1.127	1.652	0.654	0.399582	0.916521	0.812584	0.335732	1.9252e+09	4.87992e+09	2.19319e+09	2.77305e+09	2.12223e+09	1.9252e+09	1.5028e+09	2.22093e+09	1.89947e+09	4.62021e+09	4.9141e+09	3.23432e+09	5.24805e+09	4.87992e+09	1.53863e+09	2.19319e+09	2.25787e+09	2.36199e+09	1.46607e+09	4.38636e+09	2.92415e+09	2.66389e+09	2.77305e+09	2.42709e+09	High	High	High	High	High
Q13011	Delta(3,5)-Delta(2,4)-dienoyl-CoA isomerase, mitochondrial OS=Homo sapiens OX=9606 GN=ECH1 PE=1 SV=2	other metabolic processes	cytosol;mitochondrion;other cytoplasmic organelle	other molecular function	1891	ENSG00000104823; ENSG00000282853	ECH1	A8K745; hsa:1891; Q13011; Q8WVX0; Q96EZ9	Peroxisomal protein import	Peroxisome	Fatty acid biosynthesis; IL-18 signaling pathway	4	1.907	1.023	1.029	1.942	0.399833	0.995337	0.962229	0.236222	9.24171e+07	5.63854e+07	1.19536e+08	4.84814e+07	1.39719e+08	1.06436e+08	6.52971e+07	9.24171e+07	7.38485e+07	5.30223e+07	5.63854e+07	5.58687e+07	7.0957e+07	5.69298e+07	7.63866e+07	1.19536e+08	1.38927e+08	1.26906e+08	6.67954e+07	6.46674e+07	4.84814e+07	4.45024e+07	3.91841e+07	4.99859e+07	High	High	High	High	High
P05387	60S acidic ribosomal protein P2 OS=Homo sapiens OX=9606 GN=RPLP2 PE=1 SV=1	protein metabolism;other metabolic processes	cytosol;translational apparatus;other cell component	other molecular function	6181	ENSG00000177600	RPLP2	hsa:6181; P05387; Q6FG96	L13a-mediated translational silencing of Ceruloplasmin expression; Formation of a pool of free 40S subunits; GTP hydrolysis and joining of the 60S ribosomal subunit; Regulation of expression of SLITs and ROBOs; Major pathway of rRNA processing in the nucleolus and cytosol; Nonsense Mediated Decay (NMD) enhanced by the Exon Junction Complex (EJC); SRP-dependent cotranslational protein targeting to…	Ribosome; Coronavirus disease	VEGFA-VEGFR2 signaling pathway; Cytoplasmic ribosomal proteins	17	0.468	0.633	2.505	1.614	0.399938	0.283506	0.211873	0.569799	2.47106e+07	5.08551e+07	6.49612e+07	1.51243e+07	4.48807e+07	2.80269e+07	1.62129e+07	2.47106e+07	2.37585e+07	4.69402e+07	1.20982e+08	2.58724e+07	1.40876e+08	5.08551e+07	1.87132e+07	6.49612e+07	8.66058e+07	7.47654e+07	1.11065e+07	4.70803e+07	1.49e+07	2.45328e+07	1.51243e+07	9.53943e+06	High	High	High	High	High
Q16850	Lanosterol 14-alpha demethylase OS=Homo sapiens OX=9606 GN=CYP51A1 PE=1 SV=3											0	0.462	0.634	1.467	1.033	0.401981	0.553129	0.844333	0.978306	5.42057e+06	1.43035e+07	1.06024e+07	6.91088e+06	6.35247e+06	5.42057e+06	3.28623e+06	4.74174e+06	5.57329e+06	1.31538e+07	1.43734e+07	7.673e+06	1.58065e+07	1.43035e+07	7.48397e+06	1.06024e+07	1.06974e+07	1.19633e+07	6.8452e+06	9.48067e+06	6.66803e+06	6.91088e+06	1.09292e+07	2.83437e+06	High	High	High	High	High
Q9H2G2	STE20-like serine/threonine-protein kinase OS=Homo sapiens OX=9606 GN=SLK PE=1 SV=1	cell organization and biogenesis;protein metabolism;other metabolic processes;other biological processes	cytosol;other cell component	kinase activity;other molecular function	9748	ENSG00000065613	SLK	D3DRA0; D3DRA1; hsa:9748; O00211; Q6P1Z4; Q86WU7; Q86WW1; Q92603; Q9H2G2; Q9NQL0; Q9NQL1	RHOC GTPase cycle; RHOA GTPase cycle; RHOB GTPase cycle	Oocyte meiosis		4	0.394	0.36	0.951	1.175	0.406293	0.194286	0.990256	0.954505	265919	952400	825458	702550	383922	184186				793624	2058619		1.14294e+06	429909		963219	705038	825458		702550					Peak Found	Peak Found	Not Found	Not Found	Not Found
Q12792	Twinfilin-1 OS=Homo sapiens OX=9606 GN=TWF1 PE=1 SV=3	cell organization and biogenesis;other biological processes	plasma membrane;other membranes;cytosol;cytoskeleton;other cell component	cytoskeletal activity;other molecular function	5756	ENSG00000151239	TWF1	A8K5A8; B3KXS6; B4DLX9; hsa:5756; Q12792; Q59G07; Q5U0B1; Q6FHJ1; Q6FHL6; Q6NUK9; Q86XL6; Q8TCD3	Sensory processing of sound by inner hair cells of the cochlea; Sensory processing of sound by outer hair cells of the cochlea; RHOBTB2 GTPase cycle			3	0.493	0.959	1.829	0.916	0.406293	0.995337	0.683306	0.944397	3.21314e+06	7.32998e+06	2.86943e+06	1.87255e+06	4.12223e+06	3.21314e+06	2.96796e+06	2.71285e+06	8.94068e+06	6.75559e+06	9.23359e+06	6.59802e+06	7.32998e+06	7.4647e+06	1.91123e+06	5.83158e+06	3.87204e+06	2.86943e+06	982340	3.86834e+06	1.65798e+06	1.43295e+06	1.87255e+06	2.06142e+06	High	High	High	Peak Found	High
O60828	Polyglutamine-binding protein 1 OS=Homo sapiens OX=9606 GN=PQBP1 PE=1 SV=1	cell organization and biogenesis;RNA metabolism OR transcription;other metabolic processes;stress response;developmental processes;other biological processes	nucleus;other cell component	nucleic acid binding activity;other molecular function	10084	ENSG00000102103	PQBP1	C9JQA1; hsa:10084; O60828; Q4VY25; Q4VY26; Q4VY27; Q4VY29; Q4VY30; Q4VY34; Q4VY35; Q4VY36; Q4VY37; Q4VY38; Q9GZP2; Q9GZU4; Q9GZZ4	mRNA Splicing - Major Pathway	Spliceosome		2	1.941	1.191	0.458	1.102	0.406293	0.8344	0.173611	0.995821	1.75759e+07	7.01657e+06	1.11643e+07	2.02576e+07	1.02405e+07	1.50171e+07	3.13721e+07	1.8432e+07	1.75759e+07	8.90361e+06	5.50001e+06	1.35111e+07	7.01657e+06	6.00972e+06	2.41957e+07	1.04736e+07	1.11643e+07	1.1026e+07	2.69881e+07	8.72916e+06	2.27332e+07	1.94207e+07	2.02576e+07	3.22962e+07	High	High	High	High	High
P23229	Integrin alpha-6 OS=Homo sapiens OX=9606 GN=ITGA6 PE=1 SV=5	cell adhesion;cell organization and biogenesis;developmental processes;signal transduction;other biological processes	plasma membrane;other membranes;other cell component	signal transduction activity or receptor binding;other molecular function	3655	ENSG00000091409	ITGA6	B2RMU9; B4DG69; B4DKB8; C4AM96; G5E9H1; hsa:3655; P23229; Q08443; Q0MRC7; Q14646; Q16508; Q53RX7; Q59HB7; Q86VL6; Q9UCT1; Q9UN03	Integrin cell surface interactions; Syndecan interactions; Laminin interactions; Assembly of collagen fibrils and other multimeric structures; Basigin interactions; Type I hemidesmosome assembly	PI3K-Akt signaling pathway; Focal adhesion; ECM-receptor interaction; Cell adhesion molecules; Hematopoietic cell lineage; Regulation of actin cytoskeleton; Toxoplasmosis; Human papillomavirus infection; Pathways in cancer; Small cell lung cancer; Hypertrophic cardiomyopathy; Arrhythmogenic right ventricular cardiomyopathy; Dilated cardiomyopathy	Integrin-mediated cell adhesion; Arrhythmogenic right ventricular cardiomyopathy; Alpha 6 beta 4 signaling pathway; Mammary gland development pathway - Embryonic development (Stage 1 of 4); Focal adhesion; Regulation of apoptosis by parathyroid hormone-related protein; Focal adhesion: PI3K-Akt-mTOR-signaling pathway; PI3K-Akt signaling pathway; Ebola virus infection in host; Small cell lung cance…	31	2.278	0.769	0.84	2.378	0.406293	0.871362	0.961418	0.124812	4.90304e+06	1.33418e+06	7.67986e+06	964671	4.94639e+06	4.76083e+06	4.90304e+06	6.31205e+06	4.67972e+06	1.33418e+06	4.15915e+06	1.87596e+06	1.20101e+06	725012	6.78548e+06	9.27472e+06	1.09368e+07	7.67986e+06	6.25017e+06	1.29752e+06	264737	964671	737864	1.00993e+06	High	High	High	High	High
O00625	Pirin OS=Homo sapiens OX=9606 GN=PIR PE=1 SV=1	RNA metabolism OR transcription;other metabolic processes;developmental processes;other biological processes	cytosol;nucleus;other cell component	other molecular function	8544	ENSG00000087842	PIR	hsa:8544; O00625; Q5U0G0; Q6FHD2	Digestion			1	0.395	0.462	0.739	1.294	0.406293	0.423273	0.909537	0.92111	251771	1.11541e+06	832635	1.2213e+06	251771			86017.2	535695	1.11541e+06	1.52863e+06	765449	1.04954e+06	1.24684e+06		1.05889e+06	577778	832635		1.2213e+06		667819		1.61577e+06	Peak Found	Not Found	Not Found	Peak Found	Peak Found
Q9Y613	FH1/FH2 domain-containing protein 1 OS=Homo sapiens OX=9606 GN=FHOD1 PE=1 SV=3	cell organization and biogenesis;transport;other biological processes	cytosol;cytoskeleton;nucleus;other cell component	cytoskeletal activity;other molecular function	29109	ENSG00000135723	FHOD1	hsa:29109; Q59F76; Q6Y1F2; Q76MS8; Q8N521; Q9Y613		Salmonella infection	VEGFA-VEGFR2 signaling pathway	2	0.333	0.568	0.843	0.392	0.406293	0.676168	0.966165	0.456397	72992.3	330404	128401	327192	480893	72992.3		58445.5		52026.2	270478	1.17221e+06	403607			128401						314365	914297	327192	Peak Found	Peak Found	Not Found	Peak Found	Not Found
Q96DG6	Carboxymethylenebutenolidase homolog OS=Homo sapiens OX=9606 GN=CMBL PE=1 SV=1	other metabolic processes	cytosol	other molecular function	134147	ENSG00000164237	CMBL	D3DTC7; hsa:134147; Q8TED6; Q96DG6	Phase I - Functionalization of compounds	Metabolic pathways		2	3.593	2.296	100	100	0.406961	0.704998	1.19477e-16	1.19386e-16	203422	56617.6	88601.1		203422								73171.1	43809			88601.1								High	Not Found	Not Found	Not Found	Not Found
P04424	Argininosuccinate lyase OS=Homo sapiens OX=9606 GN=ASL PE=1 SV=4	other metabolic processes;developmental processes;other biological processes	cytosol;other cell component	other molecular function	435	ENSG00000126522	ASL	E7EMI0; E9PE48; hsa:435; P04424; Q6LDS5; Q96HS2	Urea cycle	Arginine biosynthesis; Alanine, aspartate and glutamate metabolism; Metabolic pathways; Biosynthesis of amino acids	Alanine and aspartate metabolism	6	0.499	0.888	0.849	0.492	0.406961	0.979372	0.862616	0.0440642	6.82061e+06	1.55732e+07	8.72158e+06	2.67821e+07	5.84184e+06	5.70206e+06	8.49947e+06	8.1909e+06	6.82061e+06	1.57416e+07	1.2873e+07	1.49158e+07	1.72567e+07	1.55732e+07	1.72715e+07	8.72158e+06	5.51097e+06	6.54591e+06	1.91105e+07	2.02405e+07	3.00984e+07	2.78818e+07	2.67821e+07	2.22736e+07	Peak Found	High	High	High	High
O14910	Protein lin-7 homolog A OS=Homo sapiens OX=9606 GN=LIN7A PE=1 SV=2	cell-cell signaling;cell organization and biogenesis;transport;other biological processes	plasma membrane;other membranes;other cell component	other molecular function	8825	ENSG00000111052	LIN7A	A4FTY3; hsa:8825; O14910; Q147W1; Q6LES3; Q7LDS4	Assembly and cell surface presentation of NMDA receptors; Neurexins and neuroligins; Dopamine Neurotransmitter Release Cycle			3	0.387	1.838	2.199	0.612	0.407544	0.802437	0.507781	0.849124	356683	920683	194137	418628		356683	581584	219016				920683			137307				274488			191655	418628	481106	Not Found	Peak Found	Peak Found	Peak Found	Not Found
Q14696	LRP chaperone MESD OS=Homo sapiens OX=9606 GN=MESD PE=1 SV=2	cell-cell signaling;transport;signal transduction;other biological processes	plasma membrane;other membranes;ER/Golgi	signal transduction activity or receptor binding;other molecular function	23184	ENSG00000117899	MESD	B4DW84; D3DW96; hsa:23184; Q14696; Q969U1				0	0.507	0.603	1.843	1.21	0.407762	0.362081	0.591636	0.940139	8.54271e+06	1.54118e+07	1.53266e+07	7.3677e+06	9.15453e+06	8.54271e+06	3.07769e+06	9.48695e+06	6.72929e+06	1.62144e+07	2.27591e+07	1.1323e+07	1.54118e+07	1.48602e+07	6.46542e+06	1.93702e+07	1.53266e+07	1.75218e+07	5.15846e+06	2.39124e+07	6.39359e+06	7.63139e+06	7.3677e+06	3.73127e+06	High	High	Peak Found	High	High
P62906	60S ribosomal protein L10a OS=Homo sapiens OX=9606 GN=RPL10A PE=1 SV=2	protein metabolism;RNA metabolism OR transcription;other metabolic processes;other biological processes	cytosol;translational apparatus;other cell component	other molecular function	4736	ENSG00000198755	RPL10A	B2R801; hsa:4736; P52859; P53025; P62906; Q5TZT6; Q8J013	Regulation of expression of SLITs and ROBOs; Nonsense Mediated Decay (NMD) enhanced by the Exon Junction Complex (EJC); Major pathway of rRNA processing in the nucleolus and cytosol; L13a-mediated translational silencing of Ceruloplasmin expression; Formation of a pool of free 40S subunits; GTP hydrolysis and joining of the 60S ribosomal subunit; SRP-dependent cotranslational protein targeting to…	Ribosome; Coronavirus disease	VEGFA-VEGFR2 signaling pathway; Cytoplasmic ribosomal proteins	17	0.471	0.781	1.623	0.877	0.410386	0.717805	0.833928	0.849539	2.80523e+07	4.42522e+07	3.72593e+07	4.26518e+07	2.7549e+07	2.19944e+07	3.30402e+07	2.80523e+07	2.95678e+07	3.89286e+07	4.31144e+07	4.42522e+07	4.82719e+07	6.35691e+07	2.77203e+07	4.1683e+07	3.72593e+07	3.73531e+07	3.46492e+07	3.79114e+07	4.26518e+07	3.81158e+07	4.44603e+07	6.099e+07	High	High	High	High	High
Q5T3I0	G patch domain-containing protein 4 OS=Homo sapiens OX=9606 GN=GPATCH4 PE=1 SV=2	other biological processes	nucleus				GPATCH4	Q5T3I0; Q5T3I1; Q6ZUE7; Q8IWG8; Q9NXH4				0	0.46	1.317	2.842	0.874	0.411594	0.932358	0.224257	0.964497	1.21689e+06	1.47378e+06	716313	527250	1.47978e+06	296365	1.0124e+06	1.21689e+06	1.36074e+06	467700	1.49822e+06			1.47378e+06	1.31937e+06	445188	716313	388912	744279		527250	492606	720120		Peak Found	Peak Found	Peak Found	High	Peak Found
P46781	40S ribosomal protein S9 OS=Homo sapiens OX=9606 GN=RPS9 PE=1 SV=3	protein metabolism;other metabolic processes;other biological processes	cytosol;translational apparatus;nucleus;other cell component	nucleic acid binding activity;other molecular function	6203	ENSG00000170889; ENSG00000274005; ENSG00000274626; ENSG00000274646; ENSG00000274950; ENSG00000275323; ENSG00000277079; ENSG00000277359; ENSG00000278081; ENSG00000278270	RPS9	A9C4C1; hsa:6203; P46781; Q4QRK7; Q9BVZ0	Major pathway of rRNA processing in the nucleolus and cytosol; rRNA modification in the nucleus and cytosol; Regulation of expression of SLITs and ROBOs; L13a-mediated translational silencing of Ceruloplasmin expression; Translation initiation complex formation; Nonsense Mediated Decay (NMD) enhanced by the Exon Junction Complex (EJC); Nonsense Mediated Decay (NMD) independent of the Exon Junctio…	Ribosome; Coronavirus disease	Cytoplasmic ribosomal proteins	21	0.473	0.543	2.507	2.003	0.415582	0.0841685	0.206424	0.202165	1.78963e+07	5.63886e+07	3.67277e+07	1.06037e+07	2.52596e+07	1.26331e+07	6.54964e+06	1.78963e+07	1.92588e+07	2.74519e+07	5.63886e+07	1.69938e+07	6.54463e+07	6.06499e+07	2.71251e+07	4.96694e+07	5.31835e+07	3.67277e+07	1.54197e+07	2.14354e+07	7.2435e+06	1.18143e+07	1.01032e+07	1.06037e+07	High	High	High	High	High
O14776	Transcription elongation regulator 1 OS=Homo sapiens OX=9606 GN=TCERG1 PE=1 SV=2	RNA metabolism OR transcription;other metabolic processes;other biological processes	nucleus	other molecular function	10915	ENSG00000113649	TCERG1	hsa:10915; O14776; Q2NKN2; Q59EA1		Spliceosome		1	1.857	1.281	0.778	1.298	0.417764	0.689106	0.849938	0.893354	1.98042e+07	1.00418e+07	2.16305e+07	1.42402e+07	2.13519e+07	1.79051e+07	1.69679e+07	1.98042e+07	2.06167e+07	1.00418e+07	8.22173e+06	1.31538e+07	9.43011e+06	1.18188e+07	2.16765e+07	1.453e+07	1.63561e+07	2.16305e+07	2.30757e+07	9.37418e+06	1.46402e+07	1.29369e+07	1.42402e+07	1.7462e+07	High	High	High	High	High
P61086	Ubiquitin-conjugating enzyme E2 K OS=Homo sapiens OX=9606 GN=UBE2K PE=1 SV=3	cell organization and biogenesis;protein metabolism;other metabolic processes;other biological processes	cytosol;nucleus;other cell component	other molecular function	3093	ENSG00000078140	UBE2K	A6NJC1; A8K5Y9; B2RDF8; C9JGP1; hsa:3093; O54806; P27924; P61086; Q16721; Q9CVV9; Q9Y2D3	Antigen processing: Ubiquitination & Proteasome degradation; Negative regulators of DDX58/IFIH1 signaling; Synthesis of active ubiquitin: roles of E1 and E2 enzymes	Ubiquitin mediated proteolysis		4	0.463	0.658	0.825	0.918	0.4182	0.636504	0.908809	0.912284	8.33333e+06	1.00233e+07	9.35297e+06	8.24714e+06	6.38155e+06	7.43956e+06	8.33333e+06	8.84457e+06	9.73807e+06	1.00233e+07	1.00803e+07	7.85389e+06	1.28596e+07	8.22495e+06	9.94646e+06	9.35297e+06	8.1908e+06	6.34241e+06	1.10357e+07	8.00757e+06	8.24714e+06	7.99482e+06	8.89334e+06	9.13908e+06	High	High	High	Peak Found	High
O00165	HCLS1-associated protein X-1 OS=Homo sapiens OX=9606 GN=HAX1 PE=1 SV=2	cell organization and biogenesis;other biological processes	plasma membrane;other membranes;cytosol;cytoskeleton;mitochondrion;ER/Golgi;nucleus;other cell component	other molecular function	10456	ENSG00000143575	HAX1	A8W4W9; A8W4X0; B4DUJ7; hsa:10456; O00165; Q5VYD5; Q5VYD7; Q96AU4; Q9BS80				0	2.194	1.188	0.651	1.171	0.419227	0.87994	0.763479	0.976045	6.02919e+06	2.98056e+06	5.4442e+06	4.34452e+06	6.02919e+06	6.61587e+06	5.65219e+06	5.3553e+06	7.02106e+06	2.98056e+06	2.84735e+06	5.56212e+06	1.41051e+06	3.38267e+06	7.37846e+06	4.86184e+06	3.80259e+06	5.4442e+06	5.58675e+06	6.61768e+06	5.3579e+06	4.34452e+06	4.01258e+06	3.49441e+06	High	High	High	High	High
Q9BVK6	Transmembrane emp24 domain-containing protein 9 OS=Homo sapiens OX=9606 GN=TMED9 PE=1 SV=2	cell organization and biogenesis;transport;other biological processes	other membranes;ER/Golgi;other cell component	other molecular function	54732	ENSG00000184840	TMED9	hsa:54732; Q14437; Q8WZ61; Q9BVK6	COPI-mediated anterograde transport; COPI-dependent Golgi-to-ER retrograde traffic			2	0.499	0.333	1.664	2.148	0.421248	2.38377e-05	0.72795	0.112197	1.35835e+07	2.65735e+07	3.57491e+07	643504	2.71878e+07	2.31596e+07	143916	1.08998e+07	1.35835e+07	1.83981e+07	3.96543e+07	2.49552e+06	4.27377e+07	2.65735e+07	1.14358e+06	4.56076e+07	3.91296e+07	3.26607e+07		1.86309e+07		643504	516086		High	High	Peak Found	High	High
Q96SK2	Transmembrane protein 209 OS=Homo sapiens OX=9606 GN=TMEM209 PE=1 SV=2		other membranes		84928	ENSG00000146842	TMEM209	A4D1L1; hsa:84928; Q49A50; Q6PF00; Q8NCH3; Q96SK2; Q96SL6				0	2.299	1.255	0.582	1.218	0.423953	0.883951	0.763479	0.93535	2.59747e+06	1.74625e+06	3.28415e+06	2.09051e+06	2.25954e+06	2.4175e+06	5.04257e+06	7.12187e+06	2.59747e+06	1.74625e+06	2.23836e+06	1.96666e+06	1.56799e+06	1.60658e+06	3.28415e+06	3.10717e+06	4.09174e+06	2.65761e+06	3.63974e+06	1.32181e+06	2.23158e+06	2.09051e+06	3.05536e+06	796896	High	High	High	High	High
Q8WU76	Sec1 family domain-containing protein 2 OS=Homo sapiens OX=9606 GN=SCFD2 PE=1 SV=2	transport	plasma membrane;other membranes;other cell component	other molecular function	152579	ENSG00000184178	SCFD2	hsa:152579; Q8N5F3; Q8N8H0; Q8WU76; Q96ED3				0	0.377	0.379	2.441	1.083	0.424604	0.268061	0.48032	0.963271	140625	776105	414691	231331	490910	140625			69970	143557	679209		886824	1.15199e+06		284543	414691	1.44623e+06		231331					Peak Found	Peak Found	Not Found	Not Found	Peak Found
Q96PY5	Formin-like protein 2 OS=Homo sapiens OX=9606 GN=FMNL2 PE=1 SV=3	cell organization and biogenesis;other biological processes	cytosol	cytoskeletal activity;other molecular function	114793	ENSG00000157827	FMNL2	B2RZH5; hsa:114793; Q14CC9; Q4ZG52; Q8N3E0; Q96PY5	RHO GTPases Activate Formins; RHOC GTPase cycle; CDC42 GTPase cycle		Epithelial to mesenchymal transition in colorectal cancer	4	2.335	1.611	0.844	1.202	0.425034	0.598874	0.951454	0.951161	2.82611e+06	947371	1.42713e+06	1.09146e+06	4.68477e+06	1.6459e+06	1.89972e+06	3.54003e+06	2.82611e+06	947371	552455	1.60085e+06	347266	1.00082e+06	572926	1.42713e+06	1.18687e+06	2.1963e+06	1.49446e+06	1.87209e+06	674850	870838	1.12475e+06	1.09146e+06	High	Peak Found	High	High	High
Q99436	Proteasome subunit beta type-7 OS=Homo sapiens OX=9606 GN=PSMB7 PE=1 SV=1	protein metabolism;other metabolic processes	non-structural extracellular;cytosol;nucleus;other cell component	other molecular function	5695	ENSG00000136930	PSMB7	B4E0P1; hsa:5695; Q5TBG6; Q96AG8; Q99436; Q9BWA7	Separation of Sister Chromatids; The role of GTSE1 in G2/M progression after G2 checkpoint; ER-Phagosome pathway; Neutrophil degranulation; FCERI mediated NF-kB activation; Downstream TCR signaling; Antigen processing: Ubiquitination & Proteasome degradation; Activation of NF-kappaB in B cells; Oxygen-dependent proline hydroxylation of Hypoxia-inducible Factor Alpha; Cross-presentation of soluble…	Proteasome; Alzheimer disease; Parkinson disease; Amyotrophic lateral sclerosis; Huntington disease; Spinocerebellar ataxia; Prion disease; Pathways of neurodegeneration	Proteasome degradation; Alzheimer's disease and miRNA effects; Alzheimer's disease	70	0.464	0.86	1.826	0.942	0.425034	0.945087	0.683621	0.93062	4.58338e+06	8.97787e+06	4.01987e+06	4.208e+06	4.58338e+06	3.77196e+06	2.73779e+06	5.56483e+06	5.27801e+06	9.53179e+06	5.79e+06	4.32239e+06	8.97787e+06	9.15351e+06	4.01987e+06	4.89552e+06	4.91567e+06	2.27769e+06	2.57228e+06	5.68301e+06	3.64187e+06	4.208e+06	4.31014e+06	2.55779e+06	High	High	Peak Found	Peak Found	Peak Found
P78330	Phosphoserine phosphatase OS=Homo sapiens OX=9606 GN=PSPH PE=1 SV=2	other metabolic processes;developmental processes;other biological processes	cytosol;other cell component	other molecular function	5723	ENSG00000146733	PSPH	B2RCR5; hsa:5723; P78330; Q7Z3S5	Serine biosynthesis	Glycine, serine and threonine metabolism; Metabolic pathways; Carbon metabolism; Biosynthesis of amino acids	Trans-sulfuration, one-carbon metabolism and related pathways; Clear cell renal cell carcinoma pathways; Metabolic reprogramming in colon cancer; Neuroinflammation and glutamatergic signaling; Amino acid metabolism in triple-negative breast cancer cells	10	0.476	0.922	1.294	0.796	0.425034	0.961338	0.971182	0.705095	2.94847e+07	3.79076e+07	2.95456e+07	3.94189e+07	2.41313e+07	2.2199e+07	2.94847e+07	3.142e+07	3.74119e+07	4.8822e+07	3.41934e+07	3.45906e+07	4.58468e+07	3.79076e+07	3.18175e+07	2.99808e+07	2.69147e+07	2.29875e+07	2.95456e+07	3.74263e+07	4.33111e+07	3.89017e+07	3.98239e+07	3.94189e+07	High	High	High	High	High
Q9GZT3	SRA stem-loop-interacting RNA-binding protein, mitochondrial OS=Homo sapiens OX=9606 GN=SLIRP PE=1 SV=1	cell organization and biogenesis;other biological processes	cytoskeleton;mitochondrion;nucleus;other cell component	nucleic acid binding activity	81892	ENSG00000119705	SLIRP	hsa:81892; J3KMY7; Q9GZT3				0	1.873	1.494	1.018	1.403	0.427435	0.351218	0.953322	0.821462	1.14251e+08	6.86344e+07	1.13422e+08	6.59203e+07	9.92809e+07	1.14251e+08	1.45077e+08	1.12197e+08	1.28995e+08	6.86344e+07	4.97058e+07	6.95171e+07	5.32571e+07	8.185e+07	1.25622e+08	8.64755e+07	6.96336e+07	1.13422e+08	1.28428e+08	5.52293e+07	7.17552e+07	6.39228e+07	6.59203e+07	7.85292e+07	High	High	High	High	High
Q5T160	Probable arginine--tRNA ligase, mitochondrial OS=Homo sapiens OX=9606 GN=RARS2 PE=1 SV=1	protein metabolism;RNA metabolism OR transcription;other metabolic processes	mitochondrion	other molecular function	57038	ENSG00000146282	RARS2	B2RDT7; hsa:57038; Q5T160; Q96FU5; Q9H8K8	Mitochondrial tRNA aminoacylation	Aminoacyl-tRNA biosynthesis		2	3.013	1.621	0.68	1.184	0.427435	0.873392	0.926435	0.931192	411105	176187	471705	214280	390940	411105			492955	325711	163789		189523	116168		155939	471705	609083		214280					High	High	Not Found	Not Found	High
Q9H0R3	Transmembrane protein 222 OS=Homo sapiens OX=9606 GN=TMEM222 PE=1 SV=2		other membranes;other cell component		84065	ENSG00000186501	TMEM222	D3DPL6; hsa:84065; Q53HD8; Q5FVE9; Q9H0R3			Modulators of TCR signaling and T cell activation	1	0.387	0.61	0.444	0.822	0.427543	0.711482	0.600425	0.967595	274990	711135	451039	169640	274990					356936	1.504e+06		841295	601112		247095	696650	451039		548777	169640	262517	106712	120326	Peak Found	Not Found	Not Found	Not Found	Not Found
P30086	Phosphatidylethanolamine-binding protein 1 OS=Homo sapiens OX=9606 GN=PEBP1 PE=1 SV=3	other biological processes	cytosol	enzyme regulator activity;other molecular function	5037	ENSG00000089220	PEBP1	B2R4S1; hsa:5037; P30086	Signaling by BRAF and RAF1 fusions; Signaling by moderate kinase activity BRAF mutants; Paradoxical activation of RAF signaling by kinase inactive BRAF; Signaling downstream of RAS mutants; MAP2K and MAPK activation; Signaling by high-kinase activity BRAF mutants; Negative regulation of MAPK pathway		Pancreatic adenocarcinoma pathway; EGF/EGFR signaling pathway	9	0.477	2.123	2.98	0.629	0.427543	0.00689499	0.10291	0.269917	3.92993e+08	8.64568e+08	2.38446e+08	2.44801e+08	4.03867e+08	3.92993e+08	2.09778e+08	3.06963e+08	4.15313e+08	1.0193e+09	8.72579e+08	4.42222e+08	8.43166e+08	8.64568e+08	1.49082e+08	2.38446e+08	2.89338e+08	2.47269e+08	9.35231e+07	4.3738e+08	1.70428e+08	3.00953e+08	2.44801e+08	1.20943e+08	High	High	High	High	High
Q8N668	COMM domain-containing protein 1 OS=Homo sapiens OX=9606 GN=COMMD1 PE=1 SV=1	DNA metabolism;other metabolic processes;stress response;transport;other biological processes	other membranes;cytosol;nucleus;other cytoplasmic organelle;other cell component	other molecular function	150684	ENSG00000173163	COMMD1	B4DFQ4; hsa:150684; Q8N668; Q96GS0	Neddylation		Copper homeostasis	2	2.953	2.62	1.302	0.617	0.427831	0.48564	0.93284	0.864386	352449	325584	153694	143031	431397	352449			84098.2	372503	223994	430507	266390	325584		153694	481681	32098.1		143031					High	High	Not Found	Not Found	Peak Found
Q16778	Histone H2B type 2-E OS=Homo sapiens OX=9606 GN=HIST2H2BE PE=1 SV=3	cell organization and biogenesis;stress response	non-structural extracellular;cytosol;nucleus;other cell component	nucleic acid binding activity;other molecular function	8349	ENSG00000184678	H2BC21	A3KMC7; A8K110; hsa:8349; Q16778; Q4KMY1; Q5QNX0; Q9UE88	HCMV Early Events; Deposition of new CENPA-containing nucleosomes at the centromere; B-WICH complex positively regulates rRNA expression; Recruitment and ATM-mediated phosphorylation of repair and signaling proteins at DNA double strand breaks; NoRC negatively regulates rRNA expression; HCMV Late Events; Transcriptional regulation by small RNAs; HATs acetylate histones; Nonhomologous End-Joining …	Neutrophil extracellular trap formation; Alcoholism; Viral carcinogenesis; Systemic lupus erythematosus		46	0.45	0.396	4.616	4.753	0.427831	0.011395	0.0135496	2.8552e-05	4.57768e+06	1.09857e+07	1.65033e+07	1.80464e+06	5.98895e+06	3.93641e+06	2.93043e+06	7.05905e+06	4.57768e+06	4.18802e+06	1.24805e+07		3.5389e+07	9.67001e+06	2.92555e+06	2.48105e+07	5.29793e+07	1.65033e+07	2.08836e+06	6.96529e+06	1.18521e+06	1.80464e+06	2.87741e+06	1.49051e+06	High	High	Peak Found	High	High
P14678	Small nuclear ribonucleoprotein-associated proteins B and B' OS=Homo sapiens OX=9606 GN=SNRPB PE=1 SV=2	cell organization and biogenesis;protein metabolism;RNA metabolism OR transcription;other metabolic processes;developmental processes	cytosol;nucleus;other cell component	nucleic acid binding activity;other molecular function	6628	ENSG00000125835	SNRPB	hsa:6628; P14678; Q15490; Q6IB35; Q9UIS5	snRNP Assembly; mRNA Splicing - Major Pathway; mRNA Splicing - Minor Pathway; RNA Polymerase II Transcription Termination; SARS-CoV-2 modulates host translation machinery; SLBP independent Processing of Histone Pre-mRNAs; SLBP Dependent Processing of Replication-Dependent Histone Pre-mRNAs	Spliceosome; Systemic lupus erythematosus	mRNA processing	10	0.506	0.399	4.618	5.239	0.428001	0.000853826	0.00159253	6.21404e-07	1.19095e+07	2.46647e+07	3.61299e+07	2.74266e+06	2.38562e+07	1.19095e+07	3.17726e+06	1.27003e+07	6.83689e+06	1.69106e+07	2.47974e+07	5.78863e+06	3.61283e+07	2.46647e+07	4.44908e+06	4.22315e+07	3.79035e+07	3.61299e+07	3.73537e+06	1.91229e+07	1.31905e+06	2.74562e+06	2.15043e+06	2.74266e+06	High	High	High	High	High
Q14980	Nuclear mitotic apparatus protein 1 OS=Homo sapiens OX=9606 GN=NUMA1 PE=1 SV=2	cell cycle OR cell proliferation;cell organization and biogenesis;other biological processes	plasma membrane;other membranes;cytosol;cytoskeleton;ER/Golgi;nucleus;other cell component	cytoskeletal activity;other molecular function	4926	ENSG00000137497	NUMA1	H0YH75; hsa:4926; Q14980; Q14981; Q9BTE9	Recruitment of NuMA to mitotic centrosomes; Mitotic Prophase		Ectoderm differentiation; Ectoderm differentiation	4	1.844	0.92	0.655	1.146	0.429778	0.962408	0.610734	0.976112	2.14061e+07	1.3997e+07	2.57614e+07	1.7178e+07	2.06041e+07	2.20125e+07	1.67143e+07	2.14061e+07	2.19135e+07	1.48157e+07	1.11647e+07	1.49288e+07	9.16535e+06	1.3997e+07	2.57614e+07	2.76316e+07	2.29623e+07	2.77128e+07	2.24393e+07	1.33232e+07	1.7645e+07	1.45979e+07	1.7178e+07	1.74184e+07	High	High	High	High	High
Q7Z4H8	Protein O-glucosyltransferase 3 OS=Homo sapiens OX=9606 GN=POGLUT3 PE=1 SV=2	protein metabolism;other metabolic processes	ER/Golgi;other cell component	other molecular function	143888	ENSG00000178202	POGLUT3	hsa:143888; Q6UWW2; Q6ZUM9; Q7Z4H8; Q8N7L8; Q8NE24				0	2.683	1.494	0.821	1.55	0.431926	0.848149	0.966165	0.786892	1.41962e+06	453674	854643	597379	1.41962e+06	1.24037e+06	1.78693e+06	1.37678e+06	1.72682e+06	753955	100398	810574	448710	453674	1.36097e+06	591400	442655	854643	1.39425e+06	145670	744298	597379	722126	509282	High	Peak Found	High	Peak Found	High
P63208	S-phase kinase-associated protein 1 OS=Homo sapiens OX=9606 GN=SKP1 PE=1 SV=2	protein metabolism;other metabolic processes;other biological processes	cytosol;cytoskeleton;nucleus;other cell component	other molecular function	6500	ENSG00000113558	SKP1	D3DQ97; D3DQ98; hsa:6500; P34991; P63208; Q8TAY2	FCERI mediated NF-kB activation; Downstream TCR signaling; Antigen processing: Ubiquitination & Proteasome degradation; Activation of NF-kappaB in B cells; SCF-beta-TrCP mediated degradation of Emi1; Vpu mediated degradation of CD4; Degradation of beta-catenin by the destruction complex; Dectin-1 mediated noncanonical NF-kB signaling; Degradation of GLI1 by the proteasome; Degradation of GLI2 by …	Cell cycle; Oocyte meiosis; Ubiquitin mediated proteolysis; Protein processing in endoplasmic reticulum; Wnt signaling pathway; TGF-beta signaling pathway; Circadian rhythm; Shigellosis; Salmonella infection; Human immunodeficiency virus 1 infection; Pathways in cancer	Cell cycle; TNF-alpha signaling pathway; TGF-beta signaling pathway; Breast cancer pathway; Small cell lung cancer; Notch signaling pathway	50	0.508	0.698	1.456	1.508	0.432326	0.754382	0.858632	0.770559	2.40807e+06	5.84381e+06	3.36397e+06	641437	2.59892e+06	3.07319e+06	82534.7	677507	2.40807e+06	3.02753e+06	6.61756e+06	483754	1.23844e+07	5.84381e+06	806179	5.13541e+06	7.19234e+06	3.36397e+06	305054	1.64614e+06	641437	420227	539808	1.12387e+06	High	Peak Found	Peak Found	Peak Found	High
Q9Y646	Carboxypeptidase Q OS=Homo sapiens OX=9606 GN=CPQ PE=1 SV=1	protein metabolism;other metabolic processes;other biological processes	non-structural extracellular;ER/Golgi;other cytoplasmic organelle;other cell component	other molecular function	10404	ENSG00000104324	CPQ	B2RD88; hsa:10404; Q8NBZ1; Q9UNM8; Q9Y5X6; Q9Y646				0	2.609	0.972	0.893	1.267	0.434545	0.995337	0.98586	0.919503	1.53939e+06	276020	1.94841e+06	1.10611e+06	1.76989e+06	974817	2.78331e+06	1.53939e+06	1.51064e+06	168026	276020	1.01697e+07	204423	402282	1.00842e+06	1.94841e+06	2.08062e+06	2.05205e+06	1.42353e+06	170878	1.10611e+06	1.6787e+06	619352	1.1296e+06	High	Peak Found	High	High	Peak Found
Q13247	Serine/arginine-rich splicing factor 6 OS=Homo sapiens OX=9606 GN=SRSF6 PE=1 SV=2	cell organization and biogenesis;RNA metabolism OR transcription;other metabolic processes;other biological processes	nucleus	nucleic acid binding activity	6431	ENSG00000124193	SRSF6	B7Z6J3; E1P5W6; hsa:6431; Q13244; Q13245; Q13247; Q96J06; Q9UJB8; Q9Y3N7	mRNA Splicing - Major Pathway; mRNA Splicing - Minor Pathway; RNA Polymerase II Transcription Termination; Transport of Mature mRNA derived from an Intron-Containing Transcript; mRNA 3'-end processing	Spliceosome; Herpes simplex virus 1 infection	mRNA processing	8	1.861	1.225	0.863	1.258	0.434742	0.795752	0.840888	0.918979	6.14912e+07	3.00689e+07	4.19855e+07	3.70599e+07	3.93956e+07	5.08864e+07	6.14912e+07	7.57073e+07	6.21747e+07	3.43156e+07	2.03714e+07	3.00689e+07	2.57883e+07	3.3375e+07	5.80042e+07	3.34158e+07	3.47448e+07	4.19855e+07	5.21035e+07	2.95885e+07	3.97563e+07	3.70599e+07	4.00394e+07	3.47089e+07	High	High	High	High	High
P30046	D-dopachrome decarboxylase OS=Homo sapiens OX=9606 GN=DDT PE=1 SV=3	other metabolic processes;other biological processes	non-structural extracellular;other cell component	signal transduction activity or receptor binding;other molecular function	1652	ENSG00000099977; ENSG00000275003	DDT	B7Z522; hsa:1652; O00774; O60787; P30046; Q13534				0	0.479	2.52	3.106	0.505	0.435503	0.000741177	0.0787655	0.0550801	3.45097e+07	7.0631e+07	1.39676e+07	2.75472e+07	3.45097e+07	3.17811e+07	4.97998e+07	3.30432e+07	3.49554e+07	8.0729e+07	5.91021e+07	7.38203e+07	5.29802e+07	7.0631e+07	1.39676e+07	1.1962e+07	1.5164e+07	1.14036e+07	1.99981e+07	2.10775e+07	2.75472e+07	3.3958e+07	2.57565e+07	4.14244e+07	High	High	High	High	High
O60504	Vinexin OS=Homo sapiens OX=9606 GN=SORBS3 PE=1 SV=2	cell adhesion;cell organization and biogenesis;signal transduction;other biological processes	cytosol;cytoskeleton;nucleus;other cell component	cytoskeletal activity	10174	ENSG00000120896	SORBS3	hsa:10174; O60504; Q5BJE4; Q6NX54; Q96FY4; Q9UQE4	Smooth Muscle Contraction			1	2.425	1.177	0.242	0.593	0.436965	0.970446	0.0302109	0.569234	1.63187e+06	624360	835458	1.39229e+06	1.63187e+06	288649	2.19618e+06	3.21616e+06	317955	344984	131120	624360	994036	840199	1.01464e+06	835458	800551	542590	2.63053e+06	1.39229e+06	914930	742580	2.28423e+06	1.863e+06	Peak Found	Peak Found	High	High	Peak Found
Q96QF0	Rab-3A-interacting protein OS=Homo sapiens OX=9606 GN=RAB3IP PE=1 SV=1	cell organization and biogenesis;transport;other biological processes	cytosol;cytoskeleton;ER/Golgi;nucleus;other cell component	enzyme regulator activity;other molecular function	117177	ENSG00000127328	RAB3IP	B7WPJ6; hsa:117177; Q6PCE4; Q96A24; Q96QE6; Q96QE7; Q96QE8; Q96QE9; Q96QF0; Q96QF1; Q9H673	VxPx cargo-targeting to cilium; Anchoring of the basal body to the plasma membrane; BBSome-mediated cargo-targeting to cilium; RAB GEFs exchange GTP for GDP on RABs		Joubert syndrome	5	3.399	100	100		0.436965	2.01031e-16	1.19477e-16		276153	86788.1			397321	323209		81592.9	235948	73576.4	86788.1	89735.4	46529.8	107018											Peak Found	Peak Found	Not Found	Peak Found	Peak Found
Q641Q2	WASH complex subunit 2A OS=Homo sapiens OX=9606 GN=WASHC2A PE=1 SV=3	transport;other biological processes	plasma membrane;other membranes;cytosol;nucleus;other cytoplasmic organelle;other cell component	other molecular function	387680	ENSG00000099290	WASHC2A	A2A3S2; A2A3U6; hsa:387680; Q5SNT6; Q641Q2; Q6DHY0		Endocytosis		1	0.482	0.787	1.194	0.795	0.441728	0.905257	0.940944	0.88795	1.13277e+06	2.48082e+06	1.28725e+06	2.42083e+06	577725	970497	2.21758e+06	1.13277e+06	1.25325e+06	2.24552e+06	2.48082e+06	2.23625e+06	7.71754e+06	2.49775e+06	1.28725e+06	854954	1.59343e+06	1.4521e+06	1.26647e+06	2.17941e+06	2.59016e+06	888164	2.42083e+06	3.33102e+06	High	Peak Found	High	Peak Found	Peak Found
P13693	Translationally-controlled tumor protein OS=Homo sapiens OX=9606 GN=TPT1 PE=1 SV=1	transport;other biological processes	non-structural extracellular;cytosol;cytoskeleton;nucleus;other cytoplasmic organelle;other cell component	other molecular function	7178	ENSG00000133112	TPT1	B2R7E5; hsa:7178; P13693; Q6YLS2; Q7Z4J4; Q8TBK7; Q96EE2; Q9UC70				0	0.5	0.584	1.056	0.844	0.441728	0.269419	0.971182	0.806558	1.86201e+07	1.20222e+07	9.2779e+06	1.28793e+08	6.82811e+06	2.3344e+07	2.03105e+08	1.18359e+07	1.86201e+07	1.2229e+07	9121460	4.07849e+07	1.1558e+07	1.20222e+07	8.32118e+07	7.35905e+06	9.2779e+06	6.433e+06	1.89524e+08	5.72735e+06	1.79901e+08	9.37773e+07	1.28793e+08	3.68875e+08	High	High	High	Peak Found	High
Q5U5X0	Complex III assembly factor LYRM7 OS=Homo sapiens OX=9606 GN=LYRM7 PE=1 SV=1	cell organization and biogenesis;other metabolic processes;other biological processes	other membranes;mitochondrion	other molecular function	90624	ENSG00000186687	LYRM7	A8MPQ9; hsa:90624; Q5U5X0; Q86Y68			Mitochondrial complex III assembly	1	2.336	1.317	1.17	1.994	0.444332	0.87994	0.965006	0.502887	2.56063e+06	488505	605014	513159	2.96528e+06	2.87511e+06	655413	1.64957e+06	2.56063e+06	163334	410028	582002		949856	2.46345e+06	399818	230636	1.90933e+06	605014	1.00657e+06	259886	513159	249272	1.16023e+06	High	Peak Found	High	Peak Found	Peak Found
O75607	Nucleoplasmin-3 OS=Homo sapiens OX=9606 GN=NPM3 PE=1 SV=3	cell organization and biogenesis;RNA metabolism OR transcription;other metabolic processes	cytosol;cytoskeleton;nucleus;other cell component	other molecular function	10360	ENSG00000107833	NPM3	hsa:10360; O75607; Q9UNY6				0	2.075	1.122	0.543	0.984	0.444969	0.91566	0.516947	0.944397	1.18281e+07	5.45044e+06	1.01274e+07	1.07018e+07	1.18281e+07	1.57117e+07	1.79163e+07	6.01352e+06	1.00678e+07	7.95923e+06	5199967	8.60097e+06	2.70988e+06	5.45044e+06	9.23613e+06	9.82855e+06	1.09675e+07	1.01274e+07	1.27539e+07	1.00843e+07	8.04699e+06	1.07018e+07	1.10644e+07	1.43991e+07	High	High	High	High	High
P04066	Tissue alpha-L-fucosidase OS=Homo sapiens OX=9606 GN=FUCA1 PE=1 SV=4	other metabolic processes	non-structural extracellular;other cytoplasmic organelle;other cell component	other molecular function	2517	ENSG00000179163	FUCA1	B2RBG3; hsa:2517; P04066; Q14334; Q14335; Q3LID0; Q8NAC2	Neutrophil degranulation; Reactions specific to the complex N-glycan synthesis pathway	Other glycan degradation; Lysosome	p53 transcriptional gene network	5	2.6	1.38	1.144	2.097	0.447298	0.916097	0.971182	0.466133	1.00929e+06	368405	534873	169334	1.45665e+06	661995	1.18483e+06	262716	1.00929e+06	368405	301040	301417	457203	671325	259600	297419	630389	898441	534873	135017		212374			High	Peak Found	Peak Found	High	Peak Found
P22392	Nucleoside diphosphate kinase B OS=Homo sapiens OX=9606 GN=NME2 PE=1 SV=1	cell adhesion;protein metabolism;RNA metabolism OR transcription;other metabolic processes;signal transduction;other biological processes	non-structural extracellular;cytosol;other cell component	nucleic acid binding activity;kinase activity;other molecular function	4831; 654364	ENSG00000243678	NME2	A8MWA3; hsa:4831; hsa:654364; P22392; Q1WM23; Q6LCT6	Neutrophil degranulation; Interconversion of nucleotide di- and triphosphates; Azathioprine ADME	Purine metabolism; Pyrimidine metabolism; Drug metabolism; Metabolic pathways; Nucleotide metabolism; Biosynthesis of cofactors	Pyrimidine metabolism	10	0.483	0.779	1.577	0.956	0.447403	0.744744	0.854615	0.92111	7.72946e+07	1.7726e+08	1.18442e+08	1.00536e+08	7.72946e+07	6.52994e+07	5.3988e+07	8.95118e+07	8.89548e+07	1.7726e+08	1.75997e+08	9.03422e+07	2.08037e+08	1.90358e+08	8.74957e+07	1.47474e+08	1.34538e+08	1.18442e+08	8.96039e+07	1.4759e+08	9.00246e+07	9.622e+07	1.00536e+08	1.05699e+08	High	High	High	High	High
Q5JTV8	Torsin-1A-interacting protein 1 OS=Homo sapiens OX=9606 GN=TOR1AIP1 PE=1 SV=2	cell organization and biogenesis;other biological processes	other membranes;nucleus	cytoskeletal activity;other molecular function	26092	ENSG00000143337	TOR1AIP1	A8K630; B0QZ57; hsa:26092; Q5JTV6; Q5JTV8; Q8IZ65; Q9H8Y6; Q9HAJ1; Q9NV52; Q9Y3X5	RHOD GTPase cycle; RHOF GTPase cycle		Influence of laminopathies on Wnt signaling	3	1.814	0.904	0.525	1.255	0.447899	0.9583	0.27615	0.91937	2.34165e+07	1.00441e+07	3.02368e+07	2.71335e+07	1.76309e+07	2.34165e+07	3.68561e+07	2.84345e+07	2.26406e+07	8.41439e+06	1.08656e+07	1.68949e+07	1.00441e+07	9.71806e+06	3.70877e+07	2.42186e+07	3.02368e+07	2.5783e+07	4.99635e+07	1.33829e+07	2.71335e+07	2.89897e+07	2.63791e+07	3.05664e+07	High	High	High	High	High
P16083	Ribosyldihydronicotinamide dehydrogenase [quinone] OS=Homo sapiens OX=9606 GN=NQO2 PE=1 SV=5	other metabolic processes	cytosol;nucleus	other molecular function	4835	ENSG00000124588	NQO2	B2R492; hsa:4835; P16083; Q5TD04	Phase I - Functionalization of compounds		Photodynamic therapy-induced NFE2L2 (NRF2) survival signaling	2	0.475	0.781	1.594	0.928	0.45051	0.873591	0.822815	0.916619	3.97724e+06	9.05591e+06	4.71764e+06	4.69622e+06	3.97724e+06	3.44748e+06	3.387e+06	5.05677e+06	4.14683e+06	7.86079e+06	9.05591e+06	5.90069e+06	1.29533e+07	1.14527e+07	3.72686e+06	4.822e+06	6.87334e+06	4.71764e+06	1.30526e+06	6.33963e+06	4.59258e+06	5.35768e+06	3.01757e+06	4.69622e+06	High	High	High	High	High
Q9Y608	Leucine-rich repeat flightless-interacting protein 2 OS=Homo sapiens OX=9606 GN=LRRFIP2 PE=1 SV=1	cell-cell signaling;signal transduction;other biological processes		other molecular function	9209	ENSG00000093167	LRRFIP2	A8K649; A8MXR0; B4DY63; hsa:9209; Q68CV3; Q9NXH5; Q9Y608			VEGFA-VEGFR2 signaling pathway	1	2.648	2.84		0.906	0.45051	0.247387		0.986588	825698	362441	421150	261474	1.07709e+06	1.94503e+06	688484	280485	825698	557019	102502	407775		322148	571711	155783	310239	700879						261474	High	Peak Found	Peak Found	Peak Found	High
P05166	Propionyl-CoA carboxylase beta chain, mitochondrial OS=Homo sapiens OX=9606 GN=PCCB PE=1 SV=3	other metabolic processes	cytosol;mitochondrion;other cell component	other molecular function	5096	ENSG00000114054	PCCB	B7Z2Z4; hsa:5096; P05166; Q16813; Q96CX0	Biotin transport and metabolism; Defective HLCS causes multiple carboxylase deficiency; Propionyl-CoA catabolism	Valine, leucine and isoleucine degradation; Glyoxylate and dicarboxylate metabolism; Propanoate metabolism; Metabolic pathways; Carbon metabolism		8	2.13	1.162	0.539	1.045	0.451618	0.894355	0.590416	0.990343	5.28687e+06	3.78183e+06	6.04754e+06	5.60528e+06	6.05351e+06	5.28687e+06	3.85662e+06	4.96305e+06	9.75658e+06	3.54444e+06	4.70903e+06	3.69171e+06	5.22137e+06	3.78183e+06	6.04754e+06	6.08148e+06	5.49468e+06	7.81075e+06	5.71372e+06	6.29997e+06	6.68969e+06	5.60528e+06	5.45507e+06	4.77034e+06	High	High	High	High	High
Q96A49	Synapse-associated protein 1 OS=Homo sapiens OX=9606 GN=SYAP1 PE=1 SV=1	signal transduction;other biological processes	plasma membrane;other membranes;cytosol;ER/Golgi;nucleus;other cell component		94056	ENSG00000169895	SYAP1	hsa:94056; Q68CP1; Q96A49; Q96C60; Q96JQ6; Q96T20				0	0.433	0.73	2.315	1.672	0.451961	0.875143	0.48032	0.691405	582641	1.41397e+06	695430	204820	615157	166760	590856	409153	582641	1.92372e+06	1.52797e+06	310937	1.37529e+06	1.41397e+06		492407	1.01684e+06	695430		1.13847e+06	146073		199227	210569	Peak Found	Peak Found	Peak Found	Peak Found	High
P58166	Inhibin beta E chain OS=Homo sapiens OX=9606 GN=INHBE PE=1 SV=1	signal transduction;other biological processes	non-structural extracellular	signal transduction activity or receptor binding	83729	ENSG00000139269	INHBE	hsa:83729; P58166	Glycoprotein hormones	Cytokine-cytokine receptor interaction; TGF-beta signaling pathway; Signaling pathways regulating pluripotency of stem cells		4	2.075	1.283	1.103	1.508	0.451961	0.79055	0.981182	0.76742	1.01182e+07	3.16121e+06	4.83859e+06	3.76435e+06	1.031e+07	1.31099e+07	1.01182e+07	6.55061e+06	5.37404e+06	2.95096e+06	4.96798e+06	5.00083e+06	3.07682e+06	3.16121e+06	4.83859e+06	6.9437e+06	2.73982e+06	3.53267e+06	1.15797e+07	2.51888e+06	3.61011e+06	1.16847e+07	3.76435e+06	7.10802e+06	Peak Found	High	High	High	High
P06213	Insulin receptor OS=Homo sapiens OX=9606 GN=INSR PE=1 SV=4	cell organization and biogenesis;protein metabolism;other metabolic processes;transport;developmental processes;signal transduction;other biological processes	plasma membrane;other membranes;other cytoplasmic organelle;other cell component	signal transduction activity or receptor binding;kinase activity;other molecular function	3643	ENSG00000171105	INSR	hsa:3643; P06213; Q17RW0; Q59H98; Q9UCB7; Q9UCB8; Q9UCB9	PI5P, PP2A and IER3 Regulate PI3K/AKT Signaling; Insulin receptor recycling; IRS activation; Signal attenuation	MAPK signaling pathway; Ras signaling pathway; Rap1 signaling pathway; cGMP-PKG signaling pathway; HIF-1 signaling pathway; FoxO signaling pathway; Phospholipase D signaling pathway; mTOR signaling pathway; PI3K-Akt signaling pathway; AMPK signaling pathway; Longevity regulating pathway; Longevity regulating pathway; Adherens junction; Insulin signaling pathway; Ovarian steroidogenesis; Regulatio…	AMP-activated protein kinase signaling; Selenium micronutrient network; Vitamin B12 metabolism; Type II diabetes mellitus; Folate metabolism; Alzheimer's disease and miRNA effects; AGE/RAGE pathway; Nanoparticle triggered autophagic cell death; Transcription factor regulation in adipogenesis; Angiopoietin-like protein 8 regulatory pathway; Focal adhesion: PI3K-Akt-mTOR-signaling pathway; Leptin-i…	53	2.559	1.24	0.443	0.94	0.451961	0.9583	0.500827	0.964291	1.16778e+06	462126	1.11517e+06	1.04182e+06	878027	1.40778e+06	1.72714e+06	1.01909e+06	1.16778e+06			692351		308457	1.68622e+06	653298	694488	1.11517e+06	2.5423e+06	730151	1.44086e+06	753284	1.48772e+06		High	High	High	Peak Found	Peak Found
P61457	Pterin-4-alpha-carbinolamine dehydratase OS=Homo sapiens OX=9606 GN=PCBD1 PE=1 SV=2	RNA metabolism OR transcription;other metabolic processes	cytosol;nucleus	other molecular function	5092	ENSG00000166228	PCBD1	hsa:5092; P61457; P70519; P80095; Q9D930	Phenylalanine metabolism	Folate biosynthesis; Metabolic pathways		3	0.512	1.345	1.454	0.652	0.454003	0.600869	0.896823	0.387855	1.60948e+07	2.43369e+07	1.18271e+07	1.33195e+07	2.67103e+07	1.78568e+07	1.39734e+07	9.72614e+06	1.60948e+07	2.43369e+07	2.48889e+07	3.81163e+07	1.81291e+07	2.25013e+07	9.31736e+06	1.66299e+07	1.18271e+07	1.06501e+07	1.27153e+07	1.82483e+07	1.33195e+07	1.42876e+07	1.26438e+07	1.21709e+07	High	High	High	High	High
Q15404	Ras suppressor protein 1 OS=Homo sapiens OX=9606 GN=RSU1 PE=1 SV=3	signal transduction;other biological processes	cytosol;other cell component		6251	ENSG00000148484	RSU1	A8KA46; D3DRU3; hsa:6251; Q15404; Q6FI17	Regulation of cytoskeletal remodeling and cell spreading by IPP complex components			1	0.407	0.883	2.223	0.838	0.454003	0.947145	0.491224	0.965168	250396	1.07566e+06	444286	269807	411549			180434	250396	443340	1.10525e+06	442293	1.32407e+06	1.07566e+06		350364	764056	444286		269807					High	Not Found	Not Found	Peak Found	Peak Found
Q6PD62	RNA polymerase-associated protein CTR9 homolog OS=Homo sapiens OX=9606 GN=CTR9 PE=1 SV=1	cell-cell signaling;protein metabolism;RNA metabolism OR transcription;other metabolic processes;developmental processes;signal transduction;other biological processes	nucleus;other cell component	other molecular function	9646	ENSG00000198730	CTR9	D3DQV8; hsa:9646; Q15015; Q6PD62	E3 ubiquitin ligases ubiquitinate target proteins; RNA Polymerase II Pre-transcription Events; Formation of RNA Pol II elongation complex		Endoderm differentiation	5	0.479	1.021	1.621	0.572	0.454456	0.999016	0.773871	0.602306	1.02471e+06	1.93052e+06	952820	838901	2.65881e+06	1.16174e+06	202256	1.02471e+06	836607	2.43354e+06	3.8707e+06	1.93052e+06	1.71938e+06	501709	474171	1.32032e+06	1.23337e+06	952820	317865	1.12558e+06		480312	943823	745643	High	High	High	High	Peak Found
Q15155	Nodal modulator 1 OS=Homo sapiens OX=9606 GN=NOMO1 PE=1 SV=5		other membranes;ER/Golgi	translation activity;other molecular function	23420	ENSG00000103512; ENSG00000274779	NOMO1	hsa:23420; P78421; Q15155; Q8IW21; Q96DG0				0	2.539	0.899	0.568	1.428	0.455639	0.968112	0.73303	0.864091	1.21986e+06	575283	1.4457e+06	1.01222e+06	893027	1.10894e+06	1.87818e+06	1.80945e+06	1.21986e+06	656552	403102		635814	520514	2.33081e+06	828211	1.23408e+06	1.4457e+06	1.77281e+06	984826				1.04038e+06	High	High	High	High	High
P06133	UDP-glucuronosyltransferase 2B4 OS=Homo sapiens OX=9606 GN=UGT2B4 PE=1 SV=2	other metabolic processes	other membranes;ER/Golgi	other molecular function	7363	ENSG00000156096	UGT2B4	A6NCP7; B4DT75; G5E9X8; hsa:7363; O60731; O60867; O75614; P06133; P36538; Q1HBF9; Q6QQX7	Aspirin ADME; Glucuronidation	Pentose and glucuronate interconversions; Ascorbate and aldarate metabolism; Steroid hormone biosynthesis; Retinol metabolism; Porphyrin metabolism; Metabolism of xenobiotics by cytochrome P450; Drug metabolism; Drug metabolism; Metabolic pathways; Biosynthesis of cofactors; Bile secretion; Chemical carcinogenesis; Chemical carcinogenesis	Codeine and morphine metabolism; Farnesoid X receptor pathway; Nuclear receptors meta-pathway; Glucuronidation; Metapathway biotransformation Phase I and II	20	2.156	2.233	100	100	0.456326	0.0930071	1.19477e-16	1.19386e-16	4.98518e+06	1.69516e+06	1.23685e+06		5.38421e+06	4.90538e+06	2.84424e+06	5.63057e+06	4.98518e+06	1.99283e+06	1.66741e+06	997331	1.69516e+06	2.32564e+06	382537	1.56788e+06	1.82317e+06	1.23685e+06	63218.9						High	High	Peak Found	High	High
Q8WXA9	Splicing regulatory glutamine/lysine-rich protein 1 OS=Homo sapiens OX=9606 GN=SREK1 PE=1 SV=1	RNA metabolism OR transcription;other metabolic processes	nucleus		140890	ENSG00000153914	SREK1	A4FTW3; hsa:140890; Q2M1J0; Q86X37; Q8WXA9			mRNA processing	1	2.247	1.591	1.013	1.036	0.462396	0.594359	0.995262	0.999964	3.06518e+06	1.32058e+06	1.99162e+06	1.29938e+06	2.7348e+06	3.90827e+06	2.98987e+06	4.15031e+06	3.06518e+06	1.32058e+06	1.4755e+06	3.15499e+06	841330	1.00533e+06	2.69613e+06	1.35968e+06	1.78346e+06	2.77404e+06	1.99162e+06	643676	2.28469e+06	3.40847e+06	1.21444e+06	1.29938e+06	High	High	High	High	High
P53634	Dipeptidyl peptidase 1 OS=Homo sapiens OX=9606 GN=CTSC PE=1 SV=2	protein metabolism;other metabolic processes;other biological processes	non-structural extracellular;other membranes;cytoskeleton;ER/Golgi;nucleus;other cytoplasmic organelle;other cell component	enzyme regulator activity;other molecular function	1075	ENSG00000109861	CTSC	A8K7V2; B5MDD5; hsa:1075; P53634; Q2HIY8; Q53G93; Q71E75; Q71E76; Q7M4N9; Q7Z3G7; Q7Z5U7; Q8WY99; Q8WYA7; Q8WYA8	MHC class II antigen presentation; Neutrophil degranulation; COPII-mediated vesicle transport; Cargo concentration in the ER	Lysosome; Apoptosis		6	1.937	1.204	1.427	2.594	0.463705	0.8344	0.884024	0.0923294	1.25687e+07	8.66766e+06	9.68449e+06	504440	1.99373e+07	1.25687e+07	3.80907e+06	1.29992e+07	1.1056e+07	6.38857e+06	8.66766e+06	1.97527e+06	1.05908e+07	8.83123e+06	4.06497e+06	2.14701e+07	9.68449e+06	2.38113e+07	886200	7.59257e+06	534425	504440	293824	376077	High	High	High	High	High
O94822	E3 ubiquitin-protein ligase listerin OS=Homo sapiens OX=9606 GN=LTN1 PE=1 SV=6	protein metabolism;other metabolic processes	cytosol;other cell component	translation activity;other molecular function	26046	ENSG00000198862	LTN1	A6NL41; A7E2D0; B2RTS0; C9J7U3; hsa:26046; J3KPL4; O94822; Q05C47; Q9H8M4; Q9NUY5; Q9P0E9	Antigen processing: Ubiquitination & Proteasome degradation			1	3.319	3.396	0.629	0.614	0.466443	0.35347	0.914432	0.875043	213234	64251.9	62796.2	102227	213234						47706.1			86536.1		62048.6	63552.8	35020.7	226093	102227					Peak Found	Not Found	Not Found	Not Found	Not Found
Q8N684	Cleavage and polyadenylation specificity factor subunit 7 OS=Homo sapiens OX=9606 GN=CPSF7 PE=1 SV=1	cell organization and biogenesis;RNA metabolism OR transcription;other metabolic processes;other biological processes	nucleus;other cell component	nucleic acid binding activity	79869	ENSG00000149532	CPSF7	B3KU04; C9K0Q4; hsa:79869; Q7Z3H9; Q8N684; Q9H025; Q9H9V1	mRNA 3'-end processing; RNA Polymerase II Transcription Termination; mRNA Splicing - Major Pathway; RHOBTB1 GTPase cycle; Processing of Intronless Pre-mRNAs	mRNA surveillance pathway; Viral life cycle		7	1.898	1.401	0.978	1.342	0.466784	0.536666	0.973898	0.862752	1.4948e+07	7.99746e+06	9.29728e+06	1.61215e+07	1.28637e+07	1.4948e+07	2.38164e+07	1.72431e+07	1.26219e+07	7.03999e+06	8.40304e+06	8.66537e+06	7.70102e+06	7.99746e+06	1.24971e+07	7.76214e+06	8.52647e+06	9.29728e+06	2.0283e+07	6.66209e+06	2.60364e+07	1.47948e+07	1.61215e+07	3.80073e+07	High	High	High	High	High
P61960	Ubiquitin-fold modifier 1 OS=Homo sapiens OX=9606 GN=UFM1 PE=1 SV=1	cell organization and biogenesis;protein metabolism;other metabolic processes;stress response;developmental processes;other biological processes	ER/Golgi;nucleus;other cell component		51569	ENSG00000120686	UFM1	hsa:51569; P61960; Q14346; Q5VXS0; Q6IAG6; Q9CPX2; Q9NZF2				0	0.447	0.929	0.981	0.507	0.466784	0.984354	0.996095	0.36171	465915	1.63084e+06	828986	1.93855e+06	1.22437e+06	344174		594921	364883	2.84441e+06	1.63084e+06	793392	1.34695e+06	1.80307e+06	623478	1.34096e+06	828986	1.24285e+06	303902	2.18343e+06	711861	1.72113e+06	2.81025e+06		High	Peak Found	Not Found	Peak Found	Peak Found
Q9NVC6	Mediator of RNA polymerase II transcription subunit 17 OS=Homo sapiens OX=9606 GN=MED17 PE=1 SV=2	cell organization and biogenesis;protein metabolism;RNA metabolism OR transcription;other metabolic processes;other biological processes	nucleus;other cell component	other molecular function	9440	ENSG00000042429	MED17	B3KN07; hsa:9440; Q9HA81; Q9NVC6; Q9UNP7; Q9Y2W0; Q9Y660	PPARA activates gene expression; Transcriptional regulation of white adipocyte differentiation; Generic Transcription Pathway	Thyroid hormone signaling pathway		4	2.498	1.813	0.665	0.884	0.466784	0.676041	0.896823	0.967595	1.55273e+06	467155	591935	636416	1.13977e+06	3.87168e+06	2.07004e+06	1.55273e+06	683284	438234	467155	1.11882e+06	213027	1.41908e+06	686444	591935	546534	566399	1.08035e+06	179820	548595	1.50951e+06	636416	1.05858e+06	High	High	High	High	High
P52298	Nuclear cap-binding protein subunit 2 OS=Homo sapiens OX=9606 GN=NCBP2 PE=1 SV=1	protein metabolism;RNA metabolism OR transcription;other metabolic processes;transport;other biological processes	cytosol;nucleus;other cell component	nucleic acid binding activity	22916	ENSG00000114503	NCBP2	B2RE91; B4DMK7; E9PAR5; hsa:22916; P52298; Q14924; Q2TS50	Formation of RNA Pol II elongation complex ; Formation of the Early Elongation Complex; Formation of HIV elongation complex in the absence of HIV Tat; Formation of the HIV-1 Early Elongation Complex; Formation of HIV-1 elongation complex containing HIV-1 Tat; Abortive elongation of HIV-1 transcript in the absence of Tat; RNA Polymerase II Pre-transcription Events; RNA polymerase II transcribes sn…	Nucleocytoplasmic transport; mRNA surveillance pathway; Spliceosome	mRNA processing; 3q29 copy number variation syndrome	32	2.164	1.248	0.809	1.222	0.466784	0.87994	0.938196	0.944397	3.9168e+06	2.61001e+06	3.81067e+06	2.81125e+06	3.01575e+06	3.6173e+06	3.9168e+06	5.39611e+06	4.84251e+06	3.881e+06	1.91284e+06	1.77084e+06	3.10179e+06	2.61001e+06	4.16987e+06	2.87009e+06	3.81067e+06	4.02313e+06	2.16666e+06	2.81125e+06	2.60767e+06	2.81996e+06	2.84848e+06	1.39093e+06	High	High	High	High	High
P68032	Actin, alpha cardiac muscle 1 OS=Homo sapiens OX=9606 GN=ACTC1 PE=1 SV=1	cell organization and biogenesis;developmental processes;other biological processes	cytosol;cytoskeleton;other cell component	cytoskeletal activity;other molecular function	70	ENSG00000159251	ACTC1	hsa:70; P04270; P68032	RHOA GTPase cycle; RHOB GTPase cycle; Striated Muscle Contraction	Cardiac muscle contraction; Adrenergic signaling in cardiomyocytes; Hypertrophic cardiomyopathy; Dilated cardiomyopathy	Cardiac progenitor differentiation; Myometrial relaxation and contraction pathways; Striated muscle contraction pathway; Mechanoregulation and pathology of YAP/TAZ via Hippo and non-Hippo mechanisms; 22q11.2 copy number variation syndrome; Malignant pleural mesothelioma	13	0.506	0.912	2.777	1.304	0.466784	0.960419	0.145928	0.893717	1.45142e+07	4.26902e+07	5.99861e+07	3.20822e+06	4.7996e+07	3.0482e+07	1.04642e+07	4.38235e+06	1.45142e+07	3.59163e+07	9.29833e+07	5.9728e+06	1.75607e+08	4.26902e+07	3.06838e+06	5.99861e+07	1.0535e+08	7.19252e+07	406548	3.45762e+07	2.27393e+06	1.19726e+07	3.20822e+06	1.16573e+06	High	High	High	High	High
Q9NW97	Transmembrane protein 51 OS=Homo sapiens OX=9606 GN=TMEM51 PE=1 SV=1		other membranes		55092	ENSG00000171729	TMEM51	A8K819; hsa:55092; Q9NW97				0	2.673	3.486	0.992	0.639	0.467606	0.170246	0.999004	0.844501	489640	462905	297975	466626	1.93367e+06	288220		489640		723469			85748.2	462905		82688.8	344627	297975		466626					High	High	High	High	High
Q15424	Scaffold attachment factor B1 OS=Homo sapiens OX=9606 GN=SAFB PE=1 SV=4	cell organization and biogenesis;signal transduction;other biological processes	nucleus;other cell component	nucleic acid binding activity;other molecular function	6294	ENSG00000160633	SAFB	A0AV56; B7Z5B6; B7ZLP6; F5H0H3; hsa:6294; O60406; Q15424; Q59HH8	SUMOylation of transcription cofactors		Interleukin-1 (IL-1) structural pathway	2	1.818	0.883	0.512	1.091	0.469791	0.934469	0.186564	0.999964	6.2547e+07	2.74779e+07	3.8849e+07	9.3326e+07	4.03953e+07	5.45009e+07	1.18283e+08	6.67194e+07	6.2547e+07	2.74779e+07	2.22308e+07	5.11425e+07	2.3853e+07	2.78563e+07	9.3829e+07	3.3675e+07	3.29124e+07	3.8849e+07	1.43624e+08	3.01682e+07	1.11149e+08	8.43919e+07	9.3326e+07	1.32138e+08	High	High	High	High	High
Q9NUJ1	Mycophenolic acid acyl-glucuronide esterase, mitochondrial OS=Homo sapiens OX=9606 GN=ABHD10 PE=1 SV=1	protein metabolism;other metabolic processes	cytosol;mitochondrion	other molecular function	55347	ENSG00000144827	ABHD10	B7Z6A8; C9IZX5; D3DN63; hsa:55347; Q8TCF9; Q9NUJ1	Glucuronidation			1	0.451	0.362	2.209	2.52	0.471328	0.028383	0.508396	0.143135	360938	1.81664e+06	4.36624e+06	795841	763235			360938	174471	308462	4.28573e+06	1.81664e+06	3.10478e+06	1.55407e+06		4.79669e+06	4.36624e+06	1.71942e+06		795841					High	Not Found	Not Found	Peak Found	Peak Found
O94855	Protein transport protein Sec24D OS=Homo sapiens OX=9606 GN=SEC24D PE=1 SV=2	cell organization and biogenesis;transport;developmental processes	other membranes;cytosol;ER/Golgi;other cell component	other molecular function	9871	ENSG00000150961	SEC24D	hsa:9871; O94855; Q8IYI7	MHC class II antigen presentation; SARS-CoV-2 activates/modulates innate and adaptive immune responses; COPII-mediated vesicle transport; Cargo concentration in the ER; Regulation of cholesterol biosynthesis by SREBP (SREBF); Antigen Presentation: Folding, assembly and peptide loading of class I MHC	Protein processing in endoplasmic reticulum; Pathogenic Escherichia coli infection	Sterol regulatory element-binding proteins (SREBP) signaling	9	0.515	1.208	1.579	0.532	0.471328	0.918411	0.802396	0.233647	3.55604e+06	5.08433e+06	2.26107e+06	5.22139e+06	4.31761e+06	2.84694e+06	5.35358e+06	1.99262e+06	3.55604e+06	5.70307e+06	3.32423e+06	8.66888e+06	2.9158e+06	5.08433e+06	2.95696e+06	1.48474e+06	2.26107e+06	2.11423e+06	2.46382e+06	3.14311e+06	5.22139e+06	6.22057e+06	4.61639e+06	5.84078e+06	High	High	High	High	High
Q9BWF3	RNA-binding protein 4 OS=Homo sapiens OX=9606 GN=RBM4 PE=1 SV=1	cell-cell signaling;protein metabolism;RNA metabolism OR transcription;other metabolic processes;stress response;transport;other biological processes	cytosol;nucleus;other cell component	nucleic acid binding activity;other molecular function	5936	ENSG00000173933	RBM4	B3KUN0; B4E1U0; E7EQS3; hsa:5936; O02916; Q4VC48; Q6P1P2; Q8WU85; Q9BWF3	Circadian Clock			1	1.873	0.995	0.734	1.372	0.471328	0.997994	0.793249	0.841641	1.57038e+07	8.72247e+06	1.72072e+07	1.22793e+07	1.39032e+07	1.57038e+07	1.68964e+07	1.66089e+07	1.50317e+07	9.48486e+06	7.91685e+06	8.80192e+06	8.53384e+06	8.72247e+06	1.88108e+07	1.79298e+07	1.62929e+07	1.72072e+07	1.56986e+07	9.70361e+06	1.25578e+07	1.20432e+07	1.24113e+07	1.22793e+07	High	High	High	High	High
P84103	Serine/arginine-rich splicing factor 3 OS=Homo sapiens OX=9606 GN=SRSF3 PE=1 SV=1	RNA metabolism OR transcription;other metabolic processes;transport;other biological processes	nucleus;other cell component	nucleic acid binding activity;other molecular function	6428	ENSG00000112081	SRSF3	B4E241; hsa:6428; O08831; P23152; P84103; Q5R3K0	mRNA Splicing - Major Pathway; Transport of Mature mRNA derived from an Intron-Containing Transcript; mRNA 3'-end processing; RNA Polymerase II Transcription Termination	Spliceosome; Amyotrophic lateral sclerosis; Herpes simplex virus 1 infection	mRNA processing	8	1.815	1.022	0.576	1.066	0.471455	0.995337	0.325535	0.989679	1.89604e+08	1.11849e+08	1.65087e+08	2.1919e+08	1.22607e+08	1.63475e+08	2.54627e+08	1.89604e+08	1.99047e+08	1.2448e+08	8.8273e+07	1.32908e+08	9.63582e+07	1.11849e+08	2.72241e+08	1.36657e+08	1.41935e+08	1.65087e+08	2.70185e+08	1.52617e+08	2.3379e+08	1.8526e+08	2.1919e+08	2.35834e+08	High	High	High	High	High
Q5VW32	BRO1 domain-containing protein BROX OS=Homo sapiens OX=9606 GN=BROX PE=1 SV=1		other membranes		148362	ENSG00000162819	BROX	B7Z9G5; hsa:148362; Q5VW32; Q96MG1				0	0.426	0.794	0.881	0.526	0.472035	0.91566	0.98138	0.438963	335312	1.47504e+06	813459	1.6613e+06	947332			118685		1.40212e+06	1.33825e+06		1.55175e+06	2.26073e+06		1.05932e+06	813459	699725		1.6613e+06					High	Not Found	Not Found	Peak Found	Not Found
Q99653	Calcineurin B homologous protein 1 OS=Homo sapiens OX=9606 GN=CHP1 PE=1 SV=3	cell organization and biogenesis;transport;signal transduction;other biological processes	plasma membrane;other membranes;cytoskeleton;ER/Golgi;nucleus;other cell component	enzyme regulator activity;cytoskeletal activity;other molecular function	11261	ENSG00000187446	CHP1	B2R6H9; hsa:11261; Q6FHZ9; Q99653	Hyaluronan uptake and degradation		T-cell antigen receptor (TCR) pathway during Staphylococcus aureus infection	2	0.493	0.635	10.574	2.416	0.472121	0.630055	9.66047e-05	0.157117	1.01438e+06	2.20699e+06	4.07097e+06	197512	3.41619e+06	951926		1.08093e+06	789857	1.76186e+06	6.40323e+06	1.19932e+06	3.71957e+06	2.20699e+06	216005	4.54051e+06	4.19428e+06	4.07097e+06	105250	2.39984e+06	89409.3	197512	166274	199685	Peak Found	Peak Found	Not Found	Peak Found	Peak Found
Q9Y5P6	Mannose-1-phosphate guanyltransferase beta OS=Homo sapiens OX=9606 GN=GMPPB PE=1 SV=2	protein metabolism;other metabolic processes	other cell component	other molecular function	29925	ENSG00000173540	GMPPB	A8K6N5; hsa:29925; Q9H7U3; Q9Y5P6	Synthesis of GDP-mannose	Fructose and mannose metabolism; Amino sugar and nucleotide sugar metabolism; Metabolic pathways; Biosynthesis of cofactors; Biosynthesis of nucleotide sugars		6	0.51	1.324	1.134	0.448	0.475691	0.838825	0.971182	0.126282	2.52407e+06	3.86535e+06	2.05826e+06	3.58305e+06	2.1248e+06	2.52407e+06	2.37526e+06	3.21653e+06	2.64157e+06	6.06981e+06	3.63716e+06	3.86535e+06	3.76783e+06	4.84613e+06	2.05826e+06	1.56324e+06	703572	2.36748e+06	2.10527e+06	3.10772e+06	3.18517e+06	3.79567e+06	4.49528e+06	3.58305e+06	High	Peak Found	High	High	High
P11021	Endoplasmic reticulum chaperone BiP OS=Homo sapiens OX=9606 GN=HSPA5 PE=1 SV=2	protein metabolism;other metabolic processes;stress response;transport;developmental processes;signal transduction;other biological processes	plasma membrane;other membranes;cytosol;mitochondrion;ER/Golgi;nucleus;other cell component	translation activity;other molecular function	3309	ENSG00000044574	HSPA5	B0QZ61; hsa:3309; P11021; Q2EF78; Q9NPF1; Q9UK02	Platelet degranulation ; Antigen Presentation: Folding, assembly and peptide loading of class I MHC; PERK regulates gene expression; Regulation of HSF1-mediated heat shock response; IRE1alpha activates chaperones; ATF6 (ATF6-alpha) activates chaperone genes	Protein export; Protein processing in endoplasmic reticulum; Antigen processing and presentation; Thyroid hormone synthesis; Parkinson disease; Amyotrophic lateral sclerosis; Prion disease; Pathways of neurodegeneration; Lipid and atherosclerosis	Parkin-ubiquitin proteasomal system pathway; Apoptosis-related network due to altered Notch3 in ovarian cancer; Photodynamic therapy-induced unfolded protein response; Prion disease pathway; Unfolded protein response	21	0.494	1.082	0.831	0.384	0.478505	0.9583	0.814759	0.00254916	3.61393e+09	7.02163e+09	3.4976e+09	9.9964e+09	3.61393e+09	3.51151e+09	4.1366e+09	4.01198e+09	3.30608e+09	7.96724e+09	7.02163e+09	1.13112e+10	6.53156e+09	6.85511e+09	3.57486e+09	3.4976e+09	3.11245e+09	4.04796e+09	3.4071e+09	8.97531e+09	1.0947e+10	9.9964e+09	1.08864e+10	9.96991e+09	High	High	High	High	High
P12277	Creatine kinase B-type OS=Homo sapiens OX=9606 GN=CKB PE=1 SV=1	other metabolic processes;developmental processes;other biological processes	non-structural extracellular;cytosol;mitochondrion;nucleus;other cell component	kinase activity;other molecular function	1152	ENSG00000166165	CKB	A8K236; B2R5R4; hsa:1152; P12277; Q2LE07; Q6FG40; Q9UC66	RND3 GTPase cycle; Creatine metabolism	Arginine and proline metabolism; Metabolic pathways		4	0.486	0.115	0.539	2.589	0.478505	7.92962e-13	0.556923	0.0287127	608674	1.70761e+06	1.73793e+07	6.31318e+06	2.79735e+06	512350		723106	176411	2.49853e+06	4.56241e+06	1.32533e+06	1.70761e+06	1.51818e+06	1.48101e+07	2.30973e+07	1.73793e+07	1.9744e+07	1.43041e+07	1.03341e+07	6.31318e+06	6.17334e+06	5.29189e+06	7.41796e+06	Peak Found	Peak Found	Not Found	Peak Found	Peak Found
Q9ULW0	Targeting protein for Xklp2 OS=Homo sapiens OX=9606 GN=TPX2 PE=1 SV=2	cell cycle OR cell proliferation;cell organization and biogenesis;other biological processes	non-structural extracellular;cytosol;cytoskeleton;nucleus;other cell component	enzyme regulator activity;cytoskeletal activity;other molecular function	22974	ENSG00000088325	TPX2	hsa:22974; Q96RR5; Q9H1R4; Q9NRA3; Q9UFN9; Q9UL00; Q9ULW0; Q9Y2M1	Regulation of TP53 Activity through Phosphorylation; AURKA Activation by TPX2		Gastric cancer network 1	3	2.302	2.306	100	100	0.478505	0.193301	1.19477e-16	1.19386e-16	2.09238e+06	183260	858804		879118	2.09238e+06	3.23454e+06	1.38262e+06	2.70854e+06	113341	180400	797613		186165	1.3048e+06	642041	441785	858804	1.20514e+06						Peak Found	High	High	High	High
P51003	Poly(A) polymerase alpha OS=Homo sapiens OX=9606 GN=PAPOLA PE=1 SV=4	RNA metabolism OR transcription;other metabolic processes;other biological processes	nucleus;other cell component	nucleic acid binding activity;other molecular function	10914	ENSG00000090060	PAPOLA	hsa:10914; P51003; Q86SX4; Q86TV0; Q8IYF5; Q9BVU2	mRNA 3'-end processing; RNA Polymerase II Transcription Termination; mRNA Splicing - Major Pathway; Processing of Intronless Pre-mRNAs	mRNA surveillance pathway	mRNA processing	6	0.417	0.525	0.281	0.752	0.478505	0.594359	0.0945297	0.895444	524449	795513	589768	765746	279375	381882	800064	524449	765777	435338	795513	137361	1.00898e+06	1.07865e+06		497160	748589	603653	576202					765746	High	Peak Found	Peak Found	High	High
Q96HE7	ERO1-like protein alpha OS=Homo sapiens OX=9606 GN=ERO1A PE=1 SV=2	cell organization and biogenesis;protein metabolism;other metabolic processes;stress response;transport;signal transduction;other biological processes	non-structural extracellular;other membranes;ER/Golgi;other cell component	other molecular function	30001	ENSG00000197930	ERO1A	A8K9X4; A8MYW1; hsa:30001; Q7LD45; Q96HE7; Q9P1Q9; Q9UKV6	Detoxification of Reactive Oxygen Species; Insulin processing	Protein processing in endoplasmic reticulum; Vibrio cholerae infection; Lipid and atherosclerosis		5	0.486	0.467	2.75	1.615	0.478505	0.0956775	0.126325	0.614392	4.87229e+06	1.37169e+07	1.3231e+07	4.46356e+06	8.36824e+06	4.87229e+06	3.243e+06	6.34001e+06	3.74433e+06	8.77838e+06	1.64778e+07	2.97814e+06	1.77606e+07	1.37169e+07	5.30059e+06	1.87765e+07	2.52336e+07	1.3231e+07	3.61417e+06	1.21286e+07	4.90123e+06	4.46356e+06	3.83753e+06	1.23316e+06	High	High	High	High	High
P20645	Cation-dependent mannose-6-phosphate receptor OS=Homo sapiens OX=9606 GN=M6PR PE=1 SV=1	transport	plasma membrane;other membranes;ER/Golgi;other cytoplasmic organelle;other cell component	other molecular function	4074	ENSG00000003056	M6PR	A8K528; D3DUV5; hsa:4074; P20645	Cargo recognition for clathrin-mediated endocytosis; Lysosome Vesicle Biogenesis; Retrograde transport at the Trans-Golgi-Network	Lysosome; Phagosome; Salmonella infection		7	0.394	0.394	0.629	0.933	0.481024	0.274929	0.81025	0.963633	132603	664838	1.46072e+06	1.15197e+06	151677				115928	302965	576716		1.57618e+06	766425	547838	1.68979e+06	2.51134e+06	1.26269e+06		1.44696e+06			917111		Peak Found	Not Found	Not Found	Not Found	Peak Found
Q658P3	Metalloreductase STEAP3 OS=Homo sapiens OX=9606 GN=STEAP3 PE=1 SV=2	cell cycle OR cell proliferation;transport;other biological processes	plasma membrane;other membranes;other cytoplasmic organelle;other cell component	other molecular function	55240	ENSG00000115107	STEAP3	A8K6E3; hsa:55240; Q4VBR2; Q4ZG36; Q53SQ8; Q658P3; Q7Z389; Q86SF6; Q8NEW6; Q8TDP3; Q8TF03; Q9NVB5	CDC42 GTPase cycle; RHOQ GTPase cycle; RHOJ GTPase cycle; Transferrin endocytosis and recycling; RHOD GTPase cycle; RHOF GTPase cycle; TP53 Regulates Transcription of Genes Involved in Cytochrome C Release	p53 signaling pathway; Ferroptosis	Iron metabolism in placenta; Copper homeostasis; Ferroptosis	12	0.49	0.715	0.514	0.331	0.48161	0.841319	0.585667	0.019947	839416	2.1176e+06	1.35052e+06	3.98997e+06		680514	886419	1.02299e+06	794906	2.21224e+06	2.29798e+06	2.1176e+06	1.60004e+06	1.48724e+06	1.57195e+06	1.08708e+06	1.51787e+06	983612	1.35052e+06	2.87719e+06	4.08241e+06	3.0252e+06	4.11661e+06	3.98997e+06	Not Found	Peak Found	Peak Found	Peak Found	Peak Found
P14859	POU domain, class 2, transcription factor 1 OS=Homo sapiens OX=9606 GN=POU2F1 PE=1 SV=2	RNA metabolism OR transcription;other metabolic processes;other biological processes	ER/Golgi;nucleus;other cell component	nucleic acid binding activity;other molecular function	5451	ENSG00000143190	POU2F1	B1AL91; B1AL93; B4E029; hsa:5451; J3KP77; P14859; Q5TBT7; Q6PK46; Q8NEU9; Q9BPV1	RNA Polymerase III Abortive And Retractive Initiation; RNA Polymerase III Transcription Initiation From Type 3 Promoter; Interleukin-4 and Interleukin-13 signaling; RNA polymerase II transcribes snRNA genes; Estrogen-dependent gene expression	Herpes simplex virus 1 infection; Lipid and atherosclerosis	Integrated cancer pathway	8	2.496	1.243	100	100	0.48161	0.9583	1.19477e-16	1.19386e-16	1.16966e+06	296429	861890		954798	1.37781e+06	731057	1.16966e+06	1.29748e+06	296429	205636	1.99127e+06	224510	490758	1.26949e+06	794678	861890	328103	4.07262e+06						High	High	High	High	High
Q9Y5U8	Mitochondrial pyruvate carrier 1 OS=Homo sapiens OX=9606 GN=MPC1 PE=1 SV=1	transport	other membranes;mitochondrion	transporter activity	51660	ENSG00000060762	MPC1	B2R5I7; hsa:51660; Q5TI66; Q9HB67; Q9UQN4; Q9Y5U8	Pyruvate metabolism	Diabetic cardiomyopathy	Glycolysis and gluconeogenesis	3	1.789	1.026	0.328	0.653	0.484574	0.995337	0.0078787	0.332652	3.68839e+07	1.9332e+07	2.29238e+07	7.5039e+07	1.96502e+07	2.999e+07	6.07428e+07	3.9985e+07	3.68839e+07	2.50853e+07	1.66049e+07	3.69573e+07	1.0671e+07	1.9332e+07	6.08163e+07	1.7679e+07	2.29238e+07	2.04207e+07	8.08211e+07	3.03716e+07	8.3426e+07	6.09946e+07	7.5039e+07	9.78433e+07	High	High	High	High	High
[truncated: 3,421 more rows]
[truncated: 22 more columns]

## Sheet: KO-N vs. WT-N filtered
					Single Sample Abundances
Gene Symbol	Description	log2FC (MIC26KO, N) / (Wt, N)	Adj. P-Value: (MIC26KO, N) / (Wt, N)		Abundances (Normalized): F11: Sample, MIC26KO, N	Abundances (Normalized): F12: Sample, MIC26KO, N	Abundances (Normalized): F14: Sample, MIC26KO, N	Abundances (Normalized): F16: Sample, MIC26KO, N	Abundances (Normalized): F20: Sample, MIC26KO, N	Abundances (Normalized): F3: Sample, Wt, N	Abundances (Normalized): F10: Sample, Wt, N	Abundances (Normalized): F13: Sample, Wt, N	Abundances (Normalized): F15: Sample, Wt, N	Abundances (Normalized): F18: Sample, Wt, N
[truncated: 241 more rows]

## Sheet: KO-H vs. WT-H filtered
					Single Sample Abundances
[truncated: 640 more rows]
