# Supplementary material for: Mitochondrial apolipoprotein MIC26 is a metabolic rheostat regulating central cellular fuel pathways
Source: Life Sci Alliance. 2024 Oct 11;7(12):e202403038. doi: 10.26508/lsa.202403038 (PMC11472510; doi:10.26508/lsa.202403038)
Supplement: Supplementary file 9 [file LSA-2024-03038_TableS4.xlsx]

## Sheet: Transcriptomics
21490					WT_H vs. WT_N					MIC26KO_N vs. WT_N					MIC26KO_H vs. WT_H					MIC26KO_H vs. MIC26KO_N																					Reads	RPKM	TPM		Reads	RPKM	TPM		Reads
Count	Name	Chromosome	Region	Identifier	WT_H vs. WT_N - Log fold change	WT_H vs. WT_N - Fold change	WT_H vs. WT_N - P-value	WT_H vs. WT_N - FDR p-value	WT_H vs. WT_N - Bonferroni	MIC26KO_N vs. WT_N - Log fold change	MIC26KO_N vs. WT_N - Fold change	MIC26KO_N vs. WT_N - P-value	MIC26KO_N vs. WT_N - FDR p-value	MIC26KO_N vs. WT_N - Bonferroni	MIC26KO_H vs. WT_H - Log fold change	MIC26KO_H vs. WT_H - Fold change	MIC26KO_H vs. WT_H - P-value	MIC26KO_H vs. WT_H - FDR p-value	MIC26KO_H vs. WT_H - Bonferroni	MIC26KO_H vs. MIC26KO_N - Log fold change	MIC26KO_H vs. MIC26KO_N - Fold change	MIC26KO_H vs. MIC26KO_N - P-value	MIC26KO_H vs. MIC26KO_N - FDR p-value	MIC26KO_H vs. MIC26KO_N - Bonferroni	Feature ID	Database	Database identifier	Database symbol	Qualifier	GO biological process	GO cellular component	GO molecular function	Database object name	Synonym	Database object type	Taxon ID	Date	Assigned by	Annotation extension		WT-N_1 (GE) - Total counts	WT-N_1 (GE) - RPKM	WT-N_1 (GE) - TPM	WT-N_1 (GE) - CPM	WT-N_N2 (GE) - Total counts	WT-N_N2 (GE) - RPKM	WT-N_N2 (GE) - TPM	WT-N_N2 (GE) - CPM	WT-N_N3 (GE) - Total counts
1	A1BG	19	complement(58345178..58353492)	ENSG00000121410	0.602708	1.51856	6.9859e-12	3.21633e-11	1.21191e-07	0.131785	1.09565	0.134401	0.206053	1	0.0919305	1.0658	0.293593	0.388804	1	0.562854	1.47719	1.36821e-10	8.88313e-10	2.37357e-06	A1BG	UniProtKB	P04217	A1BG	enables	0002576 // platelet degranulation (Reactome:R-HSA-114608 [TAS]) /// 0008150 // biological_process (GO_REF:0000015 [ND]) /// 0043312 // neutrophil degranulation (Reactome:R-HSA-6798695 [TAS])	0034774 // secretory granule lumen (Reactome:R-HSA-6798748 [TAS]) /// 0005576 // extracellular region (PMID:27068509 [HDA]) /// 0070062 // extracellular exosome (PMID:23533145 [HDA]) /// 1904813 // ficolin-1-rich granule lumen (Reactome:R-HSA-6800434 [TAS]) /// 0005576 // extracellular region (Reactome:R-HSA-6798748 [TAS]) /// 0005615 // extracellular space (PMID:16502470 [HDA]) /// 0031093 // pl…	0003674 // molecular_function (GO_REF:0000015 [ND])	Alpha-1B-glycoprotein	A1BG	protein	taxon:9606	20070222	UniProt			2989	31.3099	98.5175	123.235	3722	42.3974	138.691	164.692	2853
1	A1CF	10	complement(50799409..50885675)	ENSG00000148584	0.144238	1.10515	0.109904	0.173565	1	0.908563	1.87718	2.95487e-24	4.3744e-23	5.1261e-20	0.246779	1.18655	0.00593891	0.012625	1	-0.517546	-1.43152	5.7914e-09	3.21708e-08	0.000100469	A1CF	UniProtKB	Q9NQ94	A1CF	NOT|enables	0010609 // mRNA localization resulting in posttranscriptional regulation of gene expression (GO_REF:0000107 [IEA] UniProtKB:Q5YD48|ensembl:ENSMUSP00000075235) /// 0006397 // mRNA processing (GO_REF:0000043 [IEA] UniProtKB-KW:KW-0507) /// 0016556 // mRNA modification (GO_REF:0000107 [IEA] UniProtKB:Q5YD48|ensembl:ENSMUSP00000075235) /// 0007566 // embryo implantation (GO_REF:0000107 [IEA] UniProtK…	0005737 // cytoplasm (PMID:12881431 [IDA]) /// 0005654 // nucleoplasm (Reactome:R-HSA-77608 [TAS]) /// 0005654 // nucleoplasm (Reactome:R-HSA-83677 [TAS]) /// 0005783 // endoplasmic reticulum (GO_REF:0000044 [IEA] UniProtKB-SubCell:SL-0095) /// 0030895 // apolipoprotein B mRNA editing enzyme complex (PMID:10781591 [IDA]) /// 0005634 // nucleus (PMID:21873635 [IBA] PANTHER:PTN002723140|RGD:1305683…	0005515 // protein binding (PMID:10669759 [IPI] UniProtKB:P41238) /// 0005515 // protein binding (PMID:25416956 [IPI] UniProtKB:Q13077) /// 0005515 // protein binding (PMID:12896982 [IPI] UniProtKB:O14787) /// 0003729 // mRNA binding (PMID:21873635 [IBA] PANTHER:PTN002723140|RGD:631348|UniProtKB:A0A0B4KHI4|RGD:1305683|RGD:619834|ZFIN:ZDB-GENE-040426-2766|UniProtKB:F1RGE0|UniProtKB:Q8IYX4|ZFIN:ZDB…	APOBEC1 complementation factor	A1CF|ACF|ASP	protein	taxon:9606	20051128	UniProt			1537	5.86119	18.4424	63.3695	1150	4.76889	15.6001	50.8854	1673
1	A2M	12	complement(9067664..9116229)	ENSG00000175899	0.329012	1.25615	0.000141455	0.000358452	1	-1.3014	-2.46468	3.41591e-51	1.59058e-49	5.92591e-47	-0.871775	-1.82991	6.555e-24	9.3832e-23	1.13716e-19	0.758638	1.69189	1.73567e-18	2.12494e-17	3.01105e-14	A2M	UniProtKB	P01023	A2M	colocalizes_with	0002576 // platelet degranulation (Reactome:R-HSA-114608 [TAS]) /// 0048863 // stem cell differentiation (GO_REF:0000107 [IEA] UniProtKB:Q6GQT1|ensembl:ENSMUSP00000032203) /// 0051056 // regulation of small GTPase mediated signal transduction (Reactome:R-HSA-194840 [TAS]) /// 0022617 // extracellular matrix disassembly (Reactome:R-HSA-1474228 [TAS]) /// 2000267 // negative regulation of blood coa…	0005576 // extracellular region (Reactome:R-HSA-1454781 [TAS]) /// 0062023 /// 0005576 // extracellular region (PMID:14718574 [NAS]) /// 0005576 // extracellular region (Reactome:R-HSA-481007 [TAS]) /// 0070062 // extracellular exosome (PMID:23533145 [HDA]) /// 0070062 // extracellular exosome (PMID:20458337 [HDA]) /// 0005576 // extracellular region (Reactome:R-HSA-158340 [TAS]) /// 0005829 // c…	0005515 // protein binding (PMID:32814053 [IPI] UniProtKB:O75626-3) /// 0005515 // protein binding (PMID:32814053 [IPI] UniProtKB:P41218) /// 0048306 // calcium-dependent protein binding (PMID:15226301 [IPI] UniProtKB:P79134) /// 0005515 // protein binding (PMID:32814053 [IPI] UniProtKB:P60409) /// 0005515 // protein binding (PMID:32814053 [IPI] UniProtKB:Q99KR7) /// 0005515 // protein binding (P…	Alpha-2-macroglobulin	A2M|CPAMD5|FWP007	protein	taxon:9606	20181003	BHF-UCL	part_of(CL:0002570)		316977	2444.45	7691.56	13068.8	315621	2646.84	8658.38	13965.6	336475
1	A2ML1	12	8822621..8887001	ENSG00000166535	0.0717664	1.051	0.980333	0.996768	1	-0.0653784	-1.04636	0.982086	#N/A	1	1.53681	2.90153	0.511517	#N/A	1	1.67396	3.19089	0.47467	0.619581	1	A2ML1	UniProtKB	A8K2U0	A2ML1	enables	0052548 // regulation of endopeptidase activity (PMID:16298998 [IDA]) /// 0010951 // negative regulation of endopeptidase activity (GO_REF:0000108 [IEA] GO:0004866) /// 0010951 // negative regulation of endopeptidase activity (GO_REF:0000108 [IEA] GO:0004867)	0005615 // extracellular space (PMID:16298998 [IDA]) /// 0070062 // extracellular exosome (PMID:19199708 [HDA])	0030414 // peptidase inhibitor activity (PMID:16298998 [IDA]) /// 0004866 // endopeptidase inhibitor activity (PMID:21873635 [IBA] PANTHER:PTN001686187|RGD:2004|UniProtKB:P01023|MGI:MGI:87854) /// 0004867 // serine-type endopeptidase inhibitor activity (GO_REF:0000043 [IEA] UniProtKB-KW:KW-0722) /// 0002020 // protease binding (PMID:21873635 [IBA] PANTHER:PTN001686187|UniProtKB:P01023|UniProtKB:Q…	Alpha-2-macroglobulin-like protein 1	A2ML1|CPAMD9	protein	taxon:9606	20210417	UniProt			0	0	0	0	0	0	0	0	0
1	A3GALT2	1	complement(33306766..33321098)	ENSG00000184389	-2.30775	-4.95109	0.299191	0.402292	1	-0.874537	-1.83342	0.557634	#N/A	1	-0.03183	-1.02231	0.991128	#N/A	1	-1.46504	-2.76071	0.531287	0.662383	1	A3GALT2	UniProtKB	U3KPV4	A3GALT2	NOT|enables	0006688 // glycosphingolipid biosynthetic process (GO_REF:0000107 [IEA] UniProtKB:Q3V1N9|ensembl:ENSMUSP00000030585) /// 0006688 // glycosphingolipid biosynthetic process (GO_REF:0000107 [IEA] UniProtKB:A0A4Z3|ensembl:ENSRNOP00000007851) /// 0071287 // cellular response to manganese ion (GO_REF:0000107 [IEA] UniProtKB:A0A4Z3|ensembl:ENSRNOP00000007851) /// 0030259 // lipid glycosylation (PMID:218…	0016021 // integral component of membrane (GO_REF:0000043 [IEA] UniProtKB-KW:KW-0812) /// 0032580 // Golgi cisterna membrane (GO_REF:0000044 [IEA] UniProtKB-SubCell:SL-0136) /// 0005794 // Golgi apparatus (PMID:21873635 [IBA] PANTHER:PTN000049004|RGD:727913|RGD:2307241|RGD:629476) /// 0031982 // vesicle (PMID:21873635 [IBA] PANTHER:PTN000049004|RGD:2307241|RGD:727913)	0047276 // N-acetyllactosaminide 3-alpha-galactosyltransferase activity (GO_REF:0000024 [ISS] UniProtKB:A0A4Z3) /// 0001962 // alpha-1,3-galactosyltransferase activity (PMID:18630988 [IDA]) /// 0016757 // transferase activity, transferring glycosyl groups (PMID:21873635 [IBA] PANTHER:PTN000049004|MGI:MGI:2135738|RGD:2307241|RGD:628609|MGI:MGI:2449143|MGI:MGI:2685279|RGD:727913|UniProtKB:F1PHE9) /…	Alpha-1,3-galactosyltransferase 2	A3GALT2|A3GALT2P|IGBS3S	protein	taxon:9606	20160426	UniProt			0	0	0	0	0	0	0	0	2
1	A4GALT	22	complement(42692121..42721298)	ENSG00000128274	0.0184262	1.01285	0.968288	0.996768	1	0.168047	1.12354	0.710287	0.780985	1	-1.17851	-2.26343	0.0265293	0.0489908	1	-1.32813	-2.51077	0.0108875	0.0251634	1	A4GALT	UniProtKB	Q9NPC4	A4GALT	acts_upstream_of_or_within	0006688 // glycosphingolipid biosynthetic process (PMID:21873635 [IBA] PANTHER:PTN004333570|MGI:MGI:3512453|FB:FBgn0039378|FB:FBgn0031491) /// 0006688 // glycosphingolipid biosynthetic process (PMID:10748143 [NAS]) /// 0007009 // plasma membrane organization (PMID:10747952 [IDA]) /// 0001576 // globoside biosynthetic process (GO_REF:0000107 [IEA] UniProtKB:Q67BJ4|ensembl:ENSMUSP00000057999)	0016020 // membrane (PMID:10748143 [IDA]) /// 0030173 // integral component of Golgi membrane (PMID:10748143 [NAS])	0050512 // lactosylceramide 4-alpha-galactosyltransferase activity (GO_REF:0000116 [IEA] RHEA:11924) /// 0016758 // transferase activity, transferring hexosyl groups (PMID:21873635 [IBA] PANTHER:PTN004333570|UniProtKB:Q9UNA3|MGI:MGI:2143261|UniProtKB:Q9NPC4|FB:FBgn0031491|FB:FBgn0039378|RGD:621583|MGI:MGI:3512453) /// 0008378 // galactosyltransferase activity (PMID:10748143 [IDA]) /// 0008378 // …	Lactosylceramide 4-alpha-galactosyltransferase	A4GALT|A14GALT|A4GALT1	protein	taxon:9606	20060110	MGI			5	0.0715876	0.225253	0.206147	11	0.171265	0.560244	0.48673	7
1	A4GNT	3	complement(138123713..138132390)	ENSG00000118017	#N/A	#N/A	#N/A	#N/A	#N/A	#N/A	#N/A	#N/A	#N/A	#N/A	#N/A	#N/A	#N/A	#N/A	#N/A	#N/A	#N/A	#N/A	#N/A	#N/A	A4GNT	UniProtKB	Q9UNA3	A4GNT	acts_upstream_of_or_within	0006493 // protein O-linked glycosylation (PMID:21873635 [IBA] PANTHER:PTN000247933|MGI:MGI:2143261) /// 0016266 // O-glycan processing (Reactome:R-HSA-913709 [TAS]) /// 0005975 // carbohydrate metabolic process (PMID:10430883 [TAS]) /// 0009101 // glycoprotein biosynthetic process (PMID:10430883 [IDA]) /// 0050680 // negative regulation of epithelial cell proliferation (GO_REF:0000107 [IEA] UniP…	0016021 // integral component of membrane (GO_REF:0000043 [IEA] UniProtKB-KW:KW-0812) /// 0000139 // Golgi membrane (Reactome:R-HSA-5694487 [TAS]) /// 0016020 // membrane (PMID:10430883 [TAS])	0008375 // acetylglucosaminyltransferase activity (PMID:10430883 [IDA]) /// 0008375 // acetylglucosaminyltransferase activity (PMID:21873635 [IBA] PANTHER:PTN000247933|UniProtKB:Q9UNA3|MGI:MGI:2143261) /// 0016758 // transferase activity, transferring hexosyl groups (PMID:21873635 [IBA] PANTHER:PTN004333570|UniProtKB:Q9UNA3|MGI:MGI:2143261|UniProtKB:Q9NPC4|FB:FBgn0031491|FB:FBgn0039378|RGD:621583…	Alpha-1,4-N-acetylglucosaminyltransferase	A4GNT	protein	taxon:9606	20060110	MGI			0	0	0	0	0	0	0	0	0
1	AAAS	12	complement(53307456..53324864)	ENSG00000094914	0.0927537	1.0664	0.176074	0.260937	1	0.454003	1.36984	1.2988e-11	8.32502e-11	2.25316e-07	0.101758	1.07308	0.132665	0.200778	1	-0.259491	-1.19706	8.79457e-05	0.000290551	1	AAAS	UniProtKB	Q9NRG9	AAAS	acts_upstream_of_or_within	1900034 // regulation of cellular response to heat (Reactome:R-HSA-3371453 [TAS]) /// 0006406 // mRNA export from nucleus (Reactome:R-HSA-75098 [TAS]) /// 0016925 // protein sumoylation (Reactome:R-HSA-4655355 [TAS]) /// 0006913 // nucleocytoplasmic transport (PMID:21873635 [IBA] PANTHER:PTN000375798|UniProtKB:Q9NRG9) /// 0006409 // tRNA export from nucleus (Reactome:R-HSA-6783483 [TAS]) /// 0075…	0005635 // nuclear envelope (Reactome:R-HSA-3000411 [TAS]) /// 0005635 // nuclear envelope (Reactome:R-HSA-2990882 [TAS]) /// 0005635 // nuclear envelope (Reactome:R-HSA-3000399 [TAS]) /// 0005635 // nuclear envelope (Reactome:R-HSA-170796 [TAS]) /// 0005635 // nuclear envelope (Reactome:R-HSA-180622 [TAS]) /// 0005635 // nuclear envelope (Reactome:R-HSA-4655355 [TAS]) /// 0005635 // nuclear enve…	0005515 // protein binding (PMID:27754849 [IPI] UniProtKB:O15173) /// 0003674 // molecular_function (GO_REF:0000015 [ND])	Aladin	AAAS|ADRACALA|GL003	protein	taxon:9606	20060110	MGI			714	9.02129	28.3858	29.4378	715	9.82391	32.1361	31.6374	664
1	AACS	12	125065434..125143333	ENSG00000081760	-0.322041	-1.2501	1.60629e-06	4.95218e-06	0.0278659	0.637167	1.55527	4.00835e-23	5.58311e-22	6.95368e-19	0.818781	1.76391	1.43885e-35	3.72938e-34	2.49612e-31	-0.140427	-1.10223	0.0256427	0.0542102	1	AACS	UniProtKB	Q86V21	AACS	enables	0001889 // liver development (GO_REF:0000107 [IEA] UniProtKB:Q9JMI1|ensembl:ENSRNOP00000001292) /// 0060612 // adipose tissue development (GO_REF:0000107 [IEA] UniProtKB:Q9JMI1|ensembl:ENSRNOP00000001292) /// 0042493 // response to drug (GO_REF:0000107 [IEA] UniProtKB:Q9JMI1|ensembl:ENSRNOP00000001292) /// 0071397 // cellular response to cholesterol (GO_REF:0000107 [IEA] UniProtKB:Q9JMI1|ensembl:…	0005829 // cytosol (Reactome:R-HSA-5694494 [TAS]) /// 0005829 // cytosol (PMID:21873635 [IBA] PANTHER:PTN000644734|RGD:708522)	0047760 // butyrate-CoA ligase activity (GO_REF:0000107 [IEA] UniProtKB:Q9JMI1|ensembl:ENSRNOP00000001292) /// 0005515 // protein binding (PMID:25416956 [IPI] UniProtKB:Q96DZ9) /// 0005524 // ATP binding (GO_REF:0000043 [IEA] UniProtKB-KW:KW-0067) /// 0030729 // acetoacetate-CoA ligase activity (PMID:21873635 [IBA] PANTHER:PTN000644734|RGD:708522)	Acetoacetyl-CoA synthetase	AACS|ACSF1	protein	taxon:9606	20210417	IntAct			957	9.84579	30.9801	39.4565	929	10.3935	33.9994	41.1065	934
1	AADAC	3	151814073..151828488	ENSG00000114771	0.776463	1.71293	0.0282223	0.0512509	1	0.0364894	1.02562	0.920743	0.949248	1	0.196205	1.14568	0.553187	0.64247	1	0.936178	1.91345	0.00659273	0.0159691	1	AADAC	UniProtKB	P22760	AADAC	enables	0010898 // positive regulation of triglyceride catabolic process (GO_REF:0000024 [ISS] UniProtKB:Q99PG0) /// 0006805 // xenobiotic metabolic process (Reactome:R-HSA-211945 [TAS]) /// 0010898 // positive regulation of triglyceride catabolic process (PMID:21873635 [IBA] PANTHER:PTN000546257|MGI:MGI:1915008)	0016021 // integral component of membrane (GO_REF:0000043 [IEA] UniProtKB-KW:KW-0812) /// 0005789 // endoplasmic reticulum membrane (Reactome:R-HSA-5689000 [TAS]) /// 0005789 // endoplasmic reticulum membrane (PMID:15152005 [IDA]) /// 0005789 // endoplasmic reticulum membrane (PMID:19339378 [IDA]) /// 0005789 // endoplasmic reticulum membrane (PMID:10318829 [IDA]) /// 0005789 // endoplasmic retic…	0004806 // triglyceride lipase activity (GO_REF:0000024 [ISS] UniProtKB:Q99PG0) /// 0017171 // serine hydrolase activity (PMID:17936933 [IDA]) /// 0003824 // catalytic activity (PMID:8063807 [TAS]) /// 0016787 // hydrolase activity (PMID:21873635 [IBA] PANTHER:PTN000546123|TAIR:locus:2012227|SGD:S000003495|SGD:S000002836|UniProtKB:Q00675|UniProtKB:Q5NUF3|TAIR:locus:2171681|TAIR:locus:2114450|TAIR…	Arylacetamide deacetylase	AADAC|DAC	protein	taxon:9606	20030904	PINC			19	0.423051	1.33114	0.783358	17	0.411619	1.34649	0.752219	17
1	AADACL2	3	151733916..151761339	ENSG00000197953	0.882106	1.84306	0.400864	0.515622	1	-1.36405	-2.57406	0.353741	0.454863	1	-0.274053	-1.2092	0.770372	0.826844	1	1.9721	3.92338	0.157077	0.260794	1	AADACL2	UniProtKB	Q6P093	AADACL2	enables		0005576 // extracellular region (GO_REF:0000044 [IEA] UniProtKB-SubCell:SL-0243) /// 0016021 // integral component of membrane (GO_REF:0000002 [IEA] InterPro:IPR017157)	0016787 // hydrolase activity (PMID:21873635 [IBA] PANTHER:PTN000546123|TAIR:locus:2012227|SGD:S000003495|SGD:S000002836|UniProtKB:Q00675|UniProtKB:Q5NUF3|TAIR:locus:2171681|TAIR:locus:2114450|TAIR:locus:2143236|MGI:MGI:2443191|UniProtKB:P22760|MGI:MGI:1915008) /// 0052689 // carboxylic ester hydrolase activity (GO_REF:0000002 [IEA] InterPro:IPR017157)	Arylacetamide deacetylase-like 2	AADACL2	protein	taxon:9606	20210417	InterPro			1	0.00716582	0.0225475	0.0412294	2	0.0155849	0.0509815	0.0884963	0
1	AADACL3	1	12716110..12728760	ENSG00000188984	0.0717664	1.051	0.980333	0.996768	1	1.50494	2.83813	0.53057	#N/A	1	-0.03183	-1.02231	0.991128	#N/A	1	-1.465	-2.76064	0.531298	0.662383	1	AADACL3	UniProtKB	Q5VUY0	AADACL3	enables		0016021 // integral component of membrane (GO_REF:0000002 [IEA] InterPro:IPR017157)	0016787 // hydrolase activity (PMID:21873635 [IBA] PANTHER:PTN000546123|TAIR:locus:2012227|SGD:S000003495|SGD:S000002836|UniProtKB:Q00675|UniProtKB:Q5NUF3|TAIR:locus:2171681|TAIR:locus:2114450|TAIR:locus:2143236|MGI:MGI:2443191|UniProtKB:P22760|MGI:MGI:1915008) /// 0052689 // carboxylic ester hydrolase activity (GO_REF:0000002 [IEA] InterPro:IPR017157)	Arylacetamide deacetylase-like 3	AADACL3	protein	taxon:9606	20210417	InterPro			0	0	0	0	0	0	0	0	0
1	AADACL4	1	12644085..12667076	ENSG00000204518	#N/A	#N/A	#N/A	#N/A	#N/A	#N/A	#N/A	#N/A	#N/A	#N/A	#N/A	#N/A	#N/A	#N/A	#N/A	#N/A	#N/A	#N/A	#N/A	#N/A	AADACL4	UniProtKB	Q5VUY2	AADACL4	enables		0016021 // integral component of membrane (GO_REF:0000043 [IEA] UniProtKB-KW:KW-0812)	0016787 // hydrolase activity (PMID:21873635 [IBA] PANTHER:PTN000546123|TAIR:locus:2012227|SGD:S000003495|SGD:S000002836|UniProtKB:Q00675|UniProtKB:Q5NUF3|TAIR:locus:2171681|TAIR:locus:2114450|TAIR:locus:2143236|MGI:MGI:2443191|UniProtKB:P22760|MGI:MGI:1915008) /// 0052689 // carboxylic ester hydrolase activity (GO_REF:0000002 [IEA] InterPro:IPR017157)	Arylacetamide deacetylase-like 4	AADACL4	protein	taxon:9606	20210417	InterPro			0	0	0	0	0	0	0	0	0
1	AADAT	4	complement(170060222..170091699)	ENSG00000109576	0.843105	1.79391	4.10669e-08	1.4445e-07	0.000712428	-0.106891	-1.07691	0.505715	0.605286	1	-1.31305	-2.48466	1.61831e-16	1.43852e-15	2.80745e-12	-0.363051	-1.28614	0.0286524	0.059923	1	AADAT	UniProtKB	Q8N5Z0	AADAT	enables	0070189 // kynurenine metabolic process (PMID:18620547 [IDA]) /// 0097052 // L-kynurenine metabolic process (GO_REF:0000108 [IEA] GO:0016212) /// 0006569 // tryptophan catabolic process (Reactome:R-HSA-71240 [TAS]) /// 0033512 // L-lysine catabolic process to acetyl-CoA via saccharopine (GO_REF:0000041 [IEA] UniPathway:UPA00868) /// 0006536 // glutamate metabolic process (PMID:18620547 [IDA]) ///…	0005759 // mitochondrial matrix (Reactome:R-HSA-508561 [TAS]) /// 0005759 // mitochondrial matrix (Reactome:R-HSA-893583 [TAS]) /// 0005759 // mitochondrial matrix (Reactome:R-HSA-70952 [TAS])	0030170 // pyridoxal phosphate binding (GO_REF:0000002 [IEA] InterPro:IPR004839) /// 0016212 // kynurenine-oxoglutarate transaminase activity (PMID:18620547 [IDA]) /// 0047536 // 2-aminoadipate transaminase activity (PMID:18620547 [IDA]) /// 0016212 // kynurenine-oxoglutarate transaminase activity (PMID:21873635 [IBA] PANTHER:PTN000922977|RGD:2948|UniProtKB:Q8N5Z0) /// 0042803 // protein homodime…	Kynurenine/alpha-aminoadipate aminotransferase, mitochondrial	AADAT|KAT2|KYAT2	protein	taxon:9606	20100215	UniProt			113	1.43573	4.51756	4.65892	81	1.11914	3.66096	3.5841	115
1	AAGAB	15	complement(67200667..67255195)	ENSG00000103591	0.0345017	1.0242	0.733421	0.80881	1	0.488475	1.40296	8.10428e-07	3.18563e-06	0.0140593	0.358204	1.28183	0.000313928	0.000831312	1	-0.0957691	-1.06863	0.323895	0.464374	1	AAGAB	UniProtKB	Q6PD74	AAGAB	enables	0015031 // protein transport (GO_REF:0000043 [IEA] UniProtKB-KW:KW-0653)	0005737 // cytoplasm (GO_REF:0000054 [IDA]) /// 0005829 // cytosol (GO_REF:0000052 [IDA]) /// 0016607 // nuclear speck (GO_REF:0000052 [IDA])	0005515 // protein binding (PMID:32296183 [IPI] UniProtKB:P53680) /// 0005515 // protein binding (PMID:28514442 [IPI] UniProtKB:P53680) /// 0005515 // protein binding (PMID:25416956 [IPI] UniProtKB:Q96ES5) /// 0005515 // protein binding (PMID:29892012 [IPI] UniProtKB:P53680) /// 0005515 // protein binding (PMID:32296183 [IPI] UniProtKB:Q96PC3-2) /// 0005515 // protein binding (PMID:25416956 [IPI]…	Alpha- and gamma-adaptin-binding protein p34	AAGAB	protein	taxon:9606	20210417	IntAct			394	4.10821	12.9266	16.2444	372	4.21801	13.798	16.4603	375
1	AAK1	2	complement(69457997..69674349)	ENSG00000115977	-0.364945	-1.28783	0.000119757	0.000305881	1	1.3407	2.53273	1.54507e-48	6.46187e-47	2.68039e-44	1.45107	2.7341	5.45094e-55	3.02122e-53	9.45629e-51	-0.254574	-1.19298	0.0044645	0.0111471	1	AAK1	UniProtKB	Q2M2I8	AAK1	enables	2000369 // regulation of clathrin-dependent endocytosis (PMID:21873635 [IBA] PANTHER:PTN001121691|RGD:1305520|UniProtKB:F1SPM8|UniProtKB:Q2M2I8|FB:FBgn0015772) /// 2000369 // regulation of clathrin-dependent endocytosis (PMID:17494869 [IMP]) /// 0006468 // protein phosphorylation (PMID:18657069 [IDA]) /// 0061024 // membrane organization (Reactome:R-HSA-199991 [TAS]) /// 0006897 // endocytosis (G…	0005829 // cytosol (Reactome:R-HSA-8868071 [TAS]) /// 0005829 // cytosol (Reactome:R-HSA-8868072 [TAS]) /// 0005829 // cytosol (Reactome:R-HSA-8867754 [TAS]) /// 0005829 // cytosol (Reactome:R-HSA-8868230 [TAS]) /// 0030136 // clathrin-coated vesicle (GO_REF:0000024 [ISS] UniProtKB:F1SPM8) /// 0043195 // terminal bouton (GO_REF:0000024 [ISS] UniProtKB:P0C1X8) /// 0005829 // cytosol (Reactome:R-HS…	0004674 // protein serine/threonine kinase activity (PMID:21873635 [IBA] PANTHER:PTN000539981|RGD:1305520|SGD:S000000263|SGD:S000001357|SGD:S000004965) /// 0004674 // protein serine/threonine kinase activity (GO_REF:0000024 [ISS] UniProtKB:P0C1X8) /// 0005515 // protein binding (PMID:22645275 [IPI] UniProtKB:Q9NQ11) /// 0035612 // AP-2 adaptor complex binding (PMID:17494869 [IDA]) /// 0035612 // …	AP2-associated protein kinase 1	AAK1|KIAA1048	protein	taxon:9606	20110802	UniProt			735	1.14899	3.61534	30.3036	683	1.16107	3.79811	30.2215	771
1	AAMDC	11	77821109..77918432	ENSG00000087884	-0.513707	-1.42771	0.00401631	0.00837741	1	-0.188615	-1.13967	0.273214	0.370813	1	0.17914	1.13221	0.325062	0.419602	1	-0.145953	-1.10646	0.406247	0.556944	1	AAMDC	UniProtKB	Q9H7C9	AAMDC	enables	0045600 // positive regulation of fat cell differentiation (PMID:21873635 [IBA] PANTHER:PTN001039746|MGI:MGI:1913523)	0005737 // cytoplasm (PMID:21873635 [IBA] PANTHER:PTN002697101|MGI:MGI:1913523) /// 0005737 // cytoplasm (GO_REF:0000024 [ISS] UniProtKB:Q8R0P4)	0005515 // protein binding (PMID:32296183 [IPI] UniProtKB:Q9Y2B5) /// 0005515 // protein binding (PMID:32814053 [IPI] UniProtKB:P54252) /// 0005515 // protein binding (PMID:32814053 [IPI] UniProtKB:P50570-2) /// 0005515 // protein binding (PMID:32814053 [IPI] UniProtKB:P05067-2) /// 0005515 // protein binding (PMID:25416956 [IPI] UniProtKB:Q96HD9) /// 0005515 // protein binding (PMID:32814053 [IP…	Mth938 domain-containing protein	AAMDC|C11orf67|PTD015	protein	taxon:9606	20210417	IntAct			92	1.95846	6.16235	3.7931	96	2.22231	7.26965	4.24782	87
1	AAMP	2	complement(218264129..218270178)	ENSG00000127837	-0.659008	-1.579	5.05128e-28	5.53917e-27	8.76296e-24	-0.376617	-1.29829	2.62959e-10	1.50271e-09	4.56182e-06	-0.00377947	-1.00262	0.950308	0.975932	1	-0.28617	-1.2194	1.99924e-06	8.30528e-06	0.0346829	AAMP	UniProtKB	Q13685	AAMP	enables	0070423 // nucleotide-binding oligomerization domain containing signaling pathway (Reactome:R-HSA-168638 [TAS]) /// 0001525 // angiogenesis (PMID:10329261 [NAS]) /// 0014909 // smooth muscle cell migration (PMID:18634987 [IEP]) /// 0030154 // cell differentiation (GO_REF:0000043 [IEA] UniProtKB-KW:KW-0221) /// 0010595 // positive regulation of endothelial cell migration (GO_REF:0000024 [ISS] UniP…	0005829 // cytosol (Reactome:R-HSA-9674529 [TAS]) /// 0005829 // cytosol (GO_REF:0000052 [IDA]) /// 0005829 // cytosol (Reactome:R-HSA-9676160 [TAS]) /// 0005886 // plasma membrane (GO_REF:0000044 [IEA] UniProtKB-SubCell:SL-0039) /// 0015630 // microtubule cytoskeleton (GO_REF:0000052 [IDA]) /// 0009986 // cell surface (PMID:10329261 [IDA]) /// 0045171 // intercellular bridge (GO_REF:0000052 [IDA…	0005515 // protein binding (PMID:28514442 [IPI] UniProtKB:Q8WTP8-2) /// 0005515 // protein binding (PMID:32296183 [IPI] UniProtKB:Q8WTP8-2) /// 0008201 // heparin binding (PMID:7743515 [IDA])	Angio-associated migratory cell protein	AAMP	protein	taxon:9606	20210417	IntAct			3388	61.0678	192.152	139.685	4065	79.6778	260.643	179.869	4050
1	AANAT	17	76453351..76470117	ENSG00000129673	-2.79725	-6.95113	0.209132	0.300881	1	0.50507	1.41919	0.65031	0.732712	1	-0.03183	-1.02231	0.991266	0.99345	1	-3.33415	-10.0851	0.125465	0.215822	1	AANAT	UniProtKB	Q16613	AANAT	enables	0051412 // response to corticosterone (GO_REF:0000107 [IEA] UniProtKB:Q64666|ensembl:ENSRNOP00000015221) /// 0030187 // melatonin biosynthetic process (PMID:21873635 [IBA] PANTHER:PTN000097491|UniProtKB:Q16613) /// 0030187 // melatonin biosynthetic process (GO_REF:0000041 [IEA] UniPathway:UPA00837) /// 0032868 // response to insulin (GO_REF:0000107 [IEA] UniProtKB:Q64666|ensembl:ENSRNOP0000001522…	0048471 // perinuclear region of cytoplasm (PMID:11313340 [IDA]) /// 0005829 // cytosol (GO_REF:0000052 [IDA]) /// 0005829 // cytosol (Reactome:R-HSA-209792 [TAS]) /// 0005737 // cytoplasm (PMID:21873635 [IBA] PANTHER:PTN000097489|RGD:2006|UniProtKB:Q16613)	0004059 // aralkylamine N-acetyltransferase activity (PMID:11313340 [IDA]) /// 0005515 // protein binding (PMID:32296183 [IPI] UniProtKB:Q13322-4) /// 0071889 // 14-3-3 protein binding (GO_REF:0000107 [IEA] UniProtKB:Q64666|ensembl:ENSRNOP00000015221) /// 0005515 // protein binding (PMID:32296183 [IPI] UniProtKB:Q8N5X7-2) /// 0005515 // protein binding (PMID:25910212 [IPI] UniProtKB:O14503) /// 0…	Serotonin N-acetyltransferase	AANAT|SNAT	protein	taxon:9606	20120227	UniProt	has_input(CHEBI:28790)|has_input(CHEBI:2089)		2	0.0337086	0.106065	0.0824587	1	0.0183281	0.0599552	0.0442482	0
1	AAR2	20	36236131..36270918	ENSG00000131043	-0.470441	-1.38553	1.30877e-13	6.71853e-13	2.27046e-09	-0.367562	-1.29017	5.37402e-09	2.68667e-08	9.32285e-05	-0.0617968	-1.04376	0.338302	0.434069	1	-0.164676	-1.12091	0.0100916	0.0235767	1	AAR2	UniProtKB	Q9Y312	AAR2	involved_in	0000244 // spliceosomal tri-snRNP complex assembly (PMID:21873635 [IBA] PANTHER:PTN000294070|SGD:S000000170) /// 0000244 // spliceosomal tri-snRNP complex assembly (PMID:11720285 [ISS] UniProtKB:P32357)	0005681 // spliceosomal complex (GO_REF:0000043 [IEA] UniProtKB-KW:KW-0747) /// 0005682 // U5 snRNP (PMID:11720285 [ISS] UniProtKB:P32357)		Protein AAR2 homolog	AAR2|C20orf4|CGI-23|PRO0225	protein	taxon:9606	20201012	FlyBase			1542	14.2035	44.6919	63.5757	1566	15.686	51.3122	69.2926	1718
1	AARD	8	116938207..116944487	ENSG00000205002	1.64153	3.11997	0.493928	0.599787	1	-0.0653784	-1.04636	0.982086	#N/A	1	-0.0329236	-1.02308	0.984198	#N/A	1	1.67399	3.19096	0.474661	0.619581	1	AARD	UniProtKB	Q4LEZ3	AARD	enables	0030324 // lung development (GO_REF:0000107 [IEA] UniProtKB:Q91ZF7|ensembl:ENSRNOP00000006257)		0005515 // protein binding (PMID:32296183 [IPI] UniProtKB:Q9UBB9) /// 0005515 // protein binding (PMID:32296183 [IPI] UniProtKB:Q2KHM9) /// 0005515 // protein binding (PMID:32296183 [IPI] UniProtKB:Q4V328) /// 0005515 // protein binding (PMID:32296183 [IPI] UniProtKB:Q7Z3Y8) /// 0005515 // protein binding (PMID:32296183 [IPI] UniProtKB:Q86XR8-3) /// 0005515 // protein binding (PMID:32296183 [IPI]…	Alanine and arginine-rich domain-containing protein	AARD|C8orf85	protein	taxon:9606	20210417	IntAct			0	0	0	0	0	0	0	0	0
1	AARS1	16	complement(70251983..70289707)	ENSG00000090861	0.241582	1.18229	0.00575402	0.0117243	1	0.59133	1.50663	1.29025e-11	8.27685e-11	2.23833e-07	w	1.14051	0.0298363	0.0543396	1	-0.160066	-1.11734	0.0663693	0.125623	1	AARS1	UniProtKB	P49588	AARS1	enables	0106074 /// 0140018 /// 0008033 // tRNA processing (PMID:7654687 [TAS]) /// 0006419 // alanyl-tRNA aminoacylation (PMID:21873635 [IBA] PANTHER:PTN000206950|UniProtKB:Q5JTZ9|CGD:CAL0000182169|RGD:1304832|UniProtKB:P00957|SGD:S000005862|MGI:MGI:2384560|UniProtKB:P49588) /// 0021680 // cerebellar Purkinje cell layer development (GO_REF:0000107 [IEA] UniProtKB:Q8BGQ7|ensembl:ENSMUSP00000034441) /// 0…	0005829 // cytosol (Reactome:R-HSA-379864 [TAS]) /// 0005737 // cytoplasm (PMID:7654687 [TAS]) /// 0070062 // extracellular exosome (PMID:20458337 [HDA]) /// 0005739 // mitochondrion (PMID:21873635 [IBA] PANTHER:PTN000206953|UniProtKB:Q5JTZ9|CGD:CAL0000182169|SGD:S000005862|TAIR:locus:2011962) /// 0016020 // membrane (PMID:19946888 [HDA])	0005524 // ATP binding (PMID:21873635 [IBA] PANTHER:PTN000206950|RGD:1304832) /// 0004813 // alanine-tRNA ligase activity (PMID:21873635 [IBA] PANTHER:PTN000206950|SGD:S000005862|UniProtKB:P00957|RGD:1304832|UniProtKB:Q5JTZ9|CGD:CAL0000182169|UniProtKB:P49588|MGI:MGI:2384560) /// 0000049 // tRNA binding (PMID:21873635 [IBA] PANTHER:PTN000206904|RGD:1304832) /// 0002161 // aminoacyl-tRNA editing a…	Alanine--tRNA ligase, cytoplasmic	AARS1|AARS	protein	taxon:9606	20171017	UniProt			5448	33.2162	104.516	224.618	4846	32.1295	105.103	214.427	4982
1	AARS2	6	complement(44298731..44313347)	ENSG00000124608	1.35937	2.56573	1.00263e-41	1.9676e-40	1.73936e-37	0.0569634	1.04027	0.586995	0.676435	1	-0.435256	-1.35215	5.39889e-06	1.82639e-05	0.0936599	0.867148	1.82405	5.41752e-18	6.424e-17	9.39832e-14	AARS2	UniProtKB	Q5JTZ9	AARS2	enables	0106074 /// 0006419 // alanyl-tRNA aminoacylation (PMID:21873635 [IBA] PANTHER:PTN000206950|UniProtKB:Q5JTZ9|CGD:CAL0000182169|RGD:1304832|UniProtKB:P00957|SGD:S000005862|MGI:MGI:2384560|UniProtKB:P49588) /// 0006400 // tRNA modification (PMID:21873635 [IBA] PANTHER:PTN000206950|MGI:MGI:2384560) /// 0070143 // mitochondrial alanyl-tRNA aminoacylation (PMID:21549344 [IMP])	0005739 // mitochondrion (PMID:21549344 [IDA]) /// 0005739 // mitochondrion (GO_REF:0000052 [IDA]) /// 0005739 // mitochondrion (PMID:21873635 [IBA] PANTHER:PTN000206953|UniProtKB:Q5JTZ9|CGD:CAL0000182169|SGD:S000005862|TAIR:locus:2011962)	0005524 // ATP binding (PMID:21873635 [IBA] PANTHER:PTN000206950|RGD:1304832) /// 0004813 // alanine-tRNA ligase activity (PMID:21873635 [IBA] PANTHER:PTN000206950|SGD:S000005862|UniProtKB:P00957|RGD:1304832|UniProtKB:Q5JTZ9|CGD:CAL0000182169|UniProtKB:P49588|MGI:MGI:2384560) /// 0000049 // tRNA binding (PMID:21873635 [IBA] PANTHER:PTN000206904|RGD:1304832) /// 0005515 // protein binding (PMID:32…	Alanine--tRNA ligase, mitochondrial	AARS2|AARSL|KIAA1270	protein	taxon:9606	20120510	BHF-UCL			293	2.21905	6.98231	12.0802	276	2.27309	7.43575	12.2125	242
1	AARSD1	17	complement(42950526..42964498)	ENSG00000266967	-0.0611558	-1.0433	0.745473	0.819861	1	-0.0883312	-1.06314	0.637495	0.721384	1	-0.0501053	-1.03534	0.790808	0.843521	1	-0.0229299	-1.01602	0.902902	0.977152	1	AARSD1	UniProtKB	Q9BTE6	AARSD1	enables	0106074 /// 0006450 // regulation of translational fidelity (PMID:21873635 [IBA] PANTHER:PTN000206905|MGI:MGI:1916934) /// 0006419 // alanyl-tRNA aminoacylation (GO_REF:0000002 [IEA] InterPro:IPR018165) /// 0008150 // biological_process (GO_REF:0000015 [ND])	0005737 // cytoplasm (GO_REF:0000044 [IEA] UniProtKB-SubCell:SL-0086) /// 0005634 // nucleus (PMID:21630459 [HDA])	0004813 // alanine-tRNA ligase activity (GO_REF:0000002 [IEA] InterPro:IPR018165) /// 0002196 // Ser-tRNA(Ala) hydrolase activity (PMID:21873635 [IBA] PANTHER:PTN000206905|MGI:MGI:1916934) /// 0003674 // molecular_function (GO_REF:0000015 [ND]) /// 0003676 // nucleic acid binding (GO_REF:0000002 [IEA] InterPro:IPR018165) /// 0046872 // metal ion binding (GO_REF:0000043 [IEA] UniProtKB-KW:KW-0479)…	Alanyl-tRNA editing protein Aarsd1	AARSD1	protein	taxon:9606	20120510	BHF-UCL			91	2.2178	6.97839	3.75187	157	4.16092	13.6112	6.94696	100
1	AASDH	4	complement(56338287..56387508)	ENSG00000157426	0.849304	1.80163	1.67943e-13	8.57156e-13	2.91347e-09	0.131831	1.09568	0.27018	0.3681	1	-0.558639	-1.47288	5.65142e-07	2.14361e-06	0.00980409	0.158833	1.11638	0.171487	0.280285	1	AASDH	UniProtKB	Q4L235	AASDH	enables	0006631 // fatty acid metabolic process (GO_REF:0000024 [ISS] UniProtKB:Q4G176) /// 0019482 // beta-alanine metabolic process (GO_REF:0000107 [IEA] UniProtKB:Q80WC9|ensembl:ENSMUSP00000113792) /// 0043041 // amino acid activation for nonribosomal peptide biosynthetic process (GO_REF:0000107 [IEA] UniProtKB:Q80WC9|ensembl:ENSMUSP00000113792)		0016878 // acid-thiol ligase activity (GO_REF:0000024 [ISS] UniProtKB:Q4G176) /// 0005524 // ATP binding (GO_REF:0000043 [IEA] UniProtKB-KW:KW-0067)	Beta-alanine-activating enzyme	AASDH|ACSF4|U26|HSPC318	protein	taxon:9606	20210417	UniProt			168	1.55101	4.88029	6.92653	117	1.17462	3.84244	5.17703	139
1	AASDHPPT	11	106075501..106098699	ENSG00000149313	0.113832	1.0821	0.0816759	0.133281	1	-0.332796	-1.25945	5.14076e-07	2.07e-06	0.0089182	-0.66101	-1.58119	6.01613e-23	8.10483e-22	1.04368e-18	-0.214381	-1.16021	0.00159134	0.00433181	1	AASDHPPT	UniProtKB	Q9NRN7	AASDHPPT	enables	0015939 // pantothenate metabolic process (Reactome:R-HSA-199220 [TAS]) /// 0019878 // lysine biosynthetic process via aminoadipic acid (PMID:21873635 [IBA] PANTHER:PTN000259224|SGD:S000003122|PomBase:SPAC17C9.02c) /// 0018215 // protein phosphopantetheinylation (GO_REF:0000108 [IEA] GO:0008897)	0005829 // cytosol (PMID:12815048 [IDA]) /// 0005829 // cytosol (PMID:21873635 [IBA] PANTHER:PTN000259224|UniProtKB:Q9NRN7) /// 0005829 // cytosol (Reactome:R-HSA-199202 [TAS]) /// 0070062 // extracellular exosome (PMID:19056867 [HDA])	0005515 // protein binding (PMID:32296183 [IPI] UniProtKB:Q9UPT9-2) /// 0005515 // protein binding (PMID:18022563 [IPI] UniProtKB:P49327) /// 0005515 // protein binding (PMID:32296183 [IPI] UniProtKB:Q12933) /// 0005515 // protein binding (PMID:28514442 [IPI] UniProtKB:Q9UPT9-2) /// 0008897 // holo-[acyl-carrier-protein] synthase activity (PMID:12815048 [IDA]) /// 0008897 // holo-[acyl-carrier-pr…	L-aminoadipate-semialdehyde dehydrogenase-phosphopantetheinyl transferase	AASDHPPT|CGI-80|HAH-P|HSPC223|x0005	protein	taxon:9606	20090603	UniProt			1047	13.1464	41.3657	43.1671	830	11.333	37.0728	36.726	1133
1	AASS	7	complement(122064583..122144308)	ENSG00000008311	0.0199981	1.01396	0.828408	0.89545	1	0.388411	1.30895	2.16355e-05	7.08402e-05	0.375333	-1.90075	-3.73407	1.04206e-81	1.20955e-79	1.80777e-77	-2.26916	-4.82043	2.16152e-117	6.69608e-115	3.74981e-113	AASS	UniProtKB	Q9UDR5	AASS	enables	0031061 // negative regulation of histone methylation (GO_REF:0000024 [ISS] UniProtKB:Q9VLX0) /// 0019878 // lysine biosynthetic process via aminoadipic acid (PMID:21873635 [IBA] PANTHER:PTN000123605|PomBase:SPAC227.18|SGD:S000005333) /// 0006554 // lysine catabolic process (PMID:10775527 [NAS]) /// 0033512 // L-lysine catabolic process to acetyl-CoA via saccharopine (GO_REF:0000041 [IEA] UniPath…	0005739 // mitochondrion (GO_REF:0000052 [IDA]) /// 0005829 // cytosol (GO_REF:0000024 [ISS] UniProtKB:Q9VLX0) /// 0005739 // mitochondrion (PMID:10567240 [TAS]) /// 0043231 // intracellular membrane-bounded organelle (GO_REF:0000052 [IDA]) /// 0005759 // mitochondrial matrix (Reactome:R-HSA-70938 [TAS]) /// 0005634 // nucleus (GO_REF:0000024 [ISS] UniProtKB:Q9VLX0) /// 0005759 // mitochondrial m…	0004754 // saccharopine dehydrogenase (NAD+, L-lysine-forming) activity (GO_REF:0000024 [ISS] UniProtKB:Q9VLX0) /// 0047130 // saccharopine dehydrogenase (NADP+, L-lysine-forming) activity (GO_REF:0000116 [IEA] RHEA:19373) /// 0042393 // histone binding (GO_REF:0000024 [ISS] UniProtKB:Q9VLX0) /// 0047131 // saccharopine dehydrogenase (NAD+, L-glutamate-forming) activity (PMID:10775527 [NAS]) /// …	Alpha-aminoadipic semialdehyde synthase, mitochondrial	AASS	protein	taxon:9606	20200915	FlyBase			1082	5.73143	18.0341	44.6102	782	4.50453	14.7353	34.6021	1085
1	AATF	17	36948925..37056871	ENSG00000275700	-0.697298	-1.62147	2.32009e-26	2.33191e-25	4.02488e-22	-0.182396	-1.13477	0.0042672	0.00959474	1	0.193985	1.14392	0.00366035	0.0080793	1	-0.320917	-1.24912	7.83901e-07	3.42461e-06	0.0135991	AATF	UniProtKB	Q9NY61	AATF	enables	0032929 // negative regulation of superoxide anion generation (PMID:15207272 [IDA]) /// 2000378 // negative regulation of reactive oxygen species metabolic process (PMID:15207272 [IDA]) /// 0045944 // positive regulation of transcription from RNA polymerase II promoter (PMID:18049476 [IDA]) /// 0006974 // cellular response to DNA damage stimulus (PMID:18049476 [IEP]) /// 0042985 // negative regul…	0005634 // nucleus (PMID:14627703 [IDA]) /// 0005794 // Golgi apparatus (GO_REF:0000107 [IEA] UniProtKB:Q9QYW0|ensembl:ENSRNOP00000000258) /// 0005730 // nucleolus (PMID:21873635 [IBA] PANTHER:PTN000399850|SGD:S000002707|FB:FBgn0031851|MGI:MGI:1929608|UniProtKB:Q9NY61) /// 0005730 // nucleolus (GO_REF:0000052 [IDA]) /// 0005634 // nucleus (PMID:10580117 [IDA]) /// 0005737 // cytoplasm (PMID:14627…	0005515 // protein binding (PMID:17157788 [IPI] UniProtKB:Q13315) /// 0005515 // protein binding (PMID:10783144 [IPI] UniProtKB:P06400) /// 0005515 // protein binding (PMID:29232376 [IPI] UniProtKB:Q92830) /// 0005515 // protein binding (PMID:22909821 [IPI] UniProtKB:Q6ZWQ9) /// 0005515 // protein binding (PMID:32296183 [IPI] UniProtKB:Q8NEH6) /// 0005515 // protein binding (PMID:10783144 [IPI] U…	Protein AATF	AATF|CHE1|DED|HSPC277	protein	taxon:9606	20140203	UniProt			1178	12.0648	37.9624	48.5682	1342	14.9464	48.8928	59.381	1387
1	AATK	17	complement(81110487..81166221)	ENSG00000181409	1.27622	2.42204	8.38624e-35	1.22668e-33	1.45484e-30	0.138223	1.10055	0.201483	0.288905	1	-1.10581	-2.1522	2.32815e-27	3.99704e-26	4.03888e-23	0.0321849	1.02256	0.762771	0.862673	1	AATK	UniProtKB	Q6ZMQ8	AATK	enables	0006468 // protein phosphorylation (PMID:21873635 [IBA] PANTHER:PTN004704357|MGI:MGI:1197518) /// 0038083 // peptidyl-tyrosine autophosphorylation (PMID:21873635 [IBA] PANTHER:PTN002815112|MGI:MGI:1197518) /// 0008150 // biological_process (GO_REF:0000015 [ND]) /// 0007420 // brain development (PMID:21873635 [IBA] PANTHER:PTN002815112|MGI:MGI:1197518)	0016021 // integral component of membrane (GO_REF:0000043 [IEA] UniProtKB-KW:KW-0812) /// 0048471 // perinuclear region of cytoplasm (GO_REF:0000044 [IEA] UniProtKB-SubCell:SL-0198) /// 0005575 // cellular_component (GO_REF:0000015 [ND])	0005515 // protein binding (PMID:22321011 [IPI] UniProtKB:P62136) /// 0005515 // protein binding (PMID:25852190 [IPI] UniProtKB:P62136) /// 0005515 // protein binding (PMID:32296183 [IPI] UniProtKB:Q96N21) /// 0004713 // protein tyrosine kinase activity (PMID:21873635 [IBA] PANTHER:PTN002815112|MGI:MGI:1197518) /// 0005515 // protein binding (PMID:28065597 [IPI] UniProtKB:P62136) /// 0106311 /// …	Serine/threonine-protein kinase LMTK1	AATK|AATYK|KIAA0641|LMR1|LMTK1	protein	taxon:9606	20210417	IntAct			228	0.635161	1.99855	9.40029	221	0.669497	2.19007	9.77884	197
1	ABAT	16	8674596..8784575	ENSG00000183044	-0.741353	-1.67174	3.82999e-35	5.72288e-34	6.64427e-31	-0.375611	-1.29739	2.59097e-10	1.48275e-09	4.49481e-06	-0.287811	-1.22079	2.34122e-06	8.25301e-06	0.0406155	-0.653553	-1.57304	3.03767e-27	6.34909e-26	5.26975e-23	ABAT	UniProtKB	P80404	ABAT	contributes_to	0009450 // gamma-aminobutyric acid catabolic process (PMID:21873635 [IBA] PANTHER:PTN000944876|UniProtKB:P14010|SGD:S000003251|UniProtKB:F1MFB7|UniProtKB:P22256|UniProtKB:P80147|PomBase:SPAC19D5.07) /// 0035094 // response to nicotine (GO_REF:0000107 [IEA] UniProtKB:P50554|ensembl:ENSRNOP00000003633) /// 0033602 // negative regulation of dopamine secretion (GO_REF:0000107 [IEA] UniProtKB:P50554|e…	0005739 // mitochondrion (GO_REF:0000052 [IDA]) /// 0032144 // 4-aminobutyrate transaminase complex (PMID:15528998 [IDA]) /// 0005739 // mitochondrion (GO_REF:0000024 [ISS] UniProtKB:Q9BGI0) /// 0043005 // neuron projection (GO_REF:0000107 [IEA] UniProtKB:P50554|ensembl:ENSRNOP00000003633) /// 0005739 // mitochondrion (GO_REF:0000054 [IDA]) /// 0005759 // mitochondrial matrix (Reactome:R-HSA-9168…	0030170 // pyridoxal phosphate binding (PMID:21873635 [IBA] PANTHER:PTN000944876|UniProtKB:P80404|UniProtKB:P22256|UniProtKB:P50457|UniProtKB:P80147|PomBase:SPAC19D5.07) /// 0042802 // identical protein binding (PMID:15528998 [IPI] UniProtKB:P80404) /// 0034386 // 4-aminobutyrate:2-oxoglutarate transaminase activity (GO_REF:0000003 [IEA] EC:2.6.1.19) /// 0003867 // 4-aminobutyrate transaminase ac…	4-aminobutyrate aminotransferase, mitochondrial	ABAT|GABAT	protein	taxon:9606	20060710	UniProt			4303	24.8944	78.3311	177.41	3674	23.1141	75.6112	162.568	4147
1	ABCA1	9	complement(104781006..104928155)	ENSG00000165029	0.0979357	1.07024	0.269056	0.373258	1	-0.0894735	-1.06398	0.312843	0.413685	1	0.264177	1.20095	0.00278187	0.00627517	1	0.451586	1.36754	3.21735e-07	1.46457e-06	0.00558146	ABCA1	UniProtKB	O95477	ABCA1	enables	0060155 // platelet dense granule organization (PMID:15163665 [IMP]) /// 0140115 /// 0009306 // protein secretion (PMID:11855831 [IMP]) /// 0019222 // regulation of metabolic process (Reactome:R-HSA-1989781 [TAS]) /// 0045332 // phospholipid translocation (PMID:24097981 [IDA]) /// 0071404 // cellular response to low-density lipoprotein particle stimulus (PMID:15358760 [NAS]) /// 0071397 // cellul…	0005886 // plasma membrane (Reactome:R-HSA-216723 [TAS]) /// 0009897 // external side of plasma membrane (GO_REF:0000107 [IEA] UniProtKB:P41233|ensembl:ENSMUSP00000030010) /// 0005886 // plasma membrane (Reactome:R-HSA-216727 [TAS]) /// 0043231 // intracellular membrane-bounded organelle (PMID:21873635 [IBA] PANTHER:PTN000442469|MGI:MGI:3625331|UniProtKB:Q9BZC7|RGD:628661|UniProtKB:Q8N139|UniProt…	0005515 // protein binding (PMID:15469992 [IPI] UniProtKB:O75955) /// 0034185 // apolipoprotein binding (PMID:11162594 [IPI] UniProtKB:P02652) /// 0090554 // phosphatidylcholine-translocating ATPase activity (PMID:21873635 [IBA] PANTHER:PTN002710165|UniProtKB:O95477) /// 0005515 // protein binding (PMID:23931754 [IPI] UniProtKB:Q86UK0) /// 0042626 // ATPase activity, coupled to transmembrane move…	Phospholipid-transporting ATPase ABCA1	ABCA1|ABC1|CERP	protein	taxon:9606	20140528	BHF-UCL			2591	8.36827	26.331	106.825	2482	8.71721	28.5159	109.824	2414
1	ABCA10	17	complement(69147214..69244846)	ENSG00000154263	-1.34613	-2.54229	7.29767e-05	0.000191181	1	-0.270227	-1.206	0.385926	0.489103	1	-1.28578	-2.43813	0.0023231	0.00532276	1	-2.36168	-5.13968	3.62439e-09	2.05611e-08	6.28759e-05	ABCA10	UniProtKB	Q8WWZ4	ABCA10	enables	0006869 // lipid transport (PMID:21873635 [IBA] PANTHER:PTN000442469|MGI:MGI:2676312|UniProtKB:Q99758|UniProtKB:Q9BZC7|UniProtKB:Q86UK0|UniProtKB:O94911|UniProtKB:P78363|UniProtKB:Q9FLT5|RGD:631344|UniProtKB:O95477|MGI:MGI:1351646|MGI:MGI:99607|UniProtKB:Q8IZY2|MGI:MGI:2386607|MGI:MGI:109424|WB:WBGene00000421) /// 0055085 // transmembrane transport (GO_REF:0000002 [IEA] InterPro:IPR026082)	0016021 // integral component of membrane (GO_REF:0000043 [IEA] UniProtKB-KW:KW-0812) /// 0043231 // intracellular membrane-bounded organelle (PMID:21873635 [IBA] PANTHER:PTN000442469|MGI:MGI:3625331|UniProtKB:Q9BZC7|RGD:628661|UniProtKB:Q8N139|UniProtKB:O94911|UniProtKB:P78363|UniProtKB:Q9FLT5|MGI:MGI:99607|UniProtKB:Q8IZY2|TAIR:locus:2054366|MGI:MGI:2386607|MGI:MGI:99606)	0042626 // ATPase activity, coupled to transmembrane movement of substances (PMID:21873635 [IBA] PANTHER:PTN000442469|UniProtKB:Q99758|RGD:631344|UniProtKB:O94911) /// 0005319 // lipid transporter activity (PMID:21873635 [IBA] PANTHER:PTN000442469|UniProtKB:Q9FLT5|UniProtKB:O95477|MGI:MGI:109424|UniProtKB:Q8IZY2|MGI:MGI:1351646|MGI:MGI:99607|UniProtKB:Q99758|UniProtKB:Q86UK0|UniProtKB:Q9BZC7|UniP…	ATP-binding cassette sub-family A member 10	ABCA10	protein	taxon:9606	20210417	UniProt			46	0.221808	0.697925	1.89655	26	0.136333	0.445973	1.15045	55
1	ABCA12	2	complement(214931542..215138626)	ENSG00000144452	2.37544	5.18895	0.298146	0.402292	1	2.23894	4.72051	0.326781	0.428275	1	-0.766863	-1.70157	0.606592	0.689937	1	-0.630363	-1.54795	0.672097	0.786372	1	ABCA12	UniProtKB	Q86UK0	ABCA12	NOT|involved_in	0045616 // regulation of keratinocyte differentiation (GO_REF:0000024 [ISS] UniProtKB:E9Q876) /// 0045616 // regulation of keratinocyte differentiation (PMID:20869849 [IMP]) /// 0055088 // lipid homeostasis (GO_REF:0000107 [IEA] UniProtKB:E9Q876|ensembl:ENSMUSP00000084523) /// 0006869 // lipid transport (PMID:12915478 [NAS]) /// 0010875 // positive regulation of cholesterol efflux (PMID:23931754 …	0005829 // cytosol (GO_REF:0000107 [IEA] UniProtKB:E9Q876|ensembl:ENSMUSP00000084523) /// 0016021 // integral component of membrane (PMID:12697999 [NAS]) /// 0005886 // plasma membrane (Reactome:R-HSA-5682311 [TAS]) /// 0097234 // epidermal lamellar body membrane (PMID:17927575 [IDA]) /// 0005737 // cytoplasm (PMID:23931754 [IDA]) /// 0043231 // intracellular membrane-bounded organelle (PMID:2187…	0034191 // apolipoprotein A-I receptor binding (PMID:21873635 [IBA] PANTHER:PTN002710130|UniProtKB:Q86UK0) /// 0140326 /// 0005102 // receptor binding (PMID:23931754 [IPI] UniProtKB:P55055) /// 0005515 // protein binding (PMID:23931754 [IPI] UniProtKB:O95477) /// 0005524 // ATP binding (PMID:12697999 [NAS]) /// 0042626 // ATPase activity, coupled to transmembrane movement of substances (PMID:2187…	ATP-binding cassette sub-family A member 12	ABCA12|ABC12	protein	taxon:9606	20210108	UniProt			0	0	0	0	0	0	0	0	0
1	ABCA13	7	48171458..48647497	ENSG00000179869	-2.30782	-4.95133	0.299175	0.402292	1	-0.874606	-1.83351	0.557599	0.652016	1	1.53681	2.90153	0.511517	0.605802	1	0.103604	1.07445	0.950306	0.977152	1	ABCA13	UniProtKB	Q86UQ4	ABCA13	enables	0035627 // ceramide transport (GO_REF:0000024 [ISS] UniProtKB:Q5SSE9) /// 0006869 // lipid transport (PMID:21873635 [IBA] PANTHER:PTN000442469|MGI:MGI:2676312|UniProtKB:Q99758|UniProtKB:Q9BZC7|UniProtKB:Q86UK0|UniProtKB:O94911|UniProtKB:P78363|UniProtKB:Q9FLT5|RGD:631344|UniProtKB:O95477|MGI:MGI:1351646|MGI:MGI:99607|UniProtKB:Q8IZY2|MGI:MGI:2386607|MGI:MGI:109424|WB:WBGene00000421) /// 0032376 /…	0016021 // integral component of membrane (GO_REF:0000043 [IEA] UniProtKB-KW:KW-0812) /// 0005886 // plasma membrane (Reactome:R-HSA-6798739 [TAS]) /// 0097708 // intracellular vesicle (PMID:33293368 [IDA]) /// 0035577 // azurophil granule membrane (Reactome:R-HSA-6798739 [TAS]) /// 0043231 // intracellular membrane-bounded organelle (PMID:21873635 [IBA] PANTHER:PTN000442469|MGI:MGI:3625331|UniPr…	0042626 // ATPase activity, coupled to transmembrane movement of substances (PMID:21873635 [IBA] PANTHER:PTN000442469|UniProtKB:Q99758|RGD:631344|UniProtKB:O94911) /// 0005319 // lipid transporter activity (PMID:21873635 [IBA] PANTHER:PTN000442469|UniProtKB:Q9FLT5|UniProtKB:O95477|MGI:MGI:109424|UniProtKB:Q8IZY2|MGI:MGI:1351646|MGI:MGI:99607|UniProtKB:Q99758|UniProtKB:Q86UK0|UniProtKB:Q9BZC7|UniP…	ATP-binding cassette sub-family A member 13	ABCA13	protein	taxon:9606	20210417	UniProt			0	0	0	0	1	0.00222022	0.00726281	0.0442482	0
1	ABCA2	9	complement(137007234..137028915)	ENSG00000107331	1.30523	2.47123	1.02195e-18	7.04361e-18	1.77288e-14	-0.106469	-1.07659	0.48853	0.588459	1	-0.00855676	-1.00595	0.951653	0.976965	1	1.40314	2.64477	1.6767e-21	2.48822e-20	2.90873e-17	ABCA2	UniProtKB	Q9BZC7	ABCA2	NOT|involved_in	0070723 // response to cholesterol (PMID:11178988 [IEP]) /// 0042986 // positive regulation of amyloid precursor protein biosynthetic process (PMID:20704561 [IDA]) /// 0090155 // negative regulation of sphingolipid biosynthetic process (PMID:24201375 [IDA]) /// 0046512 // sphingosine biosynthetic process (PMID:26510981 [IDA]) /// 0010872 // regulation of cholesterol esterification (PMID:15238223 …	0016021 // integral component of membrane (PMID:12363033 [NAS]) /// 0043231 // intracellular membrane-bounded organelle (PMID:21873635 [IBA] PANTHER:PTN000442469|MGI:MGI:3625331|UniProtKB:Q9BZC7|RGD:628661|UniProtKB:Q8N139|UniProtKB:O94911|UniProtKB:P78363|UniProtKB:Q9FLT5|MGI:MGI:99607|UniProtKB:Q8IZY2|TAIR:locus:2054366|MGI:MGI:2386607|MGI:MGI:99606) /// 0005765 // lysosomal membrane (GO_REF:00…	0000166 // nucleotide binding (PMID:12363033 [NAS]) /// 0005524 // ATP binding (GO_REF:0000024 [ISS] UniProtKB:Q9ESR9) /// 0005524 // ATP binding (PMID:15999530 [IDA]) /// 0042626 // ATPase activity, coupled to transmembrane movement of substances (PMID:7766993 [NAS]) /// 0042626 // ATPase activity, coupled to transmembrane movement of substances (PMID:21873635 [IBA] PANTHER:PTN000442469|UniProtK…	ATP-binding cassette sub-family A member 2	ABCA2|ABC2|KIAA1062	protein	taxon:9606	20190726	ARUK-UCL			147	0.612085	1.92595	6.06072	193	0.873895	2.8587	8.53989	142
1	ABCA3	16	complement(2275881..2340746)	ENSG00000167972	1.56909	2.96717	3.58104e-14	1.90857e-13	6.21238e-10	-1.67663	-3.1968	1.13695e-10	6.71024e-10	1.97237e-06	-2.52364	-5.75031	8.05478e-29	1.50902e-27	1.39734e-24	0.72208	1.64956	0.00883139	0.02089	1	ABCA3	UniProtKB	Q99758	ABCA3	enables	0055091 // phospholipid homeostasis (GO_REF:0000107 [IEA] UniProtKB:Q8R420|ensembl:ENSMUSP00000045285) /// 0120009 /// 0046890 // regulation of lipid biosynthetic process (GO_REF:0000107 [IEA] UniProtKB:Q8R420|ensembl:ENSMUSP00000045285) /// 0032464 // positive regulation of protein homooligomerization (PMID:27352740 [IDA]) /// 0046470 // phosphatidylcholine metabolic process (PMID:17574245 [IMP]…	0016021 // integral component of membrane (GO_REF:0000043 [IEA] UniProtKB-KW:KW-0812) /// 0042599 // lamellar body (PMID:27177387 [IDA]) /// 0097232 // lamellar body membrane (Reactome:R-HSA-5688397 [TAS]) /// 0005615 // extracellular space (PMID:22664934 [HDA]) /// 0030659 // cytoplasmic vesicle membrane (PMID:17574245 [IDA]) /// 0030659 // cytoplasmic vesicle membrane (PMID:20863830 [IDA]) /// …	0008559 // xenobiotic-transporting ATPase activity (PMID:26903515 [IMP]) /// 0120019 /// 0140603 /// 0042626 // ATPase activity, coupled to transmembrane movement of substances (PMID:21873635 [IBA] PANTHER:PTN000442469|UniProtKB:Q99758|RGD:631344|UniProtKB:O94911) /// 0005319 // lipid transporter activity (PMID:21873635 [IBA] PANTHER:PTN000442469|UniProtKB:Q9FLT5|UniProtKB:O95477|MGI:MGI:109424|U…	Phospholipid-transporting ATPase ABCA3	ABCA3|ABC3	protein	taxon:9606	20210417	UniProt			71	0.379187	1.19312	2.92728	42	0.243923	0.797923	1.85842	45
1	ABCA4	1	complement(93992834..94121148)	ENSG00000198691	0.991886	1.98878	0.00860305	0.0170938	1	3.05239	8.29585	1.17126e-19	1.34876e-18	2.0319e-15	2.34465	5.07938	6.58666e-18	6.44897e-17	1.14265e-13	0.284147	1.21769	0.178723	0.289955	1	ABCA4	UniProtKB	P78363	ABCA4	enables	0045494 // photoreceptor cell maintenance (GO_REF:0000107 [IEA] UniProtKB:O35600|ensembl:ENSMUSP00000013995) /// 0045332 // phospholipid translocation (PMID:24097981 [IDA]) /// 0001523 // retinoid metabolic process (Reactome:R-HSA-2453902 [TAS]) /// 0006649 // phospholipid transfer to membrane (GO_REF:0000107 [IEA] UniProtKB:O35600|ensembl:ENSMUSP00000013995) /// 0042574 // retinal metabolic proc…	0031410 // cytoplasmic vesicle (PMID:29847635 [IDA]) /// 0097381 // photoreceptor disc membrane (Reactome:R-HSA-2466802 [TAS]) /// 0043231 // intracellular membrane-bounded organelle (PMID:21873635 [IBA] PANTHER:PTN000442469|MGI:MGI:3625331|UniProtKB:Q9BZC7|RGD:628661|UniProtKB:Q8N139|UniProtKB:O94911|UniProtKB:P78363|UniProtKB:Q9FLT5|MGI:MGI:99607|UniProtKB:Q8IZY2|TAIR:locus:2054366|MGI:MGI:2386…	0140327 /// 0140326 /// 0003924 // GTPase activity (GO_REF:0000024 [ISS] UniProtKB:F1MWM0) /// 0140347 /// 0140603 /// 0042626 // ATPase activity, coupled to transmembrane movement of substances (PMID:21873635 [IBA] PANTHER:PTN000442469|UniProtKB:Q99758|RGD:631344|UniProtKB:O94911) /// 0090555 // phosphatidylethanolamine-translocating ATPase activity (PMID:24097981 [IDA]) /// 0140333 /// 0005215 …	Retinal-specific phospholipid-transporting ATPase ABCA4	ABCA4|ABCR	protein	taxon:9606	20210326	UniProt			7	0.0332199	0.104528	0.288605	5	0.0258035	0.0844087	0.221241	10
1	ABCA5	17	complement(69244311..69327244)	ENSG00000154265	0.0471675	1.03323	0.4835	0.599787	1	0.317805	1.24643	1.56853e-06	5.96222e-06	0.0272109	-0.71638	-1.64305	1.09889e-24	1.64505e-23	1.90635e-20	-0.987017	-1.98208	9.54054e-47	4.57208e-45	1.65509e-42	ABCA5	UniProtKB	Q8WWZ7	ABCA5	enables	0006869 // lipid transport (Reactome:R-HSA-1369062 [TAS]) /// 0010874 // regulation of cholesterol efflux (GO_REF:0000024 [ISS] UniProtKB:Q8K448) /// 0008203 // cholesterol metabolic process (PMID:25125465 [IMP]) /// 0033344 // cholesterol efflux (PMID:20382126 [ISS] UniProtKB:Q8K448) /// 0042632 // cholesterol homeostasis (PMID:25125465 [IMP]) /// 0006869 // lipid transport (PMID:21873635 [IBA] …	0005770 // late endosome (PMID:15870284 [ISS] UniProtKB:Q8K448) /// 0016021 // integral component of membrane (GO_REF:0000043 [IEA] UniProtKB-KW:KW-0812) /// 0000139 // Golgi membrane (GO_REF:0000044 [IEA] UniProtKB-SubCell:SL-0134) /// 0005764 // lysosome (PMID:15870284 [ISS] UniProtKB:Q8K448) /// 0031902 // late endosome membrane (GO_REF:0000044 [IEA] UniProtKB-SubCell:SL-0151) /// 0005886 // p…	0042626 // ATPase activity, coupled to transmembrane movement of substances (PMID:21873635 [IBA] PANTHER:PTN000442469|UniProtKB:Q99758|RGD:631344|UniProtKB:O94911) /// 0005319 // lipid transporter activity (PMID:21873635 [IBA] PANTHER:PTN000442469|UniProtKB:Q9FLT5|UniProtKB:O95477|MGI:MGI:109424|UniProtKB:Q8IZY2|MGI:MGI:1351646|MGI:MGI:99607|UniProtKB:Q99758|UniProtKB:Q86UK0|UniProtKB:Q9BZC7|UniP…	Cholesterol transporter ABCA5	ABCA5|KIAA1888	protein	taxon:9606	20210417	UniProt			835	2.92398	9.20039	34.4265	700	2.66559	8.71971	30.9737	794
1	ABCA6	17	complement(69078702..69141895)	ENSG00000154262	0.387411	1.30804	0.473315	0.593414	1	0.294821	1.22673	0.584107	0.673934	1	-0.277366	-1.21198	0.601822	0.68656	1	-0.184776	-1.13664	0.727307	0.833157	1	ABCA6	UniProtKB	Q8N139	ABCA6	enables	0006869 // lipid transport (PMID:21873635 [IBA] PANTHER:PTN000442469|MGI:MGI:2676312|UniProtKB:Q99758|UniProtKB:Q9BZC7|UniProtKB:Q86UK0|UniProtKB:O94911|UniProtKB:P78363|UniProtKB:Q9FLT5|RGD:631344|UniProtKB:O95477|MGI:MGI:1351646|MGI:MGI:99607|UniProtKB:Q8IZY2|MGI:MGI:2386607|MGI:MGI:109424|WB:WBGene00000421) /// 0055085 // transmembrane transport (GO_REF:0000002 [IEA] InterPro:IPR026082)	0016021 // integral component of membrane (GO_REF:0000043 [IEA] UniProtKB-KW:KW-0812) /// 0000139 // Golgi membrane (PMID:24028821 [IDA]) /// 0043231 // intracellular membrane-bounded organelle (PMID:21873635 [IBA] PANTHER:PTN000442469|MGI:MGI:3625331|UniProtKB:Q9BZC7|RGD:628661|UniProtKB:Q8N139|UniProtKB:O94911|UniProtKB:P78363|UniProtKB:Q9FLT5|MGI:MGI:99607|UniProtKB:Q8IZY2|TAIR:locus:2054366|M…	0042626 // ATPase activity, coupled to transmembrane movement of substances (PMID:21873635 [IBA] PANTHER:PTN000442469|UniProtKB:Q99758|RGD:631344|UniProtKB:O94911) /// 0005319 // lipid transporter activity (PMID:21873635 [IBA] PANTHER:PTN000442469|UniProtKB:Q9FLT5|UniProtKB:O95477|MGI:MGI:109424|UniProtKB:Q8IZY2|MGI:MGI:1351646|MGI:MGI:99607|UniProtKB:Q99758|UniProtKB:Q86UK0|UniProtKB:Q9BZC7|UniP…	ATP-binding cassette sub-family A member 6	ABCA6	protein	taxon:9606	20210417	UniProt			8	0.0470165	0.147939	0.329835	5	0.0319549	0.104531	0.221241	7
1	ABCA7	19	1039997..1065572	ENSG00000064687	1.3858	2.61318	2.6463e-45	5.84814e-44	4.59079e-41	0.382454	1.30356	0.000142896	0.000417684	1	-0.129656	-1.09403	0.164269	0.239489	1	0.873694	1.83235	7.53374e-20	1.01472e-18	1.30695e-15	ABCA7	UniProtKB	Q8IZY2	ABCA7	enables	0033344 // cholesterol efflux (PMID:14570867 [IDA]) /// 0045332 // phospholipid translocation (PMID:24097981 [IDA]) /// 1902991 // regulation of amyloid precursor protein catabolic process (PMID:26260791 [IMP]) /// 0033700 // phospholipid efflux (PMID:14570867 [IDA]) /// 0055085 // transmembrane transport (GO_REF:0000002 [IEA] InterPro:IPR026082) /// 2000010 // positive regulation of protein loca…	0016021 // integral component of membrane (GO_REF:0000043 [IEA] UniProtKB-KW:KW-0812) /// 0000139 // Golgi membrane (GO_REF:0000044 [IEA] UniProtKB-SubCell:SL-0134) /// 0005794 // Golgi apparatus (GO_REF:0000052 [IDA]) /// 0097386 // glial cell projection (GO_REF:0000024 [ISS] UniProtKB:Q91V24) /// 0043231 // intracellular membrane-bounded organelle (PMID:21873635 [IBA] PANTHER:PTN000442469|MGI:M…	0090554 // phosphatidylcholine-translocating ATPase activity (PMID:24097981 [IDA]) /// 0090556 // phosphatidylserine-translocating ATPase activity (PMID:24097981 [IDA]) /// 0034188 // apolipoprotein A-I receptor activity (PMID:14570867 [IDA]) /// 0090556 // phosphatidylserine-translocating ATPase activity (PMID:21873635 [IBA] PANTHER:PTN002710138|UniProtKB:Q8IZY2) /// 0140328 /// 0042626 // ATPas…	Phospholipid-transporting ATPase ABCA7	ABCA7	protein	taxon:9606	20210417	UniProt			349	1.79098	5.63537	14.389	381	2.12617	6.95515	16.8585	276
1	ABCA8	17	complement(68867289..68955392)	ENSG00000141338	0.315553	1.24449	0.637239	0.722876	1	-0.977341	-1.96883	0.21612	0.306246	1	-0.367655	-1.29025	0.58248	0.669021	1	0.925239	1.899	0.241401	0.36995	1	ABCA8	UniProtKB	O94911	ABCA8	enables	0030301 // cholesterol transport (GO_REF:0000024 [ISS] UniProtKB:O94911-3) /// 0006686 // sphingomyelin biosynthetic process (PMID:23560799 [IMP]) /// 0006869 // lipid transport (PMID:21873635 [IBA] PANTHER:PTN000442469|MGI:MGI:2676312|UniProtKB:Q99758|UniProtKB:Q9BZC7|UniProtKB:Q86UK0|UniProtKB:O94911|UniProtKB:P78363|UniProtKB:Q9FLT5|RGD:631344|UniProtKB:O95477|MGI:MGI:1351646|MGI:MGI:99607|Uni…	0016021 // integral component of membrane (GO_REF:0000043 [IEA] UniProtKB-KW:KW-0812) /// 0005886 // plasma membrane (PMID:28882873 [IDA]) /// 0005886 // plasma membrane (Reactome:R-HSA-1467457 [TAS]) /// 0016323 // basolateral plasma membrane (GO_REF:0000024 [ISS] UniProtKB:Q8K440) /// 0043231 // intracellular membrane-bounded organelle (PMID:21873635 [IBA] PANTHER:PTN000442469|MGI:MGI:3625331|U…	0140359 /// 0042626 // ATPase activity, coupled to transmembrane movement of substances (PMID:12379217 [IDA]) /// 0042626 // ATPase activity, coupled to transmembrane movement of substances (PMID:21873635 [IBA] PANTHER:PTN000442469|UniProtKB:Q99758|RGD:631344|UniProtKB:O94911) /// 0005319 // lipid transporter activity (PMID:21873635 [IBA] PANTHER:PTN000442469|UniProtKB:Q9FLT5|UniProtKB:O95477|MGI…	ABC-type organic anion transporter ABCA8	ABCA8|KIAA0822	protein	taxon:9606	20210417	UniProt			3	0.0173368	0.0545507	0.123688	1	0.00628427	0.0205572	0.0442482	5
1	ABCA9	17	complement(68974488..69060949)	ENSG00000154258	-1.53848	-2.90489	0.00298367	0.00634089	1	-0.565923	-1.48033	0.223964	0.315276	1	0.472775	1.38778	0.390215	0.489312	1	-0.499786	-1.414	0.318381	0.460772	1	ABCA9	UniProtKB	Q8IUA7	ABCA9	enables	0006869 // lipid transport (PMID:21873635 [IBA] PANTHER:PTN000442469|MGI:MGI:2676312|UniProtKB:Q99758|UniProtKB:Q9BZC7|UniProtKB:Q86UK0|UniProtKB:O94911|UniProtKB:P78363|UniProtKB:Q9FLT5|RGD:631344|UniProtKB:O95477|MGI:MGI:1351646|MGI:MGI:99607|UniProtKB:Q8IZY2|MGI:MGI:2386607|MGI:MGI:109424|WB:WBGene00000421) /// 0055085 // transmembrane transport (GO_REF:0000002 [IEA] InterPro:IPR026082)	0016021 // integral component of membrane (GO_REF:0000043 [IEA] UniProtKB-KW:KW-0812) /// 0043231 // intracellular membrane-bounded organelle (PMID:21873635 [IBA] PANTHER:PTN000442469|MGI:MGI:3625331|UniProtKB:Q9BZC7|RGD:628661|UniProtKB:Q8N139|UniProtKB:O94911|UniProtKB:P78363|UniProtKB:Q9FLT5|MGI:MGI:99607|UniProtKB:Q8IZY2|TAIR:locus:2054366|MGI:MGI:2386607|MGI:MGI:99606)	0042626 // ATPase activity, coupled to transmembrane movement of substances (PMID:21873635 [IBA] PANTHER:PTN000442469|UniProtKB:Q99758|RGD:631344|UniProtKB:O94911) /// 0005319 // lipid transporter activity (PMID:21873635 [IBA] PANTHER:PTN000442469|UniProtKB:Q9FLT5|UniProtKB:O95477|MGI:MGI:109424|UniProtKB:Q8IZY2|MGI:MGI:1351646|MGI:MGI:99607|UniProtKB:Q99758|UniProtKB:Q86UK0|UniProtKB:Q9BZC7|UniP…	ATP-binding cassette sub-family A member 9	ABCA9	protein	taxon:9606	20210417	UniProt			12	0.0606558	0.190855	0.494752	17	0.0934432	0.305673	0.752219	20
1	ABCB1	7	complement(87503017..87713323)	ENSG00000085563	-0.175608	-1.12944	0.0441097	0.0766134	1	-0.140335	-1.10216	0.107498	0.170755	1	0.777742	1.71445	4.27461e-19	4.53749e-18	7.4156e-15	0.742469	1.67304	1.47487e-17	1.68884e-16	2.5586e-13	ABCB1	UniProtKB	P08183	ABCB1	enables	0140115 /// 0045332 // phospholipid translocation (PMID:8898203 [IDA]) /// 1990961 // drug transmembrane export (PMID:23893241 [IGI] RNAcentral:URS000021202F_9606) /// 2001225 // regulation of chloride transport (PMID:7828597 [IMP]) /// 1990961 // drug transmembrane export (PMID:28260112 [IMP]) /// 0099040 // ceramide translocation (PMID:21873635 [IBA] PANTHER:PTN002383808|MGI:MGI:97570|UniProtKB…	0016324 // apical plasma membrane (PMID:31791063 [IDA]) /// 0070062 // extracellular exosome (PMID:23533145 [HDA]) /// 0005886 // plasma membrane (PMID:21873635 [IBA] PANTHER:PTN002516971|RGD:620248|RGD:3318|MGI:MGI:97569|UniProtKB:P08183|MGI:MGI:97570|UniProtKB:P21439) /// 0016021 // integral component of membrane (PMID:21873635 [IBA] PANTHER:PTN002517083|MGI:MGI:1924956|UniProtKB:Q03519|UniProt…	0016887 // ATPase activity (PMID:28757552 [IDA]) /// 0015562 // efflux transmembrane transporter activity (PMID:25986174 [IMP]) /// 0099038 // ceramide-translocating ATPase activity (PMID:8898203 [IDA]) /// 0046943 // carboxylic acid transmembrane transporter activity (PMID:25986174 [IMP]) /// 0042910 // xenobiotic transporter activity (PMID:28587984 [IDA]) /// 0005515 // protein binding (PMID:17…	ATP-dependent translocase ABCB1	ABCB1|MDR1|PGY1	protein	taxon:9606	20210417	IntAct			7792	50.907	160.181	321.259	7053	50.1083	163.915	312.082	9316
1	ABCB10	1	complement(229516582..229558707)	ENSG00000135776	1.13056	2.18943	5.14153e-33	6.98475e-32	8.91953e-29	0.738494	1.66843	7.25934e-15	6.03973e-14	1.25935e-10	-0.457959	-1.3736	7.04426e-07	2.64498e-06	0.0122204	-0.0658935	-1.04673	0.477704	0.622163	1	ABCB10	UniProtKB	Q9NRK6	ABCB10	enables	0070455 // positive regulation of heme biosynthetic process (GO_REF:0000024 [ISS] UniProtKB:F1Q5K6) /// 0006783 // heme biosynthetic process (GO_REF:0000024 [ISS] UniProtKB:Q9JI39) /// 0048821 // erythrocyte development (PMID:22085049 [IMP]) /// 0055085 // transmembrane transport (GO_REF:0000002 [IEA] InterPro:IPR011527|InterPro:IPR030260) /// 0006839 // mitochondrial transport (PMID:10922475 [NA…	0005739 // mitochondrion (PMID:22655043 [IDA]) /// 0005743 // mitochondrial inner membrane (GO_REF:0000044 [IEA] UniProtKB-SubCell:SL-0168) /// 0032592 // integral component of mitochondrial membrane (PMID:10922475 [IDA])	0042803 // protein homodimerization activity (PMID:30765471 [IDA]) /// 0005515 // protein binding (PMID:30765471 [IPI] UniProtKB:P22830) /// 0042626 // ATPase activity, coupled to transmembrane movement of substances (GO_REF:0000002 [IEA] InterPro:IPR011527|InterPro:IPR017871|InterPro:IPR030260) /// 0140603 /// 0005515 // protein binding (PMID:25063848 [IPI] UniProtKB:Q9H8K7) /// 0005524 // ATP b…	ATP-binding cassette sub-family B member 10, mitochondrial	ABCB10	protein	taxon:9606	20191007	UniProt			562	5.27834	16.6085	23.1709	424	4.33046	14.1659	18.7612	477
1	ABCB11	2	complement(168915498..169031324)	ENSG00000073734	0.359042	1.28257	0.713827	0.791018	1	-1.04714	-2.06644	0.359408	0.460523	1	-0.653111	-1.57256	0.516972	0.609828	1	0.753075	1.68538	0.518843	0.662383	1	ABCB11	UniProtKB	O95342	ABCB11	NOT|located_in	1904251 // regulation of bile acid metabolic process (GO_REF:0000024 [ISS] UniProtKB:Q9QY30) /// 0015721 // bile acid and bile salt transport (GO_REF:0000024 [ISS] UniProtKB:O70127) /// 0008206 // bile acid metabolic process (PMID:20010382 [IMP]) /// 0008206 // bile acid metabolic process (GO_REF:0000024 [ISS] UniProtKB:O70127) /// 0015721 // bile acid and bile salt transport (PMID:19228692 [IMP]…	0005886 // plasma membrane (PMID:24643070 [IMP]) /// 0005886 // plasma membrane (PMID:20010382 [IMP]) /// 0016324 // apical plasma membrane (PMID:15791618 [IMP]) /// 0016021 // integral component of membrane (PMID:21873635 [IBA] PANTHER:PTN002517083|MGI:MGI:1924956|UniProtKB:Q03519|UniProtKB:Q2M3G0|PomBase:SPCC737.09c|WB:WBGene00001815|UniProtKB:Q03518|RGD:3817|UniProtKB:Q9NP78|UniProtKB:Q9NUT2|F…	0005515 // protein binding (PMID:22262466 [IPI] UniProtKB:O94973|UniProtKB:O95782) /// 0015125 // bile acid transmembrane transporter activity (GO_REF:0000024 [ISS] UniProtKB:O70127) /// 0015432 // bile acid-exporting ATPase activity (GO_REF:0000024 [ISS] UniProtKB:O70127) /// 0008559 // xenobiotic-transporting ATPase activity (PMID:18245269 [IMP]) /// 0015432 // bile acid-exporting ATPase activi…	Bile salt export pump	ABCB11|BSEP	protein	taxon:9606	20200504	UniProt			1	0.004858	0.0152859	0.0412294	1	0.00528282	0.0172812	0.0442482	0
1	ABCB4	7	complement(87401696..87480435)	ENSG00000005471	-0.690777	-1.61415	1.06332e-26	1.08829e-25	1.84465e-22	0.710955	1.63689	9.30136e-31	1.94249e-29	1.6136e-26	0.190085	1.14083	0.00374147	0.00824472	1	-1.21165	-2.31602	3.12222e-83	4.47638e-81	5.41642e-79	ABCB4	UniProtKB	P21439	ABCB4	NOT|enables	0032376 // positive regulation of cholesterol transport (PMID:17523162 [IDA]) /// 0055088 // lipid homeostasis (PMID:17523162 [IDA]) /// 0032376 // positive regulation of cholesterol transport (PMID:24045840 [IMP]) /// 0019222 // regulation of metabolic process (Reactome:R-HSA-1989781 [TAS]) /// 0045332 // phospholipid translocation (PMID:8898203 [IDA]) /// 0061092 // positive regulation of phosp…	0045121 // membrane raft (GO_REF:0000044 [IEA] UniProtKB-SubCell:SL-0370) /// 0070062 // extracellular exosome (PMID:23533145 [HDA]) /// 0005886 // plasma membrane (PMID:21873635 [IBA] PANTHER:PTN002516971|RGD:620248|RGD:3318|MGI:MGI:97569|UniProtKB:P08183|MGI:MGI:97570|UniProtKB:P21439) /// 0030136 // clathrin-coated vesicle (GO_REF:0000044 [IEA] UniProtKB-SubCell:SL-0070) /// 0005886 // plasma …	0005515 // protein binding (PMID:19674157 [IPI] UniProtKB:P63244) /// 0099038 // ceramide-translocating ATPase activity (PMID:8898203 [IDA]) /// 0042910 // xenobiotic transporter activity (PMID:21873635 [IBA] PANTHER:PTN002516971|MGI:MGI:97570|UniProtKB:P08183) /// 0090554 // phosphatidylcholine-translocating ATPase activity (PMID:24806754 [IMP]) /// 0005524 // ATP binding (GO_REF:0000043 [IEA] U…	Phosphatidylcholine translocator ABCB4	ABCB4|MDR3|PGY3	protein	taxon:9606	20160822	BHF-UCL			1516	8.58741	27.0206	62.5037	1283	7.90309	25.8527	56.7704	1494
1	ABCB5	7	20615667..20777038	ENSG00000004846	0.0717664	1.051	0.980333	0.996768	1	-0.0653784	-1.04636	0.982086	#N/A	1	1.53681	2.90153	0.511517	#N/A	1	1.67396	3.19089	0.47467	0.619581	1	ABCB5	UniProtKB	Q2M3G0	ABCB5	enables	0055085 // transmembrane transport (PMID:21873635 [IBA] PANTHER:PTN000657189|UniProtKB:Q2M3G0|PomBase:SPCC663.03|MGI:MGI:97570|UniProtKB:O53645|UniProtKB:Q9FNU2|UniProtKB:O95342|RGD:619930|UniProtKB:Q9NUT2|PomBase:SPCC737.09c|WB:WBGene00001815|UniProtKB:Q03519|PomBase:SPBC25B2.02c|WB:WBGene00001811|UniProtKB:P29018|UniProtKB:P08183|UniProtKB:Q03518) /// 0001654 // eye development (GO_REF:0000024 …	0005886 // plasma membrane (Reactome:R-HSA-1467457 [TAS]) /// 0016021 // integral component of membrane (PMID:21873635 [IBA] PANTHER:PTN002517083|MGI:MGI:1924956|UniProtKB:Q03519|UniProtKB:Q2M3G0|PomBase:SPCC737.09c|WB:WBGene00001815|UniProtKB:Q03518|RGD:3817|UniProtKB:Q9NP78|UniProtKB:Q9NUT2|FB:FBgn0004513|RGD:3818|UniProtKB:Q9NP58) /// 0005887 // integral component of plasma membrane (PMID:1296…	0015562 // efflux transmembrane transporter activity (PMID:12960149 [IDA]) /// 0008559 // xenobiotic-transporting ATPase activity (GO_REF:0000003 [IEA] EC:7.6.2.2) /// 0005524 // ATP binding (GO_REF:0000043 [IEA] UniProtKB-KW:KW-0067) /// 0042626 // ATPase activity, coupled to transmembrane movement of substances (PMID:21873635 [IBA] PANTHER:PTN000657189|UniProtKB:O95342|RGD:619930|PomBase:SPCC73…	ATP-binding cassette sub-family B member 5	ABCB5	protein	taxon:9606	20210417	UniProt			0	0	0	0	0	0	0	0	0
1	ABCB6	2	complement(219209772..219218994)	ENSG00000115657	1.94314	3.84542	3.23262e-73	1.60227e-71	5.60794e-69	1.57589	2.98119	1.28458e-48	5.42913e-47	2.22849e-44	-0.523899	-1.43784	5.64564e-07	2.14192e-06	0.00979406	-0.156646	-1.11469	0.135389	0.230041	1	ABCB6	UniProtKB	Q9NP58	ABCB6	NOT|involved_in	0033013 // tetrapyrrole metabolic process (PMID:23792964 [IMP]) /// 1903232 // melanosome assembly (PMID:29940187 [IDA]) /// 0015886 // heme transport (PMID:21873635 [IBA] PANTHER:PTN001199916|UniProtKB:Q9NP58) /// 0015886 // heme transport (PMID:17661442 [IDA]) /// 0006778 // porphyrin-containing compound metabolic process (PMID:27507172 [IDA]) /// 0055085 // transmembrane transport (PMID:218736…	0005794 // Golgi apparatus (GO_REF:0000052 [IDA]) /// 0043190 // ATP-binding cassette (ABC) transporter complex (PMID:11955620 [NAS]) /// 0005741 // mitochondrial outer membrane (Reactome:R-HSA-5683355 [TAS]) /// 0005741 // mitochondrial outer membrane (Reactome:R-HSA-1369065 [TAS]) /// 0005765 // lysosomal membrane (PMID:31053883 [IDA]) /// 0070062 // extracellular exosome (PMID:22655043 [IDA]) …	0005524 // ATP binding (PMID:10837493 [IDA]) /// 0140359 /// 0015439 // heme-transporting ATPase activity (PMID:21873635 [IBA] PANTHER:PTN001199916|UniProtKB:Q9NP58) /// 0015562 // efflux transmembrane transporter activity (PMID:17661442 [IDA]) /// 0140603 /// 0015439 // heme-transporting ATPase activity (PMID:17006453 [IMP]) /// 0042626 // ATPase activity, coupled to transmembrane movement of su…	ATP-binding cassette sub-family B member 6, mitochondrial	ABCB6|MTABC3|PRP|UMAT	protein	taxon:9606	20210128	UniProt			641	7.65448	24.0851	26.428	536	6.96033	22.7687	23.717	563
1	ABCB7	X	complement(75051048..75156732)	ENSG00000131269	0.296244	1.22794	4.4824e-05	0.000120001	0.777606	-0.456723	-1.37242	1.71286e-09	8.97207e-09	2.97147e-05	-0.425904	-1.34341	5.36914e-09	2.52875e-08	9.31438e-05	0.327063	1.25446	1.77468e-05	6.48968e-05	0.307871	ABCB7	UniProtKB	O75027	ABCB7	enables	0006879 // cellular iron ion homeostasis (GO_REF:0000024 [ISS] UniProtKB:Q61102) /// 0070455 // positive regulation of heme biosynthetic process (PMID:30765471 [IMP]) /// 0006879 // cellular iron ion homeostasis (PMID:21873635 [IBA] PANTHER:PTN000657864|WB:WBGene00022281|TAIR:locus:2139875|MGI:MGI:109533|TAIR:locus:2161183) /// 0006879 // cellular iron ion homeostasis (GO_REF:0000024 [ISS] UniPro…	0005739 // mitochondrion (PMID:22655043 [IDA]) /// 0016021 // integral component of membrane (PMID:21873635 [IBA] PANTHER:PTN002517083|MGI:MGI:1924956|UniProtKB:Q03519|UniProtKB:Q2M3G0|PomBase:SPCC737.09c|WB:WBGene00001815|UniProtKB:Q03518|RGD:3817|UniProtKB:Q9NP78|UniProtKB:Q9NUT2|FB:FBgn0004513|RGD:3818|UniProtKB:Q9NP58) /// 0005743 // mitochondrial inner membrane (PMID:21873635 [IBA] PANTHER:P…	0042803 // protein homodimerization activity (PMID:30765471 [IDA]) /// 0005515 // protein binding (PMID:30765471 [IPI] UniProtKB:P22830,UniProtKB:Q9JI39) /// 0140481 /// 0015232 // heme transporter activity (PMID:9621516 [TAS]) /// 0005515 // protein binding (PMID:25063848 [IPI] UniProtKB:Q9H8K7) /// 0005524 // ATP binding (GO_REF:0000043 [IEA] UniProtKB-KW:KW-0067) /// 0042626 // ATPase activity…	ATP-binding cassette sub-family B member 7, mitochondrial	ABCB7|ABC7	protein	taxon:9606	20191007	UniProt			495	3.75909	11.8281	20.4085	466	3.84832	12.5887	20.6196	454
1	ABCB8	7	151028422..151047782	ENSG00000197150	0.840778	1.79102	9.87483e-15	5.44701e-14	1.71309e-10	1.19975	2.29699	2.09109e-29	4.01138e-28	3.62762e-25	0.327264	1.25463	0.00119354	0.00286973	1	-0.0317043	-1.02222	0.74824	0.851285	1	ABCB8	UniProtKB	Q9NUT2	ABCB8	enables	0055085 // transmembrane transport (PMID:21873635 [IBA] PANTHER:PTN000657189|UniProtKB:Q2M3G0|PomBase:SPCC663.03|MGI:MGI:97570|UniProtKB:O53645|UniProtKB:Q9FNU2|UniProtKB:O95342|RGD:619930|UniProtKB:Q9NUT2|PomBase:SPCC737.09c|WB:WBGene00001815|UniProtKB:Q03519|PomBase:SPBC25B2.02c|WB:WBGene00001811|UniProtKB:P29018|UniProtKB:P08183|UniProtKB:Q03518) /// 0071805 // potassium ion transmembrane tran…	0005739 // mitochondrion (GO_REF:0000052 [IDA]) /// 0031966 // mitochondrial membrane (PMID:9878413 [IDA]) /// 0062157 /// 0005730 // nucleolus (GO_REF:0000052 [IDA]) /// 0005739 // mitochondrion (PMID:22655043 [IDA]) /// 0016021 // integral component of membrane (PMID:21873635 [IBA] PANTHER:PTN002517083|MGI:MGI:1924956|UniProtKB:Q03519|UniProtKB:Q2M3G0|PomBase:SPCC737.09c|WB:WBGene00001815|UniPr…	0005515 // protein binding (PMID:31435016 [IPI] UniProtKB:Q96ER9) /// 0005524 // ATP binding (PMID:31435016 [IDA]) /// 0005515 // protein binding (PMID:25063848 [IPI] UniProtKB:Q9H8K7) /// 0042626 // ATPase activity, coupled to transmembrane movement of substances (PMID:21873635 [IBA] PANTHER:PTN000657189|UniProtKB:O95342|RGD:619930|PomBase:SPCC737.09c|UniProtKB:Q9NP78|TAIR:locus:2041434|PomBase:…	Mitochondrial potassium channel ATP-binding subunit	ABCB8|MABC1|MITOSUR	protein	taxon:9606	20191007	UniProt			158	0.984293	3.09711	6.51424	189	1.28037	4.18838	8.3629	186
1	ABCB9	12	complement(122920951..122981649)	ENSG00000150967	-0.709653	-1.63541	6.0467e-12	2.79952e-11	1.04898e-07	-0.404202	-1.32336	5.92793e-05	0.000182884	1	0.679157	1.6012	4.40346e-11	2.54063e-10	7.63913e-07	0.373706	1.29568	0.00020179	0.00063303	1	ABCB9	UniProtKB	Q9NP78	ABCB9	NOT|involved_in	0015833 // peptide transport (PMID:25646430 [IDA]) /// 0015833 // peptide transport (PMID:21873635 [IBA] PANTHER:PTN002383772|UniProtKB:Q03519|RGD:3818|UniProtKB:Q03518|RGD:3817|UniProtKB:Q9NP78) /// 0015833 // peptide transport (PMID:18434309 [IDA]) /// 0002474 // antigen processing and presentation of peptide antigen via MHC class I (PMID:17977821 [IDA]) /// 0015833 // peptide transport (PMID:1…	0005765 // lysosomal membrane (PMID:10748049 [IDA]) /// 0030176 // integral component of endoplasmic reticulum membrane (PMID:15577206 [IDA]) /// 0016021 // integral component of membrane (PMID:21873635 [IBA] PANTHER:PTN002517083|MGI:MGI:1924956|UniProtKB:Q03519|UniProtKB:Q2M3G0|PomBase:SPCC737.09c|WB:WBGene00001815|UniProtKB:Q03518|RGD:3817|UniProtKB:Q9NP78|UniProtKB:Q9NUT2|FB:FBgn0004513|RGD:38…	0005515 // protein binding (PMID:22641697 [IPI] UniProtKB:P13473) /// 0005524 // ATP binding (PMID:15863492 [IDA]) /// 0042803 // protein homodimerization activity (PMID:18434309 [IDA]) /// 0042288 // MHC class I protein binding (PMID:21873635 [IBA] PANTHER:PTN002795181|RGD:3818) /// 0015440 // peptide-transporting ATPase activity (PMID:17977821 [IDA]) /// 0005515 // protein binding (PMID:2264169…	ATP-binding cassette sub-family B member 9	ABCB9|KIAA1520	protein	taxon:9606	20100212	UniProt			420	1.23668	3.89126	17.3163	487	1.55936	5.10099	21.5489	397
1	ABCC1	16	15949138..16143257	ENSG00000103222	0.132923	1.09651	0.0254742	0.0466807	1	0.0668137	1.0474	0.261036	0.357526	1	0.872955	1.83141	8.18101e-50	3.67068e-48	1.41924e-45	0.939064	1.91728	1.85377e-57	1.28124e-55	3.21592e-53	ABCC1	UniProtKB	P33527	ABCC1	enables	0140115 /// 0009235 // cobalamin metabolic process (Reactome:R-HSA-196741 [TAS]) /// 0099039 // sphingolipid translocation (PMID:17050692 [IMP]) /// 0055085 // transmembrane transport (PMID:21873635 [IBA] PANTHER:PTN000657997|TAIR:locus:2061559|TAIR:locus:2204202|UniProtKB:Q10RX7|RGD:3787|RGD:2366|PomBase:SPBC359.05|ZFIN:ZDB-GENE-050517-17|UniProtKB:Q92887|PomBase:SPAC30.04c|UniProtKB:O15438|UniP…	0016324 // apical plasma membrane (PMID:31791063 [IDA]) /// 0016323 // basolateral plasma membrane (PMID:18619525 [ISS] UniProtKB:Q8CG09) /// 0009925 // basal plasma membrane (PMID:18619525 [IDA]) /// 0016328 // lateral plasma membrane (PMID:31791063 [IDA]) /// 0005886 // plasma membrane (Reactome:R-HSA-1454916 [TAS]) /// 0016323 // basolateral plasma membrane (PMID:21873635 [IBA] PANTHER:PTN0027…	0015562 // efflux transmembrane transporter activity (PMID:26200696 [ISS] UniProtKB:O35379) /// 0034040 // lipid-transporting ATPase activity (PMID:17050692 [IMP]) /// 0140359 /// 0015562 // efflux transmembrane transporter activity (PMID:25986174 [IMP]) /// 0042910 // xenobiotic transporter activity (PMID:7961706 [IDA]) /// 0046943 // carboxylic acid transmembrane transporter activity (PMID:2598…	Multidrug resistance-associated protein 1	ABCC1|MRP|MRP1	protein	taxon:9606	20210417	UniProt			3398	18.0573	56.818	140.097	3488	20.1565	65.9361	154.338	3300
1	ABCC10	6	43427366..43450427	ENSG00000124574	0.592297	1.50765	6.3611e-11	2.73963e-10	1.10352e-06	-0.012408	-1.00864	0.891851	0.930784	1	-0.556875	-1.47108	7.52407e-10	3.86408e-09	1.30528e-05	0.0478303	1.03371	0.59959	0.722942	1	ABCC10	UniProtKB	Q5T3U5	ABCC10	enables	0006691 // leukotriene metabolic process (PMID:23087055 [IDA]) /// 0071716 // leukotriene transport (PMID:23087055 [IDA]) /// 0042908 // xenobiotic transport (GO_REF:0000108 [IEA] GO:0008559) /// 0055085 // transmembrane transport (Reactome:R-HSA-382556 [TAS]) /// 0055085 // transmembrane transport (PMID:21873635 [IBA] PANTHER:PTN000657997|TAIR:locus:2061559|TAIR:locus:2204202|UniProtKB:Q10RX7|RG…	0016021 // integral component of membrane (GO_REF:0000043 [IEA] UniProtKB-KW:KW-0812) /// 0005886 // plasma membrane (Reactome:R-HSA-1454916 [TAS]) /// 0016020 // membrane (PMID:21873635 [IBA] PANTHER:PTN000657997|SGD:S000001811|UniProtKB:Q96J66|TAIR:locus:2090039|UniProtKB:O95255|FB:FBgn0032456|UniProtKB:O15440|TAIR:locus:2090049|SGD:S000002542|MGI:MGI:1923658|TAIR:locus:2094721|UniProtKB:P33527…	0140359 /// 0042626 // ATPase activity, coupled to transmembrane movement of substances (PMID:21873635 [IBA] PANTHER:PTN000657997|TAIR:locus:2204202|TAIR:locus:2061559|PomBase:SPBC359.05|UniProtKB:Q92887|UniProtKB:O15438|UniProtKB:Q5T3U5|UniProtKB:O15439|RGD:71101|RGD:3112|SGD:S000003513|TAIR:locus:2090029|MGI:MGI:102676|SGD:S000002542|UniProtKB:Q96J66|UniProtKB:O95255|SGD:S000001692|PomBase:SPAC…	ATP-binding cassette sub-family C member 10	ABCC10|MRP7|SIMRP7	protein	taxon:9606	20210417	UniProt			1060	6.85742	21.5771	43.7031	1175	8.2661	27.0402	51.9916	1046
1	ABCC11	16	complement(48165773..48247568)	ENSG00000121270	-0.643302	-1.5619	4.43096e-05	0.000118734	0.768683	0.233618	1.17578	0.115695	0.181919	1	-0.424172	-1.3418	0.0118899	0.0236998	1	-1.30109	-2.46415	4.67232e-16	4.85652e-15	8.10553e-12	ABCC11	UniProtKB	Q96J66	ABCC11	enables	0015721 // bile acid and bile salt transport (PMID:15537867 [IDA]) /// 0071716 // leukotriene transport (PMID:15537867 [IDA]) /// 0015865 // purine nucleotide transport (PMID:15537867 [IDA]) /// 0015711 // organic anion transport (PMID:21873635 [IBA] PANTHER:PTN001200526|UniProtKB:Q96J66) /// 0015711 // organic anion transport (PMID:16359813 [IDA]) /// 0042908 // xenobiotic transport (PMID:155378…	0005774 // vacuolar membrane (GO_REF:0000044 [IEA] UniProtKB-SubCell:SL-0271) /// 0005887 // integral component of plasma membrane (PMID:16359813 [IDA]) /// 0030659 // cytoplasmic vesicle membrane (GO_REF:0000044 [IEA] UniProtKB-SubCell:SL-0089) /// 0005886 // plasma membrane (Reactome:R-HSA-1454916 [TAS]) /// 0016324 // apical plasma membrane (PMID:16359813 [IDA]) /// 0016020 // membrane (PMID:2…	0008514 // organic anion transmembrane transporter activity (PMID:15537867 [IDA]) /// 0042626 // ATPase activity, coupled to transmembrane movement of substances (PMID:21873635 [IBA] PANTHER:PTN000657997|TAIR:locus:2204202|TAIR:locus:2061559|PomBase:SPBC359.05|UniProtKB:Q92887|UniProtKB:O15438|UniProtKB:Q5T3U5|UniProtKB:O15439|RGD:71101|RGD:3112|SGD:S000003513|TAIR:locus:2090029|MGI:MGI:102676|SG…	ATP-binding cassette sub-family C member 11	ABCC11|MRP8	protein	taxon:9606	20210417	UniProt			153	0.882351	2.77635	6.30809	142	0.890525	2.9131	6.28324	120
1	ABCC12	16	complement(48080882..48156018)	ENSG00000140798	1.23029	2.34614	0.416339	0.531938	1	-1.69474	-3.2372	0.481548	0.58241	1	-2.8197	-7.06013	0.205921	0.289248	1	0.105337	1.07575	0.971139	0.977152	1	ABCC12	UniProtKB	Q96J65	ABCC12	enables	0055085 // transmembrane transport (PMID:21873635 [IBA] PANTHER:PTN000657997|TAIR:locus:2061559|TAIR:locus:2204202|UniProtKB:Q10RX7|RGD:3787|RGD:2366|PomBase:SPBC359.05|ZFIN:ZDB-GENE-050517-17|UniProtKB:Q92887|PomBase:SPAC30.04c|UniProtKB:O15438|UniProtKB:O15439|MGI:MGI:88388|RGD:3112|RGD:71101|TAIR:locus:2090029|MGI:MGI:102676|CGD:CAL0000178329|UniProtKB:A7KVC2|FB:FBgn0032456|UniProtKB:O15440|SG…	0016021 // integral component of membrane (GO_REF:0000043 [IEA] UniProtKB-KW:KW-0812) /// 0005789 // endoplasmic reticulum membrane (GO_REF:0000044 [IEA] UniProtKB-SubCell:SL-0097) /// 0016020 // membrane (PMID:21873635 [IBA] PANTHER:PTN000657997|SGD:S000001811|UniProtKB:Q96J66|TAIR:locus:2090039|UniProtKB:O95255|FB:FBgn0032456|UniProtKB:O15440|TAIR:locus:2090049|SGD:S000002542|MGI:MGI:1923658|TA…	0042626 // ATPase activity, coupled to transmembrane movement of substances (PMID:21873635 [IBA] PANTHER:PTN000657997|TAIR:locus:2204202|TAIR:locus:2061559|PomBase:SPBC359.05|UniProtKB:Q92887|UniProtKB:O15438|UniProtKB:Q5T3U5|UniProtKB:O15439|RGD:71101|RGD:3112|SGD:S000003513|TAIR:locus:2090029|MGI:MGI:102676|SGD:S000002542|UniProtKB:Q96J66|UniProtKB:O95255|SGD:S000001692|PomBase:SPAC3F10.11c|Uni…	ATP-binding cassette sub-family C member 12	ABCC12|MRP9	protein	taxon:9606	20210417	UniProt			0	0	0	0	0	0	0	0	1
1	ABCC2	10	99782640..99852594	ENSG00000023839	0.221014	1.16555	0.0109855	0.0214929	1	0.262292	1.19938	0.0025363	0.00596307	1	0.593383	1.50878	8.0886e-12	5.03941e-11	1.40321e-07	0.552105	1.46622	1.97693e-10	1.25764e-09	3.42958e-06	ABCC2	UniProtKB	Q92887	ABCC2	enables	0006954 // inflammatory response (GO_REF:0000107 [IEA] UniProtKB:Q63120|ensembl:ENSRNOP00000064799) /// 0043627 // response to estrogen (GO_REF:0000107 [IEA] UniProtKB:Q63120|ensembl:ENSRNOP00000064799) /// 0015723 // bilirubin transport (PMID:10421658 [IMP]) /// 0070633 // transepithelial transport (GO_REF:0000024 [ISS] UniProtKB:Q63120) /// 0071347 // cellular response to interleukin-1 (GO_REF:…	0005886 // plasma membrane (Reactome:R-HSA-1454916 [TAS]) /// 0046691 // intracellular canaliculus (GO_REF:0000107 [IEA] UniProtKB:Q63120|ensembl:ENSRNOP00000064799) /// 0009986 // cell surface (PMID:19581412 [HDA]) /// 0005886 // plasma membrane (Reactome:R-HSA-5679031 [TAS]) /// 0016324 // apical plasma membrane (PMID:11093739 [IDA]) /// 0016324 // apical plasma membrane (PMID:17825285 [IDA]) /…	0005515 // protein binding (PMID:17825285 [IPI] UniProtKB:P15311) /// 0008514 // organic anion transmembrane transporter activity (PMID:7559771 [TAS]) /// 0019904 // protein domain specific binding (GO_REF:0000107 [IEA] UniProtKB:Q63120|ensembl:ENSRNOP00000064799) /// 0042910 // xenobiotic transporter activity (PMID:11500505 [IDA]) /// 0008559 // xenobiotic-transporting ATPase activity (PMID:1824…	ATP-binding cassette sub-family C member 2	ABCC2|CMOAT|CMOAT1|CMRP|MRP2	protein	taxon:9606	20150624	UniProt			12354	65.7466	206.874	509.347	10480	60.6506	198.401	463.721	13378
1	ABCC3	17	50634777..50692253	ENSG00000108846	2.40392	5.29241	1.38186e-161	4.70048e-159	2.39725e-157	0.630717	1.54833	1.82718e-12	1.26372e-11	3.16979e-08	-2.52876	-5.77077	3.21113e-178	1.77365e-175	5.57066e-174	-0.755557	-1.68828	3.36016e-17	3.78029e-16	5.82921e-13	ABCC3	UniProtKB	O15438	ABCC3	enables	0006855 // drug transmembrane transport (PMID:11581266 [IMP]) /// 0015721 // bile acid and bile salt transport (Reactome:R-HSA-159418 [TAS]) /// 0015721 // bile acid and bile salt transport (GO_REF:0000024 [ISS] UniProtKB:O88563) /// 0042908 // xenobiotic transport (PMID:18698235 [IDA]) /// 0150104 /// 0042908 // xenobiotic transport (PMID:19334674 [IDA]) /// 0071716 // leukotriene transport (PMI…	0016021 // integral component of membrane (GO_REF:0000043 [IEA] UniProtKB-KW:KW-0812) /// 0005886 // plasma membrane (Reactome:R-HSA-1454916 [TAS]) /// 0005886 // plasma membrane (Reactome:R-HSA-194153 [TAS]) /// 0016020 // membrane (PMID:21873635 [IBA] PANTHER:PTN000657997|SGD:S000001811|UniProtKB:Q96J66|TAIR:locus:2090039|UniProtKB:O95255|FB:FBgn0032456|UniProtKB:O15440|TAIR:locus:2090049|SGD:S…	0042626 // ATPase activity, coupled to transmembrane movement of substances (PMID:21873635 [IBA] PANTHER:PTN000657997|TAIR:locus:2204202|TAIR:locus:2061559|PomBase:SPBC359.05|UniProtKB:Q92887|UniProtKB:O15438|UniProtKB:Q5T3U5|UniProtKB:O15439|RGD:71101|RGD:3112|SGD:S000003513|TAIR:locus:2090029|MGI:MGI:102676|SGD:S000002542|UniProtKB:Q96J66|UniProtKB:O95255|SGD:S000001692|PomBase:SPAC3F10.11c|Uni…	ATP-binding cassette sub-family C member 3	ABCC3|CMOAT2|MLP2|MRP3	protein	taxon:9606	20210417	UniProt			1662	8.80501	27.7052	68.5232	1447	8.33633	27.2699	64.0271	1370
1	ABCC4	13	complement(95019835..95301475)	ENSG00000125257	1.07995	2.11397	5.39316e-52	1.49458e-50	9.35606e-48	0.984866	1.97913	1.16071e-43	3.9474e-42	2.0136e-39	0.0432133	1.03041	0.513541	0.607301	1	0.138302	1.10061	0.0362166	0.0737165	1	ABCC4	UniProtKB	O15439	ABCC4	acts_upstream_of_or_within	0042493 // response to drug (GO_REF:0000107 [IEA] UniProtKB:F1M3J4|ensembl:ENSRNOP00000033826) /// 0002576 // platelet degranulation (Reactome:R-HSA-114608 [TAS]) /// 0060271 // cilium assembly (PMID:25173977 [IMP]) /// 0070730 // cAMP transport (PMID:11856762 [IDA]) /// 0140115 /// 0014070 // response to organic cyclic compound (GO_REF:0000107 [IEA] UniProtKB:F1M3J4|ensembl:ENSRNOP00000033826) /…	0016021 // integral component of membrane (GO_REF:0000043 [IEA] UniProtKB-KW:KW-0812) /// 0016324 // apical plasma membrane (PMID:31791063 [IDA]) /// 0016323 // basolateral plasma membrane (PMID:25986174 [IDA]) /// 0005886 // plasma membrane (Reactome:R-HSA-1454916 [TAS]) /// 0005886 // plasma membrane (PMID:25173977 [IDA]) /// 0098591 // external side of apical plasma membrane (PMID:18619525 [IS…	0042626 // ATPase activity, coupled to transmembrane movement of substances (PMID:15454390 [IDA]) /// 0042626 // ATPase activity, coupled to transmembrane movement of substances (PMID:15364914 [IDA]) /// 0042910 // xenobiotic transporter activity (PMID:11856762 [IDA]) /// 0005515 // protein binding (PMID:22411990 [IPI] UniProtKB:Q96L92) /// 0015562 // efflux transmembrane transporter activity (PM…	ATP-binding cassette sub-family C member 4	ABCC4|MOATB|MRP4	protein	taxon:9606	20151223	MGI			433	2.28597	7.19286	17.8523	347	1.99213	6.5167	15.3541	504
1	ABCC5	3	complement(183919934..184017939)	ENSG00000114770	-0.0914039	-1.06541	0.139218	0.21307	1	-0.341827	-1.26736	3.5464e-08	1.63707e-07	0.000615229	-0.471728	-1.38677	5.57944e-14	4.11661e-13	9.67922e-10	-0.221305	-1.16579	0.000438635	0.00131129	1	ABCC5	UniProtKB	O15440	ABCC5	enables	0140115 /// 0070731 // cGMP transport (PMID:10893247 [IMP]) /// 0035351 // heme transmembrane transport (PMID:24836561 [IMP]) /// 0098838 // reduced folate transmembrane transport (PMID:15899835 [IMP]) /// 0055085 // transmembrane transport (PMID:21873635 [IBA] PANTHER:PTN000657997|TAIR:locus:2061559|TAIR:locus:2204202|UniProtKB:Q10RX7|RGD:3787|RGD:2366|PomBase:SPBC359.05|ZFIN:ZDB-GENE-050517-17|…	0016324 // apical plasma membrane (PMID:31791063 [IDA]) /// 0016323 // basolateral plasma membrane (PMID:18619525 [ISS] UniProtKB:Q9QYM0) /// 0005886 // plasma membrane (Reactome:R-HSA-2142859 [TAS]) /// 0005886 // plasma membrane (Reactome:R-HSA-1454916 [TAS]) /// 0016323 // basolateral plasma membrane (PMID:31791063 [IDA]) /// 0005796 // Golgi lumen (GO_REF:0000044 [IEA] UniProtKB-SubCell:SL-01…	0015216 // purine nucleotide transmembrane transporter activity (PMID:10840050 [IDA]) /// 0042626 // ATPase activity, coupled to transmembrane movement of substances (PMID:21873635 [IBA] PANTHER:PTN000657997|TAIR:locus:2204202|TAIR:locus:2061559|PomBase:SPBC359.05|UniProtKB:Q92887|UniProtKB:O15438|UniProtKB:Q5T3U5|UniProtKB:O15439|RGD:71101|RGD:3112|SGD:S000003513|TAIR:locus:2090029|MGI:MGI:10267…	Multidrug resistance-associated protein 5	ABCC5|MRP5	protein	taxon:9606	20210417	UniProt			1889	6.33699	19.9395	77.8823	1796	6.55186	21.4325	79.4697	2025
1	ABCC6	16	complement(16149565..16223522)	ENSG00000091262	0.783187	1.72093	1.82216e-18	1.2411e-17	3.16109e-14	1.08266	2.11794	5.28158e-34	1.26837e-32	9.16249e-30	-0.489635	-1.40409	3.67969e-08	1.59215e-07	0.000638352	-0.78911	-1.72801	5.59553e-19	7.12188e-18	9.70712e-15	ABCC6	UniProtKB	O95255	ABCC6	enables	0015867 // ATP transport (PMID:24277820 [IDA]) /// 0006855 // drug transmembrane transport (GO_REF:0000107 [IEA] UniProtKB:O88269|ensembl:ENSRNOP00000051412) /// 0030505 // inorganic diphosphate transport (GO_REF:0000107 [IEA] UniProtKB:O88269|ensembl:ENSRNOP00000051412) /// 0042908 // xenobiotic transport (GO_REF:0000108 [IEA] GO:0008559) /// 0007601 // visual perception (GO_REF:0000043 [IEA] Un…	0016021 // integral component of membrane (GO_REF:0000043 [IEA] UniProtKB-KW:KW-0812) /// 0005886 // plasma membrane (Reactome:R-HSA-1454916 [TAS]) /// 0005789 // endoplasmic reticulum membrane (GO_REF:0000044 [IEA] UniProtKB-SubCell:SL-0097) /// 0016020 // membrane (PMID:21873635 [IBA] PANTHER:PTN000657997|SGD:S000001811|UniProtKB:Q96J66|TAIR:locus:2090039|UniProtKB:O95255|FB:FBgn0032456|UniProt…	0005215 // transporter activity (PMID:8912525 [TAS]) /// 0015431 // glutathione S-conjugate-exporting ATPase activity (PMID:11880368 [IDA]) /// 0042626 // ATPase activity, coupled to transmembrane movement of substances (PMID:21873635 [IBA] PANTHER:PTN000657997|TAIR:locus:2204202|TAIR:locus:2061559|PomBase:SPBC359.05|UniProtKB:Q92887|UniProtKB:O15438|UniProtKB:Q5T3U5|UniProtKB:O15439|RGD:71101|RG…	ATP-binding cassette sub-family C member 6	ABCC6|ARA|MRP6	protein	taxon:9606	20030904	PINC			1754	10.7048	33.6831	72.3163	1536	10.1941	33.3471	67.9652	1301
1	ABCC8	11	complement(17392498..17476894)	ENSG00000006071	2.37545	5.18897	0.297918	0.402292	1	-0.0653784	-1.04636	0.982086	#N/A	1	-2.33551	-5.0473	0.292654	#N/A	1	0.105315	1.07573	0.970655	0.977152	1	ABCC8	UniProtKB	Q09428	ABCC8	contributes_to	0071310 // cellular response to organic substance (GO_REF:0000107 [IEA] UniProtKB:Q09429|ensembl:ENSRNOP00000028696) /// 0001678 // cellular glucose homeostasis (GO_REF:0000107 [IEA] UniProtKB:Q09429|ensembl:ENSRNOP00000028696) /// 0046676 // negative regulation of insulin secretion (GO_REF:0000107 [IEA] UniProtKB:Q09429|ensembl:ENSRNOP00000028696) /// 0055085 // transmembrane transport (PMID:218…	0005739 // mitochondrion (GO_REF:0000107 [IEA] UniProtKB:Q09429|ensembl:ENSRNOP00000028696) /// 0005886 // plasma membrane (Reactome:R-HSA-265682 [TAS]) /// 0008282 // ATP-sensitive potassium channel complex (PMID:20610380 [IDA]) /// 0031004 // potassium ion-transporting ATPase complex (GO_REF:0000024 [ISS] UniProtKB:Q09429) /// 0005886 // plasma membrane (Reactome:R-HSA-1296024 [TAS]) /// 001602…	0008281 // sulfonylurea receptor activity (GO_REF:0000002 [IEA] InterPro:IPR000388|InterPro:IPR000844) /// 0042626 // ATPase activity, coupled to transmembrane movement of substances (PMID:21873635 [IBA] PANTHER:PTN000657997|TAIR:locus:2204202|TAIR:locus:2061559|PomBase:SPBC359.05|UniProtKB:Q92887|UniProtKB:O15438|UniProtKB:Q5T3U5|UniProtKB:O15439|RGD:71101|RGD:3112|SGD:S000003513|TAIR:locus:2090…	ATP-binding cassette sub-family C member 8	ABCC8|HRINS|SUR|SUR1	protein	taxon:9606	20191009	ARUK-UCL			0	0	0	0	0	0	0	0	0
1	ABCC9	12	complement(21797389..21942543)	ENSG00000069431	2.50462	5.675	0.0617405	0.103957	1	1.45186	2.73561	0.30638	0.407032	1	0.522446	1.43639	0.482495	0.581799	1	1.5752	2.97977	0.0727737	0.136087	1	ABCC9	UniProtKB	O60706	ABCC9	acts_upstream_of_or_within	0098662 // inorganic cation transmembrane transport (GO_REF:0000024 [ISS] UniProtKB:Q63563) /// 1990573 // potassium ion import across plasma membrane (GO_REF:0000024 [ISS] UniProtKB:Q63563) /// 0071805 // potassium ion transmembrane transport (PMID:24439875 [IMP]) /// 0051607 // defense response to virus (PMID:18026101 [IMP]) /// 0055085 // transmembrane transport (PMID:21873635 [IBA] PANTHER:PT…	0005886 // plasma membrane (Reactome:R-HSA-5678418 [TAS]) /// 0008282 // ATP-sensitive potassium channel complex (GO_REF:0000024 [ISS] UniProtKB:Q63563) /// 0008282 // ATP-sensitive potassium channel complex (PMID:20610380 [IDA]) /// 0005886 // plasma membrane (Reactome:R-HSA-1454916 [TAS]) /// 0005886 // plasma membrane (Reactome:R-HSA-1369017 [TAS]) /// 0030017 // sarcomere (GO_REF:0000107 [IEA…	0005261 // cation channel activity (PMID:26621776 [ISS] UniProtKB:Q63563) /// 0042626 // ATPase activity, coupled to transmembrane movement of substances (PMID:21873635 [IBA] PANTHER:PTN000657997|TAIR:locus:2204202|TAIR:locus:2061559|PomBase:SPBC359.05|UniProtKB:Q92887|UniProtKB:O15438|UniProtKB:Q5T3U5|UniProtKB:O15439|RGD:71101|RGD:3112|SGD:S000003513|TAIR:locus:2090029|MGI:MGI:102676|SGD:S00000…	ATP-binding cassette sub-family C member 9	ABCC9|SUR2	protein	taxon:9606	20080111	MGI			0	0	0	0	0	0	0	0	1
1	ABCD1	X	153724856..153744755	ENSG00000101986	-0.608233	-1.52439	9.93178e-12	4.52459e-11	1.72296e-07	-0.367706	-1.2903	3.5721e-05	0.000113708	0.619687	0.179566	1.13254	0.0452612	0.0786754	1	-0.0609611	-1.04316	0.494795	0.637909	1	ABCD1	UniProtKB	P33897	ABCD1	enables	0042758 // long-chain fatty acid catabolic process (PMID:18757502 [IGI] UniProtKB:P34230) /// 1900407 // regulation of cellular response to oxidative stress (GO_REF:0000024 [ISS] UniProtKB:P48410) /// 0006635 // fatty acid beta-oxidation (PMID:21145416 [IGI] UniProtKB:P34230|UniProtKB:P41909) /// 1903427 // negative regulation of reactive oxygen species biosynthetic process (GO_REF:0000024 [ISS] …	0005778 // peroxisomal membrane (PMID:17609205 [IDA]) /// 0005778 // peroxisomal membrane (Reactome:R-HSA-382575 [TAS]) /// 0005777 // peroxisome (PMID:17761426 [IDA]) /// 0005778 // peroxisomal membrane (Reactome:R-HSA-390393 [TAS]) /// 0005737 // cytoplasm (PMID:17761426 [IDA]) /// 0005765 // lysosomal membrane (PMID:16946495 [IDA]) /// 0005778 // peroxisomal membrane (PMID:21873635 [IBA] PANTH…	0005515 // protein binding (PMID:10551832 [IPI] UniProtKB:P48410) /// 0005515 // protein binding (PMID:10777694 [IPI] UniProtKB:P40855) /// 0005515 // protein binding (PMID:20531392 [IPI] UniProtKB:P40855) /// 0005515 // protein binding (PMID:11883941 [IPI] UniProtKB:P40855-2) /// 0015607 // fatty-acyl-CoA transporter activity (PMID:15682271 [IDA]) /// 0005515 // protein binding (PMID:11883941 [I…	ATP-binding cassette sub-family D member 1	ABCD1|ALD	protein	taxon:9606	20200515	Reactome			2319	20.2859	63.8302	95.6109	2934	27.9101	91.2997	129.824	2437
1	ABCD2	12	complement(39550033..39619803)	ENSG00000173208	0.0717664	1.051	0.980333	0.996768	1	-0.0653784	-1.04636	0.982086	#N/A	1	1.53681	2.90153	0.511517	#N/A	1	1.67396	3.19089	0.47467	0.619581	1	ABCD2	UniProtKB	Q9UBJ2	ABCD2	enables	0000038 // very long-chain fatty acid metabolic process (PMID:10196381 [IDA]) /// 1990535 // neuron projection maintenance (GO_REF:0000024 [ISS] UniProtKB:Q61285) /// 0043217 // myelin maintenance (GO_REF:0000024 [ISS] UniProtKB:Q61285) /// 0042760 // very long-chain fatty acid catabolic process (PMID:21145416 [IGI] UniProtKB:P41909) /// 0032000 // positive regulation of fatty acid beta-oxidation…	0005829 // cytosol (Reactome:R-HSA-382613 [TAS]) /// 0016021 // integral component of membrane (GO_REF:0000043 [IEA] UniProtKB-KW:KW-0812) /// 0005778 // peroxisomal membrane (Reactome:R-HSA-9603775 [TAS]) /// 0005778 // peroxisomal membrane (Reactome:R-HSA-382575 [TAS]) /// 0005777 // peroxisome (PMID:10196381 [IDA]) /// 0005829 // cytosol (Reactome:R-HSA-9603804 [TAS]) /// 0005829 // cytosol (R…	0005515 // protein binding (PMID:10777694 [IPI] UniProtKB:P40855) /// 0005515 // protein binding (PMID:10704444 [IPI] UniProtKB:P40855) /// 0140603 /// 0042803 // protein homodimerization activity (PMID:21145416 [IDA]) /// 0005515 // protein binding (PMID:11883941 [IPI] UniProtKB:P40855-2) /// 0042626 // ATPase activity, coupled to transmembrane movement of substances (PMID:21873635 [IBA] PANTHER…	ATP-binding cassette sub-family D member 2	ABCD2|ALD1|ALDL1|ALDR|ALDRP	protein	taxon:9606	20050606	UniProt			0	0	0	0	0	0	0	0	0
1	ABCD3	1	94418389..94518666	ENSG00000117528	-0.363007	-1.2861	3.07259e-09	1.18242e-08	5.33033e-05	-0.233881	-1.17599	0.000121655	0.000359666	1	0.00349012	1.00242	0.954859	0.979566	1	-0.125636	-1.09099	0.0403527	0.0810956	1	ABCD3	UniProtKB	P28288	ABCD3	enables	0006633 // fatty acid biosynthetic process (PMID:25168382 [IMP]) /// 0007031 // peroxisome organization (PMID:9765053 [IMP]) /// 0006635 // fatty acid beta-oxidation (PMID:9425230 [IGI] UniProtKB:P33897) /// 0014070 // response to organic cyclic compound (GO_REF:0000107 [IEA] UniProtKB:P16970|ensembl:ENSRNOP00000016739) /// 0007031 // peroxisome organization (PMID:9425230 [IDA]) /// 0006635 // fa…	0016021 // integral component of membrane (GO_REF:0000043 [IEA] UniProtKB-KW:KW-0812) /// 0005778 // peroxisomal membrane (PMID:17609205 [IDA]) /// 0005777 // peroxisome (PMID:9425230 [IDA]) /// 0005777 // peroxisome (PMID:9922452 [IDA]) /// 0005777 // peroxisome (PMID:16344115 [IDA]) /// 0005778 // peroxisomal membrane (Reactome:R-HSA-382575 [TAS]) /// 0005739 // mitochondrion (GO_REF:0000107 [I…	0005515 // protein binding (PMID:10777694 [IPI] UniProtKB:P40855) /// 0005515 // protein binding (PMID:21102411 [IPI] UniProtKB:P40855) /// 0016887 // ATPase activity (PMID:11248239 [IDA]) /// 0005515 // protein binding (PMID:10704444 [IPI] UniProtKB:P40855) /// 0005515 // protein binding (PMID:11590176 [IPI] UniProtKB:P40855) /// 0005515 // protein binding (PMID:16344115 [IPI] UniProtKB:P40855) …	ATP-binding cassette sub-family D member 3	ABCD3|PMP70|PXMP1	protein	taxon:9606	20210417	IntAct			2507	23.5155	73.9923	103.362	2137	21.7978	71.3051	94.5583	2663
1	ABCD4	14	complement(74285269..74303055)	ENSG00000119688	0.699362	1.62379	4.44725e-27	4.62813e-26	7.71509e-23	-0.047069	-1.03316	0.478139	0.579513	1	-0.368627	-1.29112	7.5789e-09	3.50357e-08	0.000131479	0.377804	1.29936	7.18524e-09	3.96468e-08	0.000124649	ABCD4	UniProtKB	O14678	ABCD4	NOT|located_in	0015910 // peroxisomal long-chain fatty acid import (PMID:21873635 [IBA] PANTHER:PTN004256010|UniProtKB:P33897) /// 0009235 // cobalamin metabolic process (PMID:22922874 [IMP]) /// 0009235 // cobalamin metabolic process (Reactome:R-HSA-196741 [TAS]) /// 1990830 // cellular response to leukemia inhibitory factor (GO_REF:0000107 [IEA] UniProtKB:O89016|ensembl:ENSMUSP00000021666) /// 0055085 // tran…	0005765 // lysosomal membrane (Reactome:R-HSA-5223313 [TAS]) /// 0005789 // endoplasmic reticulum membrane (PMID:27456980 [IDA]) /// 0005777 // peroxisome (PMID:27456980 [IDA]) /// 0005777 // peroxisome (PMID:9302272 [IDA]) /// 0043190 // ATP-binding cassette (ABC) transporter complex (PMID:9266848 [NAS]) /// 0005765 // lysosomal membrane (PMID:27456980 [IDA]) /// 0005777 // peroxisome (PMID:1453…	0005515 // protein binding (PMID:25535791 [IPI] UniProtKB:Q9Y4U1) /// 0005515 // protein binding (PMID:25535791 [IPI] UniProtKB:Q9NUN5) /// 0005524 // ATP binding (PMID:9266848 [NAS]) /// 0042626 // ATPase activity, coupled to transmembrane movement of substances (PMID:9266848 [NAS]) /// 0042626 // ATPase activity, coupled to transmembrane movement of substances (PMID:21873635 [IBA] PANTHER:PTN00…	Lysosomal cobalamin transporter ABCD4	ABCD4|PXMP1L	protein	taxon:9606	20200305	UniProt			919	8.9314	28.1029	37.8898	898	9.49047	31.0454	39.7348	812
1	ABCE1	4	145098288..145129524	ENSG00000164163	0.384793	1.30567	1.51787e-05	4.26912e-05	0.26332	0.0153028	1.01066	0.863692	0.909216	1	0.0762911	1.0543	0.388771	0.487882	1	0.445781	1.36205	5.03279e-07	2.24676e-06	0.00873089	ABCE1	UniProtKB	P61221	ABCE1	enables	0006413 // translational initiation (PMID:21873635 [IBA] PANTHER:PTN000443727|FB:FBgn0086706|SGD:S000002498) /// 0051607 // defense response to virus (Reactome:R-HSA-8983711 [TAS]) /// 0000054 // ribosomal subunit export from nucleus (PMID:21873635 [IBA] PANTHER:PTN000443727|SGD:S000002498) /// 0060338 // regulation of type I interferon-mediated signaling pathway (Reactome:R-HSA-5223305 [TAS]) //…	0005737 // cytoplasm (PMID:11585831 [IDA]) /// 0005829 // cytosol (GO_REF:0000052 [IDA]) /// 0005759 // mitochondrial matrix (Reactome:R-HSA-5223305 [TAS]) /// 0005829 // cytosol (Reactome:R-HSA-8985201 [TAS]) /// 0016020 // membrane (PMID:19946888 [HDA]) /// 0005739 // mitochondrion (PMID:11585831 [IDA])	0042626 // ATPase activity, coupled to transmembrane movement of substances (GO_REF:0000002 [IEA] InterPro:IPR017871) /// 0005515 // protein binding (PMID:25944354 [IPI] UniProtKB:Q9WH76) /// 0051539 // 4 iron, 4 sulfur cluster binding (GO_REF:0000043 [IEA] UniProtKB-KW:KW-0004) /// 0005506 // iron ion binding (PMID:21873635 [IBA] PANTHER:PTN000443727|SGD:S000002498) /// 0005515 // protein bindin…	ATP-binding cassette sub-family E member 1	ABCE1|RLI|RNASEL1|RNASELI|RNS4I|OK/SW-cl.40	protein	taxon:9606	20210417	IntAct			2213	19.5136	61.4003	91.2406	1741	16.6941	54.61	77.036	2492
1	ABCF1	6	30571393..30597179	ENSG00000204574	-0.780259	-1.71744	3.91223e-38	6.55742e-37	6.78693e-34	-0.21502	-1.16072	0.000311262	0.000862148	1	0.449858	1.36591	1.24129e-13	8.87632e-13	2.15339e-09	-0.11538	-1.08326	0.0540467	0.10503	1	ABCF1	UniProtKB	Q8NE71	ABCF1	enables	0006954 // inflammatory response (PMID:9790762 [TAS]) /// 0055085 // transmembrane transport (Reactome:R-HSA-382556 [TAS]) /// 0006412 // translation (PMID:9790762 [TAS])	0005840 // ribosome (GO_REF:0000107 [IEA] UniProtKB:Q6MG08|ensembl:ENSRNOP00000001049) /// 0005829 // cytosol (GO_REF:0000052 [IDA]) /// 0005654 // nucleoplasm (GO_REF:0000044 [IEA] UniProtKB-SubCell:SL-0190) /// 0016020 // membrane (PMID:19946888 [HDA]) /// 0005635 // nuclear envelope (GO_REF:0000044 [IEA] UniProtKB-SubCell:SL-0178) /// 0005829 // cytosol (Reactome:R-HSA-5227009 [TAS])	0005515 // protein binding (PMID:17894550 [IPI] UniProtKB:P05198) /// 0042626 // ATPase activity, coupled to transmembrane movement of substances (GO_REF:0000002 [IEA] InterPro:IPR017871) /// 0005524 // ATP binding (PMID:21873635 [IBA] PANTHER:PTN000442080|UniProtKB:P39115|UniProtKB:Q8NE71|PomBase:SPAC3C7.08c) /// 0003723 // RNA binding (PMID:22681889 [HDA]) /// 0008135 // translation factor acti…	ATP-binding cassette sub-family F member 1	ABCF1|ABC50	protein	taxon:9606	20140203	UniProt			3406	30.4245	95.7316	140.427	3549	34.474	112.772	157.037	3815
1	ABCF2	7	complement(151211484..151227205)	ENSG00000033050	0.181577	1.13412	0.0583379	0.0987362	1	-0.17708	-1.13059	0.0668429	0.113169	1	-0.187747	-1.13898	0.0498905	0.0856442	1	0.17091	1.12577	0.076408	0.141874	1	ABCF2	UniProtKB	Q9UG63	ABCF2	enables	0055085 // transmembrane transport (GO_REF:0000108 [IEA] GO:0042626)	0016020 // membrane (PMID:19946888 [HDA])	0042626 // ATPase activity, coupled to transmembrane movement of substances (GO_REF:0000002 [IEA] InterPro:IPR017871) /// 0005524 // ATP binding (PMID:21873635 [IBA] PANTHER:PTN000442080|UniProtKB:P39115|UniProtKB:Q8NE71|PomBase:SPAC3C7.08c)	ATP-binding cassette sub-family F member 2	ABCF2|HUSSY-18	protein	taxon:9606	20210417	InterPro			561	4.21886	13.2748	23.1297	575	4.70227	15.3821	25.4427	521
1	ABCF2-H2BK1	7	complement(151207837..151227166)	ENSG00000285292	0.655987	1.57569	7.50219e-20	5.473e-19	1.30148e-15	0.117961	1.0852	0.108857	0.172573	1	-0.290855	-1.22337	3.09557e-05	9.5081e-05	0.537019	0.247171	1.18688	0.000546785	0.00160855	1																	485	8.06584	25.3794	19.9962	423	7.6499	25.0245	18.717	454
1	ABCF3	3	184186095..184194012	ENSG00000161204	-0.207439	-1.15464	0.00350203	0.00737476	1	0.120872	1.08739	0.0806131	0.133324	1	0.241606	1.18231	0.000630283	0.0015899	1	-0.0867045	-1.06194	0.207649	0.32751	1	ABCF3	UniProtKB	Q9NUQ8	ABCF3	enables	0055085 // transmembrane transport (GO_REF:0000108 [IEA] GO:0042626) /// 0051607 // defense response to virus (GO_REF:0000043 [IEA] UniProtKB-KW:KW-0051)	0016020 // membrane (PMID:19946888 [HDA])	0005515 // protein binding (PMID:31515488 [IPI] UniProtKB:O94868) /// 0042626 // ATPase activity, coupled to transmembrane movement of substances (GO_REF:0000002 [IEA] InterPro:IPR017871) /// 0005515 // protein binding (PMID:21516116 [IPI] UniProtKB:P14373) /// 0005524 // ATP binding (PMID:21873635 [IBA] PANTHER:PTN000442080|UniProtKB:P39115|UniProtKB:Q8NE71|PomBase:SPAC3C7.08c) /// 0045296 // ca…	ATP-binding cassette sub-family F member 3	ABCF3	protein	taxon:9606	20210417	IntAct			680	9.5663	30.1007	28.036	563	8.61293	28.1747	24.9117	638
1	ABCG1	21	42199689..42297244	ENSG00000160179	1.64153	3.11997	0.493928	0.599787	1	1.50498	2.8382	0.530559	#N/A	1	-1.6016	-3.03479	0.493714	#N/A	1	-1.46504	-2.76071	0.531287	0.662383	1	ABCG1	UniProtKB	P45844	ABCG1	enables	0010033 // response to organic substance (PMID:11500512 [IEP]) /// 0045542 // positive regulation of cholesterol biosynthetic process (GO_REF:0000024 [ISS] UniProtKB:Q64343) /// 0120009 /// 0033344 // cholesterol efflux (PMID:21873635 [IBA] PANTHER:PTN001059392|UniProtKB:P45844|MGI:MGI:107704) /// 0042632 // cholesterol homeostasis (PMID:21873635 [IBA] PANTHER:PTN002710416|UniProtKB:P45844) /// 0…	0005886 // plasma membrane (PMID:24576892 [IDA]) /// 0016021 // integral component of membrane (GO_REF:0000043 [IEA] UniProtKB-KW:KW-0812) /// 0055037 // recycling endosome (PMID:16556852 [ISS] UniProtKB:Q64343) /// 0000139 // Golgi membrane (GO_REF:0000044 [IEA] UniProtKB-SubCell:SL-0134) /// 0005886 // plasma membrane (PMID:16780588 [HDA]) /// 0005886 // plasma membrane (PMID:16702602 [IDA]) //…	0005524 // ATP binding (PMID:16702602 [IDA]) /// 0042803 // protein homodimerization activity (PMID:16870176 [IDA]) /// 0005515 // protein binding (PMID:27228027 [IPI] UniProtKB:Q9H172) /// 0140328 /// 0034041 // sterol-transporting ATPase activity (PMID:17408620 [IDA]) /// 0019534 // toxin transporter activity (PMID:17408620 [IDA]) /// 0046982 // protein heterodimerization activity (PMID:1687017…	ATP-binding cassette sub-family G member 1	ABCG1|ABC8|WHT1	protein	taxon:9606	20190520	UniProt			0	0	0	0	0	0	0	0	0
1	ABCG2	4	complement(88090150..88231628)	ENSG00000118777	0.170201	1.12522	0.199865	0.290171	1	2.88527	7.38846	1.20775e-135	3.65013e-133	2.0952e-131	2.9554	7.75649	2.39957e-150	9.37471e-148	4.16278e-146	0.240332	1.18126	0.0100936	0.0235767	1	ABCG2	UniProtKB	Q9UNQ0	ABCG2	enables	0006879 // cellular iron ion homeostasis (Reactome:R-HSA-917937 [TAS]) /// 0032218 // riboflavin transport (PMID:17145775 [IDA]) /// 0015747 // urate transport (GO_REF:0000108 [IEA] GO:0015143) /// 0140115 /// 1990748 // cellular detoxification (PMID:9861027 [IDA]) /// 1990962 // drug transport across blood-brain barrier (PMID:12958161 [IDA]) /// 0015711 // organic anion transport (GO_REF:0000024…	0016021 // integral component of membrane (GO_REF:0000043 [IEA] UniProtKB-KW:KW-0812) /// 0016324 // apical plasma membrane (GO_REF:0000024 [ISS] UniProtKB:Q7TMS5) /// 0005886 // plasma membrane (Reactome:R-HSA-9661417 [TAS]) /// 0005886 // plasma membrane (PMID:21873635 [IBA] PANTHER:PTN000443095|UniProtKB:Q9UNQ0|RGD:631345|UniProtKB:Q9H172|MGI:MGI:1914720|UniProtKB:P45844|FB:FBgn0020762|ZFIN:ZD…	0042803 // protein homodimerization activity (PMID:16870176 [IDA]) /// 0008514 // organic anion transmembrane transporter activity (GO_REF:0000024 [ISS] UniProtKB:Q80W57) /// 0042802 // identical protein binding (PMID:16870176 [IPI] UniProtKB:Q9UNQ0) /// 0008559 // xenobiotic-transporting ATPase activity (PMID:9861027 [IDA]) /// 0015143 // urate transmembrane transporter activity (PMID:19506252 […	Broad substrate specificity ATP-binding cassette transporter ABCG2	ABCG2|ABCP|BCRP|BCRP1|MXR	protein	taxon:9606	20210417	IntAct	occurs_in(GO:0005886)		104	0.674605	2.12267	4.28785	89	0.627789	2.05363	3.93809	103
1	ABCG4	11	119149052..119162653	ENSG00000172350	-0.00410753	-1.00285	0.997484	0.998464	1	-2.44494	-5.44501	0.272611	0.370215	1	0.450826	1.36682	0.708045	0.774616	1	2.89165	7.42121	0.183155	0.295515	1	ABCG4	UniProtKB	Q9H172	ABCG4	enables	1990830 // cellular response to leukemia inhibitory factor (GO_REF:0000107 [IEA] UniProtKB:Q91WA9|ensembl:ENSMUSP00000124647) /// 0006869 // lipid transport (Reactome:R-HSA-1369062 [TAS]) /// 0033344 // cholesterol efflux (PMID:16682745 [TAS]) /// 0033344 // cholesterol efflux (PMID:21873635 [IBA] PANTHER:PTN001059392|UniProtKB:P45844|MGI:MGI:107704) /// 0042632 // cholesterol homeostasis (GO_REF…	0005886 // plasma membrane (PMID:27228027 [IDA]) /// 0016021 // integral component of membrane (GO_REF:0000043 [IEA] UniProtKB-KW:KW-0812) /// 0005886 // plasma membrane (PMID:21873635 [IBA] PANTHER:PTN000443095|UniProtKB:Q9UNQ0|RGD:631345|UniProtKB:Q9H172|MGI:MGI:1914720|UniProtKB:P45844|FB:FBgn0020762|ZFIN:ZDB-GENE-050517-35|UniProtKB:Q9H221|MGI:MGI:107704|MGI:MGI:1347061) /// 0031410 // cytopl…	0042803 // protein homodimerization activity (PMID:16870176 [IDA]) /// 0005515 // protein binding (PMID:32296183 [IPI] UniProtKB:Q8TDT2) /// 0042802 // identical protein binding (PMID:27228027 [IDA]) /// 0005515 // protein binding (PMID:27228027 [IPI] UniProtKB:P45844) /// 0005515 // protein binding (PMID:32296183 [IPI] UniProtKB:Q9H8W4) /// 0140603 /// 0005515 // protein binding (PMID:16870176 […	ATP-binding cassette sub-family G member 4	ABCG4|WHITE2	protein	taxon:9606	20210417	IntAct			1	0.00898118	0.0282596	0.0412294	0	0	0	0	0
1	ABCG5	2	complement(43812472..43838865)	ENSG00000138075	1.62657	3.08778	6.48438e-56	2.00519e-54	1.12491e-51	0.839551	1.78949	1.61824e-15	1.42111e-14	2.80733e-11	-0.0883085	-1.06312	0.353069	0.449952	1	0.698711	1.62305	7.26987e-13	5.87414e-12	1.26118e-08	ABCG5	UniProtKB	Q9H222	ABCG5	contributes_to	0030299 // intestinal cholesterol absorption (PMID:12208868 [IC] GO:0120020) /// 0045796 // negative regulation of intestinal cholesterol absorption (PMID:11099417 [IMP]) /// 0042632 // cholesterol homeostasis (PMID:21873635 [IBA] PANTHER:PTN002710457|RGD:620298|UniProtKB:Q9H222) /// 0038183 // bile acid signaling pathway (GO_REF:0000107 [IEA] UniProtKB:Q99PE7|ensembl:ENSRNOP00000007174) /// 0042…	0005886 // plasma membrane (Reactome:R-HSA-5679101 [TAS]) /// 0005886 // plasma membrane (Reactome:R-HSA-265783 [TAS]) /// 0043235 // receptor complex (PMID:14504269 [IDA]) /// 0043190 // ATP-binding cassette (ABC) transporter complex (PMID:27144356 [IDA]) /// 0016324 // apical plasma membrane (GO_REF:0000024 [ISS] UniProtKB:Q99PE8) /// 0016324 // apical plasma membrane (PMID:14504269 [IMP]) /// …	0120020 /// 0042626 // ATPase activity, coupled to transmembrane movement of substances (PMID:27144356 [IDA]) /// 0005524 // ATP binding (PMID:16893193 [IDA]) /// 0016887 // ATPase activity (PMID:16893193 [IDA]) /// 0046982 // protein heterodimerization activity (PMID:16870176 [IPI] UniProtKB:Q9H221) /// 0005515 // protein binding (PMID:16870176 [IPI] UniProtKB:Q9H221) /// 0046872 // metal ion bi…	ATP-binding cassette sub-family G member 5	ABCG5	protein	taxon:9606	20090420	BHF-UCL			278	3.66012	11.5167	11.4618	193	2.76322	9.03908	8.53989	154
1	ABCG8	2	43831942..43882988	ENSG00000143921	-0.0614256	-1.0435	0.530471	0.623315	1	0.216114	1.1616	0.0252122	0.0478212	1	-0.251667	-1.19058	0.0109814	0.0220731	1	-0.529207	-1.44314	5.89608e-08	2.91328e-07	0.00102285	ABCG8	UniProtKB	Q9H221	ABCG8	contributes_to	0030299 // intestinal cholesterol absorption (PMID:12208868 [IC] GO:0120020) /// 0042632 // cholesterol homeostasis (PMID:21873635 [IBA] PANTHER:PTN002710463|MGI:MGI:1914720|RGD:620300|UniProtKB:Q9H221) /// 0038183 // bile acid signaling pathway (GO_REF:0000107 [IEA] UniProtKB:P58428|ensembl:ENSRNOP00000058587) /// 0045796 // negative regulation of intestinal cholesterol absorption (PMID:11099417…	0005886 // plasma membrane (Reactome:R-HSA-5679101 [TAS]) /// 0005886 // plasma membrane (PMID:21873635 [IBA] PANTHER:PTN000443095|UniProtKB:Q9UNQ0|RGD:631345|UniProtKB:Q9H172|MGI:MGI:1914720|UniProtKB:P45844|FB:FBgn0020762|ZFIN:ZDB-GENE-050517-35|UniProtKB:Q9H221|MGI:MGI:107704|MGI:MGI:1347061) /// 0005886 // plasma membrane (Reactome:R-HSA-265783 [TAS]) /// 0043235 // receptor complex (PMID:145…	0120020 /// 0042626 // ATPase activity, coupled to transmembrane movement of substances (PMID:27144356 [IDA]) /// 0005515 // protein binding (PMID:32296183 [IPI] UniProtKB:Q14696) /// 0005524 // ATP binding (PMID:16893193 [IDA]) /// 0016887 // ATPase activity (PMID:16893193 [IDA]) /// 0046982 // protein heterodimerization activity (PMID:16870176 [IPI] UniProtKB:Q9H222) /// 0046872 // metal ion bi…	ATP-binding cassette sub-family G member 8	ABCG8	protein	taxon:9606	20090420	BHF-UCL			547	2.51605	7.91684	22.5525	452	2.26088	7.39584	20.0002	502
1	ABHD1	2	27123789..27130812	ENSG00000143994	1.26115	2.39687	0.0379842	0.0669529	1	0.810085	1.75332	0.194227	0.280004	1	-1.18173	-2.26849	0.0462465	0.0801967	1	-0.730667	-1.65941	0.230637	0.356508	1	ABHD1	UniProtKB	Q96SE0	ABHD1	enables	0051792 // medium-chain fatty acid biosynthetic process (PMID:21873635 [IBA] PANTHER:PTN000082647|SGD:S000000381|SGD:S000004823|SGD:S000006016) /// 0008150 // biological_process (GO_REF:0000015 [ND]) /// 0051793 // medium-chain fatty acid catabolic process (PMID:21873635 [IBA] PANTHER:PTN000082647|SGD:S000006016|SGD:S000000381) /// 0044255 // cellular lipid metabolic process (PMID:21873635 [IBA] …	0016021 // integral component of membrane (PMID:12735795 [NAS])	0005515 // protein binding (PMID:25416956 [IPI] UniProtKB:Q8N6L0) /// 0034338 // short-chain carboxylesterase activity (PMID:21873635 [IBA] PANTHER:PTN000082644|UniProtKB:P08910|SGD:S000006016|SGD:S000000381) /// 0008126 // acetylesterase activity (PMID:21873635 [IBA] PANTHER:PTN000082647|UniProtKB:P08910) /// 0047372 // acylglycerol lipase activity (PMID:21873635 [IBA] PANTHER:PTN000082644|UniPr…	Protein ABHD1	ABHD1|LABH1	protein	taxon:9606	20080407	UniProt			2	0.0494393	0.155562	0.0824587	1	0.0268813	0.0879344	0.0442482	3
1	ABHD10	3	111979010..111993368	ENSG00000144827	0.764119	1.69833	4.28187e-10	1.74289e-09	7.42819e-06	0.0928011	1.06644	0.457618	0.562731	1	-0.956054	-1.94	9.12785e-15	7.15313e-14	1.5835e-10	-0.284736	-1.21819	0.0236984	0.0504504	1	ABHD10	UniProtKB	Q9NUJ1	ABHD10	enables	0002084 // protein depalmitoylation (PMID:31740833 [IDA]) /// 0052695 // cellular glucuronidation (Reactome:R-HSA-156588 [TAS]) /// 0002084 // protein depalmitoylation (PMID:21873635 [IBA] PANTHER:PTN001043685|MGI:MGI:2442422|UniProtKB:Q9NUJ1) /// 0019391 // glucuronoside catabolic process (PMID:22294686 [IDA])	0005739 // mitochondrion (PMID:21873635 [IBA] PANTHER:PTN001043685|UniProtKB:Q9NUJ1) /// 0005829 // cytosol (PMID:22294686 [IDA]) /// 0005739 // mitochondrion (GO_REF:0000054 [IDA]) /// 0005739 // mitochondrion (PMID:31740833 [IDA]) /// 0005759 // mitochondrial matrix (Reactome:R-HSA-5694563 [TAS])	0004553 // hydrolase activity, hydrolyzing O-glycosyl compounds (PMID:22294686 [IDA]) /// 0008474 // palmitoyl-(protein) hydrolase activity (PMID:31740833 [IDA]) /// 0008474 // palmitoyl-(protein) hydrolase activity (PMID:21873635 [IBA] PANTHER:PTN001043685|UniProtKB:Q9NUJ1|MGI:MGI:2442422) /// 0102390 // mycophenolic acid acyl-glucuronide esterase activity (GO_REF:0000116 [IEA] RHEA:34179) /// 0…	Palmitoyl-protein thioesterase ABHD10, mitochondrial	ABHD10	protein	taxon:9606	20120510	BHF-UCL	has_input(CHEBI:168396)		234	3.18228	10.0132	9.64767	204	3.0169	9.86892	9.02662	169
1	ABHD11	7	complement(73736094..73738852)	ENSG00000106077	1.38629	2.61406	1.62861e-07	5.48711e-07	0.00282531	1.45116	2.73427	3.14447e-08	1.46121e-07	0.000545502	-0.047754	-1.03365	0.836612	0.880739	1	-0.112619	-1.08119	0.622535	0.743783	1	ABHD11	UniProtKB	Q8NFV4	ABHD11	enables	0008150 // biological_process (GO_REF:0000015 [ND])	0005739 // mitochondrion (PMID:21873635 [IBA] PANTHER:PTN000106239|SGD:S000003263) /// 0005575 // cellular_component (GO_REF:0000015 [ND])	0003674 // molecular_function (GO_REF:0000015 [ND]) /// 0016787 // hydrolase activity (GO_REF:0000043 [IEA] UniProtKB-KW:KW-0378)	Protein ABHD11	ABHD11|WBSCR21|PP1226	protein	taxon:9606	20080407	UniProt			10	0.20472	0.644159	0.412294	24	0.534294	1.74779	1.06196	21
1	ABHD12	20	complement(25294742..25390835)	ENSG00000100997	-0.656113	-1.57583	1.80698e-26	1.82359e-25	3.13475e-22	0.459003	1.37459	2.10959e-14	1.69465e-13	3.65972e-10	0.0965467	1.06921	0.121482	0.186068	1	-1.01857	-2.02591	5.08957e-63	4.10669e-61	8.82939e-59	ABHD12	UniProtKB	Q8N2K0	ABHD12	enables	0002084 // protein depalmitoylation (GO_REF:0000107 [IEA] UniProtKB:Q99LR1|ensembl:ENSMUSP00000053558) /// 0010996 // response to auditory stimulus (GO_REF:0000107 [IEA] UniProtKB:Q99LR1|ensembl:ENSMUSP00000053558) /// 0046475 // glycerophospholipid catabolic process (PMID:25290914 [IDA]) /// 0052651 // monoacylglycerol catabolic process (PMID:25290914 [IDA]) /// 0007628 // adult walking behavior…	0016020 // membrane (PMID:21873635 [IBA] PANTHER:PTN000263918|UniProtKB:Q8N2K0|TAIR:locus:2149877|MGI:MGI:1923442) /// 0016021 // integral component of membrane (GO_REF:0000024 [ISS] UniProtKB:Q99LR1) /// 0032839 // dendrite cytoplasm (GO_REF:0000107 [IEA] UniProtKB:Q99LR1|ensembl:ENSMUSP00000053558) /// 0005789 // endoplasmic reticulum membrane (PMID:30237167 [IDA]) /// 0005886 // plasma membran…	0004620 // phospholipase activity (PMID:30643283 [IDA]) /// 0004622 // lysophospholipase activity (PMID:30237167 [IDA]) /// 0004622 // lysophospholipase activity (PMID:21873635 [IBA] PANTHER:PTN000957701|UniProtKB:Q8N2K0|MGI:MGI:1923442) /// 0047372 // acylglycerol lipase activity (PMID:21873635 [IBA] PANTHER:PTN000957701|UniProtKB:Q8N2K0|MGI:MGI:1923442) /// 0008474 // palmitoyl-(protein) hydrol…	Lysophosphatidylserine lipase ABHD12	ABHD12|C20orf22	protein	taxon:9606	20190320	UniProt			2516	22.0145	69.2692	103.733	2405	22.8834	74.8564	106.417	2375
1	ABHD12B	14	50872053..50904970	ENSG00000131969	0.538621	1.45258	0.455519	0.574757	1	-0.334068	-1.26056	0.674312	0.75369	1	-3.08509	-8.48602	0.0164823	0.0318896	1	-2.2124	-4.63445	0.0959538	0.172695	1	ABHD12B	UniProtKB	Q7Z5M8	ABHD12B	involved_in	0098734 // macromolecule depalmitoylation (GO_REF:0000108 [IEA] GO:0008474) /// 0006660 // phosphatidylserine catabolic process (PMID:21873635 [IBA] PANTHER:PTN000957701|MGI:MGI:1923442|UniProtKB:Q8N2K0) /// 0052651 // monoacylglycerol catabolic process (PMID:21873635 [IBA] PANTHER:PTN000957701|MGI:MGI:1923442|UniProtKB:Q8N2K0)	0016020 // membrane (PMID:21873635 [IBA] PANTHER:PTN000263918|UniProtKB:Q8N2K0|TAIR:locus:2149877|MGI:MGI:1923442) /// 0005789 // endoplasmic reticulum membrane (PMID:21873635 [IBA] PANTHER:PTN000957701|MGI:MGI:1923442|UniProtKB:Q8N2K0)	0004622 // lysophospholipase activity (PMID:21873635 [IBA] PANTHER:PTN000957701|UniProtKB:Q8N2K0|MGI:MGI:1923442) /// 0008474 // palmitoyl-(protein) hydrolase activity (PMID:21873635 [IBA] PANTHER:PTN000263918|MGI:MGI:1923442|MGI:MGI:1916154) /// 0047372 // acylglycerol lipase activity (PMID:21873635 [IBA] PANTHER:PTN000957701|UniProtKB:Q8N2K0|MGI:MGI:1923442)	Protein ABHD12B	ABHD12B|C14orf29	protein	taxon:9606	20210418	GOC			2	0.0400417	0.125993	0.0824587	3	0.0653148	0.213659	0.132744	1
1	ABHD13	13	108218392..108234243	ENSG00000139826	0.21892	1.16386	0.0236883	0.0436756	1	-0.164058	-1.12043	0.0928508	0.150413	1	-0.105701	-1.07602	0.271785	0.364947	1	0.277277	1.21191	0.00426998	0.0106968	1	ABHD13	UniProtKB	Q7L211	ABHD13	involved_in	0002084 // protein depalmitoylation (GO_REF:0000107 [IEA] UniProtKB:Q80UX8|ensembl:ENSMUSP00000116130)	0016021 // integral component of membrane (GO_REF:0000043 [IEA] UniProtKB-KW:KW-0812) /// 0016020 // membrane (PMID:21873635 [IBA] PANTHER:PTN000263918|UniProtKB:Q8N2K0|TAIR:locus:2149877|MGI:MGI:1923442) /// 0032839 // dendrite cytoplasm (GO_REF:0000107 [IEA] UniProtKB:Q80UX8|ensembl:ENSMUSP00000116130) /// 0016020 // membrane (PMID:19946888 [HDA])	0008474 // palmitoyl-(protein) hydrolase activity (PMID:21873635 [IBA] PANTHER:PTN000263918|MGI:MGI:1923442|MGI:MGI:1916154)	Protein ABHD13	ABHD13|C13orf6	protein	taxon:9606	20210417	Ensembl			540	3.69329	11.6211	22.2639	442	3.28738	10.7537	19.5577	609
1	ABHD14A	3	51971426..51981196	ENSG00000248487	0.361302	1.28458	0.000385923	0.000924978	1	-0.333963	-1.26047	0.00142135	0.00351509	1	-0.415855	-1.33409	4.38848e-05	0.000131613	0.761314	0.27941	1.2137	0.00759688	0.0181805	1	ABHD14A	UniProtKB	Q9BUJ0	ABHD14A	enables		0016021 // integral component of membrane (GO_REF:0000043 [IEA] UniProtKB-KW:KW-0812) /// 0005737 // cytoplasm (PMID:21873635 [IBA] PANTHER:PTN000106991|UniProtKB:Q96IU4|MGI:MGI:1915894)	0016787 // hydrolase activity (GO_REF:0000043 [IEA] UniProtKB-KW:KW-0378)	Protein ABHD14A	ABHD14A|UNQ1913/PRO4373	protein	taxon:9606	20210417	UniProt			335	7.24594	22.7996	13.8118	325	7.64436	25.0063	14.3806	283
1	ABHD14A-ACY1	3	51974706..51989183	ENSG00000114786	1.75596	3.37751	5.78559e-35	8.52023e-34	1.00368e-30	1.09279	2.13286	5.57213e-14	4.34328e-13	9.66653e-10	-0.0132975	-1.00926	0.914882	0.946434	1	0.649869	1.56903	3.71783e-07	1.67742e-06	0.00644969																	76	0.654116	2.0582	3.13343	93	0.870426	2.84735	4.11508	59
1	ABHD14B	3	complement(51968510..51983409)	ENSG00000114779	0.109936	1.07918	0.241837	0.340729	1	0.949571	1.9313	7.40511e-25	1.13834e-23	1.28464e-20	0.357938	1.28159	0.000114242	0.000323652	1	-0.481697	-1.39638	1.22299e-07	5.83992e-07	0.00212164	ABHD14B	UniProtKB	Q96IU4	ABHD14B	enables	0045944 // positive regulation of transcription from RNA polymerase II promoter (PMID:14672934 [IDA]) /// 0050427 // 3'-phosphoadenosine 5'-phosphosulfate metabolic process (Reactome:R-HSA-156584 [TAS])	0005829 // cytosol (PMID:14672934 [IDA]) /// 0005737 // cytoplasm (PMID:21873635 [IBA] PANTHER:PTN000106991|UniProtKB:Q96IU4|MGI:MGI:1915894) /// 0070062 // extracellular exosome (PMID:23533145 [HDA]) /// 0005730 // nucleolus (GO_REF:0000052 [IDA]) /// 0005829 // cytosol (Reactome:R-HSA-5695964 [TAS]) /// 0005829 // cytosol (GO_REF:0000052 [IDA]) /// 0005634 // nucleus (PMID:14672934 [IDA]) /// 0…	0005515 // protein binding (PMID:14672934 [IPI] UniProtKB:P21675) /// 0016787 // hydrolase activity (PMID:14672934 [IDA])	Protein ABHD14B	ABHD14B|CIB	protein	taxon:9606	20130902	UniProt			759	9.07849	28.5658	31.2931	774	10.0675	32.9328	34.2481	661
1	ABHD15	17	complement(29560547..29567037)	ENSG00000168792	0.313027	1.24231	0.00187437	0.00411446	1	0.0801539	1.05713	0.427839	0.532685	1	-0.880389	-1.84087	2.1519e-17	2.0181e-16	3.73312e-13	-0.647515	-1.56647	5.08752e-10	3.12087e-09	8.82582e-06	ABHD15	UniProtKB	Q6UXT9	ABHD15	enables	0044255 // cellular lipid metabolic process (PMID:21873635 [IBA] PANTHER:PTN000082644|MGI:MGI:2147183|SGD:S000000381|SGD:S000004823|UniProtKB:Q8WU67|SGD:S000006016|UniProtKB:P08910)	0005576 // extracellular region (GO_REF:0000044 [IEA] UniProtKB-SubCell:SL-0243) /// 0016020 // membrane (PMID:19946888 [HDA])	0034338 // short-chain carboxylesterase activity (PMID:21873635 [IBA] PANTHER:PTN000082644|UniProtKB:P08910|SGD:S000006016|SGD:S000000381) /// 0005515 // protein binding (PMID:32296183 [IPI] UniProtKB:Q15007) /// 0005515 // protein binding (PMID:32296183 [IPI] UniProtKB:P21673) /// 0005515 // protein binding (PMID:32296183 [IPI] UniProtKB:Q5JR59-3) /// 0047372 // acylglycerol lipase activity (PMI…	Protein ABHD15	ABHD15|UNQ6510/PRO21435	protein	taxon:9606	20210417	IntAct			355	3.69414	11.6237	14.6364	316	3.57585	11.6974	13.9824	316
1	ABHD16A	6	complement(31686955..31703356)	ENSG00000204427	-0.135574	-1.09853	0.148063	0.224559	1	-0.302746	-1.23349	0.00125171	0.00312776	1	0.00924632	1.00643	0.921557	0.951769	1	0.176418	1.13007	0.0605108	0.115981	1	ABHD16A	UniProtKB	O95870	ABHD16A	NOT|enables	0052651 // monoacylglycerol catabolic process (PMID:25290914 [IDA]) /// 0098734 // macromolecule depalmitoylation (GO_REF:0000108 [IEA] GO:0008474) /// 0052651 // monoacylglycerol catabolic process (PMID:21873635 [IBA] PANTHER:PTN002284502|MGI:MGI:99476|UniProtKB:O95870) /// 1905344 // prostaglandin catabolic process (PMID:25290914 [IDA]) /// 0006660 // phosphatidylserine catabolic process (GO_RE…	0016021 // integral component of membrane (GO_REF:0000043 [IEA] UniProtKB-KW:KW-0812) /// 0016020 // membrane (PMID:21873635 [IBA] PANTHER:PTN000263918|UniProtKB:Q8N2K0|TAIR:locus:2149877|MGI:MGI:1923442)	0005515 // protein binding (PMID:25416956 [IPI] UniProtKB:Q86UW9) /// 0005515 // protein binding (PMID:32296183 [IPI] UniProtKB:P18859) /// 0004620 // phospholipase activity (PMID:21873635 [IBA] PANTHER:PTN002284502|MGI:MGI:99476) /// 0005515 // protein binding (PMID:32296183 [IPI] UniProtKB:P01374) /// 0005515 // protein binding (PMID:32296183 [IPI] UniProtKB:O60636) /// 0005515 // protein bindi…	Phosphatidylserine lipase ABHD16A	ABHD16A|BAT5|G5|NG26|PP199	protein	taxon:9606	20160731	BHF-UCL			839	11.1025	34.9344	34.5914	836	12.0302	39.3533	36.9915	803
1	ABHD16B	20	63861498..63862988	ENSG00000183260	1.20185	2.30035	5.24341e-12	2.43933e-11	9.09628e-08	1.45374	2.73918	2.71533e-17	2.67328e-16	4.71056e-13	0.196979	1.1463	0.214727	0.299477	1	-0.0549081	-1.03879	0.725195	0.8315	1	ABHD16B	UniProtKB	Q9H3Z7	ABHD16B	involved_in	0098734 // macromolecule depalmitoylation (GO_REF:0000108 [IEA] GO:0008474) /// 0052651 // monoacylglycerol catabolic process (PMID:21873635 [IBA] PANTHER:PTN002284502|MGI:MGI:99476|UniProtKB:O95870) /// 0006660 // phosphatidylserine catabolic process (PMID:21873635 [IBA] PANTHER:PTN002284502|MGI:MGI:99476)	0016020 // membrane (PMID:21873635 [IBA] PANTHER:PTN000263918|UniProtKB:Q8N2K0|TAIR:locus:2149877|MGI:MGI:1923442) /// 0005654 // nucleoplasm (GO_REF:0000052 [IDA])	0008474 // palmitoyl-(protein) hydrolase activity (PMID:21873635 [IBA] PANTHER:PTN000263918|MGI:MGI:1923442|MGI:MGI:1916154) /// 0004620 // phospholipase activity (PMID:21873635 [IBA] PANTHER:PTN002284502|MGI:MGI:99476) /// 0047372 // acylglycerol lipase activity (PMID:21873635 [IBA] PANTHER:PTN002284502|UniProtKB:O95870|MGI:MGI:99476)	Protein ABHD16B	ABHD16B|C20orf135	protein	taxon:9606	20210418	GOC			71	1.73037	5.44468	2.92728	68	1.80218	5.89532	3.00887	41
1	ABHD17A	19	complement(1876810..1885496)	ENSG00000129968	-1.06893	-2.09787	8.18769e-31	1.02261e-29	1.4204e-26	-1.03725	-2.05231	2.27335e-29	4.34023e-28	3.94381e-25	0.0493731	1.03482	0.601158	0.685998	1	0.0176992	1.01234	0.850693	0.939629	1	ABHD17A	UniProtKB	Q96GS6	ABHD17A	enables	0002084 // protein depalmitoylation (PMID:26701913 [IGI] UniProtKB:Q5VST6,UniProtKB:Q6PCB6) /// 0002084 // protein depalmitoylation (PMID:26701913 [IMP]) /// 0000165 // MAPK cascade (Reactome:R-HSA-5673001 [TAS]) /// 0072657 // protein localization to membrane (PMID:26701913 [IMP]) /// 1905668 // positive regulation of protein localization to endosome (GO_REF:0000107 [IEA] UniProtKB:Q5XIJ5|ensemb…	0043197 // dendritic spine (GO_REF:0000044 [IEA] UniProtKB-SubCell:SL-0284) /// 0005886 // plasma membrane (PMID:26701913 [IDA]) /// 0005886 // plasma membrane (Reactome:R-HSA-9647991 [TAS]) /// 0098978 // glutamatergic synapse (GO_REF:0000107 [IEA] UniProtKB:Q5XIJ5|ensembl:ENSRNOP00000024576) /// 0043231 // intracellular membrane-bounded organelle (GO_REF:0000052 [IDA]) /// 0010008 // endosome m…	0005515 // protein binding (PMID:31515488 [IPI] UniProtKB:O60760) /// 0008474 // palmitoyl-(protein) hydrolase activity (PMID:21873635 [IBA] PANTHER:PTN000957814|RGD:1359682|UniProtKB:Q6PCB6|MGI:MGI:1917816|UniProtKB:Q96GS6|MGI:MGI:1917428|UniProtKB:Q5VST6) /// 0005515 // protein binding (PMID:23088713 [IPI] UniProtKB:P09022) /// 0005515 // protein binding (PMID:25416956 [IPI] UniProtKB:O60760) /…	Alpha/beta hydrolase domain-containing protein 17A	ABHD17A|C19orf27|FAM108A1	protein	taxon:9606	20210417	IntAct			1340	22.3875	70.4429	55.2473	1586	28.8145	94.2584	70.1776	1368
1	ABHD17B	9	complement(71862452..71911193)	ENSG00000107362	-0.330593	-1.25753	0.0010581	0.0024001	1	-0.152017	-1.11112	0.126566	0.196352	1	-0.164175	-1.12053	0.111193	0.172319	1	-0.342751	-1.26817	0.00074614	0.00214661	1	ABHD17B	UniProtKB	Q5VST6	ABHD17B	enables	0002084 // protein depalmitoylation (PMID:26701913 [IMP]) /// 1902817 // negative regulation of protein localization to microtubule (GO_REF:0000107 [IEA] UniProtKB:Q7M759|ensembl:ENSMUSP00000056099) /// 1905668 // positive regulation of protein localization to endosome (GO_REF:0000107 [IEA] UniProtKB:Q7M759|ensembl:ENSMUSP00000056099) /// 1902473 // regulation of protein localization to synapse (…	0043197 // dendritic spine (GO_REF:0000044 [IEA] UniProtKB-SubCell:SL-0284) /// 0005886 // plasma membrane (Reactome:R-HSA-9647991 [TAS]) /// 0099033 // anchored component of postsynaptic recycling endosome membrane (GO_REF:0000107 [IEA] UniProtKB:Q6AY17|ensembl:ENSRNOP00000047508) /// 0098978 // glutamatergic synapse (GO_REF:0000107 [IEA] UniProtKB:Q6AY17|ensembl:ENSRNOP00000047508) /// 0005886 …	0008474 // palmitoyl-(protein) hydrolase activity (PMID:21873635 [IBA] PANTHER:PTN000957814|RGD:1359682|UniProtKB:Q6PCB6|MGI:MGI:1917816|UniProtKB:Q96GS6|MGI:MGI:1917428|UniProtKB:Q5VST6) /// 0008474 // palmitoyl-(protein) hydrolase activity (PMID:26701913 [IMP])	Alpha/beta hydrolase domain-containing protein 17B	ABHD17B|C9orf77|FAM108B1|CGI-67	protein	taxon:9606	20171010	UniProt			421	4.74953	14.9446	17.3576	402	4.93176	16.1329	17.7878	546
1	ABHD17C	15	80679684..80755621	ENSG00000136379	1.03554	2.04988	5.84654e-12	2.71192e-11	1.01426e-07	-0.537396	-1.45135	0.00122406	0.00306551	1	-1.36478	-2.57537	1.05875e-18	1.09272e-17	1.83672e-14	0.208156	1.15521	0.220702	0.344713	1	ABHD17C	UniProtKB	Q6PCB6	ABHD17C	enables	0002084 // protein depalmitoylation (PMID:26701913 [IMP]) /// 1902817 // negative regulation of protein localization to microtubule (GO_REF:0000107 [IEA] UniProtKB:Q8VCV1|ensembl:ENSMUSP00000112988) /// 0000165 // MAPK cascade (Reactome:R-HSA-5673001 [TAS]) /// 1905668 // positive regulation of protein localization to endosome (GO_REF:0000107 [IEA] UniProtKB:Q8VCV1|ensembl:ENSMUSP00000112988) ///…	0043197 // dendritic spine (GO_REF:0000044 [IEA] UniProtKB-SubCell:SL-0284) /// 0005886 // plasma membrane (Reactome:R-HSA-9647991 [TAS]) /// 0005886 // plasma membrane (PMID:21873635 [IBA] PANTHER:PTN000957814|MGI:MGI:1917816|UniProtKB:Q96GS6|RGD:1305246|RGD:1359682) /// 0098978 // glutamatergic synapse (GO_REF:0000107 [IEA] UniProtKB:B5DFK7|ensembl:ENSRNOP00000017362) /// 0005886 // plasma memb…	0005515 // protein binding (PMID:32814053 [IPI] UniProtKB:P01023) /// 0005515 // protein binding (PMID:32814053 [IPI] UniProtKB:O14656) /// 0005515 // protein binding (PMID:32814053 [IPI] UniProtKB:O14832) /// 0005515 // protein binding (PMID:32814053 [IPI] UniProtKB:Q92870-2) /// 0008474 // palmitoyl-(protein) hydrolase activity (PMID:21873635 [IBA] PANTHER:PTN000957814|RGD:1359682|UniProtKB:Q6P…	Alpha/beta hydrolase domain-containing protein 17C	ABHD17C|FAM108C1	protein	taxon:9606	20210417	IntAct			100	1.48987	4.68792	4.12294	82	1.32852	4.34588	3.62835	67
1	ABHD18	4	127965306..128039953	ENSG00000164074	0.590938	1.50623	5.75879e-09	2.1671e-08	9.99035e-05	0.107738	1.07754	0.295443	0.394828	1	-0.498074	-1.41233	7.45462e-07	2.79252e-06	0.0129323	-0.0148731	-1.01036	0.884239	0.967535	1	ABHD18	UniProtKB	Q0P651	ABHD18	located_in		0005576 // extracellular region (GO_REF:0000044 [IEA] UniProtKB-SubCell:SL-0243)		Protein ABHD18	ABHD18|C4orf29	protein	taxon:9606	20210417	UniProt			362	1.95371	6.1474	14.925	280	1.6433	5.37558	12.3895	301
1	ABHD2	15	89087459..89202355	ENSG00000140526	-0.551222	-1.46533	1.23839e-19	8.94403e-19	2.14836e-15	-0.743374	-1.67409	2.83797e-34	6.92967e-33	4.92331e-30	-0.247352	-1.18703	6.27215e-05	0.000184141	1	-0.0552001	-1.039	0.372462	0.519829	1	ABHD2	UniProtKB	P08910	ABHD2	enables	0043401 // steroid hormone mediated signaling pathway (PMID:21873635 [IBA] PANTHER:PTN000846580|UniProtKB:P08910) /// 0007340 // acrosome reaction (GO_REF:0000107 [IEA] UniProtKB:Q9QXM0|ensembl:ENSMUSP00000038361) /// 0048240 // sperm capacitation (PMID:26989199 [IDA]) /// 0032570 // response to progesterone (PMID:26989199 [IDA]) /// 0046464 // acylglycerol catabolic process (PMID:21873635 [IBA] …	0016021 // integral component of membrane (GO_REF:0000043 [IEA] UniProtKB-KW:KW-0812) /// 0036126 // sperm flagellum (PMID:21873635 [IBA] PANTHER:PTN000846580|UniProtKB:P08910) /// 0036126 // sperm flagellum (PMID:26989199 [IDA]) /// 0097524 // sperm plasma membrane (PMID:21873635 [IBA] PANTHER:PTN000846580|UniProtKB:P08910) /// 0001669 // acrosomal vesicle (GO_REF:0000107 [IEA] UniProtKB:Q9QXM0|…	0034338 // short-chain carboxylesterase activity (PMID:21873635 [IBA] PANTHER:PTN000082644|UniProtKB:P08910|SGD:S000006016|SGD:S000000381) /// 0042562 // hormone binding (PMID:26989199 [IDA]) /// 0047372 // acylglycerol lipase activity (PMID:26989199 [IDA]) /// 0003707 // steroid hormone receptor activity (PMID:26989199 [IDA]) /// 0004806 // triglyceride lipase activity (GO_REF:0000116 [IEA] RHEA…	Monoacylglycerol lipase ABHD2	ABHD2|LABH2	protein	taxon:9606	20160331	UniProt			2803	11.2959	35.5429	115.566	2590	11.3502	37.129	114.603	3031
1	ABHD3	18	complement(21650901..21704780)	ENSG00000158201	0.454584	1.37039	5.15111e-07	1.66038e-06	0.00893615	-0.169884	-1.12497	0.0625643	0.106862	1	-0.408808	-1.32759	6.09472e-06	2.04794e-05	0.105731	0.21566	1.16123	0.0178737	0.0391062	1	ABHD3	UniProtKB	Q8WU67	ABHD3	enables	0051792 // medium-chain fatty acid biosynthetic process (PMID:21873635 [IBA] PANTHER:PTN000082647|SGD:S000000381|SGD:S000004823|SGD:S000006016) /// 0046470 // phosphatidylcholine metabolic process (PMID:21873635 [IBA] PANTHER:PTN002584287|MGI:MGI:2147183|UniProtKB:Q8WU67) /// 0006656 // phosphatidylcholine biosynthetic process (Reactome:R-HSA-1483191 [TAS]) /// 0051793 // medium-chain fatty acid …	0016021 // integral component of membrane (GO_REF:0000043 [IEA] UniProtKB-KW:KW-0812) /// 0005886 // plasma membrane (Reactome:R-HSA-5694485 [TAS]) /// 0005575 // cellular_component (GO_REF:0000015 [ND])	0102568 /// 0052739 // phosphatidylserine 1-acylhydrolase activity (GO_REF:0000003 [IEA] EC:3.1.1.32) /// 0004623 // phospholipase A2 activity (PMID:21873635 [IBA] PANTHER:PTN002584287|UniProtKB:Q8WU67) /// 0034338 // short-chain carboxylesterase activity (PMID:21873635 [IBA] PANTHER:PTN000082644|UniProtKB:P08910|SGD:S000006016|SGD:S000000381) /// 0008970 // phosphatidylcholine 1-acylhydrolase ac…	Phospholipase ABHD3	ABHD3	protein	taxon:9606	20150109	UniProt			1290	16.4592	51.7895	53.1859	1067	14.8044	48.4284	47.2128	1367
1	ABHD4	14	22598290..22612963	ENSG00000100439	-0.317895	-1.24651	3.05583e-06	9.20358e-06	0.0530126	-0.163783	-1.12022	0.0146469	0.0293635	1	-0.792901	-1.73255	1.42189e-27	2.46759e-26	2.4667e-23	-0.947013	-1.92788	1.34842e-39	4.91438e-38	2.33924e-35	ABHD4	UniProtKB	Q8TB40	ABHD4	enables	0006654 // phosphatidic acid biosynthetic process (PMID:21873635 [IBA] PANTHER:PTN000105999|SGD:S000004089|UniProtKB:Q8WTS1) /// 0055088 // lipid homeostasis (PMID:21873635 [IBA] PANTHER:PTN000105999|TAIR:locus:2134996) /// 0036152 // phosphatidylethanolamine acyl-chain remodeling (Reactome:R-HSA-1482839 [TAS]) /// 0070292 // N-acylphosphatidylethanolamine metabolic process (GO_REF:0000024 [ISS] …	0005789 // endoplasmic reticulum membrane (Reactome:R-HSA-5694583 [TAS]) /// 0005811 // lipid particle (PMID:21873635 [IBA] PANTHER:PTN000106002|RGD:1303237|WB:WBGene00007711|UniProtKB:Q8WTS1|MGI:MGI:1914719) /// 0005739 // mitochondrion (PMID:21873635 [IBA] PANTHER:PTN005134012|SGD:S000003342)	0005515 // protein binding (PMID:32296183 [IPI] UniProtKB:O60664) /// 0042171 // lysophosphatidic acid acyltransferase activity (PMID:21873635 [IBA] PANTHER:PTN000105999|TAIR:locus:2134996|UniProtKB:Q8WTS1|SGD:S000004089) /// 0005515 // protein binding (PMID:32296183 [IPI] UniProtKB:Q9Y5U4) /// 0005515 // protein binding (PMID:32296183 [IPI] UniProtKB:Q00765) /// 0005515 // protein binding (PMID:…	(Lyso)-N-acylphosphatidylethanolamine lipase	ABHD4	protein	taxon:9606	20210417	IntAct			838	9.07094	28.542	34.5502	826	9.7229	31.8057	36.549	886
1	ABHD5	3	43690108..43734371	ENSG00000011198	-0.664131	-1.58461	5.7816e-07	1.85671e-06	0.0100299	-0.331852	-1.25863	0.0103288	0.0213839	1	0.394908	1.31486	0.0032374	0.00721329	1	0.0626296	1.04437	0.631778	0.752081	1	ABHD5	UniProtKB	Q8WTS1	ABHD5	NOT|enables	0006631 // fatty acid metabolic process (GO_REF:0000043 [IEA] UniProtKB-KW:KW-0276) /// 0006654 // phosphatidic acid biosynthetic process (PMID:21873635 [IBA] PANTHER:PTN000105999|SGD:S000004089|UniProtKB:Q8WTS1) /// 0055088 // lipid homeostasis (PMID:21873635 [IBA] PANTHER:PTN000105999|TAIR:locus:2134996) /// 0006654 // phosphatidic acid biosynthetic process (PMID:18606822 [IDA]) /// 0010891 // …	0005811 // lipid particle (GO_REF:0000024 [ISS] UniProtKB:Q9DBL9) /// 0005811 // lipid particle (PMID:21498505 [IDA]) /// 0005829 // cytosol (GO_REF:0000052 [IDA]) /// 0043231 // intracellular membrane-bounded organelle (GO_REF:0000052 [IDA]) /// 0005811 // lipid particle (PMID:21873635 [IBA] PANTHER:PTN000106002|RGD:1303237|WB:WBGene00007711|UniProtKB:Q8WTS1|MGI:MGI:1914719) /// 0005829 // cytos…	0003841 // 1-acylglycerol-3-phosphate O-acyltransferase activity (PMID:18606822 [IDA]) /// 0005515 // protein binding (PMID:32296183 [IPI] UniProtKB:O60664) /// 0005515 // protein binding (PMID:32296183 [IPI] UniProtKB:A6NKB5-5) /// 0005515 // protein binding (PMID:32296183 [IPI] UniProtKB:O00258) /// 0005515 // protein binding (PMID:32296183 [IPI] UniProtKB:Q99541) /// 0005515 // protein binding…	1-acylglycerol-3-phosphate O-acyltransferase ABHD5	ABHD5|NCIE2|CGI-58	protein	taxon:9606	20090529	UniProt			258	1.32718	4.176	10.6372	225	1.25863	4.11726	9.95583	280
1	ABHD6	3	58237532..58295693	ENSG00000163686	1.33187	2.51728	4.29602e-25	4.06144e-24	7.45273e-21	1.01478	2.02059	6.06022e-15	5.07171e-14	1.05133e-10	-0.0761225	-1.05418	0.49872	0.595935	1	0.240964	1.18178	0.0346265	0.0708457	1	ABHD6	UniProtKB	Q9BV23	ABHD6	enables	0120163 /// 0009395 // phospholipid catabolic process (GO_REF:0000107 [IEA] UniProtKB:Q8R2Y0|ensembl:ENSMUSP00000129169) /// 0046464 // acylglycerol catabolic process (PMID:21873635 [IBA] PANTHER:PTN000106557|MGI:MGI:1913332|UniProtKB:Q9BV23) /// 0030336 // negative regulation of cell migration (GO_REF:0000107 [IEA] UniProtKB:Q8R2Y0|ensembl:ENSMUSP00000129169) /// 0046464 // acylglycerol cataboli…	0032281 // AMPA glutamate receptor complex (GO_REF:0000107 [IEA] UniProtKB:Q8R2Y0|ensembl:ENSMUSP00000129169) /// 0016021 // integral component of membrane (GO_REF:0000024 [ISS] UniProtKB:Q8R2Y0) /// 0099055 // integral component of postsynaptic membrane (GO_REF:0000107 [IEA] UniProtKB:Q8R2Y0|ensembl:ENSMUSP00000129169) /// 0098978 // glutamatergic synapse (GO_REF:0000107 [IEA] UniProtKB:Q8R2Y0|e…	0005515 // protein binding (PMID:32296183 [IPI] UniProtKB:Q9NYZ1) /// 0005515 // protein binding (PMID:32296183 [IPI] UniProtKB:Q5QGT7) /// 0005515 // protein binding (PMID:32296183 [IPI] UniProtKB:Q9Y3D6) /// 0005515 // protein binding (PMID:32296183 [IPI] UniProtKB:Q969E2) /// 0047372 // acylglycerol lipase activity (PMID:21873635 [IBA] PANTHER:PTN000106557|MGI:MGI:1913332|UniProtKB:Q9BV23) ///…	Monoacylglycerol lipase ABHD6	ABHD6	protein	taxon:9606	20210417	IntAct			90	1.06911	3.36399	3.71064	63	0.81382	2.66218	2.78763	77
1	ABHD8	19	complement(17292131..17310236)	ENSG00000127220	-0.864634	-1.82088	1.45096e-17	9.42746e-17	2.51713e-13	-0.919687	-1.89171	7.7888e-20	9.0472e-19	1.3512e-15	-0.0806621	-1.0575	0.444443	0.543275	1	-0.0256086	-1.01791	0.807374	0.901888	1	ABHD8	UniProtKB	Q96I13	ABHD8	enables	0006654 // phosphatidic acid biosynthetic process (PMID:21873635 [IBA] PANTHER:PTN000105999|SGD:S000004089|UniProtKB:Q8WTS1) /// 0055088 // lipid homeostasis (PMID:21873635 [IBA] PANTHER:PTN000105999|TAIR:locus:2134996)	0005739 // mitochondrion (PMID:21873635 [IBA] PANTHER:PTN005134012|SGD:S000003342) /// 0070062 // extracellular exosome (PMID:18570454 [HDA])	0052689 // carboxylic ester hydrolase activity (PMID:21873635 [IBA] PANTHER:PTN000105999|SGD:S000003342|TAIR:locus:2134996|FB:FBgn0033226|MGI:MGI:1915938) /// 0042171 // lysophosphatidic acid acyltransferase activity (PMID:21873635 [IBA] PANTHER:PTN000105999|TAIR:locus:2134996|UniProtKB:Q8WTS1|SGD:S000004089) /// 0005515 // protein binding (PMID:32296183 [IPI] UniProtKB:Q53EP0-3) /// 0005515 // p…	Protein ABHD8	ABHD8	protein	taxon:9606	20210417	IntAct			503	8.45419	26.6014	20.7384	570	10.418	34.0796	25.2214	500
1	ABI1	10	complement(26746593..26861087)	ENSG00000136754	-0.60645	-1.52251	5.46686e-19	3.83033e-18	9.48391e-15	0.210558	1.15714	0.00122125	0.00305943	1	0.229102	1.17211	0.000919354	0.00225206	1	-0.587906	-1.50306	6.35144e-19	8.03682e-18	1.10185e-14	ABI1	UniProtKB	Q8IZP0	ABI1	acts_upstream_of_or_within	0035855 // megakaryocyte development (GO_REF:0000107 [IEA] UniProtKB:Q8CBW3|ensembl:ENSMUSP00000118491) /// 0001756 // somitogenesis (GO_REF:0000107 [IEA] UniProtKB:Q8CBW3|ensembl:ENSMUSP00000118491) /// 0008154 // actin polymerization or depolymerization (PMID:11516653 [NAS]) /// 0018108 // peptidyl-tyrosine phosphorylation (PMID:17101133 [IDA]) /// 0061098 // positive regulation of protein tyro…	0005829 // cytosol (Reactome:R-HSA-2029466 [TAS]) /// 0031209 // SCAR complex (PMID:26428302 [IDA]) /// 0005634 // nucleus (GO_REF:0000044 [IEA] UniProtKB-SubCell:SL-0191) /// 0005829 // cytosol (Reactome:R-HSA-2130194 [TAS]) /// 0005856 // cytoskeleton (GO_REF:0000044 [IEA] UniProtKB-SubCell:SL-0090) /// 0005622 // intracellular (PMID:21873635 [IBA] PANTHER:PTN002573254|UniProtKB:Q9P2A4|UniProtK…	0005515 // protein binding (PMID:12681507 [IPI] UniProtKB:P14598) /// 0005515 // protein binding (PMID:20598684 [IPI] UniProtKB:P26450) /// 0005515 // protein binding (PMID:9593709 [IPI] UniProtKB:P00519) /// 0005515 // protein binding (PMID:15289329 [IPI] UniProtKB:Q08509) /// 0008092 // cytoskeletal protein binding (PMID:9593709 [TAS]) /// 0005515 // protein binding (PMID:14565974 [IPI] UniProt…	Abl interactor 1	ABI1|SSH3BP1	protein	taxon:9606	20070711	MGI			973	9.35611	29.4393	40.1162	830	8.67897	28.3908	36.726	1112
1	ABI2	2	203328280..203447728	ENSG00000138443	0.260096	1.19756	3.85329e-05	0.000103816	0.668469	0.116471	1.08408	0.0653911	0.111028	1	0.341572	1.26714	3.60216e-08	1.56113e-07	0.000624902	0.485196	1.39978	5.15184e-15	4.97906e-14	8.9374e-11	ABI2	UniProtKB	Q9NYB9	ABI2	acts_upstream_of_or_within	0007399 // nervous system development (GO_REF:0000043 [IEA] UniProtKB-KW:KW-0524) /// 0008154 // actin polymerization or depolymerization (PMID:11516653 [NAS]) /// 0010592 // positive regulation of lamellipodium assembly (PMID:21107423 [IDA]) /// 0016477 // cell migration (PMID:12011975 [TAS]) /// 0018108 // peptidyl-tyrosine phosphorylation (PMID:17101133 [IDA]) /// 2000601 // positive regulatio…	0005737 // cytoplasm (PMID:8649853 [TAS]) /// 0043197 // dendritic spine (GO_REF:0000024 [ISS] UniProtKB:P62484) /// 0005829 // cytosol (PMID:18632609 [IDA]) /// 0005912 // adherens junction (GO_REF:0000044 [IEA] UniProtKB-SubCell:SL-0009) /// 0030027 // lamellipodium (PMID:11516653 [IDA]) /// 0031209 // SCAR complex (PMID:21107423 [IDA]) /// 0005634 // nucleus (GO_REF:0000044 [IEA] UniProtKB-Sub…	0005515 // protein binding (PMID:25416956 [IPI] UniProtKB:Q569H4) /// 0005515 // protein binding (PMID:29892012 [IPI] UniProtKB:P35900) /// 0005515 // protein binding (PMID:29892012 [IPI] UniProtKB:P54646) /// 0005515 // protein binding (PMID:16189514 [IPI] UniProtKB:Q15154) /// 0005515 // protein binding (PMID:25416956 [IPI] UniProtKB:Q9H9J2) /// 0005515 // protein binding (PMID:25416956 [IPI] U…	Abl interactor 2	ABI2|ARGBPIA	protein	taxon:9606	20070711	MGI			1288	2.05232	6.4577	53.1034	1148	1.9892	6.5071	50.7969	1429
1	ABI3	17	49210411..49223225	ENSG00000108798	#N/A	#N/A	#N/A	#N/A	#N/A	#N/A	#N/A	#N/A	#N/A	#N/A	#N/A	#N/A	#N/A	#N/A	#N/A	#N/A	#N/A	#N/A	#N/A	#N/A	ABI3	UniProtKB	Q9P2A4	ABI3	NOT|acts_upstream_of_or_within	0010593 // negative regulation of lamellipodium assembly (GO_REF:0000024 [ISS] UniProtKB:Q8BYZ1) /// 2000249 // regulation of actin cytoskeleton reorganization (GO_REF:0000024 [ISS] UniProtKB:F1M0R2) /// 0030334 // regulation of cell migration (PMID:11956071 [IDA]) /// 0018108 // peptidyl-tyrosine phosphorylation (PMID:17101133 [IDA]) /// 0002357 // defense response to tumor cell (PMID:21223585 […	0031209 // SCAR complex (PMID:26428302 [IDA]) /// 0005737 // cytoplasm (GO_REF:0000054 [IDA]) /// 0005737 // cytoplasm (PMID:11956071 [NAS]) /// 0043197 // dendritic spine (GO_REF:0000024 [ISS] UniProtKB:F1M0R2) /// 0016020 // membrane (PMID:19946888 [HDA]) /// 0031209 // SCAR complex (PMID:17101133 [IDA]) /// 0043198 // dendritic shaft (GO_REF:0000024 [ISS] UniProtKB:F1M0R2) /// 0005622 // intra…	0005515 // protein binding (PMID:32296183 [IPI] UniProtKB:Q9H5Z6-2) /// 0005515 // protein binding (PMID:32296183 [IPI] UniProtKB:Q8IYA8) /// 0005515 // protein binding (PMID:32296183 [IPI] UniProtKB:Q9C0F1) /// 0005515 // protein binding (PMID:25416956 [IPI] UniProtKB:Q9BVL2) /// 0005515 // protein binding (PMID:32296183 [IPI] UniProtKB:Q6ZU52) /// 0042802 // identical protein binding (PMID:3229…	ABI gene family member 3	ABI3|NESH	protein	taxon:9606	20070711	MGI			0	0	0	0	0	0	0	0	0
1	ABI3BP	3	complement(100749156..100993515)	ENSG00000154175	0.34894	1.27362	0.772921	0.844053	1	0.74301	1.67366	0.517914	0.617658	1	-0.0304273	-1.02131	0.978915	0.99345	1	-0.424497	-1.3421	0.696408	0.805258	1	ABI3BP	UniProtKB	Q7Z7G0	ABI3BP	colocalizes_with		0062023 /// 0005576 // extracellular region (PMID:27068509 [HDA]) /// 0005615 // extracellular space (PMID:20551380 [HDA])	0005201 // extracellular matrix structural constituent (PMID:20551380 [RCA]) /// 0005201 // extracellular matrix structural constituent (PMID:27559042 [RCA]) /// 0005201 // extracellular matrix structural constituent (PMID:28675934 [RCA])	Target of Nesh-SH3	ABI3BP|NESHBP|TARSH	protein	taxon:9606	20180313	BHF-UCL	part_of(UBERON:0001496)		0	0	0	0	2	0.0103389	0.0338209	0.0884963	0
1	ABITRAM	9	108934400..108950744	ENSG00000119328	-0.539131	-1.4531	1.44899e-11	6.53761e-11	2.51371e-07	0.0462352	1.03257	0.538608	0.635491	1	-0.0266174	-1.01862	0.748942	0.808284	1	-0.611983	-1.52836	7.59232e-15	7.21312e-14	1.31711e-10	ABITRAM	UniProtKB	Q9NX38	ABITRAM	enables	0048813 // dendrite morphogenesis (PMID:21873635 [IBA] PANTHER:PTN000342113|MGI:MGI:2677850) /// 0051489 // regulation of filopodium assembly (GO_REF:0000024 [ISS] UniProtKB:Q80ZQ9) /// 0030833 // regulation of actin filament polymerization (PMID:21873635 [IBA] PANTHER:PTN000342113|MGI:MGI:2677850) /// 0051489 // regulation of filopodium assembly (PMID:21873635 [IBA] PANTHER:PTN000342113|MGI:MGI:…	0005634 // nucleus (PMID:21873635 [IBA] PANTHER:PTN000342111|UniProtKB:Q581S9|MGI:MGI:2677850) /// 0030027 // lamellipodium (GO_REF:0000024 [ISS] UniProtKB:Q80ZQ9) /// 0030425 // dendrite (PMID:21873635 [IBA] PANTHER:PTN000342113|MGI:MGI:2677850) /// 0016607 // nuclear speck (GO_REF:0000044 [IEA] UniProtKB-SubCell:SL-0186) /// 0032433 // filopodium tip (GO_REF:0000024 [ISS] UniProtKB:Q80ZQ9) /// …	0005515 // protein binding (PMID:32296183 [IPI] UniProtKB:Q3MIT2) /// 0005515 // protein binding (PMID:28514442 [IPI] UniProtKB:Q3MIT2) /// 0005515 // protein binding (PMID:32296183 [IPI] UniProtKB:Q6NT76) /// 0005515 // protein binding (PMID:32296183 [IPI] UniProtKB:Q14696) /// 0051015 // actin filament binding (PMID:21873635 [IBA] PANTHER:PTN000342113|MGI:MGI:2677850) /// 0003785 // actin monom…	Protein Abitram	ABITRAM|C9orf6|FAM206A	protein	taxon:9606	20180528	UniProt			444	7.54278	23.7336	18.3058	356	6.57667	21.5137	15.7523	415
1	ABL1	9	130713016..130887675	ENSG00000097007	0.396733	1.31652	7.13237e-11	3.06192e-10	1.23732e-06	-0.0129399	-1.00901	0.832562	0.884173	1	-0.40008	-1.31958	4.66465e-11	2.68096e-10	8.09223e-07	0.00959308	1.00667	0.875297	0.960885	1	ABL1	UniProtKB	P00519	ABL1	NOT|enables	0006468 // protein phosphorylation (PMID:24863063 [IMP]) /// 0030155 // regulation of cell adhesion (PMID:20841568 [TAS]) /// 0035791 // platelet-derived growth factor receptor-beta signaling pathway (PMID:24520051 [IMP]) /// 0038096 // Fc-gamma receptor signaling pathway involved in phagocytosis (Reactome:R-HSA-9664422 [TAS]) /// 0050853 // B cell receptor signaling pathway (GO_REF:0000107 [IEA]…	0005634 // nucleus (PMID:8242749 [NAS]) /// 0098794 // postsynapse (PMID:24658113 [TAS]) /// 0043025 // neuronal cell body (GO_REF:0000024 [ISS] UniProtKB:E9PT20) /// 0005829 // cytosol (Reactome:R-HSA-2130194 [TAS]) /// 0005634 // nucleus (PMID:17888034 [IDA]) /// 0031965 // nuclear membrane (GO_REF:0000044 [IEA] UniProtKB-SubCell:SL-0182) /// 0005654 // nucleoplasm (Reactome:R-HSA-8956659 [TAS]…	0005515 // protein binding (PMID:19234221 [IPI] UniProtKB:P15498) /// 0005515 // protein binding (PMID:7590236 [IPI] UniProtKB:Q9NYB9) /// 0046875 // ephrin receptor binding (GO_REF:0000024 [ISS] UniProtKB:P00520) /// 0004713 // protein tyrosine kinase activity (PMID:20823226 [IDA]) /// 0005515 // protein binding (PMID:17515907 [IPI] UniProtKB:P46108) /// 0005515 // protein binding (PMID:17626041…	Tyrosine-protein kinase ABL1	ABL1|ABL|JTK7	protein	taxon:9606	20181109	ARUK-UCL			2007	10.3919	32.6983	82.7473	2009	11.3118	37.0035	88.8945	1919
1	ABL2	1	complement(179099330..179229684)	ENSG00000143322	-0.199849	-1.14858	0.032789	0.0587276	1	0.000652286	1.00045	0.994396	0.995514	1	0.133359	1.09684	0.154408	0.227128	1	-0.0671425	-1.04764	0.469771	0.619581	1	ABL2	UniProtKB	P42684	ABL2	acts_upstream_of_or_within	0010863 // positive regulation of phospholipase C activity (PMID:24367707 [IMP]) /// 0035024 // negative regulation of Rho protein signal transduction (GO_REF:0000024 [ISS] UniProtKB:Q4JIM5) /// 0007165 // signal transduction (PMID:2198571 [TAS]) /// 0030155 // regulation of cell adhesion (PMID:20841568 [TAS]) /// 2000145 // regulation of cell motility (PMID:20841568 [TAS]) /// 2000249 // regulat…	0005829 // cytosol (Reactome:R-HSA-428888 [TAS]) /// 0005829 // cytosol (Reactome:R-HSA-376141 [TAS]) /// 0015629 // actin cytoskeleton (PMID:20841568 [TAS]) /// 0005829 // cytosol (Reactome:R-HSA-9706287 [TAS])	0005515 // protein binding (PMID:20598684 [IPI] UniProtKB:Q8IZP0) /// 0001784 // phosphotyrosine binding (PMID:20624904 [IPI] UniProtKB:O84462) /// 0004713 // protein tyrosine kinase activity (PMID:15886098 [IDA]) /// 0030145 // manganese ion binding (PMID:15886098 [IDA]) /// 0005515 // protein binding (PMID:28086240 [IPI] UniProtKB:P36888) /// 0004715 // non-membrane spanning protein tyrosine ki…	Tyrosine-protein kinase ABL2	ABL2|ABLL|ARG	protein	taxon:9606	20140804	MGI			819	2.39581	7.53849	33.7668	784	2.49397	8.15832	34.6906	894
1	ABLIM1	10	complement(114431112..114768061)	ENSG00000099204	-1.17707	-2.26117	1.58078e-40	2.95193e-39	2.74234e-36	-0.534259	-1.4482	1.15497e-09	6.16882e-09	2.00364e-05	0.422825	1.34055	1.85534e-06	6.62478e-06	0.0321864	-0.219985	-1.16472	0.0125634	0.0285238	1	ABLIM1	UniProtKB	O14639	ABLIM1	acts_upstream_of_or_within	0009887 // animal organ morphogenesis (PMID:9245787 [TAS]) /// 0007010 // cytoskeleton organization (GO_REF:0000002 [IEA] InterPro:IPR003128|InterPro:IPR036886) /// 0060271 // cilium assembly (PMID:22684256 [IMP]) /// 0007601 // visual perception (PMID:9245787 [TAS]) /// 0060271 // cilium assembly (PMID:21873635 [IBA] PANTHER:PTN002794748|UniProtKB:O14639) /// 0030032 // lamellipodium assembly (P…	0030027 // lamellipodium (PMID:22684256 [IDA]) /// 0015629 // actin cytoskeleton (PMID:21873635 [IBA] PANTHER:PTN001198097|UniProtKB:Q6H8Q1|UniProtKB:O94929|UniProtKB:Q08495|UniProtKB:O14639|MGI:MGI:1194500) /// 0001725 // stress fiber (PMID:22684256 [IDA]) /// 0001725 // stress fiber (PMID:21873635 [IBA] PANTHER:PTN002794748|UniProtKB:O14639) /// 0005737 // cytoplasm (GO_REF:0000044 [IEA] UniPro…	0005515 // protein binding (PMID:16189514 [IPI] UniProtKB:O95751) /// 0046872 // metal ion binding (GO_REF:0000043 [IEA] UniProtKB-KW:KW-0479) /// 0051015 // actin filament binding (PMID:21873635 [IBA] PANTHER:PTN001198097|WB:WBGene00006839) /// 0003779 // actin binding (PMID:9245787 [TAS]) /// 0005515 // protein binding (PMID:25416956 [IPI] UniProtKB:Q9H257)	Actin-binding LIM protein 1	ABLIM1|ABLIM|KIAA0059|LIMAB1	protein	taxon:9606	20140715	MGI			5188	20.7576	65.3146	213.898	4476	19.4749	63.7066	198.055	6192
1	ABLIM2	4	complement(7965310..8158832)	ENSG00000163995	3.70176	13.0119	0.00375174	0.00785885	1	0.605819	1.52184	0.692997	0.768346	1	-5.29498	-39.2599	0.0107884	0.0217151	1	-2.19904	-4.59174	0.327172	0.467952	1	ABLIM2	UniProtKB	Q6H8Q1	ABLIM2	enables	0030036 // actin cytoskeleton organization (GO_REF:0000002 [IEA] InterPro:IPR028450) /// 0030032 // lamellipodium assembly (PMID:21873635 [IBA] PANTHER:PTN001198097|UniProtKB:O14639|UniProtKB:O94929) /// 0006351 // transcription, DNA-templated (GO_REF:0000002 [IEA] InterPro:IPR028450)	0015629 // actin cytoskeleton (PMID:21873635 [IBA] PANTHER:PTN001198097|UniProtKB:Q6H8Q1|UniProtKB:O94929|UniProtKB:Q08495|UniProtKB:O14639|MGI:MGI:1194500) /// 0015629 // actin cytoskeleton (PMID:17194709 [IDA]) /// 0005737 // cytoplasm (GO_REF:0000044 [IEA] UniProtKB-SubCell:SL-0086)	0046872 // metal ion binding (GO_REF:0000043 [IEA] UniProtKB-KW:KW-0479) /// 0051015 // actin filament binding (PMID:21873635 [IBA] PANTHER:PTN001198097|WB:WBGene00006839)	Actin-binding LIM protein 2	ABLIM2|KIAA1808	protein	taxon:9606	20210417	UniProt			0	0	0	0	1	0.00764618	0.0250123	0.0442482	0
1	ABLIM3	5	149141483..149260542	ENSG00000173210	-0.317606	-1.24626	0.501491	0.599787	1	6.07354	67.3469	6.85574e-78	7.27253e-76	1.18933e-73	6.63456	99.3579	4.82137e-77	4.9825e-75	8.36411e-73	0.243417	1.18379	0.0145967	0.0326361	1	ABLIM3	UniProtKB	O94929	ABLIM3	acts_upstream_of_or_within	0006351 // transcription, DNA-templated (GO_REF:0000002 [IEA] InterPro:IPR028449) /// 0060271 // cilium assembly (PMID:22684256 [IMP]) /// 1903955 // positive regulation of protein targeting to mitochondrion (PMID:24270810 [HMP]) /// 0060271 // cilium assembly (PMID:21873635 [IBA] PANTHER:PTN002794727|UniProtKB:O94929) /// 0045944 // positive regulation of transcription from RNA polymerase II pro…	0030027 // lamellipodium (PMID:22684256 [IDA]) /// 0015629 // actin cytoskeleton (PMID:21873635 [IBA] PANTHER:PTN001198097|UniProtKB:Q6H8Q1|UniProtKB:O94929|UniProtKB:Q08495|UniProtKB:O14639|MGI:MGI:1194500) /// 0001725 // stress fiber (PMID:22684256 [IDA]) /// 0098978 // glutamatergic synapse (GO_REF:0000107 [IEA] UniProtKB:Q69ZX8|ensembl:ENSMUSP00000041243) /// 0001725 // stress fiber (PMID:218…	0005515 // protein binding (PMID:25416956 [IPI] UniProtKB:Q9UKT9) /// 0005515 // protein binding (PMID:31515488 [IPI] UniProtKB:Q9UKT9) /// 0046872 // metal ion binding (GO_REF:0000043 [IEA] UniProtKB-KW:KW-0479) /// 0051015 // actin filament binding (PMID:21873635 [IBA] PANTHER:PTN001198097|WB:WBGene00006839) /// 0005515 // protein binding (PMID:25416956 [IPI] UniProtKB:Q9Y2D8)	Actin-binding LIM protein 3	ABLIM3|KIAA0843|HMFN1661	protein	taxon:9606	20140715	MGI			4	0.0226193	0.0711723	0.164917	7	0.0430452	0.14081	0.309737	5
1	ABO	9	complement(133233278..133276024)	ENSG00000175164	0.0717664	1.051	0.980333	0.996768	1	1.50498	2.8382	0.530559	#N/A	1	-0.03183	-1.02231	0.991128	#N/A	1	-1.46504	-2.76071	0.531287	0.662383	1	ABO	UniProtKB	P16442	ABO	enables	0006486 // protein glycosylation (GO_REF:0000041 [IEA] UniPathway:UPA00378) /// 0009312 // oligosaccharide biosynthetic process (Reactome:R-HSA-9033807 [TAS]) /// 0030259 // lipid glycosylation (PMID:21873635 [IBA] PANTHER:PTN000049004|RGD:727913)	0016021 // integral component of membrane (GO_REF:0000043 [IEA] UniProtKB-KW:KW-0812) /// 0032580 // Golgi cisterna membrane (GO_REF:0000044 [IEA] UniProtKB-SubCell:SL-0136) /// 0000139 // Golgi membrane (Reactome:R-HSA-9033959 [TAS]) /// 0000139 // Golgi membrane (Reactome:R-HSA-9033961 [TAS]) /// 0005576 // extracellular region (Reactome:R-HSA-9034053 [TAS]) /// 0005576 // extracellular region …	0000166 // nucleotide binding (PMID:12198488 [IMP]) /// 0030145 // manganese ion binding (PMID:12198488 [IMP]) /// 0016757 // transferase activity, transferring glycosyl groups (PMID:21873635 [IBA] PANTHER:PTN000049004|MGI:MGI:2135738|RGD:2307241|RGD:628609|MGI:MGI:2449143|MGI:MGI:2685279|RGD:727913|UniProtKB:F1PHE9) /// 0003823 // antigen binding (PMID:12198488 [IMP]) /// 0004381 // fucosylgalac…	Histo-blood group ABO system transferase	ABO	protein	taxon:9606	20170110	CAFA			0	0	0	0	0	0	0	0	0
1	ABR	17	complement(1003519..1229738)	ENSG00000159842	0.167853	1.12339	0.0805585	0.131644	1	-0.687437	-1.61042	3.438e-12	2.32069e-11	5.96425e-08	-0.387408	-1.30804	6.09788e-05	0.00017932	1	0.467882	1.38308	2.48597e-06	1.02147e-05	0.0431266	ABR	UniProtKB	Q12979	ABR	enables	0007264 // small GTPase mediated signal transduction (PMID:8262969 [TAS]) /// 0090630 // activation of GTPase activity (PMID:7479768 [IDA]) /// 0043065 // positive regulation of apoptotic process (Reactome:R-HSA-193648 [TAS]) /// 0051056 // regulation of small GTPase mediated signal transduction (Reactome:R-HSA-194840 [TAS]) /// 0050804 // modulation of synaptic transmission (GO_REF:0000024 [ISS]…	0043197 // dendritic spine (GO_REF:0000044 [IEA] UniProtKB-SubCell:SL-0284) /// 0098685 /// 0030424 // axon (GO_REF:0000044 [IEA] UniProtKB-SubCell:SL-0279) /// 0098978 // glutamatergic synapse (GO_REF:0000024 [ISS] UniProtKB:Q5SSL4) /// 0005829 // cytosol (Reactome:R-HSA-194913 [TAS]) /// 0016020 // membrane (PMID:21873635 [IBA] PANTHER:PTN001142599|MGI:MGI:107771|MGI:MGI:88141) /// 0016020 // m…	0005085 // guanyl-nucleotide exchange factor activity (PMID:7479768 [IDA]) /// 0005096 // GTPase activator activity (PMID:7479768 [IDA]) /// 0005515 // protein binding (PMID:20962234 [IPI] UniProtKB:P78352)	Active breakpoint cluster region-related protein	ABR	protein	taxon:9606	20190423	UniProt			529	2.20394	6.93476	21.8103	555	2.51446	8.22532	24.5577	576
1	ABRA	8	complement(106759483..106770244)	ENSG00000174429	-1.56136	-2.95131	0.505985	0.599787	1	-0.128129	-1.09288	0.9389	#N/A	1	-0.03183	-1.02231	0.991128	#N/A	1	-1.46506	-2.76074	0.531282	0.662383	1	ABRA	UniProtKB	Q8N0Z2	ABRA	enables	0045944 // positive regulation of transcription from RNA polymerase II promoter (PMID:21873635 [IBA] PANTHER:PTN001100454|MGI:MGI:2444891) /// 0006606 // protein import into nucleus (GO_REF:0000107 [IEA] UniProtKB:Q8BUZ1|ensembl:ENSMUSP00000051973) /// 0051091 // positive regulation of sequence-specific DNA binding transcription factor activity (PMID:21873635 [IBA] PANTHER:PTN001100454|MGI:MGI:24…	0030017 // sarcomere (GO_REF:0000024 [ISS] UniProtKB:Q8K4K7) /// 0005886 // plasma membrane (GO_REF:0000054 [IDA]) /// 0015629 // actin cytoskeleton (GO_REF:0000024 [ISS] UniProtKB:Q8BUZ1) /// 0030017 // sarcomere (PMID:21873635 [IBA] PANTHER:PTN001100454|RGD:708493)	0003779 // actin binding (GO_REF:0000024 [ISS] UniProtKB:Q8BUZ1) /// 0005515 // protein binding (PMID:32296183 [IPI] UniProtKB:Q6NYC8)	Actin-binding Rho-activating protein	ABRA	protein	taxon:9606	20061120	HGNC-UCL			0	0	0	0	0	0	0	0	1
1	ABRACL	6	139028745..139043302	ENSG00000146386	-2.1999	-4.59448	1.76656e-32	2.3574e-31	3.06462e-28	1.72226	3.29954	4.11863e-49	1.77345e-47	7.14501e-45	2.04607	4.12981	4.6298e-28	8.26758e-27	8.03178e-24	-1.87609	-3.6708	1.3948e-56	9.27085e-55	2.41969e-52	ABRACL	UniProtKB	Q9P1F3	ABRACL	involved_in	0032970 // regulation of actin filament-based process (PMID:21873635 [IBA] PANTHER:PTN000507089|dictyBase:DDB_G0272861)			Costars family protein ABRACL	UniProtKB:Q9P1F3|PTN002503481	protein	taxon:9606	20170608	GO_Central			109	3.48358	10.9612	4.494	104	3.61443	11.8236	4.60181	119
1	ABRAXAS1	4	complement(83459517..83523348)	ENSG00000163322	0.186752	1.1382	0.117436	0.18387	1	-0.350699	-1.27518	0.00373522	0.00849145	1	-1.07138	-2.10144	5.02726e-18	4.95244e-17	8.72129e-14	-0.53393	-1.44787	2.07069e-05	7.50659e-05	0.359224	ABRAXAS1	UniProtKB	Q6UWZ7	ABRAXAS1	enables	0006302 // double-strand break repair (PMID:17643121 [IMP]) /// 0006302 // double-strand break repair (PMID:19261748 [IMP]) /// 0007095 // mitotic G2 DNA damage checkpoint (PMID:17525340 [IMP]) /// 0070536 // protein K63-linked deubiquitination (PMID:21873635 [IBA] PANTHER:PTN001272083|MGI:MGI:1926116|UniProtKB:Q15018) /// 0007095 // mitotic G2 DNA damage checkpoint (PMID:17643121 [IMP]) /// 0007…	0005634 // nucleus (PMID:21873635 [IBA] PANTHER:PTN001272081|UniProtKB:Q15018|UniProtKB:Q6UWZ7|MGI:MGI:1926116) /// 0005634 // nucleus (PMID:17643121 [IDA]) /// 0005654 // nucleoplasm (Reactome:R-HSA-5683385 [TAS]) /// 0005654 // nucleoplasm (Reactome:R-HSA-5683801 [TAS]) /// 0005654 // nucleoplasm (Reactome:R-HSA-69891 [TAS]) /// 0005654 // nucleoplasm (Reactome:R-HSA-5683384 [TAS]) /// 0005654 …	0005515 // protein binding (PMID:19261748 [IPI] UniProtKB:P46736) /// 0031593 // polyubiquitin binding (PMID:21873635 [IBA] PANTHER:PTN001272081|UniProtKB:Q15018|UniProtKB:Q6UWZ7) /// 0005515 // protein binding (PMID:17525340 [IPI] UniProtKB:P38398) /// 0005515 // protein binding (PMID:19615732 [IPI] UniProtKB:P46736) /// 0005515 // protein binding (PMID:19261748 [IPI] UniProtKB:Q96RL1) /// 00055…	BRCA1-A complex subunit Abraxas 1	ABRAXAS1|ABRA1|CCDC98|FAM175A|UNQ496/PRO1013	protein	taxon:9606	20090528	UniProt			378	1.97665	6.21958	15.5847	301	1.71164	5.59912	13.3187	373
1	ABRAXAS2	10	124801819..124836667	ENSG00000165660	-0.368448	-1.29096	7.49255e-07	2.38409e-06	0.0129981	0.207523	1.1547	0.00348711	0.00797153	1	0.239361	1.18047	0.001376	0.00327744	1	-0.336609	-1.26279	2.42774e-06	9.98728e-06	0.0421164	ABRAXAS2	UniProtKB	Q15018	ABRAXAS2	colocalizes_with	0090307 // mitotic spindle assembly (PMID:26195665 [IMP]) /// 0002931 // response to ischemia (PMID:21195082 [IMP]) /// 0007059 // chromosome segregation (PMID:26195665 [IMP]) /// 0070536 // protein K63-linked deubiquitination (PMID:26195665 [IMP]) /// 0090307 // mitotic spindle assembly (PMID:21873635 [IBA] PANTHER:PTN001272083|UniProtKB:Q15018) /// 0000278 // mitotic cell cycle (PMID:26195665 […	0005737 // cytoplasm (PMID:24075985 [IDA]) /// 0070552 // BRISC complex (PMID:24075985 [IDA]) /// 0005813 // centrosome (PMID:26195665 [IDA]) /// 0005634 // nucleus (PMID:21873635 [IBA] PANTHER:PTN001272081|UniProtKB:Q15018|UniProtKB:Q6UWZ7|MGI:MGI:1926116) /// 0070552 // BRISC complex (PMID:19214193 [IDA]) /// 0005737 // cytoplasm (PMID:21195082 [IDA]) /// 0005829 // cytosol (Reactome:R-HSA-5691…	0008017 // microtubule binding (PMID:26195665 [IDA]) /// 0031593 // polyubiquitin binding (PMID:19261749 [IDA]) /// 0031593 // polyubiquitin binding (PMID:21873635 [IBA] PANTHER:PTN001272081|UniProtKB:Q15018|UniProtKB:Q6UWZ7) /// 0008017 // microtubule binding (PMID:21873635 [IBA] PANTHER:PTN001272083|UniProtKB:Q15018) /// 0005515 // protein binding (PMID:26195665 [IPI] UniProtKB:Q14980) /// 0005…	BRISC complex subunit Abraxas 2	ABRAXAS2|ABRO1|FAM175B|KIAA0157	protein	taxon:9606	20151215	UniProt			558	6.86177	21.5908	23.006	443	5.92398	19.3786	19.6019	581
1	ABT1	6	26596953..26600739	ENSG00000146109	-0.458282	-1.3739	2.64973e-11	1.17474e-10	4.59674e-07	-0.045632	-1.03214	0.494486	0.594305	1	0.327617	1.25494	2.05362e-06	7.2954e-06	0.0356263	-0.0850333	-1.06071	0.204644	0.3233	1	ABT1	UniProtKB	Q9ULW3	ABT1	enables	0000472 // endonucleolytic cleavage to generate mature 5'-end of SSU-rRNA from (SSU-rRNA, 5.8S rRNA, LSU-rRNA) (PMID:21873635 [IBA] PANTHER:PTN000267771|SGD:S000005337) /// 0000480 // endonucleolytic cleavage in 5'-ETS of tricistronic rRNA transcript (SSU-rRNA, 5.8S rRNA, LSU-rRNA) (PMID:21873635 [IBA] PANTHER:PTN000267771|SGD:S000005337) /// 0006366 // transcription from RNA polymerase II promot…	0005730 // nucleolus (PMID:21873635 [IBA] PANTHER:PTN000267771|SGD:S000005337) /// 0005634 // nucleus (PMID:10648625 [TAS])	0005515 // protein binding (PMID:32296183 [IPI] UniProtKB:Q8N8X9) /// 0005515 // protein binding (PMID:19299493 [IPI] UniProtKB:P38935) /// 0005515 // protein binding (PMID:25416956 [IPI] UniProtKB:Q8IZU0) /// 0003713 // transcription coactivator activity (PMID:10648625 [TAS]) /// 0005515 // protein binding (PMID:25416956 [IPI] UniProtKB:Q9BRK4) /// 0005515 // protein binding (PMID:25416956 [IPI]…	Activator of basal transcription 1	ABT1	protein	taxon:9606	20210417	UniProt			869	10.7297	33.7615	35.8283	775	10.4059	34.0398	34.2923	860
1	ABTB1	3	127672935..127680926	ENSG00000114626	0.916754	1.88786	1.16601e-08	4.28466e-08	0.000202279	0.925213	1.89896	6.80716e-09	3.36638e-08	0.000118091	0.532155	1.44609	0.000264458	0.000709919	1	0.523697	1.43763	0.000295817	0.000905085	1	ABTB1	UniProtKB	Q969K4	ABTB1	enables	0006414 // translational elongation (GO_REF:0000043 [IEA] UniProtKB-KW:KW-0251)	0005730 // nucleolus (GO_REF:0000052 [IDA]) /// 0000151 // ubiquitin ligase complex (PMID:21873635 [IBA] PANTHER:PTN001974461|PomBase:SPAC13D6.04c) /// 0005829 // cytosol (GO_REF:0000052 [IDA]) /// 0005886 // plasma membrane (GO_REF:0000052 [IDA]) /// 0005737 // cytoplasm (PMID:21873635 [IBA] PANTHER:PTN001974461|UniProtKB:Q969K4)	0005515 // protein binding (PMID:31515488 [IPI] UniProtKB:Q13618) /// 0005515 // protein binding (PMID:32296183 [IPI] UniProtKB:Q05639) /// 0005515 // protein binding (PMID:32814053 [IPI] UniProtKB:P54253) /// 0005515 // protein binding (PMID:28514442 [IPI] UniProtKB:Q05639) /// 0005515 // protein binding (PMID:25416956 [IPI] UniProtKB:Q05639) /// 0005515 // protein binding (PMID:28514442 [IPI] U…	Ankyrin repeat and BTB/POZ domain-containing protein 1	ABTB1|BPOZ|PP2259	protein	taxon:9606	20210417	UniProt			78	1.02993	3.24069	3.21589	87	1.24922	4.08646	3.84959	58
1	ABTB2	11	complement(34150987..34358010)	ENSG00000166016	-0.200429	-1.14904	0.00168083	0.00371216	1	-0.598395	-1.51403	1.69932e-20	2.03587e-19	2.94797e-16	-0.106786	-1.07683	0.0971148	0.153335	1	0.29118	1.22364	7.58601e-06	2.9284e-05	0.131602	ABTB2	UniProtKB	Q8N961	ABTB2	enables	0097237 // cellular response to toxic substance (GO_REF:0000107 [IEA] UniProtKB:Q7TQI7|ensembl:ENSMUSP00000075566)		0003674 // molecular_function (GO_REF:0000015 [ND]) /// 0046982 // protein heterodimerization activity (GO_REF:0000002 [IEA] InterPro:IPR009072)	Ankyrin repeat and BTB/POZ domain-containing protein 2	ABTB2	protein	taxon:9606	20061026	UniProt			1298	9.61602	30.2571	53.5157	1388	11.1819	36.5785	61.4164	1506
1	ACAA1	3	complement(38103129..38137242)	ENSG00000060971	-0.0633248	-1.04487	0.311127	0.414294	1	-0.179111	-1.13219	0.00415451	0.0093728	1	-0.512284	-1.42631	8.22152e-16	6.93848e-15	1.42627e-11	-0.396498	-1.31631	4.54463e-10	2.80271e-09	7.88403e-06	ACAA1	UniProtKB	P09110	ACAA1	enables	0006635 // fatty acid beta-oxidation (PMID:21873635 [IBA] PANTHER:PTN001823071|RGD:67379|UniProtKB:P09110|SGD:S000001422|UniProtKB:P21151) /// 0036109 // alpha-linolenic acid metabolic process (Reactome:R-HSA-2046106 [TAS]) /// 0006635 // fatty acid beta-oxidation (PMID:2365812 [IMP]) /// 0006635 // fatty acid beta-oxidation (PMID:2882519 [IMP]) /// 0008206 // bile acid metabolic process (PMID:23…	0005782 // peroxisomal matrix (Reactome:R-HSA-2066788 [TAS]) /// 0005576 // extracellular region (Reactome:R-HSA-6798749 [TAS]) /// 0005782 // peroxisomal matrix (Reactome:R-HSA-9033514 [TAS]) /// 0005777 // peroxisome (GO_REF:0000052 [IDA]) /// 0005777 // peroxisome (PMID:17881773 [IDA]) /// 0035580 // specific granule lumen (Reactome:R-HSA-6798749 [TAS]) /// 0005777 // peroxisome (PMID:21873635…	0003985 // acetyl-CoA C-acetyltransferase activity (GO_REF:0000116 [IEA] RHEA:21036) /// 0005515 // protein binding (PMID:32296183 [IPI] UniProtKB:Q12800) /// 0003988 // acetyl-CoA C-acyltransferase activity (PMID:21873635 [IBA] PANTHER:PTN001823071|SGD:S000001422|RGD:67379|TAIR:locus:2046565|UniProtKB:P21151) /// 0003985 // acetyl-CoA C-acetyltransferase activity (GO_REF:0000003 [IEA] EC:2.3.1.9…	3-ketoacyl-CoA thiolase, peroxisomal	ACAA1|ACAA|PTHIO	protein	taxon:9606	20210417	UniProt			1654	26.2687	82.6554	68.1934	1560	26.9424	88.1342	69.0271	1598
1	ACAA2	18	complement(49782164..49813953)	ENSG00000167315	-0.787038	-1.72553	7.31153e-36	1.12149e-34	1.2684e-31	-0.0960461	-1.06884	0.117699	0.18457	1	-0.0663207	-1.04704	0.303684	0.398591	1	-0.757313	-1.69034	2.47545e-33	7.00555e-32	4.2944e-29	ACAA2	UniProtKB	P42765	ACAA2	enables	0006695 // cholesterol biosynthetic process (PMID:8241273 [NAS]) /// 0006635 // fatty acid beta-oxidation (Reactome:R-HSA-77289 [TAS]) /// 1901029 // negative regulation of mitochondrial outer membrane permeabilization involved in apoptotic signaling pathway (PMID:18371312 [IDA]) /// 1902109 // negative regulation of mitochondrial membrane permeability involved in apoptotic process (PMID:18371312…	0005739 // mitochondrion (GO_REF:0000052 [IDA]) /// 0005739 // mitochondrion (PMID:8241273 [NAS]) /// 0005759 // mitochondrial matrix (Reactome:R-HSA-8874745 [TAS]) /// 0005739 // mitochondrion (PMID:21873635 [IBA] PANTHER:PTN002498137|UniProtKB:P24752|RGD:620482|UniProtKB:P55084|RGD:2016|RGD:620513|MGI:MGI:2136381|WB:WBGene00002183|UniProtKB:P42765|dictyBase:DDB_G0271544) /// 0005739 // mitochon…	0003986 // acetyl-CoA hydrolase activity (GO_REF:0000003 [IEA] EC:3.1.2.1) /// 0003986 // acetyl-CoA hydrolase activity (GO_REF:0000116 [IEA] RHEA:20289) /// 0005515 // protein binding (PMID:18371312 [IPI] UniProtKB:Q12983) /// 0003988 // acetyl-CoA C-acyltransferase activity (PMID:25478839 [IDA]) /// 0016290 // palmitoyl-CoA hydrolase activity (GO_REF:0000116 [IEA] RHEA:16645) /// 0016290 // pal…	3-ketoacyl-CoA thiolase, mitochondrial	ACAA2	protein	taxon:9606	20140203	UniProt			2027	20.1689	63.4621	83.5719	1740	18.8272	61.5878	76.9918	2152
1	ACACA	17	complement(37084992..37406836)	ENSG00000278540	0.649282	1.56839	3.68498e-13	1.84228e-12	6.3927e-09	0.719668	1.6468	7.1801e-16	6.47948e-15	1.2456e-11	-0.17027	-1.12527	0.0551871	0.0936229	1	-0.240655	-1.18153	0.00663875	0.0160694	1	ACACA	UniProtKB	Q13085	ACACA	enables	0071380 // cellular response to prostaglandin E stimulus (GO_REF:0000107 [IEA] UniProtKB:Q5SWU9|ensembl:ENSMUSP00000099490) /// 0019216 // regulation of lipid metabolic process (Reactome:R-HSA-2426168 [TAS]) /// 0006084 // acetyl-CoA metabolic process (GO_REF:0000024 [ISS] UniProtKB:Q5SWU9) /// 0006853 // carnitine shuttle (Reactome:R-HSA-200425 [TAS]) /// 0055088 // lipid homeostasis (GO_REF:000…	0005829 // cytosol (Reactome:R-HSA-3065958 [TAS]) /// 0005829 // cytosol (Reactome:R-HSA-2993814 [TAS]) /// 0005829 // cytosol (Reactome:R-HSA-75851 [TAS]) /// 0005829 // cytosol (GO_REF:0000052 [IDA]) /// 0005829 // cytosol (Reactome:R-HSA-3323184 [TAS]) /// 0001650 // fibrillar center (GO_REF:0000052 [IDA]) /// 0005829 // cytosol (GO_REF:0000024 [ISS] UniProtKB:Q5SWU9) /// 0005829 // cytosol (R…	0005515 // protein binding (PMID:16794074 [IPI] UniProtKB:Q8K4K2) /// 0005515 // protein binding (PMID:29899443 [IPI] UniProtKB:P38398) /// 0003989 // acetyl-CoA carboxylase activity (PMID:26976583 [IDA]) /// 0046872 // metal ion binding (GO_REF:0000043 [IEA] UniProtKB-KW:KW-0479) /// 0005515 // protein binding (PMID:20457939 [IPI] UniProtKB:Q9CQ20) /// 0005515 // protein binding (PMID:19343720 […	Acetyl-CoA carboxylase 1	ACACA|ACAC|ACC1|ACCA	protein	taxon:9606	20190702	UniProt			1698	5.253	16.5287	70.0074	1684	5.66525	18.5322	74.5139	1474
1	ACACB	12	109116587..109268226	ENSG00000076555	-0.0995489	-1.07144	0.434445	0.551053	1	0.326932	1.25434	0.00898685	0.0189111	1	-0.468986	-1.38414	0.000312711	0.000828482	1	-0.895467	-1.86021	2.56814e-12	1.95834e-11	4.45522e-08	ACACB	UniProtKB	O00763	ACACB	enables	0006633 // fatty acid biosynthetic process (GO_REF:0000107 [IEA] UniProtKB:E9Q4Z2|ensembl:ENSMUSP00000099642) /// 0014070 // response to organic cyclic compound (GO_REF:0000107 [IEA] UniProtKB:E9PSQ0|ensembl:ENSRNOP00000060736) /// 0042493 // response to drug (GO_REF:0000107 [IEA] UniProtKB:E9PSQ0|ensembl:ENSRNOP00000060736) /// 0019216 // regulation of lipid metabolic process (Reactome:R-HSA-242…	0005741 // mitochondrial outer membrane (Reactome:R-HSA-4167511 [TAS]) /// 0005739 // mitochondrion (PMID:10677481 [IDA]) /// 0005829 // cytosol (Reactome:R-HSA-1655830 [TAS]) /// 0005634 // nucleus (PMID:10677481 [IDA]) /// 0005741 // mitochondrial outer membrane (Reactome:R-HSA-200423 [TAS]) /// 0005741 // mitochondrial outer membrane (Reactome:R-HSA-4167501 [TAS]) /// 0005741 // mitochondrial …	0005515 // protein binding (PMID:16794074 [IPI] UniProtKB:Q8K4K2) /// 0042802 // identical protein binding (PMID:20457939 [IPI] UniProtKB:O00763) /// 0003989 // acetyl-CoA carboxylase activity (PMID:26976583 [IDA]) /// 0009374 // biotin binding (GO_REF:0000107 [IEA] UniProtKB:E9PSQ0|ensembl:ENSRNOP00000060736) /// 0003989 // acetyl-CoA carboxylase activity (PMID:19236960 [IDA]) /// 0003989 // ace…	Acetyl-CoA carboxylase 2	ACACB|ACC2|ACCB	protein	taxon:9606	20190702	UniProt			333	1.18598	3.73171	13.7294	327	1.26645	4.14282	14.4691	272
1	ACAD10	12	111686053..111757107	ENSG00000111271	1.09894	2.14197	1.22426e-28	1.38723e-27	2.12385e-24	0.742243	1.67277	9.2019e-14	7.06596e-13	1.59634e-09	-0.116902	-1.0844	0.217328	0.302446	1	0.239791	1.18082	0.0119604	0.0273516	1	ACAD10	UniProtKB	Q6JQN1	ACAD10	enables	0006635 // fatty acid beta-oxidation (Reactome:R-HSA-77289 [TAS])	0005739 // mitochondrion (PMID:21237683 [NAS]) /// 0005759 // mitochondrial matrix (Reactome:R-HSA-5695980 [TAS])	0050660 // flavin adenine dinucleotide binding (GO_REF:0000002 [IEA] InterPro:IPR013786|InterPro:IPR037069) /// 0016787 // hydrolase activity (GO_REF:0000002 [IEA] InterPro:IPR006439) /// 0016627 // oxidoreductase activity, acting on the CH-CH group of donors (GO_REF:0000002 [IEA] InterPro:IPR006091|InterPro:IPR009075|InterPro:IPR009100|InterPro:IPR013786|InterPro:IPR036250|InterPro:IPR037069)	Acyl-CoA dehydrogenase family member 10	ACAD10	protein	taxon:9606	20210417	InterPro			362	2.58434	8.13172	14.925	282	2.18927	7.16155	12.478	283
1	ACAD11	3	complement(132558138..132660082)	ENSG00000240303	0.847601	1.79951	4.03299e-20	2.9861e-19	6.99643e-16	1.68672	3.21923	3.0604e-76	3.08312e-74	5.30919e-72	-0.595384	-1.51087	7.86493e-11	4.44062e-10	1.36441e-06	-1.4345	-2.70288	1.66148e-56	1.10013e-54	2.88233e-52	ACAD11	UniProtKB	Q709F0	ACAD11	enables	0006635 // fatty acid beta-oxidation (Reactome:R-HSA-77289 [TAS]) /// 0033539 // fatty acid beta-oxidation using acyl-CoA dehydrogenase (PMID:21237683 [IDA])	0031966 // mitochondrial membrane (PMID:21237683 [IDA]) /// 0005743 // mitochondrial inner membrane (Reactome:R-HSA-5695989 [TAS]) /// 0005634 // nucleus (PMID:21237683 [IDA]) /// 0005739 // mitochondrion (PMID:21873635 [IBA] PANTHER:PTN000856662|UniProtKB:Q709F0) /// 0005777 // peroxisome (GO_REF:0000024 [ISS] UniProtKB:B3DMA2)	0004466 // long-chain-acyl-CoA dehydrogenase activity (PMID:21237683 [IDA]) /// 0005515 // protein binding (PMID:32296183 [IPI] UniProtKB:O95400) /// 0050660 // flavin adenine dinucleotide binding (GO_REF:0000002 [IEA] InterPro:IPR013786|InterPro:IPR037069) /// 0005515 // protein binding (PMID:28514442 [IPI] UniProtKB:O95400) /// 0070991 // medium-chain-acyl-CoA dehydrogenase activity (PMID:21237…	Acyl-CoA dehydrogenase family member 11	ACAD11	protein	taxon:9606	20111102	UniProt			885	7.94638	25.0036	36.488	621	6.06353	19.8351	27.4781	694
1	ACAD8	11	134253548..134265855	ENSG00000151498	0.403843	1.32303	0.000281859	0.00068772	1	-0.0525947	-1.03713	0.643202	0.726574	1	-0.018029	-1.01258	0.867203	0.906655	1	0.438409	1.35511	6.96715e-05	0.000234555	1	ACAD8	UniProtKB	Q9UKU7	ACAD8	enables	0006574 // valine catabolic process (GO_REF:0000041 [IEA] UniPathway:UPA00362) /// 0006629 // lipid metabolic process (GO_REF:0000002 [IEA] InterPro:IPR034178) /// 0009083 // branched-chain amino acid catabolic process (Reactome:R-HSA-70895 [TAS])	0005759 // mitochondrial matrix (Reactome:R-HSA-70859 [TAS])	0050660 // flavin adenine dinucleotide binding (GO_REF:0000002 [IEA] InterPro:IPR013786|InterPro:IPR037069) /// 0003995 // acyl-CoA dehydrogenase activity (GO_REF:0000002 [IEA] InterPro:IPR006089|InterPro:IPR034178)	Isobutyryl-CoA dehydrogenase, mitochondrial	ACAD8|ARC42|IBD	protein	taxon:9606	20210417	InterPro			190	2.74412	8.63445	7.83358	171	2.68567	8.7854	7.56643	222
1	ACAD9	3	128879596..128924003	ENSG00000177646	0.62968	1.54722	5.29114e-09	1.99719e-08	9.17907e-05	0.783289	1.72105	1.91778e-13	1.43816e-12	3.32697e-09	-0.380576	-1.30186	0.000312825	0.000828649	1	-0.534184	-1.44812	2.94987e-07	1.34989e-06	0.00511743	ACAD9	UniProtKB	Q9H845	ACAD9	enables	0001676 // long-chain fatty acid metabolic process (PMID:16020546 [IDA]) /// 0051791 // medium-chain fatty acid metabolic process (PMID:16020546 [IDA]) /// 0032981 // mitochondrial respiratory chain complex I assembly (PMID:20816094 [IMP]) /// 0032981 // mitochondrial respiratory chain complex I assembly (Reactome:R-HSA-6799198 [TAS])	0005739 // mitochondrion (PMID:20816094 [IDA]) /// 0005739 // mitochondrion (PMID:21873635 [IBA] PANTHER:PTN001330929|RGD:2014|UniProtKB:Q9H845|UniProtKB:P49748) /// 0005743 // mitochondrial inner membrane (Reactome:R-HSA-6799202 [TAS]) /// 0005743 // mitochondrial inner membrane (Reactome:R-HSA-6799179 [TAS]) /// 0005743 // mitochondrial inner membrane (Reactome:R-HSA-6799196 [TAS]) /// 0005739 …	0050660 // flavin adenine dinucleotide binding (GO_REF:0000002 [IEA] InterPro:IPR013786|InterPro:IPR037069) /// 0004466 // long-chain-acyl-CoA dehydrogenase activity (PMID:16020546 [IDA]) /// 0005515 // protein binding (PMID:20816094 [IPI] UniProtKB:Q9BQ95) /// 0017099 // very-long-chain-acyl-CoA dehydrogenase activity (PMID:21873635 [IBA] PANTHER:PTN000856877|UniProtKB:P49748|RGD:2014) /// 00709…	Complex I assembly factor ACAD9, mitochondrial	ACAD9	protein	taxon:9606	20170804	BHF-UCL	has_input(CHEBI:36005)		213	0.875562	2.75498	8.78185	209	0.934246	3.05612	9.24786	186
1	ACADL	2	complement(210187126..210225447)	ENSG00000115361	-3.45302	-10.9512	0.106776	0.16935	1	-2.01984	-4.05539	0.139344	0.212148	1	-0.03183	-1.02231	0.991183	0.99345	1	-1.46501	-2.76065	0.535116	0.665509	1	ACADL	UniProtKB	P28330	ACADL	enables	0001659 // temperature homeostasis (GO_REF:0000024 [ISS] UniProtKB:P51174) /// 0019254 // carnitine metabolic process, CoA-linked (PMID:21873635 [IBA] PANTHER:PTN000856953|MGI:MGI:87866) /// 0044242 // cellular lipid catabolic process (GO_REF:0000024 [ISS] UniProtKB:P51174) /// 0033539 // fatty acid beta-oxidation using acyl-CoA dehydrogenase (PMID:21873635 [IBA] PANTHER:PTN000098409|RGD:2011|MGI…	0031966 // mitochondrial membrane (GO_REF:0000107 [IEA] UniProtKB:P15650|ensembl:ENSRNOP00000017686) /// 0005739 // mitochondrion (PMID:21873635 [IBA] PANTHER:PTN000856953|RGD:2011|MGI:MGI:87866) /// 0005759 // mitochondrial matrix (Reactome:R-HSA-77263 [TAS]) /// 0005759 // mitochondrial matrix (Reactome:R-HSA-77274 [TAS])	0005515 // protein binding (PMID:32296183 [IPI] UniProtKB:P22735) /// 0004466 // long-chain-acyl-CoA dehydrogenase activity (GO_REF:0000024 [ISS] UniProtKB:P51174) /// 0003995 // acyl-CoA dehydrogenase activity (PMID:21873635 [IBA] PANTHER:PTN000098409|MGI:MGI:87866|RGD:2011) /// 0042802 // identical protein binding (GO_REF:0000107 [IEA] UniProtKB:P15650|ensembl:ENSRNOP00000017686) /// 0016401 //…	Long-chain specific acyl-CoA dehydrogenase, mitochondrial	ACADL	protein	taxon:9606	20210417	Ensembl			1	0.0144485	0.0454625	0.0412294	1	0.0157119	0.051397	0.0442482	0
1	ACADM	1	75724431..75787575	ENSG00000117054	-0.170315	-1.1253	0.0587081	0.0992949	1	-0.210644	-1.1572	0.0192324	0.0374001	1	-0.686863	-1.60978	5.51137e-14	4.06825e-13	9.56112e-10	-0.646534	-1.5654	1.3751e-12	1.07504e-11	2.38552e-08	ACADM	UniProtKB	P11310	ACADM	enables	0019222 // regulation of metabolic process (Reactome:R-HSA-1989781 [TAS]) /// 0009791 // post-embryonic development (GO_REF:0000107 [IEA] UniProtKB:P45952|ensembl:ENSMUSP00000072483) /// 0006635 // fatty acid beta-oxidation (Reactome:R-HSA-109341 [TAS]) /// 0055007 // cardiac muscle cell differentiation (GO_REF:0000107 [IEA] UniProtKB:P45952|ensembl:ENSMUSP00000072483) /// 0042594 // response to …	0005759 // mitochondrial matrix (PMID:16020546 [IDA]) /// 0005739 // mitochondrion (PMID:21873635 [IBA] PANTHER:PTN000098033|UniProtKB:P11310|FB:FBgn0086712|FB:FBgn0035811|MGI:MGI:87867|RGD:2012) /// 0005739 // mitochondrion (GO_REF:0000052 [IDA]) /// 0030424 // axon (PMID:21237683 [IDA]) /// 0005759 // mitochondrial matrix (Reactome:R-HSA-77345 [TAS]) /// 0005739 // mitochondrion (GO_REF:0000054…	0050660 // flavin adenine dinucleotide binding (GO_REF:0000002 [IEA] InterPro:IPR013786|InterPro:IPR037069) /// 0003995 // acyl-CoA dehydrogenase activity (PMID:19224950 [IDA]) /// 0003995 // acyl-CoA dehydrogenase activity (PMID:2393404 [IMP]) /// 0070991 // medium-chain-acyl-CoA dehydrogenase activity (PMID:1902818 [IDA]) /// 0070991 // medium-chain-acyl-CoA dehydrogenase activity (PMID:1922495…	Medium-chain specific acyl-CoA dehydrogenase, mitochondrial	ACADM	protein	taxon:9606	20091028	BHF-UCL			1833	9.3079	29.2876	75.5734	1433	7.91303	25.8852	63.4076	1793
1	ACADS	12	120725774..120740008	ENSG00000122971	0.497636	1.4119	8.24844e-06	2.38932e-05	0.143094	0.753201	1.68553	5.85466e-12	3.88967e-11	1.01567e-07	0.0843243	1.06019	0.429786	0.528465	1	-0.17124	-1.12603	0.101329	0.180534	1	ACADS	UniProtKB	P16219	ACADS	enables	0006635 // fatty acid beta-oxidation (PMID:11134486 [IC] GO:0003995) /// 0006635 // fatty acid beta-oxidation (Reactome:R-HSA-77350 [TAS]) /// 0006635 // fatty acid beta-oxidation (Reactome:R-HSA-77352 [TAS]) /// 0033539 // fatty acid beta-oxidation using acyl-CoA dehydrogenase (PMID:3597357 [IDA]) /// 0046359 // butyrate catabolic process (PMID:21873635 [IBA] PANTHER:PTN000097838|RGD:620514)	0005759 // mitochondrial matrix (Reactome:R-HSA-77319 [TAS]) /// 0005759 // mitochondrial matrix (Reactome:R-HSA-77327 [TAS]) /// 0005739 // mitochondrion (GO_REF:0000052 [IDA]) /// 0005634 // nucleus (PMID:21630459 [HDA]) /// 0005739 // mitochondrion (PMID:16729965 [IDA]) /// 0005759 // mitochondrial matrix (GO_REF:0000024 [ISS] UniProtKB:Q3ZBF6) /// 0005654 // nucleoplasm (GO_REF:0000052 [IDA])…	0050660 // flavin adenine dinucleotide binding (GO_REF:0000002 [IEA] InterPro:IPR013786|InterPro:IPR037069) /// 0003995 // acyl-CoA dehydrogenase activity (GO_REF:0000024 [ISS] UniProtKB:Q3ZBF6) /// 0003995 // acyl-CoA dehydrogenase activity (PMID:3597357 [IDA]) /// 0004085 // butyryl-CoA dehydrogenase activity (GO_REF:0000024 [ISS] UniProtKB:Q3ZBF6) /// 0003995 // acyl-CoA dehydrogenase activity…	Short-chain specific acyl-CoA dehydrogenase, mitochondrial	ACADS	protein	taxon:9606	20190628	UniProt			181	3.29022	10.3528	7.46251	178	3.51864	11.5102	7.87617	168
1	ACADSB	10	123008979..123058290	ENSG00000196177	-1.34635	-2.54268	6.30144e-53	1.78623e-51	1.09317e-48	0.0192799	1.01345	0.825097	0.877875	1	-0.175917	-1.12968	0.0472433	0.0816775	1	-1.54154	-2.91106	1.0024e-68	9.55477e-67	1.73897e-64	ACADSB	UniProtKB	P45954	ACADSB	enables	0006550 // isoleucine catabolic process (GO_REF:0000041 [IEA] UniPathway:UPA00364) /// 0006550 // isoleucine catabolic process (PMID:11013134 [IMP]) /// 0006631 // fatty acid metabolic process (PMID:7698750 [IDA]) /// 0009083 // branched-chain amino acid catabolic process (Reactome:R-HSA-70895 [TAS])	0005739 // mitochondrion (GO_REF:0000052 [IDA]) /// 0005759 // mitochondrial matrix (Reactome:R-HSA-70800 [TAS]) /// 0005739 // mitochondrion (PMID:11013134 [IDA])	0050660 // flavin adenine dinucleotide binding (GO_REF:0000002 [IEA] InterPro:IPR013786|InterPro:IPR037069) /// 0102035 // isobutyryl-CoA:FAD oxidoreductase activity (GO_REF:0000003 [IEA] EC:1.3.8.5) /// 0003853 // 2-methylacyl-CoA dehydrogenase activity (PMID:7698750 [IDA]) /// 0042802 // identical protein binding (PMID:11013134 [IDA]) /// 0003853 // 2-methylacyl-CoA dehydrogenase activity (PMID…	Short/branched chain specific acyl-CoA dehydrogenase, mitochondrial	ACADSB	protein	taxon:9606	20200828	UniProt			7419	45.8878	144.387	305.881	5845	39.3137	128.603	258.63	7661
1	ACADVL	17	7217125..7225266	ENSG00000072778	0.965694	1.953	3.29563e-28	3.65087e-27	5.71726e-24	0.238083	1.17942	0.00675483	0.0145566	1	0.292548	1.2248	0.000792831	0.00196375	1	1.02016	2.02814	1.77494e-31	4.59577e-30	3.07916e-27	ACADVL	UniProtKB	P49748	ACADVL	enables	0033539 // fatty acid beta-oxidation using acyl-CoA dehydrogenase (PMID:7668252 [IDA]) /// 0030855 // epithelial cell differentiation (PMID:21492153 [IEP]) /// 0046322 // negative regulation of fatty acid oxidation (GO_REF:0000024 [ISS] UniProtKB:P50544) /// 0045717 // negative regulation of fatty acid biosynthetic process (GO_REF:0000024 [ISS] UniProtKB:P50544) /// 0009409 // response to cold (G…	0005759 // mitochondrial matrix (Reactome:R-HSA-1791069 [TAS]) /// 0031314 // extrinsic component of mitochondrial inner membrane (PMID:9599005 [IMP]) /// 0042645 // mitochondrial nucleoid (PMID:18063578 [IDA]) /// 0005739 // mitochondrion (GO_REF:0000052 [IDA]) /// 0005759 // mitochondrial matrix (Reactome:R-HSA-77299 [TAS]) /// 0005730 // nucleolus (GO_REF:0000052 [IDA]) /// 0005739 // mitochon…	0050660 // flavin adenine dinucleotide binding (PMID:9461620 [IDA]) /// 0004466 // long-chain-acyl-CoA dehydrogenase activity (PMID:7668252 [IDA]) /// 0017099 // very-long-chain-acyl-CoA dehydrogenase activity (PMID:21873635 [IBA] PANTHER:PTN000856877|UniProtKB:P49748|RGD:2014) /// 0003995 // acyl-CoA dehydrogenase activity (PMID:9599005 [IMP]) /// 0042802 // identical protein binding (PMID:95990…	Very long-chain specific acyl-CoA dehydrogenase, mitochondrial	ACADVL|VLCAD	protein	taxon:9606	20200821	UniProt			3642	49.6409	156.197	150.157	3875	57.4353	187.883	171.462	3388
1	ACAN	15	88803436..88875353	ENSG00000157766	0.0717664	1.051	0.980333	0.996768	1	1.50494	2.83813	0.53057	#N/A	1	1.53681	2.90153	0.511517	#N/A	1	0.103638	1.07448	0.950289	0.977152	1	ACAN	UniProtKB	P16112	ACAN	colocalizes_with	0001501 // skeletal system development (PMID:1569188 [NAS]) /// 0007155 // cell adhesion (GO_REF:0000002 [IEA] InterPro:IPR000538) /// 0018146 // keratan sulfate biosynthetic process (Reactome:R-HSA-2022854 [TAS]) /// 0006508 // proteolysis (PMID:1569188 [NAS]) /// 0030198 // extracellular matrix organization (Reactome:R-HSA-1474244 [TAS]) /// 0001501 // skeletal system development (PMID:21873635…	0005796 // Golgi lumen (Reactome:R-HSA-3656269 [TAS]) /// 0005796 // Golgi lumen (Reactome:R-HSA-2046285 [TAS]) /// 0005796 // Golgi lumen (Reactome:R-HSA-3656230 [TAS]) /// 0005796 // Golgi lumen (Reactome:R-HSA-2046265 [TAS]) /// 0005796 // Golgi lumen (Reactome:R-HSA-3656258 [TAS]) /// 0005576 // extracellular region (Reactome:R-HSA-2046180 [TAS]) /// 0005576 // extracellular region (Reactome:…	0030021 // extracellular matrix structural constituent conferring compression resistance (PMID:27068509 [RCA]) /// 0030246 // carbohydrate binding (GO_REF:0000043 [IEA] UniProtKB-KW:KW-0430) /// 0005201 // extracellular matrix structural constituent (PMID:1569188 [TAS]) /// 0005540 // hyaluronic acid binding (GO_REF:0000002 [IEA] InterPro:IPR000538) /// 0030021 // extracellular matrix structural …	Aggrecan core protein	ACAN|AGC1|CSPG1|MSK16	protein	taxon:9606	20180313	BHF-UCL	part_of(UBERON:0001496)		0	0	0	0	0	0	0	0	0
1	ACAP1	17	7336529..7351477	ENSG00000072818	-0.345046	-1.27019	0.486688	0.599787	1	-0.231022	-1.17367	0.635795	0.719983	1	-0.398921	-1.31852	0.443666	0.542616	1	-0.512945	-1.42696	0.3173	0.459668	1	ACAP1	UniProtKB	Q15027	ACAP1	enables	0015031 // protein transport (GO_REF:0000043 [IEA] UniProtKB-KW:KW-0653) /// 0050790 // regulation of catalytic activity (GO_REF:0000108 [IEA] GO:0005096)	0016020 // membrane (PMID:19946888 [HDA]) /// 0055038 // recycling endosome membrane (GO_REF:0000044 [IEA] UniProtKB-SubCell:SL-0231)	0005515 // protein binding (PMID:32814053 [IPI] UniProtKB:Q8TAP4-4) /// 0005515 // protein binding (PMID:25814554 [IPI] UniProtKB:P62993) /// 0005515 // protein binding (PMID:32296183 [IPI] UniProtKB:O94868-3) /// 0005515 // protein binding (PMID:32814053 [IPI] UniProtKB:P17252) /// 0005515 // protein binding (PMID:32814053 [IPI] UniProtKB:P61981) /// 0005515 // protein binding (PMID:32296183 [IP…	Arf-GAP with coiled-coil, ANK repeat and PH domain-containing protein 1	ACAP1|CENTB1|KIAA0050	protein	taxon:9606	20210417	UniProt			3	0.0425834	0.13399	0.123688	9	0.138922	0.454442	0.398233	17
1	ACAP2	3	complement(195274745..195443044)	ENSG00000114331	-0.291941	-1.22429	0.00327714	0.00692554	1	0.273414	1.20866	0.0047073	0.0104958	1	0.387799	1.3084	8.57568e-05	0.000247683	1	-0.177556	-1.13097	0.0648561	0.123139	1	ACAP2	UniProtKB	Q15057	ACAP2	acts_upstream_of_or_within	1990090 // cellular response to nerve growth factor stimulus (GO_REF:0000024 [ISS] UniProtKB:Q5FVC7) /// 0030029 // actin filament-based process (PMID:11062263 [IDA]) /// 0032456 // endocytic recycling (GO_REF:0000024 [ISS] UniProtKB:Q5FVC7) /// 0050790 // regulation of catalytic activity (GO_REF:0000108 [IEA] GO:0005096)	0016020 // membrane (PMID:19946888 [HDA]) /// 0010008 // endosome membrane (PMID:21873635 [IBA] PANTHER:PTN001505263|RGD:1562939) /// 0010008 // endosome membrane (GO_REF:0000024 [ISS] UniProtKB:Q5FVC7) /// 0001726 // ruffle (PMID:11062263 [IDA])	0046872 // metal ion binding (GO_REF:0000043 [IEA] UniProtKB-KW:KW-0479) /// 0005096 // GTPase activator activity (PMID:11062263 [IDA])	Arf-GAP with coiled-coil, ANK repeat and PH domain-containing protein 2	ACAP2|CENTB2|KIAA0041	protein	taxon:9606	20191112	MGI			447	2.01077	6.32697	18.4295	374	1.82951	5.98472	16.5488	556
1	ACAP3	1	complement(1292390..1309609)	ENSG00000131584	-0.652444	-1.57183	2.35205e-13	1.18995e-12	4.08034e-09	-0.577739	-1.49251	7.85658e-11	4.71336e-10	1.36296e-06	0.0108281	1.00753	0.903755	0.937344	1	-0.0638771	-1.04527	0.474623	0.619581	1	ACAP3	UniProtKB	Q96P50	ACAP3	enables	0001764 // neuron migration (GO_REF:0000107 [IEA] UniProtKB:Q6NXL5|ensembl:ENSMUSP00000101209) /// 0010975 // regulation of neuron projection development (GO_REF:0000107 [IEA] UniProtKB:Q6NXL5|ensembl:ENSMUSP00000101209) /// 0050790 // regulation of catalytic activity (GO_REF:0000108 [IEA] GO:0005096)	0030426 // growth cone (GO_REF:0000107 [IEA] UniProtKB:Q6NXL5|ensembl:ENSMUSP00000101209)	0046872 // metal ion binding (GO_REF:0000043 [IEA] UniProtKB-KW:KW-0479) /// 0005096 // GTPase activator activity (GO_REF:0000107 [IEA] UniProtKB:Q6NXL5|ensembl:ENSMUSP00000101209)	Arf-GAP with coiled-coil, ANK repeat and PH domain-containing protein 3	ACAP3|CENTB5|KIAA1716	protein	taxon:9606	20210417	Ensembl			2691	25.4649	80.1261	110.948	3171	32.6311	106.743	140.311	3031
1	ACAT1	11	108116695..108147603	ENSG00000075239	0.101628	1.07298	0.267354	0.371223	1	0.141066	1.10272	0.122551	0.191123	1	-0.143503	-1.10458	0.117192	0.180272	1	-0.182941	-1.1352	0.0451629	0.0895719	1	ACAT1	UniProtKB	P24752	ACAT1	enables	0009725 // response to hormone (GO_REF:0000107 [IEA] UniProtKB:P17764|ensembl:ENSRNOP00000010573) /// 0034435 // cholesterol esterification (PMID:24608080 [TAS]) /// 1902224 // ketone body metabolic process (PMID:17371050 [IC] GO:0006085,GO:0016453) /// 0006550 // isoleucine catabolic process (PMID:8103405 [IMP]) /// 0042594 // response to starvation (GO_REF:0000107 [IEA] UniProtKB:P17764|ensembl…	0005739 // mitochondrion (GO_REF:0000052 [IDA]) /// 0070062 // extracellular exosome (PMID:23533145 [HDA]) /// 0005739 // mitochondrion (PMID:1979337 [IDA]) /// 0005759 // mitochondrial matrix (Reactome:R-HSA-70844 [TAS]) /// 0005759 // mitochondrial matrix (Reactome:R-HSA-74181 [TAS]) /// 0005759 // mitochondrial matrix (Reactome:R-HSA-73916 [TAS]) /// 0005739 // mitochondrion (PMID:21873635 [IB…	0003985 // acetyl-CoA C-acetyltransferase activity (PMID:17371050 [IDA]) /// 0003985 // acetyl-CoA C-acetyltransferase activity (PMID:8103405 [IMP]) /// 0030955 // potassium ion binding (PMID:17371050 [IDA]) /// 0016453 // C-acetyltransferase activity (PMID:17371050 [IDA]) /// 0019899 // enzyme binding (GO_REF:0000107 [IEA] UniProtKB:P17764|ensembl:ENSRNOP00000010573) /// 0120225 /// 0042802 // i…	Acetyl-CoA acetyltransferase, mitochondrial	ACAT1|ACAT|MAT	protein	taxon:9606	20160729	BHF-UCL	part_of(GO:0015937),part_of(GO:0046356)		1158	9.87081	31.0588	47.7436	944	8.75032	28.6242	41.7703	1119
1	ACAT2	6	159762045..159779112	ENSG00000120437	-0.172847	-1.12728	0.0551334	0.0937333	1	1.25284	2.3831	3.88304e-45	1.42006e-43	6.73631e-41	-0.689971	-1.61325	4.38744e-14	3.26419e-13	7.61133e-10	-2.11566	-4.33388	8.855e-122	2.95416e-119	1.53617e-117	ACAT2	UniProtKB	Q9BWD1	ACAT2	enables	0006629 // lipid metabolic process (PMID:7911016 [IC] GO:0003985) /// 0006695 // cholesterol biosynthetic process (Reactome:R-HSA-191273 [TAS]) /// 0006635 // fatty acid beta-oxidation (PMID:21873635 [IBA] PANTHER:PTN000432120|UniProtKB:P76503|RGD:620482|RGD:620513|FB:FBgn0025352)	0005829 // cytosol (Reactome:R-HSA-8848215 [TAS]) /// 0070062 // extracellular exosome (PMID:23533145 [HDA]) /// 0005737 // cytoplasm (PMID:7911016 [IDA]) /// 0005739 // mitochondrion (PMID:21873635 [IBA] PANTHER:PTN002498137|UniProtKB:P24752|RGD:620482|UniProtKB:P55084|RGD:2016|RGD:620513|MGI:MGI:2136381|WB:WBGene00002183|UniProtKB:P42765|dictyBase:DDB_G0271544)	0005515 // protein binding (PMID:21044950 [IPI] UniProtKB:P54274) /// 0005515 // protein binding (PMID:25416956 [IPI] UniProtKB:Q8TBB1) /// 0003985 // acetyl-CoA C-acetyltransferase activity (PMID:7911016 [IDA]) /// 0005515 // protein binding (PMID:32296183 [IPI] UniProtKB:Q9NZC7-5) /// 0003985 // acetyl-CoA C-acetyltransferase activity (PMID:21873635 [IBA] PANTHER:PTN000432120|UniProtKB:P42765|T…	Acetyl-CoA acetyltransferase, cytosolic	ACAT2|ACTL	protein	taxon:9606	20090209	BHF-UCL			1824	43.6054	137.206	75.2023	1499	38.9695	127.478	66.328	1591
1	ACBD3	1	complement(226144679..226186741)	ENSG00000182827	-0.663381	-1.58379	2.92109e-21	2.29092e-20	5.06751e-17	0.0742296	1.0528	0.266035	0.363472	1	0.701288	1.62596	9.30509e-24	1.31436e-22	1.61425e-19	-0.0363228	-1.0255	0.584521	0.709953	1	ACBD3	UniProtKB	Q9H3P7	ACBD3	enables	0006892 // post-Golgi vesicle-mediated transport (Reactome:R-HSA-199992 [TAS]) /// 0006694 // steroid biosynthetic process (GO_REF:0000043 [IEA] UniProtKB-KW:KW-0752)	0005739 // mitochondrion (GO_REF:0000044 [IEA] UniProtKB-SubCell:SL-0173) /// 0005794 // Golgi apparatus (GO_REF:0000052 [IDA]) /// 0000139 // Golgi membrane (PMID:27009356 [IDA]) /// 0000139 // Golgi membrane (PMID:21873635 [IBA] PANTHER:PTN001122005|RGD:727851|UniProtKB:Q9H3P7) /// 0000139 // Golgi membrane (Reactome:R-HSA-8874979 [TAS]) /// 0016020 // membrane (PMID:19946888 [HDA])	0000062 // fatty-acyl-CoA binding (GO_REF:0000002 [IEA] InterPro:IPR000582|InterPro:IPR035984) /// 0005515 // protein binding (PMID:27009356 [IPI] UniProtKB:Q9UBF8) /// 0005515 // protein binding (PMID:23572552 [IPI] UniProtKB:O91464) /// 0005515 // protein binding (PMID:22124328 [IPI] UniProtKB:Q9UBF8) /// 0005515 // protein binding (PMID:28514442 [IPI] UniProtKB:Q9NU19) /// 0034237 // protein k…	Golgi resident protein GCP60	ACBD3|GCP60|GOCAP1|GOLPH1	protein	taxon:9606	20210417	InterPro			800	8.11113	25.5219	32.9835	728	8.02658	26.2567	32.2127	929
1	ACBD4	17	45132600..45144181	ENSG00000181513	2.33734	5.05371	2.50709e-68	1.0608e-66	4.34929e-64	1.56763	2.96418	2.40708e-30	4.91793e-29	4.17579e-26	-0.735775	-1.66529	5.0781e-11	2.90504e-10	8.80949e-07	0.0339364	1.0238	0.769347	0.868355	1	ACBD4	UniProtKB	Q8NC06	ACBD4	enables			0000062 // fatty-acyl-CoA binding (GO_REF:0000002 [IEA] InterPro:IPR000582|InterPro:IPR035984) /// 0008289 // lipid binding (GO_REF:0000043 [IEA] UniProtKB-KW:KW-0446)	Acyl-CoA-binding domain-containing protein 4	ACBD4|HMFT0700	protein	taxon:9606	20210417	InterPro			72	0.945888	2.97627	2.96851	68	0.971457	3.17784	3.00887	65
1	ACBD5	10	complement(27168135..27243046)	ENSG00000107897	-0.810371	-1.75366	1.45107e-16	8.9203e-16	2.51731e-12	-0.00102825	-1.00071	0.991338	0.993323	1	0.362203	1.28539	0.000266568	0.000714866	1	-0.44714	-1.36334	3.202e-06	1.29968e-05	0.0555482	ACBD5	UniProtKB	Q5T8D3	ACBD5	NOT|involved_in	0035973 // aggrephagy (PMID:24535825 [IMP]) /// 0045046 // protein import into peroxisome membrane (Reactome:R-HSA-9603798 [TAS]) /// 0009062 // fatty acid catabolic process (Reactome:R-HSA-390918 [TAS]) /// 0016236 // macroautophagy (PMID:24535825 [IMP]) /// 0030242 // pexophagy (PMID:24535825 [IMP])	0016021 // integral component of membrane (GO_REF:0000043 [IEA] UniProtKB-KW:KW-0812) /// 0005778 // peroxisomal membrane (Reactome:R-HSA-9603775 [TAS]) /// 0005777 // peroxisome (GO_REF:0000052 [IDA]) /// 0005829 // cytosol (Reactome:R-HSA-9603804 [TAS]) /// 0016020 // membrane (PMID:19946888 [HDA]) /// 0005777 // peroxisome (PMID:24535825 [IDA]) /// 0005778 // peroxisomal membrane (Reactome:R-H…	0008289 // lipid binding (GO_REF:0000043 [IEA] UniProtKB-KW:KW-0446) /// 0000062 // fatty-acyl-CoA binding (GO_REF:0000002 [IEA] InterPro:IPR000582|InterPro:IPR016347|InterPro:IPR035984) /// 0003674 // molecular_function (GO_REF:0000015 [ND])	Acyl-CoA-binding domain-containing protein 5	ACBD5|KIAA1996	protein	taxon:9606	20140618	UniProt			688	2.43266	7.65445	28.3658	595	2.2878	7.48388	26.3277	776
1	ACBD6	1	complement(180269653..180502954)	ENSG00000230124	-0.196862	-1.1462	0.00529128	0.0108438	1	-0.381437	-1.30264	7.22634e-08	3.20997e-07	0.00125362	-0.123585	-1.08944	0.084933	0.136441	1	0.0609907	1.04318	0.39674	0.54672	1	ACBD6	UniProtKB	Q9BR61	ACBD6	enables	0006637 // acyl-CoA metabolic process (Reactome:R-HSA-8848250 [TAS])	0005829 // cytosol (Reactome:R-HSA-8848250 [TAS])	0005515 // protein binding (PMID:26621918 [IPI] UniProtKB:P30419) /// 0000062 // fatty-acyl-CoA binding (GO_REF:0000002 [IEA] InterPro:IPR000582|InterPro:IPR035984) /// 0005515 // protein binding (PMID:26621918 [IPI] UniProtKB:O60551) /// 0005515 // protein binding (PMID:32296183 [IPI] UniProtKB:O60551) /// 0005515 // protein binding (PMID:32296183 [IPI] UniProtKB:P30419) /// 0008289 // lipid bin…	Acyl-CoA-binding domain-containing protein 6	ACBD6	protein	taxon:9606	20210417	InterPro			648	4.44198	13.9768	26.7166	619	4.61424	15.0942	27.3896	705
1	ACBD7	10	complement(15075475..15088776)	ENSG00000176244	-0.0910497	-1.06514	0.556618	0.649244	1	-0.00414449	-1.00288	0.978339	0.986459	1	-0.1307	-1.09483	0.404181	0.50324	1	-0.217606	-1.1628	0.158928	0.263231	1	ACBD7	UniProtKB	Q8N6N7	ACBD7	enables			0000062 // fatty-acyl-CoA binding (GO_REF:0000002 [IEA] InterPro:IPR000582|InterPro:IPR035984) /// 0005515 // protein binding (PMID:32296183 [IPI] UniProtKB:Q14696) /// 0005515 // protein binding (PMID:32296183 [IPI] UniProtKB:Q96N21) /// 0008289 // lipid binding (GO_REF:0000043 [IEA] UniProtKB-KW:KW-0446)	Acyl-CoA-binding domain-containing protein 7	ACBD7	protein	taxon:9606	20210417	InterPro			118	1.27236	4.00354	4.86506	105	1.23119	4.0275	4.64606	136
1	ACCS	11	44065925..44084237	ENSG00000110455	#N/A	#N/A	#N/A	#N/A	#N/A	#N/A	#N/A	#N/A	#N/A	#N/A	#N/A	#N/A	#N/A	#N/A	#N/A	#N/A	#N/A	#N/A	#N/A	#N/A	ACCS	UniProtKB	Q96QU6	ACCS	NOT|enables	0042218 // 1-aminocyclopropane-1-carboxylate biosynthetic process (GO_REF:0000108 [IEA] GO:0016847)		0005515 // protein binding (PMID:25416956 [IPI] UniProtKB:P14927) /// 0042802 // identical protein binding (PMID:31515488 [IPI] UniProtKB:Q96QU6) /// 0042802 // identical protein binding (PMID:32296183 [IPI] UniProtKB:Q96QU6) /// 0016847 // 1-aminocyclopropane-1-carboxylate synthase activity (PMID:11470512 [IDA]) /// 0042802 // identical protein binding (PMID:25416956 [IPI] UniProtKB:Q96QU6) /// …	1-aminocyclopropane-1-carboxylate synthase-like protein 1	ACCS|PHACS	protein	taxon:9606	20080109	UniProt			0	0	0	0	0	0	0	0	0
1	ACCSL	11	44047981..44059977	ENSG00000205126	#N/A	#N/A	#N/A	#N/A	#N/A	#N/A	#N/A	#N/A	#N/A	#N/A	#N/A	#N/A	#N/A	#N/A	#N/A	#N/A	#N/A	#N/A	#N/A	#N/A	ACCSL	UniProtKB	Q4AC99	ACCSL	enables	0009058 // biosynthetic process (GO_REF:0000002 [IEA] InterPro:IPR004839)		0030170 // pyridoxal phosphate binding (GO_REF:0000002 [IEA] InterPro:IPR004839) /// 0003824 // catalytic activity (GO_REF:0000002 [IEA] InterPro:IPR015421|InterPro:IPR015422)	Probable inactive 1-aminocyclopropane-1-carboxylate synthase-like protein 2	ACCSL	protein	taxon:9606	20210417	InterPro			0	0	0	0	0	0	0	0	0
1	ACD	16	complement(67657512..67660810)	ENSG00000102977	0.305871	1.23616	0.00221134	0.00479169	1	0.212347	1.15857	0.0333614	0.0612052	1	-0.12952	-1.09393	0.190309	0.271255	1	-0.035996	-1.02526	0.715461	0.822519	1	ACD	UniProtKB	Q96AP0	ACD	acts_upstream_of_or_within	0001501 // skeletal system development (GO_REF:0000107 [IEA] UniProtKB:Q5EE38|ensembl:ENSMUSP00000048180) /// 0032201 // telomere maintenance via semi-conservative replication (Reactome:R-HSA-174447 [TAS]) /// 0032201 // telomere maintenance via semi-conservative replication (Reactome:R-HSA-174448 [TAS]) /// 0032201 // telomere maintenance via semi-conservative replication (Reactome:R-HSA-174427 …	0005654 // nucleoplasm (Reactome:R-HSA-9668597 [TAS]) /// 0005654 // nucleoplasm (Reactome:R-HSA-9686524 [TAS]) /// 0005654 // nucleoplasm (Reactome:R-HSA-9629216 [TAS]) /// 0000781 // chromosome, telomeric region (PMID:19135898 [HDA]) /// 0070187 // telosome (PMID:15383534 [IDA]) /// 0070187 // telosome (PMID:21873635 [IBA] PANTHER:PTN001802536|UniProtKB:Q96AP0|PomBase:SPAC6F6.16c) /// 0000781 /…	0005515 // protein binding (PMID:15181449 [IPI] UniProtKB:Q9NUX5) /// 0005515 // protein binding (PMID:15383534 [IPI] UniProtKB:Q9BSI4-3) /// 0005515 // protein binding (PMID:26496610 [IPI] UniProtKB:Q9BSI4) /// 0070182 // DNA polymerase binding (PMID:17237767 [IPI] UniProtKB:O14746) /// 0005515 // protein binding (PMID:22101936 [IPI] UniProtKB:Q91WC1) /// 0005515 // protein binding (PMID:2517251…	Adrenocortical dysplasia protein homolog	ACD|PIP1|PTOP|TINT1|TPP1	protein	taxon:9606	20060110	MGI			402	6.83247	21.4986	16.5742	370	6.8385	22.3702	16.3718	336
1	ACE	17	63477061..63498380	ENSG00000159640	2.11714	4.33833	0.139616	0.213529	1	2.68516	6.43151	0.0533099	0.0930802	1	-2.14459	-4.42166	0.131896	0.199821	1	-2.7126	-6.55504	0.0492466	0.0967421	1	ACE	UniProtKB	P12821	ACE	enables	0003081 // regulation of systemic arterial blood pressure by renin-angiotensin (PMID:174834 [IMP]) /// 0002019 // regulation of renal output by angiotensin (PMID:1668266 [IC] GO:0008241) /// 0003084 // positive regulation of systemic arterial blood pressure (PMID:21873635 [IBA] PANTHER:PTN000053931|RGD:2493|MGI:MGI:87874) /// 0002003 // angiotensin maturation (Reactome:R-HSA-2065355 [TAS]) /// 00…	0016021 // integral component of membrane (GO_REF:0000043 [IEA] UniProtKB-KW:KW-0812) /// 0005576 // extracellular region (Reactome:R-HSA-2065355 [TAS]) /// 0070062 // extracellular exosome (PMID:23533145 [HDA]) /// 0070062 // extracellular exosome (PMID:21082674 [IDA]) /// 0005615 // extracellular space (PMID:1668266 [IDA]) /// 0009897 // external side of plasma membrane (PMID:9449382 [IDA]) ///…	0031711 // bradykinin receptor binding (PMID:17077303 [IPI] UniProtKB:P30411) /// 0031434 // mitogen-activated protein kinase kinase binding (PMID:14615289 [IPI] UniProtKB:O14733) /// 0004180 // carboxypeptidase activity (GO_REF:0000043 [IEA] UniProtKB-KW:KW-0121) /// 0004175 // endopeptidase activity (PMID:18495113 [IDA]) /// 0008241 // peptidyl-dipeptidase activity (PMID:11303049 [ISS] UniProtK…	Angiotensin-converting enzyme	ACE|DCP|DCP1	protein	taxon:9606	20120126	UniProt	has_input(UniProtKB:P01019)		0	0	0	0	0	0	0	0	0
1	ACE2	X	complement(15494566..15607236)	ENSG00000130234	-1.0159	-2.02217	2.57951e-05	7.0694e-05	0.447493	0.5279	1.44183	0.0175982	0.0346002	1	-0.782968	-1.72067	0.00386831	0.00850316	1	-2.32677	-5.01681	5.5361e-20	7.51488e-19	9.60402e-16	ACE2	UniProtKB	Q9BYF1	ACE2	acts_upstream_of	0046718 // viral entry into host cell (PMID:33082294 [IDA]) /// 0046718 // viral entry into host cell (PMID:32221306 [IDA]) /// 0022898 // regulation of transmembrane transporter activity (PMID:25534429 [IGI] UniProtKB:Q9NP91) /// 0046718 // viral entry into host cell (PMID:33713620 [IDA]) /// 0097746 /// 0046718 // viral entry into host cell (PMID:33000221 [IDA]) /// 0019229 // regulation of vas…	0009986 // cell surface (PMID:24227843 [IDA]) /// 0045121 // membrane raft (PMID:18279660 [TAS]) /// 0016324 // apical plasma membrane (PMID:25534429 [IDA]) /// 0005886 // plasma membrane (Reactome:R-HSA-9678128 [TAS]) /// 0009986 // cell surface (PMID:18343844 [IDA]) /// 0005576 // extracellular region (PMID:10969042 [IDA]) /// 0030666 // endocytic vesicle membrane (Reactome:R-HSA-9699007 [TAS])…	0001618 // virus receptor activity (PMID:24227843 [IMP]) /// 0042802 // identical protein binding (PMID:32275855 [IPI] UniProtKB:Q9BYF1) /// 0005515 // protein binding (PMID:15791205 [IPI] UniProtKB:Q5GDB5) /// 0005515 // protein binding (PMID:30356097 [IPI] UniProtKB:P59594) /// 0005515 // protein binding (PMID:32132184 [IPI] UniProtKB:P0DTC2) /// 0005515 // protein binding (PMID:33082294 [IPI] …	Angiotensin-converting enzyme 2	ACE2|UNQ868/PRO1885	protein	taxon:9606	20201016	ARUK-UCL	has_input(UniProtKB:P30556)		99	0.382748	1.20433	4.08171	72	0.302704	0.990209	3.18587	84
1	ACER1	19	complement(6306142..6333612)	ENSG00000167769	1.64153	3.11997	0.493928	0.599787	1	1.50494	2.83813	0.53057	#N/A	1	-1.6016	-3.03479	0.493714	#N/A	1	-1.46501	-2.76065	0.531298	0.662383	1	ACER1	UniProtKB	Q8TDN7	ACER1	enables	0046512 // sphingosine biosynthetic process (PMID:20628055 [IDA]) /// 0030154 // cell differentiation (PMID:17713573 [IMP]) /// 0030216 // keratinocyte differentiation (PMID:16477081 [IEP]) /// 0046514 // ceramide catabolic process (GO_REF:0000024 [ISS] UniProtKB:Q8R4X1) /// 0006665 // sphingolipid metabolic process (GO_REF:0000024 [ISS] UniProtKB:Q8R4X1) /// 0030148 // sphingolipid biosynthetic …	0016021 // integral component of membrane (GO_REF:0000043 [IEA] UniProtKB-KW:KW-0812) /// 0005789 // endoplasmic reticulum membrane (Reactome:R-HSA-428231 [TAS]) /// 0005783 // endoplasmic reticulum (PMID:17713573 [IDA])	0005515 // protein binding (PMID:32296183 [IPI] UniProtKB:Q00013) /// 0071633 // dihydroceramidase activity (PMID:20628055 [IDA]) /// 0102121 /// 0071633 // dihydroceramidase activity (PMID:20207939 [IMP]) /// 0046872 // metal ion binding (GO_REF:0000043 [IEA] UniProtKB-KW:KW-0479) /// 0017040 // ceramidase activity (PMID:17713573 [IDA])	Alkaline ceramidase 1	ACER1|ASAH3	protein	taxon:9606	20210417	IntAct			0	0	0	0	0	0	0	0	0
1	ACER2	9	19409009..19452505	ENSG00000177076	0.608912	1.52511	0.0104571	0.0205191	1	-0.189928	-1.14071	0.446498	0.551853	1	-0.56407	-1.47843	0.0166868	0.0322463	1	0.234769	1.17672	0.342706	0.485804	1	ACER2	UniProtKB	Q5QJU3	ACER2	enables	0008284 // positive regulation of cell proliferation (PMID:16940153 [IDA]) /// 0035690 // cellular response to drug (PMID:20628055 [IEP]) /// 0046512 // sphingosine biosynthetic process (PMID:20628055 [IDA]) /// 0090285 // negative regulation of protein glycosylation in Golgi (PMID:20089856 [IMP]) /// 0046514 // ceramide catabolic process (PMID:16940153 [IMP]) /// 0032526 // response to retinoic …	0030173 // integral component of Golgi membrane (PMID:20089856 [IDA]) /// 0005794 // Golgi apparatus (PMID:16940153 [IDA]) /// 0000139 // Golgi membrane (Reactome:R-HSA-428205 [TAS])	0017040 // ceramidase activity (PMID:20089856 [IDA]) /// 0071633 // dihydroceramidase activity (PMID:20628055 [IDA]) /// 0017040 // ceramidase activity (PMID:16940153 [IDA]) /// 0102121 /// 0071633 // dihydroceramidase activity (PMID:20207939 [IMP]) /// 0046872 // metal ion binding (GO_REF:0000043 [IEA] UniProtKB-KW:KW-0479)	Alkaline ceramidase 2	ACER2|ASAH3L|PP11646	protein	taxon:9606	20100203	UniProt			40	0.524167	1.64931	1.64917	23	0.327752	1.07215	1.01771	40
1	ACER3	11	76860859..77026797	ENSG00000078124	0.290686	1.22322	0.00253487	0.00544378	1	0.289045	1.22183	0.00258358	0.00606267	1	0.0793211	1.05652	0.403469	0.502548	1	0.0809622	1.05772	0.391987	0.541416	1	ACER3	UniProtKB	Q9NUN7	ACER3	enables	0006954 // inflammatory response (GO_REF:0000107 [IEA] UniProtKB:Q9D099|ensembl:ENSMUSP00000033020) /// 0071602 // phytosphingosine biosynthetic process (PMID:20068046 [IDA]) /// 0043067 // regulation of programmed cell death (PMID:20068046 [IDA]) /// 0046514 // ceramide catabolic process (PMID:26792856 [IMP]) /// 0046512 // sphingosine biosynthetic process (PMID:20068046 [IDA]) /// 0046514 // ce…	0030176 // integral component of endoplasmic reticulum membrane (PMID:11356846 [IDA]) /// 0005789 // endoplasmic reticulum membrane (Reactome:R-HSA-428262 [TAS]) /// 0016021 // integral component of membrane (PMID:30575723 [IDA]) /// 0030173 // integral component of Golgi membrane (PMID:11356846 [IDA]) /// 0030176 // integral component of endoplasmic reticulum membrane (PMID:21873635 [IBA] PANTHE…	0070774 // phytoceramidase activity (PMID:26792856 [IMP]) /// 0005509 // calcium ion binding (PMID:30575723 [IDA]) /// 0008270 // zinc ion binding (PMID:30575723 [IDA]) /// 0070774 // phytoceramidase activity (PMID:20068046 [IDA]) /// 0017040 // ceramidase activity (PMID:20068046 [IDA]) /// 0017040 // ceramidase activity (PMID:20207939 [IMP]) /// 0070774 // phytoceramidase activity (PMID:11356846…	Alkaline ceramidase 3	ACER3|APHC|PHCA	protein	taxon:9606	20190129	UniProt			525	2.14739	6.75682	21.6454	459	2.0416	6.67852	20.3099	632
1	ACHE	7	complement(100889994..100896974)	ENSG00000087085	-0.493784	-1.40813	0.0414373	0.0723994	1	0.49638	1.41067	0.0263444	0.0496384	1	1.31099	2.48112	1.38656e-08	6.25807e-08	0.00024054	0.320828	1.24905	0.129029	0.220946	1	ACHE	UniProtKB	P22303	ACHE	enables	0060041 // retina development in camera-type eye (GO_REF:0000107 [IEA] UniProtKB:P21836|ensembl:ENSMUSP00000024099) /// 0007399 // nervous system development (PMID:11283752 [TAS]) /// 0007155 // cell adhesion (PMID:15454088 [IDA]) /// 0007416 // synapse assembly (PMID:11283752 [TAS]) /// 0006581 // acetylcholine catabolic process (PMID:21873635 [IBA] PANTHER:PTN007514036|UniProtKB:P22303) /// 000…	0009986 // cell surface (GO_REF:0000107 [IEA] UniProtKB:P21836|ensembl:ENSMUSP00000024099) /// 0016020 // membrane (PMID:16262697 [IDA]) /// 0043083 // synaptic cleft (GO_REF:0000108 [IEA] GO:0001507) /// 0005634 // nucleus (GO_REF:0000044 [IEA] UniProtKB-SubCell:SL-0191) /// 0048471 // perinuclear region of cytoplasm (PMID:14766237 [IDA]) /// 0005886 // plasma membrane (Reactome:R-HSA-372519 [TA…	0001540 // beta-amyloid binding (PMID:11283752 [TAS]) /// 0003990 // acetylcholinesterase activity (PMID:1517212 [IMP]) /// 0003990 // acetylcholinesterase activity (PMID:21873635 [IBA] PANTHER:PTN007514036|UniProtKB:P22303) /// 0005515 // protein binding (PMID:18194455 [IPI] UniProtKB:P63244) /// 0042166 // acetylcholine binding (PMID:1517212 [NAS]) /// 0042803 // protein homodimerization activi…	Acetylcholinesterase	ACHE	protein	taxon:9606	20031128	UniProt			42	0.409386	1.28815	1.73163	44	0.466384	1.52564	1.94692	49
1	ACIN1	14	complement(23058564..23095614)	ENSG00000100813	-0.00328902	-1.00228	0.955071	0.996768	1	-1.01244	-2.01732	3.7132e-66	2.74092e-64	6.44166e-62	-0.862764	-1.81852	1.29365e-48	5.54054e-47	2.24422e-44	0.146389	1.1068	0.0137664	0.0309994	1	ACIN1	UniProtKB	Q9UKV3	ACIN1	enables	0008380 // RNA splicing (GO_REF:0000043 [IEA] UniProtKB-KW:KW-0508) /// 0006397 // mRNA processing (GO_REF:0000043 [IEA] UniProtKB-KW:KW-0507) /// 0030218 // erythrocyte differentiation (PMID:11208865 [IEP]) /// 0030263 // apoptotic chromosome condensation (PMID:10490026 [IDA]) /// 0045657 // positive regulation of monocyte differentiation (PMID:12393560 [IEP])	0061574 // ASAP complex (PMID:12665594 [IDA]) /// 0005634 // nucleus (PMID:10490026 [IDA]) /// 0016607 // nuclear speck (PMID:20966198 [IDA]) /// 0005829 // cytosol (Reactome:R-HSA-201630 [TAS]) /// 0005829 // cytosol (GO_REF:0000052 [IDA]) /// 0005886 // plasma membrane (GO_REF:0000052 [IDA]) /// 0005654 // nucleoplasm (GO_REF:0000052 [IDA])	0005515 // protein binding (PMID:20195357 [IPI] UniProtKB:P61457) /// 0016887 // ATPase activity (PMID:10490026 [NAS]) /// 0003676 // nucleic acid binding (PMID:10490026 [NAS]) /// 0005515 // protein binding (PMID:28514442 [IPI] UniProtKB:Q9H307) /// 0019899 // enzyme binding (PMID:10490026 [NAS]) /// 0005515 // protein binding (PMID:18951082 [IPI] UniProtKB:P52756) /// 0003723 // RNA binding (PM…	Apoptotic chromatin condensation inducer in the nucleus	ACIN1|ACINUS|KIAA0670	protein	taxon:9606	20030814	UniProt			6640	35.1315	110.543	273.763	6646	38.2382	125.085	294.073	7219
1	ACKR1	1	159203307..159206500	ENSG00000213088	#N/A	#N/A	#N/A	#N/A	#N/A	#N/A	#N/A	#N/A	#N/A	#N/A	#N/A	#N/A	#N/A	#N/A	#N/A	#N/A	#N/A	#N/A	#N/A	#N/A	ACKR1	UniProtKB	Q16570	ACKR1	enables	0070098 // chemokine-mediated signaling pathway (GO_REF:0000002 [IEA] InterPro:IPR005384) /// 0032642 // regulation of chemokine production (PMID:21873635 [IBA] PANTHER:PTN000366772|MGI:MGI:1097689) /// 0006952 // defense response (PMID:10570183 [NAS]) /// 0007186 // G-protein coupled receptor signaling pathway (Reactome:R-HSA-373076 [TAS]) /// 0006954 // inflammatory response (PMID:21873635 [IBA…	0016021 // integral component of membrane (GO_REF:0000043 [IEA] UniProtKB-KW:KW-0812) /// 0005886 // plasma membrane (Reactome:R-HSA-374251 [TAS]) /// 0005769 // early endosome (GO_REF:0000044 [IEA] UniProtKB-SubCell:SL-0094) /// 0055037 // recycling endosome (GO_REF:0000044 [IEA] UniProtKB-SubCell:SL-0232)	0019957 // C-C chemokine binding (PMID:21873635 [IBA] PANTHER:PTN000366772|UniProtKB:Q16570) /// 0004930 // G-protein coupled receptor activity (GO_REF:0000043 [IEA] UniProtKB-KW:KW-0297) /// 0019957 // C-C chemokine binding (PMID:7517217 [IPI] UniProtKB:P13501) /// 0004888 // transmembrane signaling receptor activity (PMID:9058825 [TAS]) /// 0038023 // signaling receptor activity (PMID:7689250 […	Atypical chemokine receptor 1	ACKR1|DARC|FY|GPD	protein	taxon:9606	20030904	PINC			0	0	0	0	0	0	0	0	0
1	ACKR2	3	42804752..42887974	ENSG00000144648	0.485625	1.40019	0.0739084	0.122146	1	0.967894	1.95598	0.000218906	0.000620389	1	0.581151	1.49604	0.0197617	0.0375941	1	0.0988821	1.07094	0.678493	0.79055	1	ACKR2	UniProtKB	O00590	ACKR2	enables	0007186 // G-protein coupled receptor signaling pathway (GO_REF:0000043 [IEA] UniProtKB-KW:KW-0297) /// 0070098 // chemokine-mediated signaling pathway (GO_REF:0000108 [IEA] GO:0016493) /// 0019722 // calcium-mediated signaling (PMID:21873635 [IBA] PANTHER:PTN001200797|UniProtKB:P61073|RGD:621528|UniProtKB:P51684|UniProtKB:P51681) /// 0007275 // multicellular organism development (PMID:9364936 [T…	0005887 // integral component of plasma membrane (GO_REF:0000002 [IEA] InterPro:IPR033037) /// 0009897 // external side of plasma membrane (PMID:21873635 [IBA] PANTHER:PTN001200797|MGI:MGI:107182|MGI:MGI:1277207|UniProtKB:P32246|RGD:621528|MGI:MGI:1333797|MGI:MGI:107824|MGI:MGI:103011|MGI:MGI:103567|UniProtKB:P51681|MGI:MGI:106185|RGD:708446|MGI:MGI:109563) /// 0005886 // plasma membrane (PMID:23…	0005044 // scavenger receptor activity (PMID:23633677 [IMP]) /// 0005515 // protein binding (PMID:32296183 [IPI] UniProtKB:P52803) /// 0016493 // C-C chemokine receptor activity (PMID:21873635 [IBA] PANTHER:PTN001200797|MGI:MGI:104616|MGI:MGI:1891697|UniProtKB:P51681|UniProtKB:P32248|MGI:MGI:1341902|MGI:MGI:106185|MGI:MGI:1096320|MGI:MGI:107824|MGI:MGI:103011|UniProtKB:P32246|UniProtKB:P51684|MGI…	Atypical chemokine receptor 2	ACKR2|CCBP2|CCR10|CMKBR9|D6	protein	taxon:9606	20030904	PINC			21	0.207985	0.65443	0.865816	21	0.226172	0.739857	0.929211	23
1	ACKR3	2	236567787..236582354	ENSG00000144476	-1.56136	-2.95131	0.505985	0.599787	1	-1.6985	-3.24563	0.469458	#N/A	1	-0.03183	-1.02231	0.991128	#N/A	1	0.105315	1.07573	0.970655	0.977152	1	ACKR3	UniProtKB	P25106	ACKR3	enables	1905322 // positive regulation of mesenchymal stem cell migration (GO_REF:0000107 [IEA] UniProtKB:O89039|ensembl:ENSRNOP00000026558) /// 0031623 // receptor internalization (PMID:22457824 [IMP]) /// 0001525 // angiogenesis (GO_REF:0000002 [IEA] InterPro:IPR001416) /// 0007186 // G-protein coupled receptor signaling pathway (Reactome:R-HSA-388396 [TAS]) /// 0070098 // chemokine-mediated signaling …	0016021 // integral component of membrane (GO_REF:0000043 [IEA] UniProtKB-KW:KW-0812) /// 0005886 // plasma membrane (Reactome:R-HSA-749456 [TAS]) /// 0043231 // intracellular membrane-bounded organelle (GO_REF:0000052 [IDA]) /// 0005886 // plasma membrane (PMID:22300987 [IDA]) /// 0005886 // plasma membrane (Reactome:R-HSA-380073 [TAS]) /// 0005769 // early endosome (GO_REF:0000044 [IEA] UniProt…	0005515 // protein binding (PMID:27331810 [IPI] UniProtKB:P61073) /// 0016493 // C-C chemokine receptor activity (PMID:21873635 [IBA] PANTHER:PTN001200797|MGI:MGI:104616|MGI:MGI:1891697|UniProtKB:P51681|UniProtKB:P32248|MGI:MGI:1341902|MGI:MGI:106185|MGI:MGI:1096320|MGI:MGI:107824|MGI:MGI:103011|UniProtKB:P32246|UniProtKB:P51684|MGI:MGI:107182|MGI:MGI:1201402|MGI:MGI:1333797|MGI:MGI:104618) /// 0…	Atypical chemokine receptor 3	ACKR3|CMKOR1|CXCR7|GPR159|RDC1	protein	taxon:9606	20131002	UniProt			0	0	0	0	0	0	0	0	1
1	ACKR4	3	132597270..132618967	ENSG00000129048	0.809194	1.75223	0.360916	0.470411	1	0.235232	1.1771	0.798487	0.855701	1	-0.307335	-1.23742	0.709584	0.775791	1	0.266628	1.20299	0.757471	0.858217	1	ACKR4	UniProtKB	Q9NPB9	ACKR4	enables	0007186 // G-protein coupled receptor signaling pathway (GO_REF:0000043 [IEA] UniProtKB-KW:KW-0297) /// 0070098 // chemokine-mediated signaling pathway (GO_REF:0000108 [IEA] GO:0016493) /// 0019722 // calcium-mediated signaling (PMID:21873635 [IBA] PANTHER:PTN001200797|UniProtKB:P61073|RGD:621528|UniProtKB:P51684|UniProtKB:P51681) /// 0007204 // positive regulation of cytosolic calcium ion concen…	0005886 // plasma membrane (Reactome:R-HSA-443978 [TAS]) /// 0009897 // external side of plasma membrane (PMID:21873635 [IBA] PANTHER:PTN001200797|MGI:MGI:107182|MGI:MGI:1277207|UniProtKB:P32246|RGD:621528|MGI:MGI:1333797|MGI:MGI:107824|MGI:MGI:103011|MGI:MGI:103567|UniProtKB:P51681|MGI:MGI:106185|RGD:708446|MGI:MGI:109563) /// 0005769 // early endosome (GO_REF:0000044 [IEA] UniProtKB-SubCell:SL-…	0016493 // C-C chemokine receptor activity (PMID:21873635 [IBA] PANTHER:PTN001200797|MGI:MGI:104616|MGI:MGI:1891697|UniProtKB:P51681|UniProtKB:P32248|MGI:MGI:1341902|MGI:MGI:106185|MGI:MGI:1096320|MGI:MGI:107824|MGI:MGI:103011|UniProtKB:P32246|UniProtKB:P51684|MGI:MGI:107182|MGI:MGI:1201402|MGI:MGI:1333797|MGI:MGI:104618) /// 0004950 // chemokine receptor activity (PMID:23341447 [IDA]) /// 000551…	Atypical chemokine receptor 4	ACKR4|CCBP2|CCR11|CCRL1|VSHK1	protein	taxon:9606	20131002	UniProt			4	0.0544592	0.171358	0.164917	0	0	0	0	2
1	ACLY	17	complement(41866917..41930542)	ENSG00000131473	0.36764	1.29024	7.75777e-10	3.111e-09	1.34582e-05	1.0944	2.13524	3.69306e-76	3.65157e-74	6.40672e-72	0.392641	1.31279	3.09906e-11	1.81303e-10	5.37625e-07	-0.334114	-1.2606	1.17807e-08	6.33516e-08	0.000204372	ACLY	UniProtKB	P53396	ACLY	enables	0006107 // oxaloacetate metabolic process (PMID:1371749 [IDA]) /// 0006085 // acetyl-CoA biosynthetic process (PMID:1371749 [IDA]) /// 0006633 // fatty acid biosynthetic process (PMID:21873635 [IBA] PANTHER:PTN000563493|RGD:2018) /// 0006695 // cholesterol biosynthetic process (PMID:1371749 [TAS]) /// 0031325 // positive regulation of cellular metabolic process (Reactome:R-HSA-163765 [TAS]) /// 0…	0070062 // extracellular exosome (PMID:23533145 [HDA]) /// 1904813 // ficolin-1-rich granule lumen (Reactome:R-HSA-6800434 [TAS]) /// 0035578 // azurophil granule lumen (Reactome:R-HSA-6798751 [TAS]) /// 0005829 // cytosol (PMID:21873635 [IBA] PANTHER:PTN000563493|UniProtKB:P53396|TAIR:locus:2084284|TAIR:locus:2158009) /// 0005576 // extracellular region (Reactome:R-HSA-6798751 [TAS]) /// 0070062…	0005515 // protein binding (PMID:23932781 [IPI] UniProtKB:Q8IXJ6) /// 0005515 // protein binding (PMID:23932781 [IPI] UniProtKB:Q92831) /// 0003878 // ATP citrate synthase activity (PMID:1371749 [IDA]) /// 0005515 // protein binding (PMID:23932781 [IPI] UniProtKB:Q5T4S7) /// 0003878 // ATP citrate synthase activity (PMID:10653665 [IDA]) /// 0003878 // ATP citrate synthase activity (PMID:23932781 …	ATP-citrate synthase	ACLY	protein	taxon:9606	20190528	UniProt			2925	23.3395	73.4386	120.596	2713	23.5409	77.0074	120.045	2902
1	ACMSD	2	134838616..134902034	ENSG00000153086	-2.80465	-6.98691	0.227835	0.323338	1	0.195477	1.1451	0.883453	0.92467	1	4.34098	20.2658	0.0524587	0.0894936	1	1.34084	2.533	0.253648	0.385651	1	ACMSD	UniProtKB	Q8TDX5	ACMSD	enables	1904985 // negative regulation of quinolinate biosynthetic process (PMID:12140278 [IDA]) /// 1905012 // regulation of 'de novo' NAD biosynthetic process from tryptophan (PMID:19843166 [TAS]) /// 0006569 // tryptophan catabolic process (PMID:12140278 [TAS]) /// 1905004 // picolinic acid biosynthetic process (PMID:19843166 [TAS]) /// 0006569 // tryptophan catabolic process (PMID:19843166 [TAS]) ///…	0005829 // cytosol (PMID:21873635 [IBA] PANTHER:PTN000478400|UniProtKB:Q8TDX5) /// 0005737 // cytoplasm (PMID:21873635 [IBA] PANTHER:PTN000478401|TAIR:locus:2062425|UniProtKB:Q8TDX5) /// 0005829 // cytosol (PMID:12140278 [IDA])	0001760 // aminocarboxymuconate-semialdehyde decarboxylase activity (PMID:12140278 [IDA]) /// 0005515 // protein binding (PMID:25416956 [IPI] UniProtKB:P43364-2) /// 0008270 // zinc ion binding (PMID:25392945 [IDA]) /// 0016831 // carboxy-lyase activity (PMID:21873635 [IBA] PANTHER:PTN000478400|RGD:620868) /// 0008270 // zinc ion binding (PMID:19843166 [IDA]) /// 0016787 // hydrolase activity (GO…	2-amino-3-carboxymuconate-6-semialdehyde decarboxylase	ACMSD	protein	taxon:9606	20040414	UniProt			0	0	0	0	2	0.0581537	0.190233	0.0884963	1
1	ACO1	9	32384603..32454769	ENSG00000122729	0.292923	1.22512	2.8123e-05	7.67707e-05	0.487878	0.284734	1.21819	4.196e-05	0.000132254	0.727922	-0.161547	-1.11849	0.019466	0.0370581	1	-0.153358	-1.11215	0.0256033	0.0541533	1	ACO1	UniProtKB	P21399	ACO1	enables	0006879 // cellular iron ion homeostasis (Reactome:R-HSA-917937 [TAS]) /// 0006099 // tricarboxylic acid cycle (PMID:21873635 [IBA] PANTHER:PTN000186700|UniProtKB:Q8ZP52) /// 0006101 // citrate metabolic process (PMID:21873635 [IBA] PANTHER:PTN000186700|TAIR:locus:2116297|TAIR:locus:2125354|UniProtKB:P21399|UniProtKB:Q0VCU1|TAIR:locus:2063354) /// 0006101 // citrate metabolic process (PMID:804178…	0005737 // cytoplasm (PMID:1281544 [IMP]) /// 0005829 // cytosol (Reactome:R-HSA-5690911 [TAS]) /// 0070062 // extracellular exosome (PMID:23533145 [HDA]) /// 0005783 // endoplasmic reticulum (PMID:16144863 [IDA]) /// 0005829 // cytosol (PMID:16527810 [IDA]) /// 0005739 // mitochondrion (PMID:21873635 [IBA] PANTHER:PTN000186702|TAIR:locus:2116297|TAIR:locus:2125354|UniProtKB:P21399|UniProtKB:Q8ID…	0003723 // RNA binding (PMID:1903202 [NAS]) /// 0003994 // aconitate hydratase activity (PMID:1281544 [IMP]) /// 0030350 // iron-responsive element binding (PMID:23891004 [IMP]) /// 0003994 // aconitate hydratase activity (PMID:8041788 [IDA]) /// 0003994 // aconitate hydratase activity (PMID:1946430 [IDA]) /// 0051539 // 4 iron, 4 sulfur cluster binding (PMID:16407072 [IDA]) /// 0030350 // iron-r…	Cytoplasmic aconitate hydratase	ACO1|IREB1	protein	taxon:9606	20020606	UniProt			609	2.92915	9.21668	25.1087	570	2.98131	9.75251	25.2214	555
1	ACO2	22	41447830..41529273	ENSG00000100412	0.151569	1.11078	0.0130873	0.0252096	1	1.21058	2.3143	2.06625e-90	2.78127e-88	3.58452e-86	1.47764	2.78493	1.49347e-135	4.78447e-133	2.59086e-131	0.418634	1.33666	8.77627e-13	7.02587e-12	1.52251e-08	ACO2	UniProtKB	Q99798	ACO2	acts_upstream_of_or_within	0006099 // tricarboxylic acid cycle (GO_REF:0000041 [IEA] UniPathway:UPA00223) /// 0006091 // generation of precursor metabolites and energy (PMID:9630632 [TAS]) /// 0006099 // tricarboxylic acid cycle (PMID:21873635 [IBA] PANTHER:PTN000186533|SGD:S000004295|RGD:621360|UniProtKB:Q8ZRS8|UniProtKB:Q99798|FB:FBgn0010100|SGD:S000003736) /// 0006099 // tricarboxylic acid cycle (PMID:9630632 [IDA]) ///…	0005759 // mitochondrial matrix (Reactome:R-HSA-450975 [TAS]) /// 0005739 // mitochondrion (PMID:21873635 [IBA] PANTHER:PTN000186534|PomBase:SPAC24C9.06c|RGD:621360|PomBase:SPBP4H10.15|SGD:S000004295|UniProtKB:P20004|FB:FBgn0010100|MGI:MGI:87880) /// 0005739 // mitochondrion (PMID:20833797 [HDA]) /// 0005829 // cytosol (PMID:21873635 [IBA] PANTHER:PTN001705783|SGD:S000004295|UniProtKB:P36683) ///…	0005506 // iron ion binding (PMID:9630632 [IDA]) /// 0051539 // 4 iron, 4 sulfur cluster binding (PMID:21873635 [IBA] PANTHER:PTN000186533|UniProtKB:P36683|UniProtKB:P20004|RGD:621360) /// 0047780 // citrate dehydratase activity (GO_REF:0000003 [IEA] EC:4.2.1.3) /// 0003994 // aconitate hydratase activity (PMID:21873635 [IBA] PANTHER:PTN000186533|RGD:621360|UniProtKB:P36683|UniProtKB:C8VG90|SGD:S…	Aconitate hydratase, mitochondrial	ACO2	protein	taxon:9606	20060110	MGI			2080	13.9503	43.8951	85.7571	2142	15.6224	51.1042	94.7795	1925
1	ACOD1	13	76948511..76958638	ENSG00000102794	#N/A	#N/A	#N/A	#N/A	#N/A	#N/A	#N/A	#N/A	#N/A	#N/A	#N/A	#N/A	#N/A	#N/A	#N/A	#N/A	#N/A	#N/A	#N/A	#N/A	ACOD1	UniProtKB	A6NK06	ACOD1	enables	0071356 // cellular response to tumor necrosis factor (GO_REF:0000024 [ISS] UniProtKB:P54987) /// 0071393 // cellular response to progesterone stimulus (GO_REF:0000024 [ISS] UniProtKB:P54987) /// 0071219 // cellular response to molecule of bacterial origin (GO_REF:0000024 [ISS] UniProtKB:P54987) /// 0071347 // cellular response to interleukin-1 (GO_REF:0000024 [ISS] UniProtKB:P54987) /// 0006952 …	0005739 // mitochondrion (PMID:21873635 [IBA] PANTHER:PTN001048076|MGI:MGI:103206) /// 0005739 // mitochondrion (GO_REF:0000024 [ISS] UniProtKB:P54987)	0047613 // aconitate decarboxylase activity (PMID:21873635 [IBA] PANTHER:PTN001048076|MGI:MGI:103206|UniProtKB:A6NK06) /// 0047613 // aconitate decarboxylase activity (PMID:23610393 [IDA])	Cis-aconitate decarboxylase	ACOD1|IRG1	protein	taxon:9606	20130502	UniProt			0	0	0	0	0	0	0	0	0
1	ACOT1	14	73537143..73543796	ENSG00000184227	-0.0946535	-1.06781	0.530672	0.623508	1	0.612569	1.52898	3.47752e-05	0.000110808	0.603281	-0.852303	-1.80538	4.98321e-08	2.12629e-07	0.000864487	-1.55953	-2.94757	2.88309e-24	5.02672e-23	5.00159e-20	ACOT1	UniProtKB	Q86TX2	ACOT1	enables	0001676 // long-chain fatty acid metabolic process (PMID:16940157 [IDA]) /// 0006637 // acyl-CoA metabolic process (Reactome:R-HSA-5690043 [TAS]) /// 0006637 // acyl-CoA metabolic process (PMID:16940157 [IDA]) /// 0006637 // acyl-CoA metabolic process (PMID:21873635 [IBA] PANTHER:PTN001286267|UniProtKB:Q8N9L9|MGI:MGI:2159621|MGI:MGI:2159619|UniProtKB:P49753|UniProtKB:Q86TX2|UniProtKB:Q14032|MGI:M…	0005829 // cytosol (PMID:16940157 [IDA]) /// 0005829 // cytosol (Reactome:R-HSA-5690043 [TAS])	0052689 // carboxylic ester hydrolase activity (GO_REF:0000043 [IEA] UniProtKB-KW:KW-0719) /// 0047617 // acyl-CoA hydrolase activity (PMID:16940157 [IDA]) /// 0016290 // palmitoyl-CoA hydrolase activity (GO_REF:0000116 [IEA] RHEA:16645) /// 0016290 // palmitoyl-CoA hydrolase activity (GO_REF:0000003 [IEA] EC:3.1.2.2) /// 0102991 /// 0047617 // acyl-CoA hydrolase activity (PMID:21873635 [IBA] PAN…	Acyl-coenzyme A thioesterase 1	ACOT1|CTE1	protein	taxon:9606	20210417	UniProt			278	5.99165	18.8529	11.4618	273	6.39841	20.9306	12.0797	232
1	ACOT11	1	54542257..54639192	ENSG00000162390	0.81446	1.75864	0.0164013	0.031025	1	0.439058	1.35572	0.201744	0.289201	1	-0.586757	-1.50187	0.0765216	0.124819	1	-0.211355	-1.15778	0.529241	0.662383	1	ACOT11	UniProtKB	Q8WXI4	ACOT11	enables	0120163 /// 0006631 // fatty acid metabolic process (GO_REF:0000041 [IEA] UniPathway:UPA00199) /// 0009266 // response to temperature stimulus (GO_REF:0000024 [ISS] UniProtKB:Q8VHQ9) /// 0006637 // acyl-CoA metabolic process (PMID:21873635 [IBA] PANTHER:PTN000114372|MGI:MGI:1921406|RGD:619752|UniProtKB:O00154) /// 0006637 // acyl-CoA metabolic process (Reactome:R-HSA-5690043 [TAS]) /// 0009409 //…	0005829 // cytosol (PMID:21873635 [IBA] PANTHER:PTN000114372|RGD:628856|MGI:MGI:1917275|RGD:619752|UniProtKB:O00154|UniProtKB:Q8WXI4) /// 0005829 // cytosol (GO_REF:0000052 [IDA]) /// 0005759 // mitochondrial matrix (GO_REF:0000044 [IEA] UniProtKB-SubCell:SL-0170) /// 0005829 // cytosol (Reactome:R-HSA-5690043 [TAS]) /// 0070062 // extracellular exosome (PMID:19056867 [HDA])	0052689 // carboxylic ester hydrolase activity (GO_REF:0000043 [IEA] UniProtKB-KW:KW-0719) /// 0016290 // palmitoyl-CoA hydrolase activity (GO_REF:0000116 [IEA] RHEA:16645) /// 0047617 // acyl-CoA hydrolase activity (PMID:11696000 [TAS]) /// 0016290 // palmitoyl-CoA hydrolase activity (GO_REF:0000003 [IEA] EC:3.1.2.2) /// 0008289 // lipid binding (GO_REF:0000002 [IEA] InterPro:IPR002913) /// 0036…	Acyl-coenzyme A thioesterase 11	ACOT11|BFIT|KIAA0707|THEA	protein	taxon:9606	20210417	InterPro			20	0.0938721	0.295372	0.824587	19	0.0969767	0.317232	0.840715	11
1	ACOT12	5	complement(81329996..81394179)	ENSG00000172497	-2.25445	-4.77153	0.0138376	0.0265607	1	0.580328	1.49519	0.305954	0.406652	1	-1.25096	-2.38	0.387124	0.486103	1	-4.08574	-16.9797	0.0011303	0.00315756	1	ACOT12	UniProtKB	Q8WYK0	ACOT12	enables	0006631 // fatty acid metabolic process (GO_REF:0000041 [IEA] UniPathway:UPA00199) /// 0006637 // acyl-CoA metabolic process (PMID:21873635 [IBA] PANTHER:PTN000114372|MGI:MGI:1921406|RGD:619752|UniProtKB:O00154) /// 0006637 // acyl-CoA metabolic process (Reactome:R-HSA-5690043 [TAS]) /// 0006637 // acyl-CoA metabolic process (GO_REF:0000024 [ISS] UniProtKB:Q99NB7) /// 0006631 // fatty acid metabo…	0005829 // cytosol (GO_REF:0000024 [ISS] UniProtKB:Q99NB7) /// 0005829 // cytosol (PMID:21873635 [IBA] PANTHER:PTN000114372|RGD:628856|MGI:MGI:1917275|RGD:619752|UniProtKB:O00154|UniProtKB:Q8WXI4) /// 0005829 // cytosol (Reactome:R-HSA-5690043 [TAS])	0005515 // protein binding (PMID:32296183 [IPI] UniProtKB:Q9BSU3) /// 0042802 // identical protein binding (PMID:32296183 [IPI] UniProtKB:Q8WYK0) /// 0005515 // protein binding (PMID:32296183 [IPI] UniProtKB:Q6FHY5) /// 0005515 // protein binding (PMID:28514442 [IPI] UniProtKB:Q96BR9) /// 0052689 // carboxylic ester hydrolase activity (GO_REF:0000043 [IEA] UniProtKB-KW:KW-0719) /// 0005515 // pro…	Acetyl-coenzyme A thioesterase	ACOT12|CACH|CACH1|STARD15	protein	taxon:9606	20050923	HGNC-UCL			3	0.0499604	0.157202	0.123688	4	0.072439	0.236963	0.176993	3
1	ACOT13	6	24667035..24705065	ENSG00000112304	-0.346657	-1.27161	0.000452463	0.00107481	1	-0.317614	-1.24627	0.00121208	0.00303931	1	-0.906997	-1.87514	7.05534e-18	6.8826e-17	1.22396e-13	-0.93604	-1.91327	3.7371e-19	4.80587e-18	6.48312e-15	ACOT13	UniProtKB	Q9NPJ3	ACOT13	enables	0120163 /// 0051289 // protein homotetramerization (PMID:19170545 [IPI] UniProtKB:Q9NPJ3) /// 0006637 // acyl-CoA metabolic process (Reactome:R-HSA-5690043 [TAS]) /// 0051289 // protein homotetramerization (PMID:16934754 [IPI] UniProtKB:Q9NPJ3)	0005739 // mitochondrion (GO_REF:0000044 [IEA] UniProtKB-SubCell:SL-0173) /// 0005634 // nucleus (PMID:21630459 [HDA]) /// 0005829 // cytosol (Reactome:R-HSA-5690043 [TAS]) /// 0005819 // spindle (GO_REF:0000044 [IEA] UniProtKB-SubCell:SL-0251)	0005515 // protein binding (PMID:32814053 [IPI] UniProtKB:Q8TAP4-4) /// 0016290 // palmitoyl-CoA hydrolase activity (GO_REF:0000116 [IEA] RHEA:16645) /// 0005515 // protein binding (PMID:32296183 [IPI] UniProtKB:Q9NZD8) /// 0016290 // palmitoyl-CoA hydrolase activity (GO_REF:0000003 [IEA] EC:3.1.2.2) /// 0005515 // protein binding (PMID:32814053 [IPI] UniProtKB:P61981) /// 0047617 // acyl-CoA hyd…	Acyl-coenzyme A thioesterase 13	ACOT13|THEM2|HT012|PNAS-27	protein	taxon:9606	20210417	IntAct			548	4.53499	14.2695	22.5937	495	4.4546	14.572	21.9028	501
1	ACOT2	14	73567620..73575658	ENSG00000119673	-0.729204	-1.65772	2.13922e-15	1.22966e-14	3.71112e-11	-0.0672059	-1.04769	0.457795	0.562904	1	-0.455982	-1.37172	1.32429e-06	4.81553e-06	0.0229737	-1.11798	-2.17043	2.41526e-33	6.8464e-32	4.19e-29	ACOT2	UniProtKB	P49753	ACOT2	enables	0001676 // long-chain fatty acid metabolic process (PMID:16940157 [IDA]) /// 0006637 // acyl-CoA metabolic process (PMID:16940157 [IDA]) /// 0008104 // protein localization (Reactome:R-HSA-9609507 [TAS]) /// 0006637 // acyl-CoA metabolic process (PMID:21873635 [IBA] PANTHER:PTN001286267|UniProtKB:Q8N9L9|MGI:MGI:2159621|MGI:MGI:2159619|UniProtKB:P49753|UniProtKB:Q86TX2|UniProtKB:Q14032|MGI:MGI:238…	0005759 // mitochondrial matrix (Reactome:R-HSA-5690066 [TAS]) /// 0005829 // cytosol (Reactome:R-HSA-9033235 [TAS]) /// 0005829 // cytosol (Reactome:R-HSA-9033236 [TAS]) /// 0005782 // peroxisomal matrix (Reactome:R-HSA-9033235 [TAS]) /// 0005739 // mitochondrion (PMID:16940157 [IDA])	0052689 // carboxylic ester hydrolase activity (GO_REF:0000043 [IEA] UniProtKB-KW:KW-0719) /// 0047617 // acyl-CoA hydrolase activity (PMID:16940157 [IDA]) /// 0016290 // palmitoyl-CoA hydrolase activity (GO_REF:0000116 [IEA] RHEA:16645) /// 0016290 // palmitoyl-CoA hydrolase activity (GO_REF:0000003 [IEA] EC:3.1.2.2) /// 0047617 // acyl-CoA hydrolase activity (PMID:10944470 [IDA]) /// 0005515 //…	Acyl-coenzyme A thioesterase 2, mitochondrial	ACOT2|PTE2|PTE2A	protein	taxon:9606	20210417	IntAct			1472	25.0536	78.8318	60.6896	1353	25.0419	81.9173	59.8678	1332
1	ACOT4	14	73591873..73595766	ENSG00000177465	0.226406	1.16992	0.813835	0.881794	1	0.296283	1.22798	0.75241	0.817203	1	-1.40885	-2.65525	0.22939	0.315831	1	-1.47873	-2.78703	0.200044	0.31716	1	ACOT4	UniProtKB	Q8N9L9	ACOT4	NOT|involved_in	0046459 // short-chain fatty acid metabolic process (PMID:16940157 [IDA]) /// 0006104 // succinyl-CoA metabolic process (PMID:16940157 [IDA]) /// 0006637 // acyl-CoA metabolic process (Reactome:R-HSA-5690042 [TAS]) /// 0043648 // dicarboxylic acid metabolic process (PMID:16940157 [IDA]) /// 0019605 // butyrate metabolic process (PMID:16940157 [IDA]) /// 0006633 // fatty acid biosynthetic process …	0005777 // peroxisome (PMID:16141203 [IDA]) /// 0005777 // peroxisome (PMID:21873635 [IBA] PANTHER:PTN000793354|UniProtKB:Q8N9L9|MGI:MGI:2159621) /// 0005782 // peroxisomal matrix (Reactome:R-HSA-5690042 [TAS]) /// 0005829 // cytosol (Reactome:R-HSA-9033235 [TAS]) /// 0005829 // cytosol (Reactome:R-HSA-9033236 [TAS]) /// 0005782 // peroxisomal matrix (Reactome:R-HSA-9033235 [TAS]) /// 0005777 // …	0052689 // carboxylic ester hydrolase activity (GO_REF:0000043 [IEA] UniProtKB-KW:KW-0719) /// 0047617 // acyl-CoA hydrolase activity (PMID:16940157 [IDA]) /// 0016290 // palmitoyl-CoA hydrolase activity (GO_REF:0000116 [IEA] RHEA:16645) /// 0004778 // succinyl-CoA hydrolase activity (PMID:16141203 [IDA]) /// 0016290 // palmitoyl-CoA hydrolase activity (GO_REF:0000003 [IEA] EC:3.1.2.2) /// 004761…	Peroxisomal succinyl-coenzyme A thioesterase	ACOT4|PTE2B|PTEIB	protein	taxon:9606	20061213	HGNC-UCL			3	0.074412	0.23414	0.123688	1	0.026973	0.0882345	0.0442482	1
1	ACOT6	14	73610945..73619888	ENSG00000205669	-1.81085	-3.50849	0.0126427	0.0244319	1	0.793997	1.73387	0.116173	0.182471	1	-0.273958	-1.20912	0.761189	0.819238	1	-2.8788	-7.3554	9.03164e-05	0.000297929	1	ACOT6	UniProtKB	Q3I5F7	ACOT6	enables	0006637 // acyl-CoA metabolic process (Reactome:R-HSA-5690042 [TAS]) /// 0006637 // acyl-CoA metabolic process (PMID:21873635 [IBA] PANTHER:PTN001286267|UniProtKB:Q8N9L9|MGI:MGI:2159621|MGI:MGI:2159619|UniProtKB:P49753|UniProtKB:Q86TX2|UniProtKB:Q14032|MGI:MGI:2384969|RGD:621055) /// 0006631 // fatty acid metabolic process (PMID:21873635 [IBA] PANTHER:PTN001286267|UniProtKB:P49753|MGI:MGI:1349396…	0005829 // cytosol (PMID:16940157 [IDA]) /// 0005782 // peroxisomal matrix (Reactome:R-HSA-5690042 [TAS])	0052689 // carboxylic ester hydrolase activity (GO_REF:0000043 [IEA] UniProtKB-KW:KW-0719) /// 0047617 // acyl-CoA hydrolase activity (PMID:21873635 [IBA] PANTHER:PTN001286267|RGD:70894|RGD:621055|MGI:MGI:2384969|UniProtKB:Q14032|UniProtKB:Q86TX2|UniProtKB:P49753|UniProtKB:Q8N9L9|MGI:MGI:2159621|MGI:MGI:2159619|MGI:MGI:1349396)	Putative acyl-coenzyme A thioesterase 6	ACOT6|C14orf42	protein	taxon:9606	20210417	UniProt			9	0.19249	0.605677	0.371064	4	0.0930323	0.304328	0.176993	5
1	ACOT7	1	complement(6264269..6393767)	ENSG00000097021	-0.54467	-1.45869	4.19002e-09	1.593e-08	7.26884e-05	-0.351902	-1.27624	0.000130027	0.000383216	1	0.164968	1.12114	0.0770525	0.125583	1	-0.0278002	-1.01946	0.763988	0.863712	1	ACOT7	UniProtKB	O00154	ACOT7	enables	0006637 // acyl-CoA metabolic process (PMID:21873635 [IBA] PANTHER:PTN000114372|MGI:MGI:1921406|RGD:619752|UniProtKB:O00154) /// 0015937 // coenzyme A biosynthetic process (PMID:10578051 [IDA]) /// 1900535 // palmitic acid biosynthetic process (PMID:10578051 [IDA]) /// 0006637 // acyl-CoA metabolic process (Reactome:R-HSA-5690043 [TAS]) /// 0036114 // medium-chain fatty-acyl-CoA catabolic process…	0005739 // mitochondrion (GO_REF:0000044 [IEA] UniProtKB-SubCell:SL-0173) /// 0005829 // cytosol (PMID:21873635 [IBA] PANTHER:PTN000114372|RGD:628856|MGI:MGI:1917275|RGD:619752|UniProtKB:O00154|UniProtKB:Q8WXI4) /// 0005829 // cytosol (PMID:10578051 [IDA]) /// 0005654 // nucleoplasm (PMID:21873635 [IBA] PANTHER:PTN000868433|UniProtKB:O00154) /// 0005829 // cytosol (GO_REF:0000052 [IDA]) /// 00058…	0005515 // protein binding (PMID:25416956 [IPI] UniProtKB:V9HW27) /// 0005515 // protein binding (PMID:26949739 [IPI] UniProtKB:Q01484) /// 0005515 // protein binding (PMID:25416956 [IPI] UniProtKB:Q9UMX0-2) /// 0005515 // protein binding (PMID:26949739 [IPI] UniProtKB:Q13618) /// 0000062 // fatty-acyl-CoA binding (PMID:10578051 [IDA]) /// 0005515 // protein binding (PMID:26949739 [IPI] UniProtKB…	Cytosolic acyl coenzyme A thioester hydrolase	ACOT7|BACH	protein	taxon:9606	20131202	BHF-UCL			1089	13.297	41.8395	44.8988	1203	15.9735	52.2527	53.2305	1189
1	ACOT8	20	complement(45841721..45857405)	ENSG00000101473	-0.00697637	-1.00485	0.949985	0.996768	1	0.564757	1.47914	1.27334e-07	5.51251e-07	0.00220898	0.22165	1.16607	0.0425763	0.0745912	1	-0.350084	-1.27463	0.000847196	0.0024157	1	ACOT8	UniProtKB	O14734	ACOT8	NOT|enables	0033540 // fatty acid beta-oxidation using acyl-CoA oxidase (Reactome:R-HSA-389887 [TAS]) /// 0006637 // acyl-CoA metabolic process (PMID:9299485 [IDA]) /// 0043649 // dicarboxylic acid catabolic process (PMID:16141203 [IDA]) /// 0006637 // acyl-CoA metabolic process (Reactome:R-HSA-5690042 [TAS]) /// 0036109 // alpha-linolenic acid metabolic process (Reactome:R-HSA-2046106 [TAS]) /// 0006637 // …	0005782 // peroxisomal matrix (PMID:21873635 [IBA] PANTHER:PTN000115913|UniProtKB:O14734) /// 0005782 // peroxisomal matrix (PMID:10092594 [IDA]) /// 0005782 // peroxisomal matrix (Reactome:R-HSA-5690042 [TAS]) /// 0005782 // peroxisomal matrix (PMID:14709540 [IMP]) /// 0005782 // peroxisomal matrix (Reactome:R-HSA-2066779 [TAS]) /// 0005829 // cytosol (Reactome:R-HSA-9033235 [TAS]) /// 0005829 /…	0003986 // acetyl-CoA hydrolase activity (GO_REF:0000116 [IEA] RHEA:20289) /// 0033882 // choloyl-CoA hydrolase activity (GO_REF:0000116 [IEA] RHEA:14541) /// 0047617 // acyl-CoA hydrolase activity (PMID:21873635 [IBA] PANTHER:PTN000115911|MGI:MGI:2158201|UniProtKB:P0AGG2|RGD:70368|SGD:S000003780|UniProtKB:O14734) /// 0052816 // long-chain acyl-CoA hydrolase activity (PMID:9153233 [IDA]) /// 0004…	Acyl-coenzyme A thioesterase 8	ACOT8|ACTEIII|PTE1	protein	taxon:9606	20151127	UniProt			211	2.97875	9.37272	8.69939	222	3.40809	11.1486	9.82309	181
1	ACOT9	X	complement(23701055..23766475)	ENSG00000123130	0.0973076	1.06978	0.305276	0.408259	1	-0.0478482	-1.03372	0.61432	0.701067	1	0.234933	1.17685	0.0123638	0.0245498	1	0.380089	1.30142	5.21736e-05	0.000179129	0.905107	ACOT9	UniProtKB	Q9Y305	ACOT9	enables	0006637 // acyl-CoA metabolic process (PMID:21873635 [IBA] PANTHER:PTN000291811|MGI:MGI:1928939) /// 0006637 // acyl-CoA metabolic process (Reactome:R-HSA-5690066 [TAS]) /// 0006637 // acyl-CoA metabolic process (GO_REF:0000024 [ISS] UniProtKB:Q9R0X4)	0005759 // mitochondrial matrix (Reactome:R-HSA-5690066 [TAS]) /// 0005739 // mitochondrion (PMID:21873635 [IBA] PANTHER:PTN000291812|MGI:MGI:1928939) /// 0005739 // mitochondrion (GO_REF:0000024 [ISS] UniProtKB:Q9R0X4)	0052689 // carboxylic ester hydrolase activity (GO_REF:0000043 [IEA] UniProtKB-KW:KW-0719) /// 0003986 // acetyl-CoA hydrolase activity (GO_REF:0000024 [ISS] UniProtKB:Q9R0X4) /// 0047617 // acyl-CoA hydrolase activity (PMID:21873635 [IBA] PANTHER:PTN000291811|MGI:MGI:1928940|MGI:MGI:1928939)	Acyl-coenzyme A thioesterase 9, mitochondrial	ACOT9|CGI-16	protein	taxon:9606	20050921	HGNC-UCL			726	4.65361	14.6427	29.9325	572	3.9871	13.0426	25.3099	707
1	ACOX1	17	complement(75941507..75979177)	ENSG00000161533	-0.328935	-1.25609	5.01239e-08	1.75348e-07	0.000869549	-0.0947373	-1.06787	0.114013	0.179556	1	-0.170295	-1.12529	0.00514021	0.0110652	1	-0.404493	-1.32362	2.23378e-11	1.56446e-10	3.87516e-07	ACOX1	UniProtKB	Q15067	ACOX1	enables	0000038 // very long-chain fatty acid metabolic process (PMID:21873635 [IBA] PANTHER:PTN000097706|UniProtKB:Q15067) /// 0033540 // fatty acid beta-oxidation using acyl-CoA oxidase (PMID:18536048 [IMP]) /// 0055088 // lipid homeostasis (PMID:21873635 [IBA] PANTHER:PTN000097533|UniProtKB:Q15067) /// 0006693 // prostaglandin metabolic process (PMID:7876265 [IMP]) /// 0019222 // regulation of metabol…	0005777 // peroxisome (PMID:7876265 [IDA]) /// 0005777 // peroxisome (PMID:21873635 [IBA] PANTHER:PTN000097533|UniProtKB:Q99424|RGD:628684|WB:WBGene00008564|MGI:MGI:1330812|RGD:69245|SGD:S000003173|FB:FBgn0032775|RGD:619757|TAIR:locus:2129121|UniProtKB:O15254|UniProtKB:Q15067) /// 0005782 // peroxisomal matrix (Reactome:R-HSA-2066787 [TAS]) /// 0005778 // peroxisomal membrane (GO_REF:0000107 [IEA…	0042803 // protein homodimerization activity (PMID:32169171 [IDA]) /// 0047485 // protein N-terminus binding (PMID:18281296 [IPI] UniProtKB:Q86WA8) /// 0050660 // flavin adenine dinucleotide binding (PMID:21873635 [IBA] PANTHER:PTN000097533|RGD:628684|RGD:619757|RGD:69245|UniProtKB:Q15067) /// 0016401 // palmitoyl-CoA oxidase activity (PMID:21873635 [IBA] PANTHER:PTN000097706|RGD:619757|UniProtKB…	Peroxisomal acyl-coenzyme A oxidase 1	ACOX1|ACOX	protein	taxon:9606	20091126	BHF-UCL			3153	14.3594	45.1822	129.996	2839	14.06	45.9931	125.621	3127
1	ACOX2	3	complement(58505136..58537283)	ENSG00000168306	-1.68588	-3.21737	5.54905e-128	1.05786e-125	9.62648e-124	-0.117047	-1.08451	0.0654295	0.111069	1	-0.262291	-1.19938	0.00069673	0.00174351	1	-1.83113	-3.55815	1.21825e-144	6.21592e-142	2.11341e-140	ACOX2	UniProtKB	Q99424	ACOX2	enables	0033540 // fatty acid beta-oxidation using acyl-CoA oxidase (Reactome:R-HSA-389887 [TAS]) /// 0000038 // very long-chain fatty acid metabolic process (PMID:21873635 [IBA] PANTHER:PTN000097706|UniProtKB:Q15067) /// 0055088 // lipid homeostasis (PMID:21873635 [IBA] PANTHER:PTN000097533|UniProtKB:Q15067) /// 0010942 // positive regulation of cell death (PMID:27884763 [IDA]) /// 0033540 // fatty acid…	0005777 // peroxisome (PMID:21873635 [IBA] PANTHER:PTN000097533|UniProtKB:Q99424|RGD:628684|WB:WBGene00008564|MGI:MGI:1330812|RGD:69245|SGD:S000003173|FB:FBgn0032775|RGD:619757|TAIR:locus:2129121|UniProtKB:O15254|UniProtKB:Q15067) /// 0043231 // intracellular membrane-bounded organelle (GO_REF:0000052 [IDA]) /// 0005782 // peroxisomal matrix (Reactome:R-HSA-9033235 [TAS]) /// 0005777 // peroxisom…	0033791 // 3alpha,7alpha,12alpha-trihydroxy-5beta-cholestanoyl-CoA 24-hydroxylase activity (PMID:27884763 [IDA]) /// 0005515 // protein binding (PMID:32296183 [IPI] UniProtKB:P63172) /// 0042803 // protein homodimerization activity (GO_REF:0000024 [ISS] UniProtKB:P07872) /// 0033791 // 3alpha,7alpha,12alpha-trihydroxy-5beta-cholestanoyl-CoA 24-hydroxylase activity (PMID:21873635 [IBA] PANTHER:PTN…	Peroxisomal acyl-coenzyme A oxidase 2	ACOX2	protein	taxon:9606	20210417	IntAct			1443	19.9983	62.9253	59.494	1200	18.0849	59.1595	53.0978	1346
1	ACOX3	4	complement(8366282..8440723)	ENSG00000087008	0.515286	1.42928	1.89885e-06	5.82701e-06	0.0329412	0.578918	1.49373	6.5519e-08	2.92818e-07	0.00113662	0.324226	1.25199	0.00158854	0.00374251	1	0.260594	1.19797	0.0103169	0.0240302	1	ACOX3	UniProtKB	O15254	ACOX3	enables	0033540 // fatty acid beta-oxidation using acyl-CoA oxidase (Reactome:R-HSA-389887 [TAS]) /// 0055088 // lipid homeostasis (PMID:21873635 [IBA] PANTHER:PTN000097533|UniProtKB:Q15067) /// 0008104 // protein localization (Reactome:R-HSA-9609507 [TAS]) /// 0033540 // fatty acid beta-oxidation using acyl-CoA oxidase (PMID:21873635 [IBA] PANTHER:PTN000097533|UniProtKB:Q15067|RGD:69245|FB:FBgn0027572|R…	0005777 // peroxisome (PMID:21873635 [IBA] PANTHER:PTN000097533|UniProtKB:Q99424|RGD:628684|WB:WBGene00008564|MGI:MGI:1330812|RGD:69245|SGD:S000003173|FB:FBgn0032775|RGD:619757|TAIR:locus:2129121|UniProtKB:O15254|UniProtKB:Q15067) /// 0005782 // peroxisomal matrix (Reactome:R-HSA-389891 [TAS]) /// 0005829 // cytosol (Reactome:R-HSA-9033235 [TAS]) /// 0005829 // cytosol (Reactome:R-HSA-9033236 [TA…	0050660 // flavin adenine dinucleotide binding (PMID:21873635 [IBA] PANTHER:PTN000097533|RGD:628684|RGD:619757|RGD:69245|UniProtKB:Q15067) /// 0003997 // acyl-CoA oxidase activity (PMID:21873635 [IBA] PANTHER:PTN000097533|RGD:619757|TAIR:locus:2171825|TAIR:locus:2129121|UniProtKB:Q15067|RGD:69245) /// 0005504 // fatty acid binding (PMID:21873635 [IBA] PANTHER:PTN000097533|RGD:628684|RGD:619757|RG…	Peroxisomal acyl-coenzyme A oxidase 3	ACOX3|BRCOX|PRCOX	protein	taxon:9606	20210417	InterPro			206	2.48856	7.83035	8.49325	218	2.86382	9.36817	9.6461	200
1	ACOXL	2	110732539..111120610	ENSG00000153093	0.348783	1.27349	0.148963	0.225735	1	0.214435	1.16025	0.374956	0.477277	1	-0.785773	-1.72402	0.00169959	0.00398478	1	-0.651425	-1.57072	0.0092816	0.0218655	1	ACOXL	UniProtKB	Q9NUZ1	ACOXL	enables	0033540 // fatty acid beta-oxidation using acyl-CoA oxidase (Reactome:R-HSA-389887 [TAS]) /// 0055088 // lipid homeostasis (PMID:21873635 [IBA] PANTHER:PTN000097533|UniProtKB:Q15067) /// 0033540 // fatty acid beta-oxidation using acyl-CoA oxidase (PMID:21873635 [IBA] PANTHER:PTN000097533|UniProtKB:Q15067|RGD:69245|FB:FBgn0027572|RGD:619757|UniProtKB:Q99424) /// 0008150 // biological_process (GO_R…	0005777 // peroxisome (PMID:21873635 [IBA] PANTHER:PTN000097533|UniProtKB:Q99424|RGD:628684|WB:WBGene00008564|MGI:MGI:1330812|RGD:69245|SGD:S000003173|FB:FBgn0032775|RGD:619757|TAIR:locus:2129121|UniProtKB:O15254|UniProtKB:Q15067) /// 0005782 // peroxisomal matrix (Reactome:R-HSA-389889 [TAS]) /// 0005575 // cellular_component (GO_REF:0000015 [ND])	0050660 // flavin adenine dinucleotide binding (PMID:21873635 [IBA] PANTHER:PTN000097533|RGD:628684|RGD:619757|RGD:69245|UniProtKB:Q15067) /// 0003997 // acyl-CoA oxidase activity (PMID:21873635 [IBA] PANTHER:PTN000097533|RGD:619757|TAIR:locus:2171825|TAIR:locus:2129121|UniProtKB:Q15067|RGD:69245) /// 0005504 // fatty acid binding (PMID:21873635 [IBA] PANTHER:PTN000097533|RGD:628684|RGD:619757|RG…	Acyl-coenzyme A oxidase-like protein	ACOXL	protein	taxon:9606	20120516	BHF-UCL			37	0.181273	0.570381	1.52549	38	0.202452	0.662264	1.68143	40
1	ACP1	2	264140..278283	ENSG00000143727	-0.38099	-1.30224	2.02541e-10	8.44078e-10	3.51367e-06	0.185856	1.13749	0.00172359	0.00419455	1	0.318747	1.24725	1.03723e-07	4.28645e-07	0.00179938	-0.248099	-1.18764	2.87127e-05	0.000102281	0.498108	ACP1	UniProtKB	P24666	ACP1	enables	0035335 // peptidyl-tyrosine dephosphorylation (GO_REF:0000108 [IEA] GO:0004725) /// 0035335 // peptidyl-tyrosine dephosphorylation (GO_REF:0000108 [IEA] GO:0004726)	0070062 // extracellular exosome (PMID:23533145 [HDA]) /// 0042383 // sarcolemma (GO_REF:0000107 [IEA] UniProtKB:Q9D358|ensembl:ENSMUSP00000106509) /// 0005829 // cytosol (GO_REF:0000107 [IEA] UniProtKB:Q9D358|ensembl:ENSMUSP00000106509) /// 0005737 // cytoplasm (PMID:10940933 [IDA]) /// 0009898 // cytoplasmic side of plasma membrane (PMID:10940933 [IDA]) /// 0070062 // extracellular exosome (PMI…	0004725 // protein tyrosine phosphatase activity (PMID:21873635 [IBA] PANTHER:PTN000197212|PomBase:SPAC1071.12c|UniProtKB:P0ACZ2|FB:FBgn0040076|UniProtKB:P9WIA1|SGD:S000006277|RGD:2020|UniProtKB:P0AAB2) /// 0003993 // acid phosphatase activity (GO_REF:0000003 [IEA] EC:3.1.3.2) /// 0005515 // protein binding (PMID:25556234 [IPI] UniProtKB:P0DOE7) /// 0005515 // protein binding (PMID:9499402 [IPI] …	Low molecular weight phosphotyrosine protein phosphatase	ACP1	protein	taxon:9606	20210417	UniProt			3602	50.2646	158.159	148.508	3085	46.8146	153.141	136.506	3775
1	ACP2	11	complement(47239302..47248906)	ENSG00000134575	0.517256	1.43123	2.69983e-08	9.63521e-08	0.000468367	0.407948	1.3268	1.15016e-05	3.91484e-05	0.199529	-0.262988	-1.19996	0.00438144	0.00952782	1	-0.153681	-1.1124	0.0957615	0.172385	1	ACP2	UniProtKB	P11117	ACP2	enables	0007040 // lysosome organization (PMID:21873635 [IBA] PANTHER:PTN000902303|MGI:MGI:87882) /// 0016311 // dephosphorylation (PMID:21873635 [IBA] PANTHER:PTN004271263|UniProtKB:Q9BZG2|RGD:2023|UniProtKB:P07102|UniProtKB:P15309|FB:FBgn0000032)	0016021 // integral component of membrane (GO_REF:0000043 [IEA] UniProtKB-KW:KW-0812) /// 0043202 // lysosomal lumen (GO_REF:0000044 [IEA] UniProtKB-SubCell:SL-0156) /// 0070062 // extracellular exosome (PMID:23533145 [HDA]) /// 0005765 // lysosomal membrane (GO_REF:0000044 [IEA] UniProtKB-SubCell:SL-0157) /// 0005764 // lysosome (PMID:3160696 [IDA]) /// 0016020 // membrane (PMID:19946888 [HDA]) …	0005515 // protein binding (PMID:32814053 [IPI] UniProtKB:Q92876) /// 0005515 // protein binding (PMID:32814053 [IPI] UniProtKB:Q13153) /// 0003993 // acid phosphatase activity (PMID:21873635 [IBA] PANTHER:PTN000902303|RGD:2023|MGI:MGI:87882|RGD:2021|UniProtKB:P15309|MGI:MGI:1928480) /// 0005515 // protein binding (PMID:32814053 [IPI] UniProtKB:Q86V38) /// 0005515 // protein binding (PMID:3281405…	Lysosomal acid phosphatase	ACP2	protein	taxon:9606	20210417	IntAct			804	10.6626	33.5504	33.1484	772	11.1336	36.4202	34.1596	591
1	ACP3	3	132317369..132368298	ENSG00000014257	#N/A	#N/A	#N/A	#N/A	#N/A	#N/A	#N/A	#N/A	#N/A	#N/A	#N/A	#N/A	#N/A	#N/A	#N/A	#N/A	#N/A	#N/A	#N/A	#N/A	ACP3	UniProtKB	P15309	ACP3	enables	0060168 // positive regulation of adenosine receptor signaling pathway (PMID:22389722 [IMP]) /// 0009117 // nucleotide metabolic process (GO_REF:0000107 [IEA] UniProtKB:Q8CE08|ensembl:ENSMUSP00000059889) /// 0051930 // regulation of sensory perception of pain (PMID:18940592 [IMP]) /// 0060168 // positive regulation of adenosine receptor signaling pathway (PMID:18940592 [IMP]) /// 0016311 // depho…	0005615 // extracellular space (PMID:22389722 [IMP]) /// 0005886 // plasma membrane (PMID:17658863 [IDA]) /// 0070062 // extracellular exosome (PMID:23533145 [HDA]) /// 0035577 // azurophil granule membrane (Reactome:R-HSA-6798739 [TAS]) /// 0030175 // filopodium (GO_REF:0000107 [IEA] UniProtKB:Q8CE08|ensembl:ENSMUSP00000059889) /// 0005886 // plasma membrane (Reactome:R-HSA-6798739 [TAS]) /// 00…	0005515 // protein binding (PMID:9705354 [IPI] UniProtKB:P04626) /// 0042802 // identical protein binding (PMID:24657436 [IPI] UniProtKB:P15309) /// 0052642 // lysophosphatidic acid phosphatase activity (PMID:15280042 [IDA]) /// 0042803 // protein homodimerization activity (PMID:10639192 [IDA]) /// 0042131 // thiamine phosphate phosphatase activity (GO_REF:0000024 [ISS] UniProtKB:Q8CE08) /// 0003…	Prostatic acid phosphatase	ACP3|ACPP	protein	taxon:9606	20201002	UniProt			0	0	0	0	0	0	0	0	0
1	ACP4	19	50790415..50795219	ENSG00000142513	-0.15006	-1.10962	0.8444	0.909515	1	-0.034467	-1.02418	0.963034	0.978861	1	-1.61614	-3.06553	0.105442	0.164649	1	-1.73173	-3.32126	0.0779145	0.144192	1	ACP4	UniProtKB	Q9BZG2	ACP4	enables	0010977 // negative regulation of neuron projection development (PMID:15219672 [IDA]) /// 0048168 // regulation of neuronal synaptic plasticity (PMID:15219672 [IDA]) /// 0010955 // negative regulation of protein processing (PMID:15219672 [IMP]) /// 1990264 // peptidyl-tyrosine dephosphorylation involved in inactivation of protein kinase activity (PMID:15219672 [IDA]) /// 0007040 // lysosome organ…	0016021 // integral component of membrane (GO_REF:0000043 [IEA] UniProtKB-KW:KW-0812) /// 0005764 // lysosome (PMID:21873635 [IBA] PANTHER:PTN000902303|RGD:2021|MGI:MGI:87882|UniProtKB:P11117) /// 0045211 // postsynaptic membrane (PMID:21873635 [IBA] PANTHER:PTN002611605|RGD:1308270)	0030971 // receptor tyrosine kinase binding (PMID:21873635 [IBA] PANTHER:PTN002611605|UniProtKB:Q9BZG2) /// 0004725 // protein tyrosine phosphatase activity (PMID:21873635 [IBA] PANTHER:PTN002611605|UniProtKB:Q9BZG2) /// 0030971 // receptor tyrosine kinase binding (PMID:15219672 [IDA]) /// 0004725 // protein tyrosine phosphatase activity (PMID:15219672 [IDA]) /// 0003993 // acid phosphatase activ…	Testicular acid phosphatase	ACP4|ACPT	protein	taxon:9606	20180427	UniProt			1	0.0270774	0.0851999	0.0412294	4	0.117781	0.385286	0.176993	2
1	ACP5	19	complement(11574653..11579993)	ENSG00000102575	-1.01125	-2.01566	0.020861	0.0388009	1	-0.553831	-1.46798	0.182279	0.265915	1	0.716773	1.6435	0.10607	0.1655	1	0.259349	1.19694	0.538246	0.6683	1	ACP5	UniProtKB	P13686	ACP5	enables	0050830 // defense response to Gram-positive bacterium (GO_REF:0000107 [IEA] UniProtKB:Q05117|ensembl:ENSMUSP00000150903) /// 0034097 // response to cytokine (GO_REF:0000107 [IEA] UniProtKB:Q05117|ensembl:ENSMUSP00000150903) /// 0016311 // dephosphorylation (GO_REF:0000107 [IEA] UniProtKB:Q05117|ensembl:ENSMUSP00000150903) /// 0045019 // negative regulation of nitric oxide biosynthetic process (G…	0005829 // cytosol (Reactome:R-HSA-196950 [TAS]) /// 0005764 // lysosome (GO_REF:0000044 [IEA] UniProtKB-SubCell:SL-0158) /// 0016021 // integral component of membrane (PMID:2338077 [TAS])	0003993 // acid phosphatase activity (PMID:21873635 [IBA] PANTHER:PTN000017888|RGD:2022|MGI:MGI:87883) /// 0008199 // ferric iron binding (PMID:21873635 [IBA] PANTHER:PTN000017888|UniProtKB:P13686) /// 0008198 // ferrous iron binding (PMID:21873635 [IBA] PANTHER:PTN000017888|UniProtKB:P13686) /// 0008198 // ferrous iron binding (PMID:15993892 [IDA]) /// 0008199 // ferric iron binding (PMID:159938…	Tartrate-resistant acid phosphatase type 5	ACP5	protein	taxon:9606	20091119	UniProt			15	0.14617	0.459929	0.61844	15	0.158952	0.519966	0.663722	20
1	ACP6	1	complement(147629652..147670524)	ENSG00000162836	0.752132	1.68428	5.23973e-14	2.75785e-13	9.08988e-10	-0.365633	-1.28845	0.000460574	0.00124221	1	-0.671506	-1.59274	1.30384e-11	7.95012e-11	2.26191e-07	0.446259	1.3625	1.67962e-05	6.16417e-05	0.29138	ACP6	UniProtKB	Q9NPH0	ACP6	enables	0002244 // hematopoietic progenitor cell differentiation (GO_REF:0000107 [IEA] UniProtKB:Q8BP40|ensembl:ENSMUSP00000088263) /// 0006644 // phospholipid metabolic process (PMID:10506173 [IMP]) /// 0006654 // phosphatidic acid biosynthetic process (Reactome:R-HSA-1483166 [TAS]) /// 2001311 // lysobisphosphatidic acid metabolic process (PMID:21873635 [IBA] PANTHER:PTN007514979|UniProtKB:Q9NPH0) /// …	0005737 // cytoplasm (PMID:12010880 [IDA]) /// 0005759 // mitochondrial matrix (Reactome:R-HSA-8878654 [TAS]) /// 0005739 // mitochondrion (PMID:10506173 [IDA]) /// 0005739 // mitochondrion (PMID:21873635 [IBA] PANTHER:PTN007514979|UniProtKB:Q9NPH0)	0052642 // lysophosphatidic acid phosphatase activity (PMID:10506173 [IDA]) /// 0003993 // acid phosphatase activity (GO_REF:0000003 [IEA] EC:3.1.3.2) /// 0052642 // lysophosphatidic acid phosphatase activity (PMID:21873635 [IBA] PANTHER:PTN007514979|UniProtKB:Q9NPH0) /// 0052642 // lysophosphatidic acid phosphatase activity (PMID:23807634 [IDA]) /// 0016791 // phosphatase activity (PMID:21873635…	Lysophosphatidic acid phosphatase type 6	ACP6|ACPL1|LPAP|UNQ205/PRO231	protein	taxon:9606	20210417	UniProt			355	1.39173	4.37912	14.6364	293	1.24911	4.08612	12.9647	327
1	ACP7	19	39083913..39111493	ENSG00000183760	-0.00942586	-1.00655	0.993621	0.998464	1	-0.145901	-1.10642	0.90153	0.937813	1	-1.25098	-2.38003	0.395864	0.495309	1	-1.11451	-2.16521	0.449445	0.603948	1	ACP7	UniProtKB	Q6ZNF0	ACP7	enables	0016311 // dephosphorylation (GO_REF:0000108 [IEA] GO:0003993)	0005576 // extracellular region (GO_REF:0000044 [IEA] UniProtKB-SubCell:SL-0243)	0003993 // acid phosphatase activity (GO_REF:0000003 [IEA] EC:3.1.3.2) /// 0046872 // metal ion binding (GO_REF:0000043 [IEA] UniProtKB-KW:KW-0479)	Acid phosphatase type 7	ACP7|PAPL|PAPL1	protein	taxon:9606	20210417	UniProt			0	0	0	0	1	0.0129814	0.042465	0.0442482	2
1	ACR	22	50738196..50745339	ENSG00000100312	2.16071	4.47135	0.00657861	0.0133045	1	-0.686201	-1.60904	0.497714	0.597316	1	-3.59021	-12.0437	0.000781232	0.00193622	1	-0.743297	-1.674	0.548416	0.677227	1	ACR	UniProtKB	P10323	ACR	enables	0007340 // acrosome reaction (PMID:21873635 [IBA] PANTHER:PTN000665983|UniProtKB:P10323|RGD:2024) /// 0007340 // acrosome reaction (Reactome:R-HSA-1300645 [TAS]) /// 0007338 // single fertilization (GO_REF:0000024 [ISS] UniProtKB:P23578) /// 0002077 // acrosome matrix dispersal (PMID:10418103 [NAS]) /// 0007341 // penetration of zona pellucida (GO_REF:0000107 [IEA] UniProtKB:P23578|ensembl:ENSMUS…	0043159 // acrosomal matrix (PMID:12398221 [TAS]) /// 0005576 // extracellular region (Reactome:R-HSA-1297333 [TAS]) /// 0005634 // nucleus (PMID:21630459 [HDA]) /// 0005576 // extracellular region (Reactome:R-HSA-1297354 [TAS]) /// 0032991 // macromolecular complex (PMID:7521127 [IDA]) /// 0005798 // Golgi-associated vesicle (GO_REF:0000107 [IEA] UniProtKB:P29293|ensembl:ENSRNOP00000046900)	0003677 // DNA binding (PMID:1937464 [NAS]) /// 0004252 // serine-type endopeptidase activity (PMID:6802470 [IDA]) /// 0004040 // amidase activity (GO_REF:0000024 [ISS] UniProtKB:P08001) /// 0008236 // serine-type peptidase activity (GO_REF:0000024 [ISS] UniProtKB:P08001) /// 0008270 // zinc ion binding (PMID:6815104 [NAS]) /// 0005537 // mannose binding (PMID:15950652 [IDA]) /// 0005515 // prote…	Acrosin	ACR|ACRS	protein	taxon:9606	20060711	UniProt			0	0	0	0	1	0.0252173	0.0824911	0.0442482	1
1	ACRBP	12	complement(6638075..6647433)	ENSG00000111644	0.850378	1.80297	0.111186	0.175367	1	-0.989955	-1.98612	0.122312	0.190788	1	-1.30796	-2.47591	0.0202891	0.0384878	1	0.532376	1.44631	0.423818	0.577111	1	ACRBP	UniProtKB	Q8NEB7	ACRBP	enables	0001675 // acrosome assembly (GO_REF:0000024 [ISS] UniProtKB:Q3V140) /// 0009566 // fertilization (GO_REF:0000024 [ISS] UniProtKB:Q3V140) /// 0007286 // spermatid development (GO_REF:0000024 [ISS] UniProtKB:Q3V140) /// 0008150 // biological_process (GO_REF:0000015 [ND])	0002080 // acrosomal membrane (GO_REF:0000024 [ISS] UniProtKB:Q29016) /// 0005634 // nucleus (PMID:21630459 [HDA]) /// 0001669 // acrosomal vesicle (PMID:21873635 [IBA] PANTHER:PTN001085565|MGI:MGI:1859515|UniProtKB:Q29016) /// 0005576 // extracellular region (GO_REF:0000024 [ISS] UniProtKB:Q29016) /// 0001669 // acrosomal vesicle (GO_REF:0000024 [ISS] UniProtKB:Q3V140)	0003674 // molecular_function (GO_REF:0000015 [ND])	Acrosin-binding protein	ACRBP	protein	taxon:9606	20061114	UniProt			5	0.091393	0.287571	0.206147	6	0.119262	0.390131	0.265489	5
1	ACRV1	11	complement(125671522..125680874)	ENSG00000134940	0.88214	1.84311	0.420652	0.536334	1	1.43695	2.70747	0.166467	0.246529	1	-0.924804	-1.89843	0.397414	0.496744	1	-1.47961	-2.78874	0.153146	0.255459	1	ACRV1	UniProtKB	P26436	ACRV1	enables	0007275 // multicellular organism development (PMID:1693291 [TAS])	0001669 // acrosomal vesicle (GO_REF:0000044 [IEA] UniProtKB-SubCell:SL-0007)	0005515 // protein binding (PMID:32814053 [IPI] UniProtKB:Q86WV8) /// 0005515 // protein binding (PMID:32814053 [IPI] UniProtKB:Q7Z699) /// 0005515 // protein binding (PMID:32814053 [IPI] UniProtKB:Q8N5K1) /// 0005515 // protein binding (PMID:32814053 [IPI] UniProtKB:Q9BZ23-2) /// 0005515 // protein binding (PMID:32814053 [IPI] UniProtKB:P50897)	Acrosomal protein SP-10	ACRV1	protein	taxon:9606	20210417	IntAct			1	0.0185114	0.0582467	0.0412294	0	0	0	0	2
1	ACSBG1	15	complement(78167468..78245688)	ENSG00000103740	1.69123	3.22933	0.00226476	0.00490071	1	-0.470032	-1.38514	0.458467	0.563451	1	-0.88168	-1.84252	0.0843972	0.135689	1	1.27958	2.42769	0.0320187	0.0661262	1	ACSBG1	UniProtKB	Q96GR2	ACSBG1	enables	0042552 // myelination (PMID:10954726 [NAS]) /// 0001676 // long-chain fatty acid metabolic process (PMID:24269233 [IDA]) /// 0051384 // response to glucocorticoid (GO_REF:0000107 [IEA] UniProtKB:Q99PU5|ensembl:ENSMUSP00000034822) /// 0042759 // long-chain fatty acid biosynthetic process (PMID:21873635 [IBA] PANTHER:PTN004669200|RGD:708557) /// 0035338 // long-chain fatty-acyl-CoA biosynthetic pr…	0005783 // endoplasmic reticulum (PMID:24269233 [IDA]) /// 0005737 // cytoplasm (PMID:21873635 [IBA] PANTHER:PTN004669200|MGI:MGI:3587728|UniProtKB:Q5FVE4|UniProtKB:Q96GR2|RGD:708557) /// 0005737 // cytoplasm (PMID:10954726 [IDA]) /// 0005886 // plasma membrane (PMID:24269233 [IDA]) /// 0031410 // cytoplasmic vesicle (GO_REF:0000043 [IEA] UniProtKB-KW:KW-0968) /// 0005829 // cytosol (Reactome:R-H…	0031957 // very long-chain fatty acid-CoA ligase activity (PMID:10954726 [IDA]) /// 0016405 // CoA-ligase activity (PMID:21873635 [IBA] PANTHER:PTN001186584|UniProtKB:Q5FVE4|TAIR:locus:2117209|TAIR:locus:2015003|TAIR:locus:2094771|FB:FBgn0039156|TAIR:locus:2017602|UniProtKB:P31552|TAIR:locus:2094716|UniProtKB:P37353|UniProtKB:Q96GR2|TAIR:locus:2176662|UniProtKB:O53521|MGI:MGI:3587728|TAIR:locus:2…	Long-chain-fatty-acid--CoA ligase ACSBG1	ACSBG1|BGM|KIAA0631|LPD	protein	taxon:9606	20090803	HGNC-UCL			6	0.0300976	0.0947032	0.247376	9	0.0490943	0.160598	0.398233	4
1	ACSBG2	19	6135247..6193094	ENSG00000130377	1.75814	3.38261	0.134587	0.206969	1	-0.14063	-1.10239	0.920119	0.948843	1	-2.52913	-5.77224	0.0679378	0.112385	1	-0.630365	-1.54796	0.690451	0.800665	1	ACSBG2	UniProtKB	Q5FVE4	ACSBG2	acts_upstream_of_or_within	0007275 // multicellular organism development (GO_REF:0000043 [IEA] UniProtKB-KW:KW-0217) /// 0042759 // long-chain fatty acid biosynthetic process (PMID:21873635 [IBA] PANTHER:PTN004669200|RGD:708557) /// 0006631 // fatty acid metabolic process (PMID:16762313 [IDA]) /// 0006631 // fatty acid metabolic process (PMID:16371355 [IDA]) /// 0035338 // long-chain fatty-acyl-CoA biosynthetic process (Re…	0005737 // cytoplasm (PMID:16371355 [IDA]) /// 0005739 // mitochondrion (PMID:16762313 [IDA]) /// 0005829 // cytosol (GO_REF:0000052 [IDA]) /// 0005737 // cytoplasm (PMID:21873635 [IBA] PANTHER:PTN004669200|MGI:MGI:3587728|UniProtKB:Q5FVE4|UniProtKB:Q96GR2|RGD:708557) /// 0016020 // membrane (GO_REF:0000044 [IEA] UniProtKB-SubCell:SL-0162) /// 0005829 // cytosol (Reactome:R-HSA-5695957 [TAS])	0016405 // CoA-ligase activity (PMID:21873635 [IBA] PANTHER:PTN001186584|UniProtKB:Q5FVE4|TAIR:locus:2117209|TAIR:locus:2015003|TAIR:locus:2094771|FB:FBgn0039156|TAIR:locus:2017602|UniProtKB:P31552|TAIR:locus:2094716|UniProtKB:P37353|UniProtKB:Q96GR2|TAIR:locus:2176662|UniProtKB:O53521|MGI:MGI:3587728|TAIR:locus:2015499|UniProtKB:Q4G176|TAIR:locus:2034392|FB:FBgn0027348|TAIR:locus:2034403|FB:FBgn…	Long-chain-fatty-acid--CoA ligase ACSBG2	ACSBG2|BGR|UNQ2443/PRO5005	protein	taxon:9606	20080801	MGI			0	0	0	0	0	0	0	0	0
1	ACSF2	17	50426158..50474845	ENSG00000167107	0.247201	1.1869	0.00819779	0.0163353	1	-0.478419	-1.39322	4.82807e-07	1.95145e-06	0.00837573	-0.565387	-1.47978	1.97701e-09	9.73795e-09	3.42972e-05	0.160233	1.11747	0.0943361	0.170314	1	ACSF2	UniProtKB	Q96CM8	ACSF2	enables	0006631 // fatty acid metabolic process (PMID:21873635 [IBA] PANTHER:PTN000644517|WB:WBGene00009221|TAIR:locus:2093432) /// 0006637 // acyl-CoA metabolic process (Reactome:R-HSA-5696004 [TAS])	0005759 // mitochondrial matrix (Reactome:R-HSA-5696004 [TAS])	0005515 // protein binding (PMID:32296183 [IPI] UniProtKB:Q8TDT2) /// 0005515 // protein binding (PMID:32296183 [IPI] UniProtKB:Q96PQ1) /// 0005515 // protein binding (PMID:32296183 [IPI] UniProtKB:Q15041) /// 0005515 // protein binding (PMID:32296183 [IPI] UniProtKB:Q8IZV5) /// 0047760 // butyrate-CoA ligase activity (GO_REF:0000003 [IEA] EC:6.2.1.2) /// 0031956 // medium-chain fatty acid-CoA li…	Medium-chain acyl-CoA ligase ACSF2, mitochondrial	ACSF2|UNQ493/PRO1009	protein	taxon:9606	20210417	IntAct			795	11.3378	35.6746	32.7773	725	11.2436	36.7802	32.0799	665
1	ACSF3	16	89088375..89164121	ENSG00000176715	-0.316763	-1.24553	0.00118926	0.00267904	1	-0.29066	-1.2232	0.00276231	0.00645277	1	0.127607	1.09248	0.193695	0.275127	1	0.101504	1.07289	0.298205	0.436931	1	ACSF3	UniProtKB	Q4G176	ACSF3	enables	0090410 // malonate catabolic process (PMID:21846720 [IDA]) /// 0090410 // malonate catabolic process (PMID:21642549 [IDA]) /// 0006633 // fatty acid biosynthetic process (PMID:21873635 [IBA] PANTHER:PTN000644304|UniProtKB:Q4G176) /// 0006633 // fatty acid biosynthetic process (PMID:21846720 [IDA]) /// 0006631 // fatty acid metabolic process (PMID:17762044 [IDA]) /// 0035338 // long-chain fatty-a…	0005739 // mitochondrion (PMID:21873635 [IBA] PANTHER:PTN001185560|UniProtKB:Q4G176) /// 0005739 // mitochondrion (PMID:21846720 [IDA]) /// 0005759 // mitochondrial matrix (Reactome:R-HSA-5696007 [TAS])	0016878 // acid-thiol ligase activity (PMID:17762044 [IDA]) /// 0090409 // malonyl-CoA synthetase activity (PMID:21642549 [IDA]) /// 0016405 // CoA-ligase activity (PMID:21873635 [IBA] PANTHER:PTN001186584|UniProtKB:Q5FVE4|TAIR:locus:2117209|TAIR:locus:2015003|TAIR:locus:2094771|FB:FBgn0039156|TAIR:locus:2017602|UniProtKB:P31552|TAIR:locus:2094716|UniProtKB:P37353|UniProtKB:Q96GR2|TAIR:locus:2176…	Malonate--CoA ligase ACSF3, mitochondrial	ACSF3|PSEC0197	protein	taxon:9606	20210417	IntAct			534	2.49575	7.85295	22.0165	605	3.07484	10.0584	26.7701	508
1	ACSL1	4	complement(184755595..184826818)	ENSG00000151726	-0.679352	-1.60142	2.86036e-30	3.46761e-29	4.96215e-26	0.200715	1.14927	0.00062685	0.00165173	1	0.965609	1.95289	9.31434e-60	5.78283e-58	1.61585e-55	0.0855428	1.06109	0.143651	0.241924	1	ACSL1	UniProtKB	P33121	ACSL1	enables	0001676 // long-chain fatty acid metabolic process (PMID:24269233 [IDA]) /// 0043651 // linoleic acid metabolic process (Reactome:R-HSA-2046105 [TAS]) /// 0010747 // positive regulation of plasma membrane long-chain fatty acid transport (PMID:24503477 [ISS] UniProtKB:P18163) /// 0019222 // regulation of metabolic process (Reactome:R-HSA-1989781 [TAS]) /// 0014070 // response to organic cyclic com…	0016021 // integral component of membrane (GO_REF:0000043 [IEA] UniProtKB-KW:KW-0812) /// 0005739 // mitochondrion (GO_REF:0000024 [ISS] UniProtKB:P18163) /// 0016020 // membrane (PMID:21873635 [IBA] PANTHER:PTN001944821|UniProtKB:Q9UKU0|UniProtKB:Q9ULC5|UniProtKB:O60488|dictyBase:DDB_G0269474|SGD:S000005844|TAIR:locus:2138141|SGD:S000004860|UniProtKB:P31119|RGD:2015|dictyBase:DDB_G0269242|RGD:69…	0004467 // long-chain fatty acid-CoA ligase activity (PMID:21873635 [IBA] PANTHER:PTN001944821|RGD:69401|TAIR:locus:2058384|TAIR:locus:2065195|RGD:2015|PomBase:SPBC18H10.02|TAIR:locus:2138141|TAIR:locus:2010177|TAIR:locus:2204765|dictyBase:DDB_G0269474|RGD:70552|UniProtKB:O60488|TAIR:locus:2143661|TAIR:locus:2014265|RGD:69403|PomBase:SPBP4H10.11c|SGD:S000004860|SGD:S000000817|MGI:MGI:894291|UniPr…	Long-chain-fatty-acid--CoA ligase 1	ACSL1|FACL1|FACL2|LACS|LACS1|LACS2	protein	taxon:9606	20120813	UniProt	has_input(CHEBI:15525)|has_input(CHEBI:15534)		4910	34.4571	108.42	202.436	4357	33.2501	108.768	192.789	5623
1	ACSL3	2	222860942..222944639	ENSG00000123983	2.1521	4.44474	1.71193e-135	3.95981e-133	2.96986e-131	0.667617	1.58845	1.65967e-14	1.34265e-13	2.87919e-10	-0.609828	-1.52608	1.93305e-12	1.26848e-11	3.35346e-08	0.874654	1.83357	6.63843e-24	1.14023e-22	1.15163e-19	ACSL3	UniProtKB	O95573	ACSL3	acts_upstream_of	0006631 // fatty acid metabolic process (Reactome:R-HSA-434313 [TAS]) /// 0035336 // long-chain fatty-acyl-CoA metabolic process (PMID:21873635 [IBA] PANTHER:PTN000645126|PomBase:SPBC18H10.02|RGD:69401|PomBase:SPBP4H10.11c|SGD:S000005844|UniProtKB:A0A0B4KFE4|SGD:S000004860) /// 0044539 // long-chain fatty acid import (PMID:20219900 [IDA]) /// 0001676 // long-chain fatty acid metabolic process (PM…	0016021 // integral component of membrane (GO_REF:0000043 [IEA] UniProtKB-KW:KW-0812) /// 0005783 // endoplasmic reticulum (PMID:20605918 [IDA]) /// 0005811 // lipid particle (PMID:14741744 [IDA]) /// 0016020 // membrane (PMID:21873635 [IBA] PANTHER:PTN001944821|UniProtKB:Q9UKU0|UniProtKB:Q9ULC5|UniProtKB:O60488|dictyBase:DDB_G0269474|SGD:S000005844|TAIR:locus:2138141|SGD:S000004860|UniProtKB:P31…	0005515 // protein binding (PMID:29549094 [IPI] UniProtKB:P56962) /// 0019904 // protein domain specific binding (PMID:20605918 [IPI] UniProtKB:P07948-1) /// 0019904 // protein domain specific binding (PMID:20605918 [IPI] UniProtKB:P07948-2) /// 0004467 // long-chain fatty acid-CoA ligase activity (PMID:21873635 [IBA] PANTHER:PTN001944821|RGD:69401|TAIR:locus:2058384|TAIR:locus:2065195|RGD:2015|P…	Long-chain-fatty-acid--CoA ligase 3	ACSL3|ACS3|FACL3|LACS3	protein	taxon:9606	20181213	UniProt			9266	42.578	133.973	382.031	7372	36.8371	120.502	326.197	8282
1	ACSL4	X	complement(109624244..109733403)	ENSG00000068366	1.25521	2.38703	6.15541e-47	1.44498e-45	1.06784e-42	0.43548	1.35236	6.24158e-07	2.48515e-06	0.0108279	-0.129577	-1.09397	0.136038	0.205	1	0.690157	1.61346	2.24831e-15	2.22497e-14	3.90037e-11	ACSL4	UniProtKB	O60488	ACSL4	enables	0006631 // fatty acid metabolic process (Reactome:R-HSA-434313 [TAS]) /// 0001676 // long-chain fatty acid metabolic process (PMID:24269233 [IDA]) /// 0060136 // embryonic process involved in female pregnancy (GO_REF:0000107 [IEA] UniProtKB:Q9QUJ7|ensembl:ENSMUSP00000033634) /// 0035336 // long-chain fatty-acyl-CoA metabolic process (PMID:21873635 [IBA] PANTHER:PTN000645126|PomBase:SPBC18H10.02|R…	0016021 // integral component of membrane (GO_REF:0000043 [IEA] UniProtKB-KW:KW-0812) /// 0005811 // lipid particle (PMID:14741744 [IDA]) /// 0016020 // membrane (PMID:21873635 [IBA] PANTHER:PTN001944821|UniProtKB:Q9UKU0|UniProtKB:Q9ULC5|UniProtKB:O60488|dictyBase:DDB_G0269474|SGD:S000005844|TAIR:locus:2138141|SGD:S000004860|UniProtKB:P31119|RGD:2015|dictyBase:DDB_G0269242|RGD:69401) /// 0005741 …	0004467 // long-chain fatty acid-CoA ligase activity (PMID:10669417 [IDA]) /// 0047676 // arachidonate-CoA ligase activity (PMID:9598324 [IDA]) /// 0031957 // very long-chain fatty acid-CoA ligase activity (PMID:11889465 [IMP]) /// 0004467 // long-chain fatty acid-CoA ligase activity (PMID:21873635 [IBA] PANTHER:PTN001944821|RGD:69401|TAIR:locus:2058384|TAIR:locus:2065195|RGD:2015|PomBase:SPBC18H…	Long-chain-fatty-acid--CoA ligase 4	ACSL4|ACS4|FACL4|LACS4	protein	taxon:9606	20091020	MGI			5665	36.8452	115.935	233.564	4361	30.8443	100.898	192.966	5634
1	ACSL5	10	112374116..112428379	ENSG00000197142	0.153857	1.11254	0.0774099	0.127169	1	-0.406552	-1.32551	3.15729e-06	1.1528e-05	0.0547726	0.700726	1.62532	7.72504e-16	6.53325e-15	1.34014e-11	1.26114	2.39684	1.51374e-47	7.3973e-46	2.62604e-43	ACSL5	UniProtKB	Q9ULC5	ACSL5	enables	0035338 // long-chain fatty-acyl-CoA biosynthetic process (PMID:21873635 [IBA] PANTHER:PTN001186408|RGD:69402) /// 0001676 // long-chain fatty acid metabolic process (PMID:24269233 [IDA]) /// 0008610 // lipid biosynthetic process (PMID:21873635 [IBA] PANTHER:PTN001186408|RGD:69402) /// 0001676 // long-chain fatty acid metabolic process (PMID:22633490 [IMP]) /// 0035338 // long-chain fatty-acyl-Co…	0016021 // integral component of membrane (GO_REF:0000043 [IEA] UniProtKB-KW:KW-0812) /// 0005739 // mitochondrion (GO_REF:0000052 [IDA]) /// 0005789 // endoplasmic reticulum membrane (Reactome:R-HSA-201035 [TAS]) /// 0005730 // nucleolus (GO_REF:0000052 [IDA]) /// 0016020 // membrane (PMID:21873635 [IBA] PANTHER:PTN001944821|UniProtKB:Q9UKU0|UniProtKB:Q9ULC5|UniProtKB:O60488|dictyBase:DDB_G02694…	0005515 // protein binding (PMID:32296183 [IPI] UniProtKB:O00559) /// 0005515 // protein binding (PMID:32296183 [IPI] UniProtKB:Q13520) /// 0004467 // long-chain fatty acid-CoA ligase activity (PMID:22633490 [IMP]) /// 0005515 // protein binding (PMID:32296183 [IPI] UniProtKB:O00623) /// 0005515 // protein binding (PMID:32296183 [IPI] UniProtKB:O60669) /// 0005515 // protein binding (PMID:3229618…	Long-chain-fatty-acid--CoA ligase 5	ACSL5|ACS5|FACL5|UNQ633/PRO1250	protein	taxon:9606	20190702	UniProt			8467	80.6482	253.762	349.089	7814	80.9368	264.761	345.755	9166
1	ACSL6	5	complement(131949973..132012243)	ENSG00000164398	0.843202	1.79403	1.74636e-07	5.86447e-07	0.00302959	-0.437707	-1.35445	0.0106424	0.0219678	1	-2.41454	-5.3315	8.26877e-38	2.36095e-36	1.43447e-33	-1.13363	-2.19411	7.9557e-09	4.3662e-08	0.000138016	ACSL6	UniProtKB	Q9UKU0	ACSL6	enables	0001676 // long-chain fatty acid metabolic process (PMID:24269233 [IDA]) /// 0001676 // long-chain fatty acid metabolic process (PMID:22633490 [IMP]) /// 0000038 // very long-chain fatty acid metabolic process (PMID:21873635 [IBA] PANTHER:PTN002457038|RGD:2015) /// 0035338 // long-chain fatty-acyl-CoA biosynthetic process (Reactome:R-HSA-75876 [TAS]) /// 0008610 // lipid biosynthetic process (PMI…	0016021 // integral component of membrane (GO_REF:0000043 [IEA] UniProtKB-KW:KW-0812) /// 0005789 // endoplasmic reticulum membrane (Reactome:R-HSA-201035 [TAS]) /// 0005778 // peroxisomal membrane (GO_REF:0000044 [IEA] UniProtKB-SubCell:SL-0203) /// 0016020 // membrane (PMID:21873635 [IBA] PANTHER:PTN001944821|UniProtKB:Q9UKU0|UniProtKB:Q9ULC5|UniProtKB:O60488|dictyBase:DDB_G0269474|SGD:S0000058…	0004467 // long-chain fatty acid-CoA ligase activity (PMID:21873635 [IBA] PANTHER:PTN001944821|RGD:69401|TAIR:locus:2058384|TAIR:locus:2065195|RGD:2015|PomBase:SPBC18H10.02|TAIR:locus:2138141|TAIR:locus:2010177|TAIR:locus:2204765|dictyBase:DDB_G0269474|RGD:70552|UniProtKB:O60488|TAIR:locus:2143661|TAIR:locus:2014265|RGD:69403|PomBase:SPBP4H10.11c|SGD:S000004860|SGD:S000000817|MGI:MGI:894291|UniPr…	Long-chain-fatty-acid--CoA ligase 6	ACSL6|ACS2|FACL6|KIAA0837|LACS5	protein	taxon:9606	20010919	UniProt			131	0.45944	1.44564	5.40105	82	0.312737	1.02303	3.62835	118
1	ACSM1	16	complement(20623235..20698890)	ENSG00000166743	-1.37908	-2.60103	6.75893e-09	2.53084e-08	0.000117254	-1.43368	-2.70135	1.23232e-09	6.56227e-09	2.13783e-05	-0.869452	-1.82697	0.00220723	0.00507907	1	-0.814857	-1.75912	0.00391206	0.00989162	1	ACSM1	UniProtKB	Q08AH1	ACSM1	enables	0006633 // fatty acid biosynthetic process (PMID:21873635 [IBA] PANTHER:PTN001944787|MGI:MGI:99538|MGI:MGI:2152200) /// 0019395 // fatty acid oxidation (PMID:11470804 [NAS]) /// 0001676 // long-chain fatty acid metabolic process (GO_REF:0000108 [IEA] GO:0004467) /// 0015980 // energy derivation by oxidation of organic compounds (PMID:11470804 [NAS]) /// 0042632 // cholesterol homeostasis (PMID:15…	0005759 // mitochondrial matrix (PMID:21873635 [IBA] PANTHER:PTN001292823|UniProtKB:Q08AH1|MGI:MGI:99538) /// 0005759 // mitochondrial matrix (PMID:11470804 [IDA]) /// 0072562 // blood microparticle (PMID:22516433 [HDA]) /// 0005759 // mitochondrial matrix (Reactome:R-HSA-159443 [TAS]) /// 0005759 // mitochondrial matrix (Reactome:R-HSA-177157 [TAS]) /// 0070062 // extracellular exosome (PMID:190…	0102391 // decanoate--CoA ligase activity (PMID:10434065 [IDA]) /// 0015645 // fatty acid ligase activity (PMID:21873635 [IBA] PANTHER:PTN001944787|UniProtKB:F1MPP7|RGD:727928|UniProtKB:Q08AH1|MGI:MGI:99538|MGI:MGI:2152200) /// 0047760 // butyrate-CoA ligase activity (PMID:11470804 [IDA]) /// 0005515 // protein binding (PMID:32296183 [IPI] UniProtKB:Q5JR59-3) /// 0046872 // metal ion binding (GO_…	Acyl-coenzyme A synthetase ACSM1, mitochondrial	ACSM1|BUCS1|LAE|MACS1	protein	taxon:9606	20040430	UniProt			89	1.40246	4.41288	3.66941	75	1.28519	4.20415	3.31861	72
1	ACSM2A	16	20451461..20487669	ENSG00000183747	1.4725	2.77502	6.39044e-23	5.45846e-22	1.10861e-18	1.16024	2.23494	1.09876e-14	9.02564e-14	1.90614e-10	-1.98344	-3.95436	2.28961e-37	6.37826e-36	3.97202e-33	-1.67118	-3.18476	8.90991e-27	1.8206e-25	1.54569e-22	ACSM2A	UniProtKB	Q08AH3	ACSM2A	enables	0006633 // fatty acid biosynthetic process (PMID:21873635 [IBA] PANTHER:PTN001944787|MGI:MGI:99538|MGI:MGI:2152200) /// 0042593 // glucose homeostasis (PMID:16521160 [NAS]) /// 0070328 // triglyceride homeostasis (PMID:16521160 [NAS]) /// 0036112 // medium-chain fatty-acyl-CoA metabolic process (PMID:19345228 [IDA]) /// 0006637 // acyl-CoA metabolic process (PMID:21873635 [IBA] PANTHER:PTN0019447…	0005759 // mitochondrial matrix (PMID:21873635 [IBA] PANTHER:PTN001292823|UniProtKB:Q08AH1|MGI:MGI:99538) /// 0005739 // mitochondrion (GO_REF:0000024 [ISS] UniProtKB:Q68CK6) /// 0005739 // mitochondrion (PMID:19634011 [NAS])	0102391 // decanoate--CoA ligase activity (GO_REF:0000116 [IEA] RHEA:33627) /// 0004321 // fatty-acyl-CoA synthase activity (PMID:21873635 [IBA] PANTHER:PTN001944787|RGD:727928) /// 0015645 // fatty acid ligase activity (PMID:21873635 [IBA] PANTHER:PTN001944787|UniProtKB:F1MPP7|RGD:727928|UniProtKB:Q08AH1|MGI:MGI:99538|MGI:MGI:2152200) /// 0047760 // butyrate-CoA ligase activity (PMID:19345228 [I…	Acyl-coenzyme A synthetase ACSM2A, mitochondrial	ACSM2A|ACSM2|MACS2	protein	taxon:9606	20210417	UniProt			117	1.21611	3.82654	4.82383	98	1.1077	3.62352	4.33632	85
1	ACSM2B	16	complement(20536226..20576427)	ENSG00000066813	0.834378	1.78309	7.84417e-09	2.91893e-08	0.000136081	0.957248	1.9416	3.00572e-11	1.86973e-10	5.21432e-07	-1.21694	-2.32454	7.99152e-17	7.27733e-16	1.38637e-12	-1.33981	-2.53119	3.38876e-20	4.66943e-19	5.87882e-16	ACSM2B	UniProtKB	Q68CK6	ACSM2B	enables	0006633 // fatty acid biosynthetic process (PMID:21873635 [IBA] PANTHER:PTN001944787|MGI:MGI:99538|MGI:MGI:2152200) /// 0006637 // acyl-CoA metabolic process (PMID:21873635 [IBA] PANTHER:PTN001944787|UniProtKB:Q08AH3|RGD:727928) /// 0006805 // xenobiotic metabolic process (Reactome:R-HSA-177128 [TAS]) /// 0006805 // xenobiotic metabolic process (Reactome:R-HSA-177135 [TAS]) /// 0006805 // xenobio…	0005759 // mitochondrial matrix (PMID:21873635 [IBA] PANTHER:PTN001292823|UniProtKB:Q08AH1|MGI:MGI:99538) /// 0005739 // mitochondrion (PMID:12616642 [IDA]) /// 0005759 // mitochondrial matrix (Reactome:R-HSA-159443 [TAS]) /// 0005739 // mitochondrion (PMID:19634011 [NAS]) /// 0005759 // mitochondrial matrix (Reactome:R-HSA-177157 [TAS]) /// 0005759 // mitochondrial matrix (Reactome:R-HSA-159567 …	0047760 // butyrate-CoA ligase activity (GO_REF:0000003 [IEA] EC:6.2.1.2) /// 0102391 // decanoate--CoA ligase activity (GO_REF:0000116 [IEA] RHEA:33627) /// 0018858 // benzoate-CoA ligase activity (PMID:12616642 [IDA]) /// 0004321 // fatty-acyl-CoA synthase activity (PMID:21873635 [IBA] PANTHER:PTN001944787|RGD:727928) /// 0015645 // fatty acid ligase activity (PMID:21873635 [IBA] PANTHER:PTN001…	Acyl-coenzyme A synthetase ACSM2B, mitochondrial	ACSM2B|ACSM2|HYST1046	protein	taxon:9606	20210417	IntAct			311	2.75636	8.67298	12.8223	274	2.64079	8.63859	12.124	266
1	ACSM3	16	20610243..20797581	ENSG00000005187	0.17589	1.12966	0.0887633	0.143591	1	0.263236	1.20017	0.0104129	0.0215328	1	-0.250273	-1.18943	0.0155056	0.0301932	1	-0.337619	-1.26367	0.00102403	0.00288298	1	ACSM3	UniProtKB	Q53FZ2	ACSM3	enables	0006633 // fatty acid biosynthetic process (PMID:21873635 [IBA] PANTHER:PTN001944787|MGI:MGI:99538|MGI:MGI:2152200) /// 0008217 // regulation of blood pressure (PMID:7907320 [NAS]) /// 0042632 // cholesterol homeostasis (PMID:15361761 [NAS]) /// 0006637 // acyl-CoA metabolic process (PMID:21873635 [IBA] PANTHER:PTN001944787|UniProtKB:Q08AH3|RGD:727928)	0005759 // mitochondrial matrix (PMID:21873635 [IBA] PANTHER:PTN001292823|UniProtKB:Q08AH1|MGI:MGI:99538) /// 0005739 // mitochondrion (PMID:11772874 [IDA])	0047760 // butyrate-CoA ligase activity (PMID:11772874 [IDA]) /// 0050218 // propionate-CoA ligase activity (GO_REF:0000116 [IEA] RHEA:20373) /// 0050218 // propionate-CoA ligase activity (GO_REF:0000003 [IEA] EC:6.2.1.17) /// 0004321 // fatty-acyl-CoA synthase activity (PMID:21873635 [IBA] PANTHER:PTN001944787|RGD:727928) /// 0015645 // fatty acid ligase activity (PMID:21873635 [IBA] PANTHER:PTN…	Acyl-coenzyme A synthetase ACSM3, mitochondrial	ACSM3|SAH	protein	taxon:9606	20210417	UniProt			533	5.13879	16.1694	21.9752	488	5.11636	16.7367	21.5931	533
1	ACSM4	12	7304072..7328719	ENSG00000215009	3.75112	13.4648	0.088004	0.142535	1	-0.0653784	-1.04636	0.982229	0.986459	1	-0.274025	-1.20918	0.764611	0.821982	1	3.54247	11.6517	0.0992468	0.177443	1	ACSM4	UniProtKB	P0C7M7	ACSM4	enables	0006633 // fatty acid biosynthetic process (PMID:21873635 [IBA] PANTHER:PTN001944787|MGI:MGI:99538|MGI:MGI:2152200) /// 0006637 // acyl-CoA metabolic process (PMID:21873635 [IBA] PANTHER:PTN001944787|UniProtKB:Q08AH3|RGD:727928)	0005759 // mitochondrial matrix (PMID:21873635 [IBA] PANTHER:PTN001292823|UniProtKB:Q08AH1|MGI:MGI:99538)	0015645 // fatty acid ligase activity (GO_REF:0000024 [ISS] UniProtKB:Q7TN78) /// 0047760 // butyrate-CoA ligase activity (GO_REF:0000003 [IEA] EC:6.2.1.2) /// 0102391 // decanoate--CoA ligase activity (GO_REF:0000024 [ISS] UniProtKB:Q7TN78) /// 0004321 // fatty-acyl-CoA synthase activity (PMID:21873635 [IBA] PANTHER:PTN001944787|RGD:727928) /// 0015645 // fatty acid ligase activity (PMID:2187363…	Acyl-coenzyme A synthetase ACSM4, mitochondrial	ACSM4	protein	taxon:9606	20210417	UniProt			0	0	0	0	0	0	0	0	0
1	ACSM5	16	20409534..20441336	ENSG00000183549	-0.0684325	-1.04858	0.679896	0.761676	1	1.62759	3.08996	3.14208e-27	5.3944e-26	5.45087e-23	1.04184	2.05885	2.085e-11	1.24478e-10	3.61706e-07	-0.65418	-1.57372	2.56415e-06	1.05185e-05	0.0444829	ACSM5	UniProtKB	Q6NUN0	ACSM5	enables	0006633 // fatty acid biosynthetic process (PMID:21873635 [IBA] PANTHER:PTN001944787|MGI:MGI:99538|MGI:MGI:2152200) /// 0006637 // acyl-CoA metabolic process (PMID:21873635 [IBA] PANTHER:PTN001944787|UniProtKB:Q08AH3|RGD:727928)	0005759 // mitochondrial matrix (PMID:21873635 [IBA] PANTHER:PTN001292823|UniProtKB:Q08AH1|MGI:MGI:99538)	0031956 // medium-chain fatty acid-CoA ligase activity (GO_REF:0000116 [IEA] RHEA:48340) /// 0047760 // butyrate-CoA ligase activity (GO_REF:0000003 [IEA] EC:6.2.1.2) /// 0004321 // fatty-acyl-CoA synthase activity (PMID:21873635 [IBA] PANTHER:PTN001944787|RGD:727928) /// 0031956 // medium-chain fatty acid-CoA ligase activity (GO_REF:0000003 [IEA] EC:6.2.1.2) /// 0015645 // fatty acid ligase acti…	Acyl-coenzyme A synthetase ACSM5, mitochondrial	ACSM5|MACS3	protein	taxon:9606	20210417	UniProt			94	0.929965	2.92616	3.87556	67	0.72081	2.35792	2.96463	75
1	ACSM6	10	95194200..95228929	ENSG00000173124	-2.31267	-4.96802	0.314085	0.41772	1	0.710284	1.63613	0.579072	0.669947	1	1.53671	2.90133	0.524114	0.615984	1	-1.48624	-2.80158	0.314262	0.455875	1	ACSM6	UniProtKB	Q6P461	ACSM6	enables	0006633 // fatty acid biosynthetic process (PMID:21873635 [IBA] PANTHER:PTN001944787|MGI:MGI:99538|MGI:MGI:2152200) /// 0006637 // acyl-CoA metabolic process (PMID:21873635 [IBA] PANTHER:PTN001944787|UniProtKB:Q08AH3|RGD:727928)	0005759 // mitochondrial matrix (PMID:21873635 [IBA] PANTHER:PTN001292823|UniProtKB:Q08AH1|MGI:MGI:99538)	0031956 // medium-chain fatty acid-CoA ligase activity (GO_REF:0000116 [IEA] RHEA:48340) /// 0047760 // butyrate-CoA ligase activity (GO_REF:0000003 [IEA] EC:6.2.1.2) /// 0004321 // fatty-acyl-CoA synthase activity (PMID:21873635 [IBA] PANTHER:PTN001944787|RGD:727928) /// 0031956 // medium-chain fatty acid-CoA ligase activity (GO_REF:0000003 [IEA] EC:6.2.1.2) /// 0015645 // fatty acid ligase acti…	Acyl-coenzyme A synthetase ACSM6, mitochondrial	ACSM6|C10orf129	protein	taxon:9606	20210417	UniProt			0	0	0	0	2	0.0281449	0.092068	0.0884963	0
1	ACSS1	20	complement(25006230..25058980)	ENSG00000154930	-0.103628	-1.07447	0.106465	0.168934	1	0.369553	1.29195	4.44633e-09	2.24248e-08	7.71349e-05	0.500156	1.41437	2.7595e-15	2.23579e-14	4.78718e-11	0.0269752	1.01887	0.663913	0.780322	1	ACSS1	UniProtKB	Q9NUB1	ACSS1	enables	0006085 // acetyl-CoA biosynthetic process (PMID:16788062 [IDA]) /// 0019427 // acetyl-CoA biosynthetic process from acetate (GO_REF:0000002 [IEA] InterPro:IPR011904) /// 0019542 // propionate biosynthetic process (GO_REF:0000107 [IEA] UniProtKB:D3ZZN3|ensembl:ENSRNOP00000009627) /// 0019413 // acetate biosynthetic process (GO_REF:0000107 [IEA] UniProtKB:D3ZZN3|ensembl:ENSRNOP00000009627) /// 000…	0005759 // mitochondrial matrix (PMID:16788062 [IDA]) /// 0005759 // mitochondrial matrix (Reactome:R-HSA-449911 [TAS])	0016208 // AMP binding (GO_REF:0000002 [IEA] InterPro:IPR011904) /// 0005515 // protein binding (PMID:32296183 [IPI] UniProtKB:Q6FHY5) /// 0003987 // acetate-CoA ligase activity (PMID:16788062 [EXP]) /// 0005515 // protein binding (PMID:32296183 [IPI] UniProtKB:Q08AM6) /// 0050218 // propionate-CoA ligase activity (GO_REF:0000024 [ISS] UniProtKB:Q99NB1) /// 0005515 // protein binding (PMID:195353…	Acetyl-coenzyme A synthetase 2-like, mitochondrial	ACSS1|ACAS2L|KIAA1846	protein	taxon:9606	20200515	Reactome			1324	8.36283	26.3139	54.5877	1199	8.23554	26.9402	53.0535	1244
1	ACSS2	20	34872146..34927962	ENSG00000131069	0.180512	1.13329	0.00728603	0.014643	1	1.35605	2.55984	7.59504e-98	1.20453e-95	1.31759e-93	-0.642881	-1.56144	1.04058e-20	1.23011e-19	1.8052e-16	-1.81842	-3.52695	1.08765e-165	7.86188e-163	1.88685e-161	ACSS2	UniProtKB	Q9NR19	ACSS2	enables	0019427 // acetyl-CoA biosynthetic process from acetate (GO_REF:0000002 [IEA] InterPro:IPR011904) /// 0019413 // acetate biosynthetic process (GO_REF:0000107 [IEA] UniProtKB:G3V9U0|ensembl:ENSRNOP00000059987) /// 0019542 // propionate biosynthetic process (GO_REF:0000107 [IEA] UniProtKB:G3V9U0|ensembl:ENSRNOP00000059987) /// 0006069 // ethanol oxidation (Reactome:R-HSA-71384 [TAS]) /// 0008610 //…	0005759 // mitochondrial matrix (Reactome:R-HSA-5688289 [TAS]) /// 0005829 // cytosol (Reactome:R-HSA-71735 [TAS]) /// 0005829 // cytosol (GO_REF:0000052 [IDA]) /// 0005829 // cytosol (PMID:28003429 [IDA]) /// 0043231 // intracellular membrane-bounded organelle (GO_REF:0000052 [IDA]) /// 0005737 // cytoplasm (PMID:10843999 [IC] GO:0003987) /// 0005654 // nucleoplasm (GO_REF:0000052 [IDA])	0050218 // propionate-CoA ligase activity (GO_REF:0000024 [ISS] UniProtKB:Q9QXG4) /// 0003987 // acetate-CoA ligase activity (PMID:28003429 [IDA]) /// 0016208 // AMP binding (PMID:10843999 [IC] GO:0003987) /// 0003987 // acetate-CoA ligase activity (PMID:10843999 [IDA]) /// 0005524 // ATP binding (GO_REF:0000043 [IEA] UniProtKB-KW:KW-0067)	Acetyl-coenzyme A synthetase, cytoplasmic	ACSS2|ACAS2	protein	taxon:9606	20020906	UniProt			781	8.69482	27.3585	32.2001	788	9.53988	31.207	34.8675	726
1	ACSS3	12	80936414..81261210	ENSG00000111058	-0.112074	-1.08078	0.205894	0.297456	1	0.690483	1.61382	4.51468e-15	3.82625e-14	7.83207e-11	-0.0562089	-1.03973	0.526203	0.617443	1	-0.858766	-1.81349	2.01139e-22	3.1464e-21	3.48936e-18	ACSS3	UniProtKB	Q9H6R3	ACSS3	enables	0046951 // ketone body biosynthetic process (Reactome:R-HSA-77111 [TAS])	0005739 // mitochondrion (GO_REF:0000052 [IDA]) /// 0005759 // mitochondrial matrix (PMID:28003429 [IDA]) /// 0043231 // intracellular membrane-bounded organelle (GO_REF:0000052 [IDA]) /// 0005759 // mitochondrial matrix (Reactome:R-HSA-8875071 [TAS])	0050218 // propionate-CoA ligase activity (PMID:28003429 [IDA]) /// 0003987 // acetate-CoA ligase activity (GO_REF:0000024 [ISS] UniProtKB:A0A0G2K047) /// 0047760 // butyrate-CoA ligase activity (GO_REF:0000024 [ISS] UniProtKB:A0A0G2K047) /// 0005524 // ATP binding (GO_REF:0000043 [IEA] UniProtKB-KW:KW-0067) /// 0005515 // protein binding (PMID:32814053 [IPI] UniProtKB:Q96CV9)	Acyl-CoA synthetase short-chain family member 3, mitochondrial	ACSS3	protein	taxon:9606	20190611	UniProt			2916	12.1711	38.2966	120.225	2553	11.5878	37.906	112.966	3163
1	ACTA1	1	complement(229430365..229434104)	ENSG00000143632	-1.15376	-2.22494	4.37706e-14	2.31786e-13	7.59332e-10	-0.311072	-1.24063	0.032324	0.0596091	1	-2.24972	-4.75589	8.98013e-28	1.57723e-26	1.55787e-23	-3.09241	-8.52919	1.09515e-53	6.57391e-52	1.89986e-49	ACTA1	UniProtKB	P68133	ACTA1	enables	0009991 // response to extracellular stimulus (GO_REF:0000107 [IEA] UniProtKB:P68136|ensembl:ENSRNOP00000024084) /// 0030240 // skeletal muscle thin filament assembly (PMID:11333380 [IMP]) /// 0009612 // response to mechanical stimulus (GO_REF:0000107 [IEA] UniProtKB:P68136|ensembl:ENSRNOP00000024084) /// 0048545 // response to steroid hormone (GO_REF:0000107 [IEA] UniProtKB:P68136|ensembl:ENSRNO…	0005615 // extracellular space (PMID:23580065 [HDA]) /// 0030175 // filopodium (GO_REF:0000024 [ISS] UniProtKB:P08023) /// 0044297 // cell body (GO_REF:0000024 [ISS] UniProtKB:P08023) /// 0070062 // extracellular exosome (PMID:23533145 [HDA]) /// 0001725 // stress fiber (PMID:21873635 [IBA] PANTHER:PTN000233075|UniProtKB:P68133) /// 0015629 // actin cytoskeleton (PMID:15198992 [IMP]) /// 0005865 …	0005515 // protein binding (PMID:32814053 [IPI] UniProtKB:Q0VD86) /// 0005524 // ATP binding (PMID:10508519 [TAS]) /// 0005515 // protein binding (PMID:32814053 [IPI] UniProtKB:Q6XD76) /// 0005515 // protein binding (PMID:12849983 [IPI] UniProtKB:P24855) /// 0005515 // protein binding (PMID:32814053 [IPI] UniProtKB:Q96PV4) /// 0005515 // protein binding (PMID:32814053 [IPI] UniProtKB:Q9UQM7) /// …	Actin, alpha skeletal muscle	ACTA1|ACTA	protein	taxon:9606	20061108	UniProt			213	3.25072	10.2285	8.78185	297	4.92906	16.124	13.1417	233
1	ACTA2	10	complement(88935074..88991339)	ENSG00000107796	0.120032	1.08676	0.194825	0.285241	1	-0.671201	-1.5924	1.04249e-12	7.35949e-12	1.80852e-08	-1.64744	-3.13278	1.78704e-63	1.23917e-61	3.10016e-59	-0.856212	-1.81028	7.55317e-18	8.85354e-17	1.31032e-13	ACTA2	UniProtKB	P62736	ACTA2	enables	0090131 // mesenchyme migration (GO_REF:0000024 [ISS] UniProtKB:P08023) /// 0072144 // glomerular mesangial cell development (PMID:17464107 [IEP]) /// 0045893 // positive regulation of transcription, DNA-templated (Reactome:R-HSA-9604664 [TAS]) /// 0008217 // regulation of blood pressure (GO_REF:0000107 [IEA] UniProtKB:P62737|ensembl:ENSMUSP00000048218) /// 0006936 // muscle contraction (Reactome…	0005615 // extracellular space (PMID:23580065 [HDA]) /// 0030175 // filopodium (GO_REF:0000024 [ISS] UniProtKB:P08023) /// 0032991 // macromolecular complex (PMID:18468998 [IDA]) /// 0044297 // cell body (GO_REF:0000024 [ISS] UniProtKB:P08023) /// 0070062 // extracellular exosome (PMID:23533145 [HDA]) /// 0005829 // cytosol (Reactome:R-HSA-9604664 [TAS]) /// 0005829 // cytosol (Reactome:R-HSA-445…	0019901 // protein kinase binding (GO_REF:0000024 [ISS] UniProtKB:P62737) /// 0005524 // ATP binding (GO_REF:0000043 [IEA] UniProtKB-KW:KW-0067)	Actin, aortic smooth muscle	ACTA2|ACTSA|ACTVS|GIG46	protein	taxon:9606	20210417	UniProt			914	18.9788	59.7173	37.6836	928	20.9545	68.5466	41.0623	829
1	ACTB	7	complement(5526409..5563902)	ENSG00000075624	-0.266945	-1.20326	0.0020729	0.00451597	1	0.317667	1.24631	0.000245486	0.000692167	1	0.178807	1.13195	0.0391384	0.0693035	1	-0.405806	-1.32483	2.81058e-06	1.14806e-05	0.0487579	ACTB	UniProtKB	P60709	ACTB	acts_upstream_of_or_within	0000079 // regulation of cyclin-dependent protein serine/threonine kinase activity (GO_REF:0000024 [ISS] UniProtKB:P60711) /// 0022898 // regulation of transmembrane transporter activity (PMID:18331289 [ISS] UniProtKB:P60711) /// 0001895 // retina homeostasis (PMID:23580065 [HEP]) /// 0021762 // substantia nigra development (PMID:22926577 [HEP]) /// 0038096 // Fc-gamma receptor signaling pathway …	0005737 // cytoplasm (PMID:16130169 [TAS]) /// 0005886 // plasma membrane (Reactome:R-HSA-8868651 [TAS]) /// 0005615 // extracellular space (PMID:23580065 [HDA]) /// 0005829 // cytosol (Reactome:R-HSA-5666001 [TAS]) /// 0005886 // plasma membrane (Reactome:R-HSA-3928654 [TAS]) /// 0098793 // presynapse (PMID:18331289 [TAS]) /// 0005829 // cytosol (Reactome:R-HSA-5665982 [TAS]) /// 0044305 // caly…	0005515 // protein binding (PMID:17823310 [IPI] UniProtKB:Q8N6F7) /// 0005515 // protein binding (PMID:32296183 [IPI] UniProtKB:Q8WTR2) /// 0005515 // protein binding (PMID:25416956 [IPI] UniProtKB:P23528) /// 0005515 // protein binding (PMID:15328537 [IPI] UniProtKB:P50402) /// 0005515 // protein binding (PMID:28514442 [IPI] UniProtKB:Q8WTR2) /// 0005515 // protein binding (PMID:32814053 [IPI] U…	Actin, cytoplasmic 1	ACTB	protein	taxon:9606	20200408	ARUK-UCL			26138	263.833	830.16	1077.65	28291	310.537	1015.83	1251.82	28161
1	ACTBL2	5	complement(57480018..57482811)	ENSG00000169067	#N/A	#N/A	#N/A	#N/A	#N/A	#N/A	#N/A	#N/A	#N/A	#N/A	#N/A	#N/A	#N/A	#N/A	#N/A	#N/A	#N/A	#N/A	#N/A	#N/A	ACTBL2	UniProtKB	Q562R1	ACTBL2	enables	0098974 // postsynaptic actin cytoskeleton organization (GO_REF:0000108 [IEA] GO:0098973) /// 0008150 // biological_process (GO_REF:0000015 [ND]) /// 0048870 // cell motility (PMID:21873635 [IBA] PANTHER:PTN000748531|UniProtKB:P60709) /// 0007409 // axonogenesis (PMID:21873635 [IBA] PANTHER:PTN000748531|RGD:628837)	0005615 // extracellular space (PMID:22664934 [HDA]) /// 0005884 // actin filament (PMID:21873635 [IBA] PANTHER:PTN002631524|MGI:MGI:87906|UniProtKB:P63261) /// 0030424 // axon (PMID:21873635 [IBA] PANTHER:PTN000748531|RGD:628837|MGI:MGI:87904) /// 0098978 // glutamatergic synapse (PMID:21873635 [IBA] PANTHER:PTN000233350|MGI:MGI:2444552) /// 0016020 // membrane (PMID:21873635 [IBA] PANTHER:PTN00…	0003674 // molecular_function (GO_REF:0000015 [ND]) /// 0098973 // structural constituent of postsynaptic actin cytoskeleton (PMID:21873635 [IBA] PANTHER:PTN002631524|UniProtKB:P60709|RGD:1304556) /// 0019901 // protein kinase binding (PMID:21873635 [IBA] PANTHER:PTN000748531|RGD:628837|UniProtKB:P60709) /// 0005524 // ATP binding (GO_REF:0000043 [IEA] UniProtKB-KW:KW-0067) /// 0005515 // protein…	Beta-actin-like protein 2	ACTBL2	protein	taxon:9606	20130903	UniProt			0	0	0	0	0	0	0	0	0
1	ACTC1	15	complement(34790230..34795549)	ENSG00000159251	-0.738051	-1.66792	0.620683	0.710214	1	-2.44496	-5.44511	0.271495	#N/A	1	-1.6016	-3.03479	0.493714	#N/A	1	0.105315	1.07573	0.970655	0.977152	1	ACTC1	UniProtKB	P68032	ACTC1	enables	0031032 // actomyosin structure organization (GO_REF:0000024 [ISS] UniProtKB:P68033) /// 0060048 // cardiac muscle contraction (GO_REF:0000107 [IEA] UniProtKB:P68035|ensembl:ENSRNOP00000011773) /// 0042493 // response to drug (GO_REF:0000107 [IEA] UniProtKB:P68035|ensembl:ENSRNOP00000011773) /// 0033275 // actin-myosin filament sliding (PMID:19799913 [IMP]) /// 0060047 // heart contraction (PMID:…	0005615 // extracellular space (PMID:22664934 [HDA]) /// 0005615 // extracellular space (PMID:23580065 [HDA]) /// 0005884 // actin filament (PMID:19799913 [IDA]) /// 0030175 // filopodium (GO_REF:0000024 [ISS] UniProtKB:P08023) /// 0044297 // cell body (GO_REF:0000024 [ISS] UniProtKB:P08023) /// 0070062 // extracellular exosome (PMID:23533145 [HDA]) /// 0005737 // cytoplasm (PMID:20962418 [IDA]) …	0016887 // ATPase activity (PMID:17765196 [IDA]) /// 0005524 // ATP binding (PMID:16611632 [IDA]) /// 0017022 // myosin binding (PMID:21873635 [IBA] PANTHER:PTN000748220|UniProtKB:P68032) /// 0016887 // ATPase activity (PMID:16611632 [IDA]) /// 0017022 // myosin binding (PMID:16611632 [IPI] UniProtKB:O62854) /// 0017022 // myosin binding (PMID:19799913 [IDA])	Actin, alpha cardiac muscle 1	ACTC1|ACTC	protein	taxon:9606	20080606	UniProt			0	0	0	0	1	0.028593	0.0935337	0.0442482	0
1	ACTG1	17	complement(81509413..81523847)	ENSG00000184009	-0.448676	-1.36479	2.20266e-07	7.33008e-07	0.00382117	-0.0512133	-1.03614	0.554115	0.648911	1	0.153891	1.11257	0.0755841	0.123504	1	-0.243572	-1.18392	0.00490351	0.0121558	1	ACTG1	UniProtKB	P63261	ACTG1	acts_upstream_of_or_within	0048013 // ephrin receptor signaling pathway (Reactome:R-HSA-2682334 [TAS]) /// 0098974 // postsynaptic actin cytoskeleton organization (GO_REF:0000108 [IEA] GO:0098973) /// 0061024 // membrane organization (Reactome:R-HSA-199991 [TAS]) /// 0001895 // retina homeostasis (PMID:23580065 [HEP]) /// 0051492 // regulation of stress fiber assembly (PMID:25705373 [IMP]) /// 0071346 // cellular response …	0005886 // plasma membrane (Reactome:R-HSA-8868651 [TAS]) /// 0005615 // extracellular space (PMID:23580065 [HDA]) /// 0005829 // cytosol (Reactome:R-HSA-5666001 [TAS]) /// 0031941 // filamentous actin (GO_REF:0000107 [IEA] UniProtKB:P63260|ensembl:ENSMUSP00000071486) /// 0005886 // plasma membrane (Reactome:R-HSA-3928654 [TAS]) /// 0005829 // cytosol (Reactome:R-HSA-5665982 [TAS]) /// 0005829 //…	0005515 // protein binding (PMID:16189514 [IPI] UniProtKB:P60709) /// 0005515 // protein binding (PMID:25416956 [IPI] UniProtKB:P23528) /// 0042802 // identical protein binding (PMID:16189514 [IPI] UniProtKB:P63261) /// 0005515 // protein binding (PMID:32296183 [IPI] UniProtKB:P40123) /// 0005515 // protein binding (PMID:28493397 [IPI] UniProtKB:P47756) /// 0005515 // protein binding (PMID:322961…	Actin, cytoplasmic 2	ACTG1|ACTG	protein	taxon:9606	20200408	ARUK-UCL			42888	417.817	1314.68	1768.24	47241	500.469	1637.14	2090.33	45531
1	ACTG2	2	73892314..73919865	ENSG00000163017	-2.8717	-7.31929	0.000447122	0.00106256	1	-1.93138	-3.81421	0.0031041	0.00717481	1	-3.18147	-9.07234	0.14214	0.212482	1	-4.12179	-17.4094	0.0508423	0.09955	1	ACTG2	UniProtKB	P63267	ACTG2	enables	0090131 // mesenchyme migration (GO_REF:0000024 [ISS] UniProtKB:P08023) /// 0006936 // muscle contraction (Reactome:R-HSA-445355 [TAS]) /// 0010628 // positive regulation of gene expression (GO_REF:0000024 [ISS] UniProtKB:P08023)	0005615 // extracellular space (PMID:23580065 [HDA]) /// 0030175 // filopodium (GO_REF:0000024 [ISS] UniProtKB:P08023) /// 0044297 // cell body (GO_REF:0000024 [ISS] UniProtKB:P08023) /// 0070062 // extracellular exosome (PMID:23533145 [HDA]) /// 0005829 // cytosol (Reactome:R-HSA-445699 [TAS]) /// 0030027 // lamellipodium (GO_REF:0000024 [ISS] UniProtKB:P08023) /// 0005737 // cytoplasm (GO_REF:0…	0005524 // ATP binding (GO_REF:0000043 [IEA] UniProtKB-KW:KW-0067)	Actin, gamma-enteric smooth muscle	ACTG2|ACTA3|ACTL3|ACTSG	protein	taxon:9606	20210417	UniProt			4	0.0433756	0.136483	0.164917	11	0.129714	0.424321	0.48673	7
1	ACTL10	20	33666943..33668525	ENSG00000288649	1.58821	3.00677	0.253142	0.354268	1	2.52859	5.77008	0.051689	0.0905957	1	1.65285	3.14454	0.0426273	0.0746479	1	0.712471	1.63861	0.272729	0.410062	1	ACTL10	UniProtKB	Q5JWF8	ACTL10	part_of		0005869 // dynactin complex (PMID:21873635 [IBA] PANTHER:PTN000233665|WB:WBGene00016793|MGI:MGI:1891654)		Actin-like protein 10	UniProtKB:Q5JWF8|PTN002484985	protein	taxon:9606	20190301	GO_Central			0	0	0	0	1	0.0249624	0.0816573	0.0442482	0
1	ACTL6A	3	179562886..179588407	ENSG00000136518	0.556492	1.47069	6.4109e-16	3.80877e-15	1.11216e-11	0.227569	1.17086	0.00105739	0.00267741	1	-0.581204	-1.4961	2.72729e-17	2.55323e-16	4.73131e-13	-0.25228	-1.19109	0.000274948	0.00084541	1	ACTL6A	UniProtKB	O96019	ACTL6A	contributes_to	0006338 // chromatin remodeling (PMID:18816825 [IC] GO:0071564) /// 0001825 // blastocyst formation (GO_REF:0000107 [IEA] UniProtKB:Q9Z2N8|ensembl:ENSMUSP00000029214) /// 0043967 // histone H4 acetylation (PMID:14966270 [IDA]) /// 0006310 // DNA recombination (GO_REF:0000043 [IEA] UniProtKB-KW:KW-0233) /// 0021510 // spinal cord development (GO_REF:0000107 [IEA] UniProtKB:Q4KM87|ensembl:ENSRNOP00…	0071564 // npBAF complex (PMID:18816825 [IDA]) /// 0035267 // NuA4 histone acetyltransferase complex (PMID:10966108 [IDA]) /// 0005634 // nucleus (PMID:18026119 [IDA]) /// 0005886 // plasma membrane (GO_REF:0000054 [IDA]) /// 0016514 // SWI/SNF complex (PMID:11078522 [IDA]) /// 0016514 // SWI/SNF complex (PMID:29374058 [IDA]) /// 0005654 // nucleoplasm (Reactome:R-HSA-5689544 [TAS]) /// 0005654 /…	0005515 // protein binding (PMID:18026119 [IPI] UniProtKB:P25490) /// 0005515 // protein binding (PMID:28649782 [IPI] UniProtKB:P51532) /// 0031492 // nucleosomal DNA binding (PMID:16217013 [HDA]) /// 0003682 // chromatin binding (PMID:21873635 [IBA] PANTHER:PTN001732543|MGI:MGI:1861453|SGD:S000003617) /// 0005515 // protein binding (PMID:28533407 [IPI] UniProtKB:Q92785) /// 0005515 // protein bi…	Actin-like protein 6A	ACTL6A|BAF53|BAF53A|INO80K	protein	taxon:9606	20140402	UniProt			568	10.0535	31.6338	23.4183	531	10.2205	33.4335	23.4958	642
1	ACTL6B	7	complement(100643097..100656448)	ENSG00000077080	-2.30777	-4.95118	0.30623	0.409088	1	-0.140593	-1.10236	0.917007	0.947493	1	-0.03183	-1.02231	0.991206	0.99345	1	-2.19901	-4.59164	0.328863	0.469944	1	ACTL6B	UniProtKB	O94805	ACTL6B	enables	0021510 // spinal cord development (GO_REF:0000107 [IEA] UniProtKB:P86173|ensembl:ENSRNOP00000001910) /// 0006357 // regulation of transcription from RNA polymerase II promoter (PMID:8804307 [NAS]) /// 0042551 // neuron maturation (PMID:31031012 [IMP]) /// 0007399 // nervous system development (PMID:21873635 [IBA] PANTHER:PTN000940400|MGI:MGI:1861453|UniProtKB:O94805|MGI:MGI:1933548|FB:FBgn002571…	0071565 // nBAF complex (GO_REF:0000024 [ISS] UniProtKB:Q99MR0) /// 0035267 // NuA4 histone acetyltransferase complex (PMID:21873635 [IBA] PANTHER:PTN001732543|SGD:S000003617|UniProtKB:Q5AC48|FB:FBgn0025716|UniProtKB:O96019|PomBase:SPBP23A10.08) /// 0016514 // SWI/SNF complex (PMID:21873635 [IBA] PANTHER:PTN001732543|PomBase:SPAC23D3.09|UniProtKB:O96019|SGD:S000006238|MGI:MGI:1861453|UniProtKB:O9…	0003682 // chromatin binding (PMID:21873635 [IBA] PANTHER:PTN001732543|MGI:MGI:1861453|SGD:S000003617) /// 0003713 // transcription coactivator activity (PMID:8804307 [NAS]) /// 0005200 // structural constituent of cytoskeleton (PMID:10380635 [TAS])	Actin-like protein 6B	ACTL6B|ACTL6|BAF53B	protein	taxon:9606	20110811	BHF-UCL			2	0.0476875	0.15005	0.0824587	0	0	0	0	0
1	ACTL7A	9	108862266..108863756	ENSG00000187003	2.85956	7.25793	0.199663	0.290149	1	-0.0653784	-1.04636	0.982086	0.986459	1	-0.517256	-1.43123	0.66493	0.738309	1	2.40768	5.3062	0.278336	0.414666	1	ACTL7A	UniProtKB	Q9Y615	ACTL7A	colocalizes_with	0007010 // cytoskeleton organization (GO_REF:0000108 [IEA] GO:0005200)	0005737 // cytoplasm (GO_REF:0000024 [ISS] UniProtKB:Q9QY84) /// 0005794 // Golgi apparatus (GO_REF:0000024 [ISS] UniProtKB:Q9QY84) /// 0001673 // male germ cell nucleus (GO_REF:0000107 [IEA] UniProtKB:Q9QY84|ensembl:ENSMUSP00000092692) /// 0031514 // motile cilium (GO_REF:0000107 [IEA] UniProtKB:Q9QY84|ensembl:ENSMUSP00000092692) /// 0005634 // nucleus (PMID:21873635 [IBA] PANTHER:PTN001377938|M…	0005200 // structural constituent of cytoskeleton (PMID:10373328 [TAS]) /// 0005515 // protein binding (PMID:21278383 [IPI] UniProtKB:Q9UGI8)	Actin-like protein 7A	ACTL7A	protein	taxon:9606	20110629	UniProt			0	0	0	0	0	0	0	0	0
1	ACTL7B	9	complement(108854588..108855986)	ENSG00000148156	-2.16416	-4.48205	0.0212647	0.0394883	1	-1.93866	-3.83348	0.02533	0.0480048	1	-0.03324	-1.02331	0.977106	0.99345	1	-0.258742	-1.19644	0.814055	0.90789	1	ACTL7B	UniProtKB	Q9Y614	ACTL7B	enables	0007010 // cytoskeleton organization (GO_REF:0000108 [IEA] GO:0005200)	0005634 // nucleus (PMID:21873635 [IBA] PANTHER:PTN001377938|MGI:MGI:1343051) /// 0005869 // dynactin complex (PMID:21873635 [IBA] PANTHER:PTN000233665|WB:WBGene00016793|MGI:MGI:1891654) /// 0015629 // actin cytoskeleton (PMID:10373328 [TAS]) /// 0005737 // cytoplasm (PMID:21873635 [IBA] PANTHER:PTN001377938|MGI:MGI:1343053|MGI:MGI:1343051)	0005515 // protein binding (PMID:32814053 [IPI] UniProtKB:P62826) /// 0005200 // structural constituent of cytoskeleton (PMID:10373328 [TAS]) /// 0005515 // protein binding (PMID:32814053 [IPI] UniProtKB:P55212) /// 0005515 // protein binding (PMID:32814053 [IPI] UniProtKB:O00291) /// 0005515 // protein binding (PMID:32814053 [IPI] UniProtKB:P13473-2)	Actin-like protein 7B	ACTL7B	protein	taxon:9606	20030904	PINC			4	0.103897	0.326914	0.164917	4	0.112982	0.369588	0.176993	2
1	ACTL8	1	17755333..17827063	ENSG00000117148	4.13814	17.6078	0.0624363	0.104966	1	-0.0653794	-1.04636	0.982405	0.986459	1	-0.949236	-1.93085	0.347117	0.443532	1	3.25428	9.54195	0.140512	0.237467	1	ACTL8	UniProtKB	Q9H568	ACTL8	enables	0030855 // epithelial cell differentiation (PMID:21492153 [IEP])	0005869 // dynactin complex (PMID:21873635 [IBA] PANTHER:PTN000233665|WB:WBGene00016793|MGI:MGI:1891654) /// 0005737 // cytoplasm (GO_REF:0000043 [IEA] UniProtKB-KW:KW-0963)	0005515 // protein binding (PMID:25416956 [IPI] UniProtKB:Q9Y5P4) /// 0005515 // protein binding (PMID:32296183 [IPI] UniProtKB:Q9Y5P4-2)	Actin-like protein 8	ACTL8	protein	taxon:9606	20210417	IntAct			0	0	0	0	0	0	0	0	0
1	ACTL9	19	complement(8697400..8698795)	ENSG00000181786	#N/A	#N/A	#N/A	#N/A	#N/A	#N/A	#N/A	#N/A	#N/A	#N/A	#N/A	#N/A	#N/A	#N/A	#N/A	#N/A	#N/A	#N/A	#N/A	#N/A	ACTL9	UniProtKB	Q8TC94	ACTL9	located_in		0005869 // dynactin complex (PMID:21873635 [IBA] PANTHER:PTN000233665|WB:WBGene00016793|MGI:MGI:1891654) /// 0005737 // cytoplasm (GO_REF:0000043 [IEA] UniProtKB-KW:KW-0963)		Actin-like protein 9	ACTL9|ACTL7C|HSD21	protein	taxon:9606	20210417	UniProt			0	0	0	0	0	0	0	0	0
1	ACTN1	14	complement(68874128..68979440)	ENSG00000072110	-0.631125	-1.54877	1.7818e-26	1.79922e-25	3.09106e-22	0.00460023	1.00319	0.937557	0.961987	1	0.810975	1.7544	8.49457e-43	3.01031e-41	1.47364e-38	0.175249	1.12916	0.00277846	0.00723518	1	ACTN1	UniProtKB	P12814	ACTN1	NOT|involved_in	0002576 // platelet degranulation (Reactome:R-HSA-114608 [TAS]) /// 0030220 // platelet formation (PMID:23434115 [IMP]) /// 0051271 // negative regulation of cellular component movement (PMID:7983147 [IMP]) /// 0007015 // actin filament organization (PMID:23434115 [IMP]) /// 0051017 // actin filament bundle assembly (GO_REF:0000107 [IEA] UniProtKB:Q7TPR4|ensembl:ENSMUSP00000021554) /// 0036344 //…	0005916 // fascia adherens (GO_REF:0000107 [IEA] UniProtKB:Q7TPR4|ensembl:ENSMUSP00000021554) /// 0005737 // cytoplasm (PMID:16464232 [IDA]) /// 0042995 // cell projection (PMID:16464232 [IDA]) /// 0005737 // cytoplasm (PMID:23434115 [IDA]) /// 0005884 // actin filament (PMID:24069336 [IDA]) /// 0098978 // glutamatergic synapse (PMID:29429936 [IMP]) /// 0005615 // extracellular space (PMID:165024…	0030374 // ligand-dependent nuclear receptor transcription coactivator activity (PMID:22351778 [IDA]) /// 0005515 // protein binding (PMID:32296183 [IPI] UniProtKB:P05198) /// 0005515 // protein binding (PMID:32296183 [IPI] UniProtKB:Q7L775) /// 0005515 // protein binding (PMID:32296183 [IPI] UniProtKB:Q9NWQ9) /// 0005515 // protein binding (PMID:25416956 [IPI] UniProtKB:Q9NPC6) /// 0051015 // ac…	Alpha-actinin-1	ACTN1	protein	taxon:9606	20150430	UniProt			4934	30.2601	95.2144	203.426	5398	36.0008	117.766	238.852	4997
1	ACTN2	1	236664141..236764631	ENSG00000077522	-2.90822	-7.50692	1.11169e-05	3.17196e-05	0.192855	-3.04448	-8.25052	4.24126e-06	1.52563e-05	0.0735773	-0.480307	-1.39504	0.58616	0.672572	1	-0.344043	-1.26931	0.696599	0.805371	1	ACTN2	UniProtKB	P35609	ACTN2	colocalizes_with	0002576 // platelet degranulation (Reactome:R-HSA-114608 [TAS]) /// 0007155 // cell adhesion (PMID:10656685 [TAS]) /// 1901018 // positive regulation of potassium ion transmembrane transporter activity (PMID:17110593 [IDA]) /// 0051695 // actin filament uncapping (PMID:25433700 [IMP]) /// 0000165 // MAPK cascade (Reactome:R-HSA-5673001 [TAS]) /// 0055013 // cardiac muscle cell development (GO_REF…	0043197 // dendritic spine (PMID:15841212 [TAS]) /// 0005829 // cytosol (Reactome:R-HSA-5672965 [TAS]) /// 0070062 // extracellular exosome (PMID:23533145 [HDA]) /// 0030018 // Z disc (PMID:19932097 [IDA]) /// 0005886 // plasma membrane (PMID:19815520 [IDA]) /// 0031143 // pseudopodium (PMID:1629252 [TAS]) /// 0031093 // platelet alpha granule lumen (Reactome:R-HSA-481007 [TAS]) /// 0005829 // cy…	0005515 // protein binding (PMID:32296183 [IPI] UniProtKB:Q5PSV4) /// 0005515 // protein binding (PMID:32296183 [IPI] UniProtKB:P25786) /// 0005515 // protein binding (PMID:25910212 [IPI] UniProtKB:Q9Y247) /// 0051373 // FATZ binding (PMID:11699871 [IDA]) /// 0005515 // protein binding (PMID:10861853 [IPI] UniProtKB:O00151) /// 0005515 // protein binding (PMID:25910212 [IPI] UniProtKB:P29373) ///…	Alpha-actinin-2	ACTN2	protein	taxon:9606	20150506	UniProt			11	0.0736941	0.231881	0.453523	13	0.0947089	0.309813	0.575226	13
1	ACTN3	11	66546395..66563334	ENSG00000248746	-1.53375	-2.89538	0.0224806	0.0415859	1	-0.992305	-1.98936	0.11404	0.179563	1	-0.707634	-1.63312	0.377467	0.476046	1	-1.24908	-2.3769	0.102587	0.18242	1	ACTN3	UniProtKB	Q08043	ACTN3	enables	0070885 // negative regulation of calcineurin-NFAT signaling cascade (GO_REF:0000024 [ISS] UniProtKB:O88990) /// 0048743 // positive regulation of skeletal muscle fiber development (GO_REF:0000107 [IEA] UniProtKB:O88990|ensembl:ENSMUSP00000006626) /// 0031448 // positive regulation of fast-twitch skeletal muscle fiber contraction (GO_REF:0000107 [IEA] UniProtKB:O88990|ensembl:ENSMUSP00000006626) …	0005829 // cytosol (Reactome:R-HSA-390595 [TAS]) /// 0070062 // extracellular exosome (PMID:23533145 [HDA]) /// 0005884 // actin filament (PMID:1339456 [TAS]) /// 0030018 // Z disc (GO_REF:0000107 [IEA] UniProtKB:O88990|ensembl:ENSMUSP00000006626) /// 0005903 // brush border (GO_REF:0000107 [IEA] UniProtKB:O88990|ensembl:ENSMUSP00000006626) /// 0005925 // focal adhesion (PMID:16807302 [IMP]) /// …	0005515 // protein binding (PMID:32296183 [IPI] UniProtKB:Q5JUK2) /// 0005515 // protein binding (PMID:32296183 [IPI] UniProtKB:P78358) /// 0005515 // protein binding (PMID:32296183 [IPI] UniProtKB:Q13882) /// 0005515 // protein binding (PMID:32296183 [IPI] UniProtKB:O14561) /// 0005515 // protein binding (PMID:32296183 [IPI] UniProtKB:P05166) /// 0051015 // actin filament binding (GO_REF:0000107…	Alpha-actinin-3	ACTN3	protein	taxon:9606	20060717	UniProt			5	0.0525114	0.165229	0.206147	14	0.159889	0.523032	0.619474	11
1	ACTN4	19	38647649..38731589	ENSG00000130402	-0.528531	-1.44246	1.30305e-09	5.16574e-09	2.26053e-05	-0.0150581	-1.01049	0.862545	0.908605	1	0.594881	1.51035	8.46504e-12	5.26166e-11	1.46852e-07	0.0814076	1.05805	0.349139	0.492888	1	ACTN4	UniProtKB	O43707	ACTN4	colocalizes_with	0033209 // tumor necrosis factor-mediated signaling pathway (PMID:25411248 [IDA]) /// 1903506 // regulation of nucleic acid-templated transcription (PMID:22351778 [IMP]) /// 0002576 // platelet degranulation (Reactome:R-HSA-114608 [TAS]) /// 0035357 // peroxisome proliferator activated receptor signaling pathway (PMID:22351778 [IDA]) /// 1901224 // positive regulation of NIK/NF-kappaB signaling (…	0005634 // nucleus (PMID:9508771 [IDA]) /// 0070062 // extracellular exosome (PMID:23533145 [HDA]) /// 0005634 // nucleus (PMID:22351778 [IDA]) /// 0005737 // cytoplasm (PMID:9508771 [IDA]) /// 0005737 // cytoplasm (PMID:16791210 [HDA]) /// 0005737 // cytoplasm (PMID:25411248 [IDA]) /// 0015629 // actin cytoskeleton (PMID:25918384 [IDA]) /// 0031143 // pseudopodium (PMID:1629252 [TAS]) /// 000561…	0005515 // protein binding (PMID:16189514 [IPI] UniProtKB:O00151) /// 0005515 // protein binding (PMID:16189514 [IPI] UniProtKB:Q9NPC6) /// 0005515 // protein binding (PMID:26496610 [IPI] UniProtKB:P46940) /// 0005515 // protein binding (PMID:15988023 [IPI] UniProtKB:P18206) /// 0042974 // retinoic acid receptor binding (PMID:22351778 [IPI] UniProtKB:P10276) /// 0005515 // protein binding (PMID:1…	Alpha-actinin-4	ACTN4	protein	taxon:9606	20150508	UniProt			10732	75.5332	237.668	442.473	11141	85.2686	278.932	492.969	10152
1	ACTR10	14	58200080..58235636	ENSG00000131966	0.195138	1.14483	0.0442782	0.0768753	1	0.0110241	1.00767	0.909685	0.943674	1	-0.248122	-1.18766	0.0105278	0.0212547	1	-0.0640075	-1.04537	0.510068	0.654003	1	ACTR10	UniProtKB	Q9NZ32	ACTR10	enables	0006888 // ER to Golgi vesicle-mediated transport (Reactome:R-HSA-199977 [TAS]) /// 0007018 // microtubule-based movement (PMID:21873635 [IBA] PANTHER:PTN000232945|FB:FBgn0031050|ZFIN:ZDB-GENE-040426-768|MGI:MGI:1891654) /// 0019886 // antigen processing and presentation of exogenous peptide antigen via MHC class II (Reactome:R-HSA-2132295 [TAS]) /// 0098958 // retrograde axonal transport of mito…	0005576 // extracellular region (Reactome:R-HSA-6798751 [TAS]) /// 0005829 // cytosol (Reactome:R-HSA-6809003 [TAS]) /// 0005576 // extracellular region (Reactome:R-HSA-6800434 [TAS]) /// 0005829 // cytosol (Reactome:R-HSA-2213248 [TAS]) /// 1904813 // ficolin-1-rich granule lumen (Reactome:R-HSA-6800434 [TAS]) /// 0035578 // azurophil granule lumen (Reactome:R-HSA-6798751 [TAS]) /// 0005829 // c…	0005515 // protein binding (PMID:32296183 [IPI] UniProtKB:Q15323) /// 0005515 // protein binding (PMID:32296183 [IPI] UniProtKB:Q9UJW0) /// 0005515 // protein binding (PMID:25416956 [IPI] UniProtKB:Q9UJ70)	Actin-related protein 10	ACTR10|ACTR11|ARP11	protein	taxon:9606	20210417	IntAct			553	7.45081	23.4442	22.7998	446	6.53463	21.3762	19.7347	507
1	ACTR1A	10	complement(102461881..102502712)	ENSG00000138107	-0.371249	-1.29347	6.88392e-09	2.57597e-08	0.000119422	0.268554	1.2046	1.73956e-05	5.77258e-05	0.301778	0.538293	1.45225	2.75512e-17	2.57778e-16	4.77958e-13	-0.10151	-1.0729	0.102015	0.181514	1	ACTR1A	UniProtKB	P61163	ACTR1A	enables	0000086 // G2/M transition of mitotic cell cycle (Reactome:R-HSA-69275 [TAS]) /// 0006888 // ER to Golgi vesicle-mediated transport (Reactome:R-HSA-199977 [TAS]) /// 0010389 // regulation of G2/M transition of mitotic cell cycle (Reactome:R-HSA-8854518 [TAS]) /// 0016192 // vesicle-mediated transport (PMID:1528266 [TAS]) /// 0019886 // antigen processing and presentation of exogenous peptide anti…	0005829 // cytosol (Reactome:R-HSA-8853419 [TAS]) /// 0005829 // cytosol (Reactome:R-HSA-6809003 [TAS]) /// 0005829 // cytosol (Reactome:R-HSA-3000319 [TAS]) /// 0030137 // COPI-coated vesicle (GO_REF:0000107 [IEA] UniProtKB:P85515|ensembl:ENSRNOP00000026792) /// 0005737 // cytoplasm (GO_REF:0000054 [IDA]) /// 0005869 // dynactin complex (PMID:7696711 [TAS]) /// 0005829 // cytosol (Reactome:R-HSA…	0005515 // protein binding (PMID:28394342 [IPI] UniProtKB:Q9P287-2) /// 0005524 // ATP binding (GO_REF:0000043 [IEA] UniProtKB-KW:KW-0067)	Alpha-centractin	ACTR1A|CTRN1	protein	taxon:9606	20170504	UniProt			1501	17.2769	54.3623	61.8853	1434	17.9491	58.7152	63.4519	1301
1	ACTR1B	2	complement(97655939..97664044)	ENSG00000115073	2.06617	4.18774	7.51781e-74	3.84717e-72	1.30419e-69	1.381	2.60449	2.76744e-33	6.38744e-32	4.80096e-29	-0.665967	-1.58663	3.65525e-10	1.94259e-09	6.34112e-06	0.0192064	1.0134	0.858283	0.946567	1	ACTR1B	UniProtKB	P42025	ACTR1B	enables	0019886 // antigen processing and presentation of exogenous peptide antigen via MHC class II (Reactome:R-HSA-2132295 [TAS]) /// 0043312 // neutrophil degranulation (Reactome:R-HSA-6798695 [TAS])	0034774 // secretory granule lumen (Reactome:R-HSA-6798748 [TAS]) /// 0070062 // extracellular exosome (PMID:23533145 [HDA]) /// 0005576 // extracellular region (Reactome:R-HSA-6800434 [TAS]) /// 0005829 // cytosol (Reactome:R-HSA-2213248 [TAS]) /// 1904813 // ficolin-1-rich granule lumen (Reactome:R-HSA-6800434 [TAS]) /// 0005576 // extracellular region (Reactome:R-HSA-6798748 [TAS]) /// 0005737…	0005515 // protein binding (PMID:12857853 [IPI] UniProtKB:Q14203) /// 0005515 // protein binding (PMID:26638075 [IPI] UniProtKB:Q14203) /// 0005515 // protein binding (PMID:12857853 [IPI] UniProtKB:Q9QZB7) /// 0005515 // protein binding (PMID:32814053 [IPI] UniProtKB:P42858) /// 0005524 // ATP binding (GO_REF:0000043 [IEA] UniProtKB-KW:KW-0067)	Beta-centractin	ACTR1B|CTRN2	protein	taxon:9606	20210417	IntAct			228	3.75909	11.8281	9.40029	204	3.65751	11.9645	9.02662	141
1	ACTR2	2	65227788..65271253	ENSG00000138071	-0.199234	-1.14809	0.0230548	0.0425662	1	0.244065	1.18433	0.00525979	0.0116193	1	0.199074	1.14796	0.0231302	0.0432574	1	-0.244225	-1.18446	0.00521856	0.0128706	1	ACTR2	UniProtKB	P61160	ACTR2	NOT|involved_in	0016482 // cytosolic transport (GO_REF:0000107 [IEA] UniProtKB:P61161|ensembl:ENSMUSP00000000137) /// 0034314 // Arp2/3 complex-mediated actin nucleation (PMID:29925947 [IDA]) /// 0061003 // positive regulation of dendritic spine morphogenesis (GO_REF:0000107 [IEA] UniProtKB:Q5M7U6|ensembl:ENSRNOP00000006607) /// 0038096 // Fc-gamma receptor signaling pathway involved in phagocytosis (Reactome:R-…	0005829 // cytosol (Reactome:R-HSA-3928595 [TAS]) /// 0005634 // nucleus (PMID:29925947 [IDA]) /// 0061825 /// 0005737 // cytoplasm (PMID:17220302 [IDA]) /// 0015629 // actin cytoskeleton (PMID:9230079 [TAS]) /// 0030479 // actin cortical patch (PMID:21873635 [IBA] PANTHER:PTN000233596|PomBase:SPAC11H11.06) /// 0005885 // Arp2/3 protein complex (PMID:21873635 [IBA] PANTHER:PTN000233596|PomBase:SP…	0051015 // actin filament binding (PMID:21873635 [IBA] PANTHER:PTN000233596|UniProtKB:P61160) /// 0051015 // actin filament binding (PMID:11741539 [IDA]) /// 0005515 // protein binding (PMID:32128961 [IPI] UniProtKB:Q8IWG1) /// 0005200 // structural constituent of cytoskeleton (PMID:11741539 [IDA]) /// 0005524 // ATP binding (GO_REF:0000043 [IEA] UniProtKB-KW:KW-0067) /// 0005515 // protein bindi…	Actin-related protein 2	ACTR2|ARP2	protein	taxon:9606	20180904	UniProt			5384	48.4145	152.338	221.979	4414	43.1629	141.195	195.311	5839
1	ACTR3	2	113890063..113962596	ENSG00000115091	-0.127515	-1.09241	0.146394	0.222386	1	0.179938	1.13284	0.0399983	0.071988	1	-0.0287992	-1.02016	0.743027	0.803091	1	-0.336253	-1.26247	0.00012512	0.000403981	1	ACTR3	UniProtKB	P61158	ACTR3	contributes_to	0007163 // establishment or maintenance of cell polarity (GO_REF:0000107 [IEA] UniProtKB:Q99JY9|ensembl:ENSMUSP00000137503) /// 0048013 // ephrin receptor signaling pathway (Reactome:R-HSA-2682334 [TAS]) /// 0016344 // meiotic chromosome movement towards spindle pole (GO_REF:0000107 [IEA] UniProtKB:Q99JY9|ensembl:ENSMUSP00000137503) /// 0033206 // meiotic cytokinesis (GO_REF:0000107 [IEA] UniProt…	0005829 // cytosol (Reactome:R-HSA-3928595 [TAS]) /// 0005737 // cytoplasm (PMID:17220302 [IDA]) /// 0015629 // actin cytoskeleton (PMID:9230079 [TAS]) /// 0005829 // cytosol (Reactome:R-HSA-9666458 [TAS]) /// 0030027 // lamellipodium (PMID:9230079 [IDA]) /// 0005829 // cytosol (Reactome:R-HSA-2197690 [TAS]) /// 0005903 // brush border (GO_REF:0000107 [IEA] UniProtKB:Q99JY9|ensembl:ENSMUSP0000013…	0005515 // protein binding (PMID:32814053 [IPI] UniProtKB:Q00535) /// 0005515 // protein binding (PMID:32814053 [IPI] UniProtKB:Q9ULD4-2) /// 0005515 // protein binding (PMID:32814053 [IPI] UniProtKB:Q9H3R5) /// 0005515 // protein binding (PMID:32814053 [IPI] UniProtKB:P05067) /// 0005515 // protein binding (PMID:32814053 [IPI] UniProtKB:P10809) /// 0005200 // structural constituent of cytoskelet…	Actin-related protein 3	ACTR3|ARP3	protein	taxon:9606	20140815	FlyBase			4762	25.3095	79.6371	196.334	3778	21.8355	71.4286	167.17	5358
1	ACTR3B	7	152759749..152855378	ENSG00000133627	1.22992	2.34554	6.30587e-17	3.94783e-16	1.09394e-12	-0.0110483	-1.00769	0.942882	0.963514	1	-0.57576	-1.49046	4.54742e-05	0.000136049	0.788887	0.665211	1.5858	7.53481e-06	2.91057e-05	0.130714	ACTR3B	UniProtKB	Q9P1U1	ACTR3B	enables	0008150 // biological_process (GO_REF:0000015 [ND])	0030479 // actin cortical patch (PMID:21873635 [IBA] PANTHER:PTN000233796|PomBase:SPAC630.03|CGD:CAL0000184019|SGD:S000003826) /// 0070062 // extracellular exosome (PMID:23533145 [HDA]) /// 0042995 // cell projection (GO_REF:0000044 [IEA] UniProtKB-SubCell:SL-0280) /// 0005856 // cytoskeleton (GO_REF:0000044 [IEA] UniProtKB-SubCell:SL-0090) /// 0005737 // cytoplasm (GO_REF:0000043 [IEA] UniProtKB…	0051015 // actin filament binding (PMID:21873635 [IBA] PANTHER:PTN000233796|UniProtKB:P61158) /// 0003674 // molecular_function (GO_REF:0000015 [ND]) /// 0005524 // ATP binding (GO_REF:0000043 [IEA] UniProtKB-KW:KW-0067)	Actin-related protein 3B	ACTR3B|ARP11|ARP4	protein	taxon:9606	20140501	UniProt			158	2.59088	8.15228	6.51424	100	1.78319	5.83319	4.42482	95
1	ACTR3C	7	complement(150243916..150323725)	ENSG00000106526	-0.812584	-1.75635	0.0140952	0.0270042	1	0.227717	1.17098	0.451836	0.557074	1	0.663524	1.58395	0.0462246	0.0801673	1	-0.376777	-1.29844	0.216254	0.339018	1	ACTR3C	UniProtKB	Q9C0K3	ACTR3C	enables	0008150 // biological_process (GO_REF:0000015 [ND])	0030479 // actin cortical patch (PMID:21873635 [IBA] PANTHER:PTN000233796|PomBase:SPAC630.03|CGD:CAL0000184019|SGD:S000003826) /// 0070062 // extracellular exosome (PMID:23533145 [HDA])	0051015 // actin filament binding (PMID:21873635 [IBA] PANTHER:PTN000233796|UniProtKB:P61158) /// 0003674 // molecular_function (GO_REF:0000015 [ND]) /// 0005524 // ATP binding (GO_REF:0000043 [IEA] UniProtKB-KW:KW-0067)	Actin-related protein 3C	ACTR3C|ARP11	protein	taxon:9606	20140501	UniProt			29	0.163127	0.513283	1.19565	29	0.177391	0.580285	1.2832	28
1	ACTR5	20	38748460..38772520	ENSG00000101442	0.587562	1.50271	5.40647e-09	2.03895e-08	9.37915e-05	-0.217514	-1.16273	0.0360865	0.0656483	1	-0.499345	-1.41357	5.84042e-07	2.21215e-06	0.010132	0.305731	1.23604	0.00300353	0.00776532	1	ACTR5	UniProtKB	Q9H9F9	ACTR5	enables	0006310 // DNA recombination (GO_REF:0000043 [IEA] UniProtKB-KW:KW-0233) /// 0070914 // UV-damage excision repair (PMID:20855601 [IMP]) /// 0006302 // double-strand break repair (PMID:19014934 [IMP]) /// 0043044 // ATP-dependent chromatin remodeling (PMID:21873635 [IBA] PANTHER:PTN000233752|PomBase:SPBC365.10) /// 0006355 // regulation of transcription, DNA-templated (PMID:21873635 [IBA] PANTHER:…	0005634 // nucleus (PMID:18026119 [IDA]) /// 0031011 // Ino80 complex (PMID:21303910 [IDA]) /// 0005737 // cytoplasm (PMID:19014934 [IDA]) /// 0005737 // cytoplasm (PMID:21873635 [IBA] PANTHER:PTN000233752|UniProtKB:Q9H9F9|TAIR:locus:2092452) /// 0031011 // Ino80 complex (PMID:21873635 [IBA] PANTHER:PTN000233752|FB:FBgn0038576|PomBase:SPBC365.10|SGD:S000005004|UniProtKB:Q9H9F9) /// 0005654 // nuc…	0005515 // protein binding (PMID:16230350 [IPI] UniProtKB:Q9H981) /// 0005515 // protein binding (PMID:29643506 [IPI] UniProtKB:Q9ULG1) /// 0005515 // protein binding (PMID:20855601 [IPI] UniProtKB:Q9ULG1) /// 0005515 // protein binding (PMID:26496610 [IPI] UniProtKB:Q9H981) /// 0005515 // protein binding (PMID:19014934 [IPI] UniProtKB:Q9ULG1) /// 0005515 // protein binding (PMID:20855601 [IPI] U…	Actin-related protein 5	ACTR5|ARP5	protein	taxon:9606	20210417	IntAct			374	5.33583	16.7894	15.4198	270	4.18892	13.7028	11.947	333
1	ACTR6	12	100199122..100241865	ENSG00000075089	0.0477397	1.03364	0.668332	0.751359	1	0.26551	1.20206	0.0149184	0.0298369	1	0.210495	1.15709	0.0538466	0.0915427	1	-0.00727558	-1.00506	0.94567	0.977152	1	ACTR6	UniProtKB	Q9GZN1	ACTR6	enables	0043486 // histone exchange (PMID:21873635 [IBA] PANTHER:PTN000233887|SGD:S000004075|PomBase:SPCC550.12|FB:FBgn0011741)	0005856 // cytoskeleton (GO_REF:0000044 [IEA] UniProtKB-SubCell:SL-0090) /// 0005634 // nucleus (GO_REF:0000024 [ISS] UniProtKB:Q9DEE9) /// 0005737 // cytoplasm (GO_REF:0000043 [IEA] UniProtKB-KW:KW-0963) /// 0000812 // Swr1 complex (PMID:21873635 [IBA] PANTHER:PTN000233887|SGD:S000004075|PomBase:SPCC550.12)	0005515 // protein binding (PMID:20473270 [IPI] UniProtKB:P0C0S5) /// 0005515 // protein binding (PMID:24463511 [IPI] UniProtKB:P0C0S5) /// 0031491 // nucleosome binding (PMID:21873635 [IBA] PANTHER:PTN000233887|SGD:S000004075) /// 0005515 // protein binding (PMID:16230350 [IPI] UniProtKB:O43257) /// 0005515 // protein binding (PMID:28514442 [IPI] UniProtKB:O43257) /// 0005515 // protein binding …	Actin-related protein 6	ACTR6|CDA12	protein	taxon:9606	20210417	IntAct			224	2.54286	8.00118	9.23538	180	2.22205	7.2688	7.96467	215
1	ACTR8	3	complement(53867066..53882152)	ENSG00000113812	-0.361688	-1.28493	0.000241629	0.000593904	1	-0.00693164	-1.00482	0.942852	0.963514	1	0.255845	1.19403	0.00953699	0.0194133	1	-0.0989117	-1.07097	0.307222	0.447496	1	ACTR8	UniProtKB	Q9H981	ACTR8	enables	0006310 // DNA recombination (GO_REF:0000043 [IEA] UniProtKB-KW:KW-0233) /// 0043044 // ATP-dependent chromatin remodeling (PMID:21873635 [IBA] PANTHER:PTN000234048|PomBase:SPAC664.02c) /// 0006355 // regulation of transcription, DNA-templated (PMID:21873635 [IBA] PANTHER:PTN000234048|FB:FBgn0030877|PomBase:SPAC664.02c) /// 0016579 // protein deubiquitination (Reactome:R-HSA-5688426 [TAS]) /// 00…	0005634 // nucleus (PMID:18026119 [IDA]) /// 0031011 // Ino80 complex (PMID:21303910 [IDA]) /// 0031011 // Ino80 complex (PMID:21873635 [IBA] PANTHER:PTN000234048|PomBase:SPAC664.02c|UniProtKB:Q9H981|FB:FBgn0030877|SGD:S000005667) /// 0005654 // nucleoplasm (Reactome:R-HSA-5689544 [TAS]) /// 0031011 // Ino80 complex (PMID:18026119 [IDA]) /// 0005634 // nucleus (PMID:21630459 [HDA]) /// 0005654 //…	0005515 // protein binding (PMID:18922472 [IPI] UniProtKB:Q9Y5K5) /// 0005515 // protein binding (PMID:26496610 [IPI] UniProtKB:Q9H9F9) /// 0005515 // protein binding (PMID:18163988 [IPI] UniProtKB:Q9H9F9) /// 0005515 // protein binding (PMID:16230350 [IPI] UniProtKB:Q9H9F9) /// 0005524 // ATP binding (GO_REF:0000043 [IEA] UniProtKB-KW:KW-0067)	Actin-related protein 8	ACTR8|ARP8|INO80N	protein	taxon:9606	20210417	IntAct			557	5.34042	16.8038	22.9648	479	4.99417	16.337	21.1949	503
1	ACTRT1	X	complement(128050962..128052403)	ENSG00000123165	-1.56139	-2.95137	0.505975	0.599787	1	-1.69853	-3.2457	0.469449	#N/A	1	-0.03183	-1.02231	0.991128	#N/A	1	0.105315	1.07573	0.970655	0.977152	1	ACTRT1	UniProtKB	Q8TDG2	ACTRT1	enables	0008589 // regulation of smoothened signaling pathway (PMID:28869610 [IDA]) /// 0006355 // regulation of transcription, DNA-templated (PMID:21873635 [IBA] PANTHER:PTN000748066|UniProtKB:Q8TDG2) /// 0045892 // negative regulation of transcription, DNA-templated (PMID:28869610 [IDA])	0005634 // nucleus (PMID:21873635 [IBA] PANTHER:PTN000748066|UniProtKB:Q8TDG2) /// 0005634 // nucleus (PMID:28869610 [IDA]) /// 0005856 // cytoskeleton (GO_REF:0000044 [IEA] UniProtKB-SubCell:SL-0090) /// 0005737 // cytoplasm (PMID:28869610 [IDA])	0003682 // chromatin binding (PMID:21873635 [IBA] PANTHER:PTN000748066|UniProtKB:Q8TDG2) /// 0003682 // chromatin binding (PMID:28869610 [IDA])	Actin-related protein T1	ACTRT1|ARPT1|HSD27	protein	taxon:9606	20180827	UniProt			0	0	0	0	0	0	0	0	0
1	ACTRT2	1	3021467..3022903	ENSG00000169717	#N/A	#N/A	#N/A	#N/A	#N/A	#N/A	#N/A	#N/A	#N/A	#N/A	#N/A	#N/A	#N/A	#N/A	#N/A	#N/A	#N/A	#N/A	#N/A	#N/A	ACTRT2	UniProtKB	Q8TDY3	ACTRT2	located_in		0005856 // cytoskeleton (GO_REF:0000044 [IEA] UniProtKB-SubCell:SL-0090) /// 0005737 // cytoplasm (GO_REF:0000043 [IEA] UniProtKB-KW:KW-0963)		Actin-related protein T2	ACTRT2|ARPM2	protein	taxon:9606	20210417	UniProt			0	0	0	0	0	0	0	0	0
1	ACTRT3	3	complement(169766921..169769561)	ENSG00000184378	0.697987	1.62224	0.326966	0.431981	1	0.944194	1.92411	0.174538	0.256585	1	-0.346674	-1.27163	0.61151	0.693954	1	-0.592881	-1.50826	0.372739	0.520174	1	ACTRT3	UniProtKB	Q9BYD9	ACTRT3	located_in		0005634 // nucleus (GO_REF:0000044 [IEA] UniProtKB-SubCell:SL-0191) /// 0005856 // cytoskeleton (GO_REF:0000044 [IEA] UniProtKB-SubCell:SL-0090) /// 0005737 // cytoplasm (GO_REF:0000044 [IEA] UniProtKB-SubCell:SL-0086)		Actin-related protein T3	ACTRT3|ARPM1	protein	taxon:9606	20210417	UniProt			7	0.152223	0.478976	0.288605	1	0.0236478	0.077357	0.0442482	1
1	ACVR1	2	complement(157736251..157876330)	ENSG00000115170	0.394696	1.31467	2.93256e-05	7.98401e-05	0.508741	0.467498	1.38271	6.61571e-07	2.62433e-06	0.0114769	0.418219	1.33628	6.06895e-06	2.04014e-05	0.105284	0.345417	1.27052	0.000173677	0.000550109	1	ACVR1	UniProtKB	Q04771	ACVR1	NOT|involved_in	0060412 // ventricular septum morphogenesis (GO_REF:0000024 [ISS] UniProtKB:P37172) /// 0030278 // regulation of ossification (PMID:16642017 [IMP]) /// 0018107 // peptidyl-threonine phosphorylation (PMID:19736306 [IDA]) /// 0003181 // atrioventricular valve morphogenesis (GO_REF:0000024 [ISS] UniProtKB:P37172) /// 0003143 // embryonic heart tube morphogenesis (PMID:19506109 [IMP]) /// 0003274 // …	0045177 // apical part of cell (GO_REF:0000107 [IEA] UniProtKB:P37172|ensembl:ENSMUSP00000088453) /// 0005887 // integral component of plasma membrane (PMID:8242742 [IDA]) /// 0043235 // receptor complex (PMID:21873635 [IBA] PANTHER:PTN000583675|ZFIN:ZDB-GENE-000502-1|UniProtKB:Q04771|RGD:620200|UniProtKB:P27037|UniProtKB:A0A0B4KG59|UniProtKB:Q13705|FB:FBgn0003716|UniProtKB:Q8NER5|FB:FBgn0011300|…	0004674 // protein serine/threonine kinase activity (PMID:21873635 [IBA] PANTHER:PTN000583675|MGI:MGI:87912|UniProtKB:A0A0B4KG59|ZFIN:ZDB-GENE-070618-2|UniProtKB:O00238|UniProtKB:P27037|RGD:70964|UniProtKB:Q04771|MGI:MGI:87911|MGI:MGI:102806|UniProtKB:A0A0B4K7J3|MGI:MGI:98728|RGD:621789|MGI:MGI:98729|MGI:MGI:107191|FB:FBgn0011300|UniProtKB:Q13705|RGD:3852|FB:FBgn0003716|MGI:MGI:1338938|UniProtKB:…	Activin receptor type-1	ACVR1|ACVRLK2	protein	taxon:9606	20160621	BHF-UCL			632	4.84403	15.2419	26.057	627	5.22594	17.0952	27.7436	573
1	ACVR1B	12	51951699..51997078	ENSG00000135503	0.563175	1.47752	1.97938e-17	1.27462e-16	3.43383e-13	0.251425	1.19038	0.000165416	0.000477842	1	-0.00270191	-1.00187	0.96657	0.988288	1	0.309048	1.23889	1.94251e-06	8.08314e-06	0.0336986	ACVR1B	UniProtKB	P36896	ACVR1B	contributes_to	0030308 // negative regulation of cell growth (PMID:11117535 [IDA]) /// 0046545 // development of primary female sexual characteristics (GO_REF:0000107 [IEA] UniProtKB:P80202|ensembl:ENSRNOP00000009345) /// 0032927 // positive regulation of activin receptor signaling pathway (PMID:16720724 [IDA]) /// 0010628 // positive regulation of gene expression (GO_REF:0000107 [IEA] UniProtKB:Q61271|ensembl:…	0048179 // activin receptor complex (PMID:12665502 [IDA]) /// 0005886 // plasma membrane (Reactome:R-HSA-1181149 [TAS]) /// 0005829 // cytosol (GO_REF:0000052 [IDA]) /// 0048179 // activin receptor complex (PMID:21873635 [IBA] PANTHER:PTN001147434|UniProtKB:P36896|FB:FBgn0011300|UniProtKB:Q8NER5|RGD:621789) /// 0005887 // integral component of plasma membrane (PMID:9032295 [IDA]) /// 0043235 // r…	0046332 // SMAD binding (PMID:12065756 [IDA]) /// 0005515 // protein binding (PMID:12052855 [IPI] UniProtKB:P97766) /// 0005515 // protein binding (PMID:8622651 [IPI] UniProtKB:Q13705) /// 0031625 // ubiquitin protein ligase binding (PMID:16720724 [NAS]) /// 0016361 // activin receptor activity, type I (PMID:21873635 [IBA] PANTHER:PTN001147434|UniProtKB:P36896|UniProtKB:Q8NER5|FB:FBgn0011300|RGD:…	Activin receptor type-1B	ACVR1B|ACVRLK4|ALK4	protein	taxon:9606	20061026	HGNC-UCL			758	4.86817	15.3179	31.2519	705	4.92372	16.1065	31.1949	821
1	ACVR1C	2	complement(157526767..157628864)	ENSG00000123612	-2.22373	-4.671	3.86586e-06	1.15192e-05	0.067065	0.232985	1.17526	0.543775	0.639891	1	0.442835	1.35927	0.404891	0.503849	1	-2.01388	-4.03868	6.05064e-06	2.36998e-05	0.104966	ACVR1C	UniProtKB	Q8NER5	ACVR1C	acts_upstream_of_or_within	0046676 // negative regulation of insulin secretion (GO_REF:0000107 [IEA] UniProtKB:Q8K348|ensembl:ENSMUSP00000028178) /// 0009749 // response to glucose (GO_REF:0000107 [IEA] UniProtKB:Q8K348|ensembl:ENSMUSP00000028178) /// 0043280 // positive regulation of cysteine-type endopeptidase activity involved in apoptotic process (PMID:15150278 [IMP]) /// 0019915 // lipid storage (GO_REF:0000107 [IEA] …	0048179 // activin receptor complex (PMID:15531507 [IDA]) /// 0048179 // activin receptor complex (PMID:21873635 [IBA] PANTHER:PTN001147434|UniProtKB:P36896|FB:FBgn0011300|UniProtKB:Q8NER5|RGD:621789) /// 0043235 // receptor complex (PMID:21873635 [IBA] PANTHER:PTN000583675|ZFIN:ZDB-GENE-000502-1|UniProtKB:Q04771|RGD:620200|UniProtKB:P27037|UniProtKB:A0A0B4KG59|UniProtKB:Q13705|FB:FBgn0003716|Uni…	0004674 // protein serine/threonine kinase activity (PMID:21873635 [IBA] PANTHER:PTN000583675|MGI:MGI:87912|UniProtKB:A0A0B4KG59|ZFIN:ZDB-GENE-070618-2|UniProtKB:O00238|UniProtKB:P27037|RGD:70964|UniProtKB:Q04771|MGI:MGI:87911|MGI:MGI:102806|UniProtKB:A0A0B4K7J3|MGI:MGI:98728|RGD:621789|MGI:MGI:98729|MGI:MGI:107191|FB:FBgn0011300|UniProtKB:Q13705|RGD:3852|FB:FBgn0003716|MGI:MGI:1338938|UniProtKB:…	Activin receptor type-1C	ACVR1C|ALK7	protein	taxon:9606	20191112	MGI			12	0.0481615	0.151542	0.494752	21	0.0916528	0.299816	0.929211	34
1	ACVR2A	2	147844517..147930826	ENSG00000121989	0.29731	1.22885	3.60269e-06	1.07665e-05	0.0624994	-0.937369	-1.91503	8.06034e-44	2.75289e-42	1.39831e-39	-0.283392	-1.21705	9.4838e-06	3.11039e-05	0.164525	0.951287	1.9336	2.67643e-45	1.21865e-43	4.64307e-41	ACVR2A	UniProtKB	P27037	ACVR2A	acts_upstream_of_or_within	0030509 // BMP signaling pathway (PMID:17472960 [IMP]) /// 0030514 // negative regulation of BMP signaling pathway (Reactome:R-HSA-201821 [TAS]) /// 0060011 // Sertoli cell proliferation (GO_REF:0000107 [IEA] UniProtKB:P27038|ensembl:ENSMUSP00000067305) /// 0007368 // determination of left/right symmetry (GO_REF:0000107 [IEA] UniProtKB:P27038|ensembl:ENSMUSP00000067305) /// 0048706 // embryonic s…	0034673 // inhibin-betaglycan-ActRII complex (PMID:10746731 [IDA]) /// 0005886 // plasma membrane (Reactome:R-HSA-201648 [TAS]) /// 0005886 // plasma membrane (Reactome:R-HSA-1181149 [TAS]) /// 0005886 // plasma membrane (Reactome:R-HSA-201443 [TAS]) /// 0043235 // receptor complex (PMID:9872992 [IPI] UniProtKB:P17813) /// 0043235 // receptor complex (PMID:21873635 [IBA] PANTHER:PTN000583675|ZFIN…	0005515 // protein binding (PMID:9032295 [IPI] UniProtKB:P05111) /// 0004674 // protein serine/threonine kinase activity (PMID:21873635 [IBA] PANTHER:PTN000583675|MGI:MGI:87912|UniProtKB:A0A0B4KG59|ZFIN:ZDB-GENE-070618-2|UniProtKB:O00238|UniProtKB:P27037|RGD:70964|UniProtKB:Q04771|MGI:MGI:87911|MGI:MGI:102806|UniProtKB:A0A0B4K7J3|MGI:MGI:98728|RGD:621789|MGI:MGI:98729|MGI:MGI:107191|FB:FBgn001130…	Activin receptor type-2A	ACVR2A|ACVR2	protein	taxon:9606	20101102	MGI			1135	7.62638	23.9967	46.7953	1035	7.56259	24.7389	45.7968	1151
1	ACVR2B	3	38453890..38493142	ENSG00000114739	0.97678	1.96807	1.54528e-26	1.56495e-25	2.68076e-22	0.334085	1.26058	0.000296459	0.000823995	1	0.561878	1.47619	3.19749e-10	1.71067e-09	5.547e-06	1.20457	2.30469	8.65859e-41	3.26542e-39	1.50209e-36	ACVR2B	UniProtKB	Q13705	ACVR2B	contributes_to	0061298 // retina vasculature development in camera-type eye (GO_REF:0000024 [ISS] UniProtKB:P27040) /// 0007178 // transmembrane receptor protein serine/threonine kinase signaling pathway (PMID:8161782 [TAS]) /// 0030514 // negative regulation of BMP signaling pathway (Reactome:R-HSA-201821 [TAS]) /// 0001974 // blood vessel remodeling (GO_REF:0000024 [ISS] UniProtKB:P27040) /// 0006355 // regul…	0005886 // plasma membrane (Reactome:R-HSA-201648 [TAS]) /// 0005886 // plasma membrane (Reactome:R-HSA-1181149 [TAS]) /// 0005886 // plasma membrane (Reactome:R-HSA-201443 [TAS]) /// 0032991 // macromolecular complex (PMID:24019467 [IDA]) /// 0043235 // receptor complex (PMID:9872992 [IPI] UniProtKB:P17813) /// 0043235 // receptor complex (PMID:21873635 [IBA] PANTHER:PTN000583675|ZFIN:ZDB-GENE-0…	0005515 // protein binding (PMID:23829672 [IPI] UniProtKB:O14793) /// 0004674 // protein serine/threonine kinase activity (PMID:21873635 [IBA] PANTHER:PTN000583675|MGI:MGI:87912|UniProtKB:A0A0B4KG59|ZFIN:ZDB-GENE-070618-2|UniProtKB:O00238|UniProtKB:P27037|RGD:70964|UniProtKB:Q04771|MGI:MGI:87911|MGI:MGI:102806|UniProtKB:A0A0B4K7J3|MGI:MGI:98728|RGD:621789|MGI:MGI:98729|MGI:MGI:107191|FB:FBgn00113…	Activin receptor type-2B	ACVR2B	protein	taxon:9606	20061026	HGNC-UCL			857	2.64315	8.31675	35.3336	811	2.72	8.8977	35.8853	819
1	ACVRL1	12	51906908..51923361	ENSG00000139567	1.64154	3.11999	0.493926	0.599787	1	-0.0653784	-1.04636	0.982086	#N/A	1	-1.6016	-3.03481	0.493712	#N/A	1	0.105315	1.07573	0.970655	0.977152	1	ACVRL1	UniProtKB	P37023	ACVRL1	NOT|involved_in	0035912 // dorsal aorta morphogenesis (GO_REF:0000024 [ISS] UniProtKB:Q61288) /// 0032924 // activin receptor signaling pathway (GO_REF:0000108 [IEA] GO:0016361) /// 0045944 // positive regulation of transcription from RNA polymerase II promoter (PMID:19366699 [IDA]) /// 0060840 // artery development (GO_REF:0000024 [ISS] UniProtKB:Q61288) /// 0010596 // negative regulation of endothelial cell mi…	0005886 // plasma membrane (PMID:26176610 [IDA]) /// 0005886 // plasma membrane (Reactome:R-HSA-8858369 [TAS]) /// 0005887 // integral component of plasma membrane (PMID:8242742 [IDA]) /// 0030425 // dendrite (GO_REF:0000107 [IEA] UniProtKB:P80203|ensembl:ENSRNOP00000072526) /// 0043025 // neuronal cell body (GO_REF:0000107 [IEA] UniProtKB:P80203|ensembl:ENSRNOP00000072526) /// 0043235 // recepto…	0046332 // SMAD binding (PMID:12065756 [IDA]) /// 0004674 // protein serine/threonine kinase activity (PMID:12393874 [IDA]) /// 0005515 // protein binding (PMID:16049014 [IPI] UniProtKB:Q7Z4P5) /// 0004675 // transmembrane receptor protein serine/threonine kinase activity (PMID:8242742 [NAS]) /// 0050431 // transforming growth factor beta binding (PMID:8242742 [IPI] UniProtKB:P07200) /// 0005515 …	Serine/threonine-protein kinase receptor R3	ACVRL1|ACVRLK1|ALK1	protein	taxon:9606	20160628	BHF-UCL			0	0	0	0	0	0	0	0	0
1	ACY1	3	51983340..51989197	ENSG00000243989	1.52813	2.88412	1.51421e-33	2.09812e-32	2.62685e-29	1.65377	3.14656	3.08332e-39	9.12914e-38	5.34895e-35	-0.479416	-1.39418	9.24816e-05	0.000265665	1	-0.605059	-1.52104	7.38008e-07	3.23716e-06	0.012803	ACY1	UniProtKB	Q03154	ACY1	enables	0046222 // aflatoxin metabolic process (Reactome:R-HSA-5423646 [TAS]) /// 0006520 // cellular amino acid metabolic process (GO_REF:0000002 [IEA] InterPro:IPR010159)	0070062 // extracellular exosome (PMID:23533145 [HDA]) /// 0070062 // extracellular exosome (PMID:21082674 [IDA]) /// 0005829 // cytosol (Reactome:R-HSA-5433074 [TAS]) /// 0005829 // cytosol (Reactome:R-HSA-5579081 [TAS]) /// 0070062 // extracellular exosome (PMID:19056867 [HDA])	0005515 // protein binding (PMID:28514442 [IPI] UniProtKB:P36639-2) /// 0005515 // protein binding (PMID:21044950 [IPI] UniProtKB:P54274) /// 0005515 // protein binding (PMID:32296183 [IPI] UniProtKB:O43711) /// 0042802 // identical protein binding (PMID:32296183 [IPI] UniProtKB:Q03154) /// 0005515 // protein binding (PMID:32296183 [IPI] UniProtKB:P36639-2) /// 0046872 // metal ion binding (GO_RE…	Aminoacylase-1	ACY1	protein	taxon:9606	20210416	UniProt			296	4.80608	15.1225	12.2039	237	4.18461	13.6888	10.4868	211
1	ACY3	11	complement(67642555..67650730)	ENSG00000132744	-1.93126	-3.81387	6.86432e-25	6.4334e-24	1.19082e-20	-0.70884	-1.63449	2.93809e-05	9.45407e-05	0.5097	-1.29141	-2.44768	6.89689e-08	2.90035e-07	0.00119647	-2.51383	-5.71134	8.46183e-29	1.94432e-27	1.46796e-24	ACY3	UniProtKB	Q96HD9	ACY3	enables	0046222 // aflatoxin metabolic process (Reactome:R-HSA-5423646 [TAS]) /// 0008150 // biological_process (GO_REF:0000015 [ND])	0016324 // apical plasma membrane (GO_REF:0000044 [IEA] UniProtKB-SubCell:SL-0015) /// 0005829 // cytosol (PMID:21873635 [IBA] PANTHER:PTN002495599|MGI:MGI:87914|UniProtKB:P45381) /// 0005829 // cytosol (Reactome:R-HSA-9638046 [TAS]) /// 0070062 // extracellular exosome (PMID:19056867 [HDA])	0005515 // protein binding (PMID:26871637 [IPI] UniProtKB:O15305) /// 0046872 // metal ion binding (GO_REF:0000043 [IEA] UniProtKB-KW:KW-0479) /// 0005515 // protein binding (PMID:25416956 [IPI] UniProtKB:O15305) /// 0016788 // hydrolase activity, acting on ester bonds (GO_REF:0000002 [IEA] InterPro:IPR007036) /// 0005515 // protein binding (PMID:32296183 [IPI] UniProtKB:P45381) /// 0005515 // pr…	N-acyl-aromatic-L-amino acid amidohydrolase (carboxylate-forming)	ACY3|ASPA2	protein	taxon:9606	20130906	UniProt			192	5.08889	16.0124	7.91604	204	5.87976	19.234	9.02662	184
1	ACYP1	14	complement(75053237..75069483)	ENSG00000119640	0.449756	1.36581	0.010734	0.0210291	1	-0.0978899	-1.07021	0.590148	0.679387	1	0.492593	1.40697	0.00272097	0.00614905	1	1.04024	2.05657	9.76808e-10	5.84535e-09	1.69457e-05	ACYP1	UniProtKB	P07311	ACYP1	involved_in	0006796 // phosphate-containing compound metabolic process (PMID:3026468 [TAS])		0003998 // acylphosphatase activity (PMID:21873635 [IBA] PANTHER:PTN000003030|UniProtKB:P0AB65|FB:FBgn0038363|FB:FBgn0025115)	Acylphosphatase-1	ACYP1|ACYPE	protein	taxon:9606	20030904	PINC			71	1.43094	4.50251	2.92728	57	1.24924	4.08653	2.52214	65
1	ACYP2	2	53970838..54305300	ENSG00000170634	-0.204088	-1.15196	0.127966	0.197927	1	-0.197305	-1.14655	0.138572	0.211254	1	-0.436951	-1.35374	0.0015611	0.00368381	1	-0.443735	-1.36012	0.00123008	0.0034165	1	ACYP2	UniProtKB	P14621	ACYP2	enables	0006796 // phosphate-containing compound metabolic process (PMID:8268218 [TAS])		0042802 // identical protein binding (PMID:16084386 [IPI] UniProtKB:P14621) /// 0042802 // identical protein binding (PMID:12374855 [IPI] UniProtKB:P14621) /// 0005515 // protein binding (PMID:25416956 [IPI] UniProtKB:Q9NS37) /// 0003998 // acylphosphatase activity (PMID:21873635 [IBA] PANTHER:PTN000003030|UniProtKB:P0AB65|FB:FBgn0038363|FB:FBgn0025115) /// 0005515 // protein binding (PMID:254169…	Acylphosphatase-2	ACYP2|ACYP	protein	taxon:9606	20210417	IntAct			235	1.92719	6.06398	9.6889	218	1.94411	6.35961	9.6461	244
1	ADA	20	complement(44584896..44652252)	ENSG00000196839	0.908423	1.87699	0.00218953	0.00474741	1	-0.292646	-1.22489	0.354693	0.455977	1	-1.20064	-2.29842	7.31563e-05	0.00021271	1	0.000426694	1.0003	0.998943	0.999058	1	ADA	UniProtKB	P00813	ADA	acts_upstream_of_or_within	0070244 // negative regulation of thymocyte apoptotic process (GO_REF:0000107 [IEA] UniProtKB:P03958|ensembl:ENSMUSP00000017841) /// 0006196 // AMP catabolic process (GO_REF:0000107 [IEA] UniProtKB:P03958|ensembl:ENSMUSP00000017841) /// 0060169 // negative regulation of adenosine receptor signaling pathway (PMID:16670267 [IDA]) /// 0050850 // positive regulation of calcium-mediated signaling (GO_…	0043025 // neuronal cell body (GO_REF:0000107 [IEA] UniProtKB:Q920P6|ensembl:ENSRNOP00000014151) /// 0005829 // cytosol (PMID:21873635 [IBA] PANTHER:PTN000150817|UniProtKB:P00813|UniProtKB:P22333) /// 0009897 // external side of plasma membrane (PMID:16670267 [IDA]) /// 0009897 // external side of plasma membrane (PMID:21873635 [IBA] PANTHER:PTN000150939|UniProtKB:P00813) /// 0016020 // membrane …	0004000 // adenosine deaminase activity (PMID:16670267 [IDA]) /// 0004000 // adenosine deaminase activity (PMID:3182793 [EXP]) /// 0004000 // adenosine deaminase activity (PMID:8894685 [IDA]) /// 0005515 // protein binding (PMID:7594462 [IPI] UniProtKB:P27487) /// 0005515 // protein binding (PMID:8101391 [IPI] UniProtKB:P27487) /// 0004000 // adenosine deaminase activity (PMID:21873635 [IBA] PANT…	Adenosine deaminase	ADA|ADA1	protein	taxon:9606	20101102	MGI			29	0.221759	0.697772	1.19565	21	0.174626	0.57124	0.929211	27
1	ADA2	22	complement(17178790..17258235)	ENSG00000093072	0.00838728	1.00583	0.995999	0.998464	1	-1.69853	-3.2457	0.469619	0.573143	1	1.18477	2.27328	0.399907	0.498982	1	2.89169	7.42141	0.182279	0.294358	1	ADA2	UniProtKB	Q9NZK5	ADA2	enables	0007165 // signal transduction (GO_REF:0000108 [IEA] GO:0008083) /// 0006154 // adenosine catabolic process (PMID:20147294 [IDA]) /// 0046103 // inosine biosynthetic process (PMID:21873635 [IBA] PANTHER:PTN000150817|UniProtKB:P00813|MGI:MGI:87916) /// 0044267 // cellular protein metabolic process (Reactome:R-HSA-392499 [TAS]) /// 0007275 // multicellular organism development (PMID:10756095 [NAS])…	0005576 // extracellular region (Reactome:R-HSA-6798751 [TAS]) /// 0035578 // azurophil granule lumen (Reactome:R-HSA-6798751 [TAS]) /// 0005615 // extracellular space (PMID:20147294 [IDA]) /// 0005576 // extracellular region (Reactome:R-HSA-5693346 [TAS]) /// 0005615 // extracellular space (PMID:21873635 [IBA] PANTHER:PTN000150875|FB:FBgn0038172|UniProtKB:Q9NZK5|FB:FBgn0036752)	0008201 // heparin binding (GO_REF:0000043 [IEA] UniProtKB-KW:KW-0358) /// 0008270 // zinc ion binding (PMID:20147294 [IDA]) /// 0042803 // protein homodimerization activity (PMID:20147294 [IPI] UniProtKB:Q9NZK5) /// 0008083 // growth factor activity (PMID:10756095 [NAS]) /// 0031685 // adenosine receptor binding (PMID:20147294 [IDA]) /// 0004000 // adenosine deaminase activity (PMID:21873635 [IB…	Adenosine deaminase 2	ADA2|ADGF|CECR1|IDGFL	protein	taxon:9606	20100805	UniProt			0	0	0	0	0	0	0	0	0
1	ADAD1	4	122378966..122429802	ENSG00000164113	#N/A	#N/A	#N/A	#N/A	#N/A	#N/A	#N/A	#N/A	#N/A	#N/A	#N/A	#N/A	#N/A	#N/A	#N/A	#N/A	#N/A	#N/A	#N/A	#N/A	ADAD1	UniProtKB	Q96M93	ADAD1	involved_in	0007275 // multicellular organism development (GO_REF:0000043 [IEA] UniProtKB-KW:KW-0217) /// 0007286 // spermatid development (GO_REF:0000107 [IEA] UniProtKB:Q5SUE7|ensembl:ENSMUSP00000115260) /// 0006382 // adenosine to inosine editing (PMID:21873635 [IBA] PANTHER:PTN000098822|WB:WBGene00000079|FB:FBgn0026086|UniProtKB:P78563|RGD:2033|UniProtKB:P55265|MGI:MGI:1889575|MGI:MGI:891999|WB:WBGene000…	0005737 // cytoplasm (PMID:21873635 [IBA] PANTHER:PTN000098822|UniProtKB:P78563|FB:FBgn0024807|WB:WBGene00000080|WB:WBGene00000079|UniProtKB:P55265|FB:FBgn0035608|MGI:MGI:1889575) /// 0005730 // nucleolus (PMID:21873635 [IBA] PANTHER:PTN000098822|UniProtKB:P78563|FB:FBgn0026086|RGD:2033|MGI:MGI:1889575|UniProtKB:P55265|RGD:71099)	0003725 // double-stranded RNA binding (PMID:21873635 [IBA] PANTHER:PTN000098822|FB:FBgn0024807|RGD:2033|UniProtKB:P78563) /// 0008251 // tRNA-specific adenosine deaminase activity (PMID:21873635 [IBA] PANTHER:PTN000098822|UniProtKB:F4HU58|FB:FBgn0028658) /// 0003726 // double-stranded RNA adenosine deaminase activity (PMID:21873635 [IBA] PANTHER:PTN000098822|FB:FBgn0026086|UniProtKB:P78563|WB:WB…	Adenosine deaminase domain-containing protein 1	ADAD1|TENR	protein	taxon:9606	20210417	UniProt			0	0	0	0	0	0	0	0	0
1	ADAD2	16	84191138..84197168	ENSG00000140955	0.0717752	1.05101	0.980508	0.996768	1	2.7123	6.55365	0.231149	#N/A	1	-0.0318241	-1.0223	0.991212	#N/A	1	-2.67235	-6.37465	0.224891	0.349495	1	ADAD2	UniProtKB	Q8NCV1	ADAD2	involved_in	0006382 // adenosine to inosine editing (PMID:21873635 [IBA] PANTHER:PTN000098822|WB:WBGene00000079|FB:FBgn0026086|UniProtKB:P78563|RGD:2033|UniProtKB:P55265|MGI:MGI:1889575|MGI:MGI:891999|WB:WBGene00000080) /// 0006396 // RNA processing (PMID:21873635 [IBA] PANTHER:PTN000098822|UniProtKB:P78563|UniProtKB:P55265|MGI:MGI:1889575|FB:FBgn0028658|UniProtKB:F4HU58)	0005730 // nucleolus (PMID:21873635 [IBA] PANTHER:PTN000098822|UniProtKB:P78563|FB:FBgn0026086|RGD:2033|MGI:MGI:1889575|UniProtKB:P55265|RGD:71099) /// 0005737 // cytoplasm (PMID:21873635 [IBA] PANTHER:PTN000098822|UniProtKB:P78563|FB:FBgn0024807|WB:WBGene00000080|WB:WBGene00000079|UniProtKB:P55265|FB:FBgn0035608|MGI:MGI:1889575)	0008251 // tRNA-specific adenosine deaminase activity (PMID:21873635 [IBA] PANTHER:PTN000098822|UniProtKB:F4HU58|FB:FBgn0028658) /// 0003725 // double-stranded RNA binding (PMID:21873635 [IBA] PANTHER:PTN000098822|FB:FBgn0024807|RGD:2033|UniProtKB:P78563) /// 0003726 // double-stranded RNA adenosine deaminase activity (PMID:21873635 [IBA] PANTHER:PTN000098822|FB:FBgn0026086|UniProtKB:P78563|WB:WB…	Adenosine deaminase domain-containing protein 2	UniProtKB:Q8NCV1|PTN002475012	protein	taxon:9606	20200807	GO_Central			0	0	0	0	0	0	0	0	0
1	ADAL	15	43330672..43354569	ENSG00000168803	-0.323851	-1.25167	0.002356	0.0050842	1	-0.113026	-1.08149	0.278706	0.376291	1	-0.125911	-1.0912	0.248043	0.338084	1	-0.336737	-1.2629	0.0016341	0.00443984	1	ADAL	UniProtKB	Q6DHV7	ADAL	enables	0009117 // nucleotide metabolic process (GO_REF:0000043 [IEA] UniProtKB-KW:KW-0546) /// 0017144 // drug metabolic process (Reactome:R-HSA-2161541 [TAS]) /// 0046103 // inosine biosynthetic process (PMID:21873635 [IBA] PANTHER:PTN000150817|UniProtKB:P00813|MGI:MGI:87916) /// 0043101 // purine-containing compound salvage (Reactome:R-HSA-74217 [TAS]) /// 0006154 // adenosine catabolic process (PMID:…	0005829 // cytosol (Reactome:R-HSA-2161195 [TAS]) /// 0005829 // cytosol (Reactome:R-HSA-2161187 [TAS])	0062154 /// 0004000 // adenosine deaminase activity (PMID:21873635 [IBA] PANTHER:PTN000150817|ZFIN:ZDB-GENE-040718-393|UniProtKB:P22333|UniProtKB:Q9NZK5|UniProtKB:P00813|FB:FBgn0038172|RGD:2031|MGI:MGI:87916|UniProtKB:Q8IJA9|FB:FBgn0036752) /// 0046872 // metal ion binding (GO_REF:0000043 [IEA] UniProtKB-KW:KW-0479)	Adenosine deaminase-like protein	ADAL|ADAL1	protein	taxon:9606	20210417	UniProt			333	2.26136	7.11543	13.7294	261	1.9274	6.30495	11.5488	325
1	ADAM10	15	complement(58588809..58749791)	ENSG00000137845	0.648291	1.56731	1.43153e-27	1.53582e-26	2.48342e-23	0.179688	1.13264	0.00267385	0.00625892	1	0.0759824	1.05408	0.197329	0.279793	1	0.544585	1.4586	3.57787e-20	4.91829e-19	6.20689e-16	ADAM10	UniProtKB	O14672	ADAM10	acts_upstream_of	0098696 /// 0030335 // positive regulation of cell migration (PMID:18373975 [IMP]) /// 0007219 // Notch signaling pathway (PMID:21873635 [IBA] PANTHER:PTN005236519|FB:FBgn0039688|MGI:MGI:109548|FB:FBgn0039734|FB:FBgn0259984|WB:WBGene00000075|WB:WBGene00006324) /// 0006509 // membrane protein ectodomain proteolysis (PMID:18355449 [IDA]) /// 0007267 // cell-cell signaling (PMID:12714508 [NAS]) /// …	0005886 // plasma membrane (Reactome:R-HSA-9010074 [TAS]) /// 0035579 // specific granule membrane (Reactome:R-HSA-6799350 [TAS]) /// 0098978 // glutamatergic synapse (GO_REF:0000107 [IEA] UniProtKB:O35598|ensembl:ENSMUSP00000063839) /// 0005798 // Golgi-associated vesicle (PMID:12475894 [IDA]) /// 0005788 // endoplasmic reticulum lumen (Reactome:R-HSA-9010113 [TAS]) /// 0005788 // endoplasmic re…	0005515 // protein binding (PMID:17301176 [IPI] UniProtKB:Q12959) /// 0005515 // protein binding (PMID:25036101 [IPI] UniProtKB:P62993) /// 0005515 // protein binding (PMID:23091066 [IPI] UniProtKB:Q96FV3) /// 0005515 // protein binding (PMID:25036101 [IPI] UniProtKB:P07947) /// 0005515 // protein binding (PMID:32814053 [IPI] UniProtKB:P05067) /// 0004222 // metalloendopeptidase activity (PMID:18…	Disintegrin and metalloproteinase domain-containing protein 10	ADAM10|KUZ|MADM	protein	taxon:9606	20200806	ARUK-UCL	occurs_in(CL:0000214)		2914	8.02612	25.2544	120.142	2481	7.43105	24.3086	109.78	3037
1	ADAM11	17	44758988..44781846	ENSG00000073670	-0.0896267	-1.06409	0.745716	0.819888	1	2.27589	4.84297	1.5148e-19	1.73426e-18	2.62788e-15	-0.359483	-1.28297	0.206884	0.29036	1	-2.725	-6.61161	1.54535e-25	2.92672e-24	2.68088e-21	ADAM11	UniProtKB	O75078	ADAM11	colocalizes_with	0007229 // integrin-mediated signaling pathway (PMID:8252040 [TAS]) /// 0006508 // proteolysis (GO_REF:0000002 [IEA] InterPro:IPR001590)	0016021 // integral component of membrane (GO_REF:0000043 [IEA] UniProtKB-KW:KW-0812) /// 0062023 /// 0005886 // plasma membrane (Reactome:R-HSA-5682826 [TAS]) /// 0005886 // plasma membrane (Reactome:R-HSA-5682709 [TAS])	0008237 // metallopeptidase activity (PMID:9693107 [TAS]) /// 0005178 // integrin binding (PMID:9693107 [TAS]) /// 0004222 // metalloendopeptidase activity (GO_REF:0000002 [IEA] InterPro:IPR001590)	Disintegrin and metalloproteinase domain-containing protein 11	ADAM11|MDC	protein	taxon:9606	20180206	BHF-UCL	part_of(UBERON:0002084)		27	0.204956	0.6449	1.11319	42	0.346699	1.13413	1.85842	23
1	ADAM12	10	complement(126012381..126388477)	ENSG00000148848	#N/A	#N/A	#N/A	#N/A	#N/A	#N/A	#N/A	#N/A	#N/A	#N/A	#N/A	#N/A	#N/A	#N/A	#N/A	#N/A	#N/A	#N/A	#N/A	#N/A	ADAM12	UniProtKB	O43184	ADAM12	enables	0006508 // proteolysis (GO_REF:0000043 [IEA] UniProtKB-KW:KW-0645) /// 0030198 // extracellular matrix organization (Reactome:R-HSA-1474244 [TAS]) /// 0007520 // myoblast fusion (PMID:7566181 [TAS]) /// 0007155 // cell adhesion (GO_REF:0000043 [IEA] UniProtKB-KW:KW-0130) /// 0045766 // positive regulation of angiogenesis (PMID:28637396 [IMP])	0016021 // integral component of membrane (GO_REF:0000043 [IEA] UniProtKB-KW:KW-0812) /// 0005576 // extracellular region (GO_REF:0000044 [IEA] UniProtKB-SubCell:SL-0243) /// 0005886 // plasma membrane (PMID:15280379 [IDA]) /// 0005886 // plasma membrane (PMID:21873635 [IBA] PANTHER:PTN002628683|MGI:MGI:1918328|UniProtKB:O43184|MGI:MGI:105985|MGI:MGI:2676326|MGI:MGI:2676316|MGI:MGI:104731|MGI:MGI…	0008237 // metallopeptidase activity (PMID:9417060 [TAS]) /// 0005515 // protein binding (PMID:25825872 [IPI] UniProtKB:P12931) /// 0005515 // protein binding (PMID:25825872 [IPI] UniProtKB:P07948) /// 0017124 // SH3 domain binding (PMID:15280379 [IPI] UniProtKB:Q5HYK7-1) /// 0017124 // SH3 domain binding (PMID:15280379 [IPI] UniProtKB:Q5HYK7-2) /// 0017124 // SH3 domain binding (PMID:15280379 [I…	Disintegrin and metalloproteinase domain-containing protein 12	ADAM12|MLTN|UNQ346/PRO545	protein	taxon:9606	20210417	InterPro			0	0	0	0	0	0	0	0	0
1	ADAM15	1	155050566..155062775	ENSG00000143537	0.38563	1.30643	2.55859e-05	7.01317e-05	0.443864	0.236972	1.17852	0.00970736	0.0202043	1	0.135049	1.09813	0.136311	0.20514	1	0.283707	1.21732	0.00175663	0.00474451	1	ADAM15	UniProtKB	Q13444	ADAM15	NOT|involved_in	1904628 // cellular response to phorbol 13-acetate 12-myristate (PMID:22505472 [IDA]) /// 0002418 // immune response to tumor cell (PMID:22505472 [IDA]) /// 0008584 // male gonad development (GO_REF:0000107 [IEA] UniProtKB:Q9QYV0|ensembl:ENSRNOP00000039351) /// 0045087 // innate immune response (PMID:21873635 [IBA] PANTHER:PTN002628576|UniProtKB:Q13444) /// 0030308 // negative regulation of cell …	0001669 // acrosomal vesicle (GO_REF:0000044 [IEA] UniProtKB-SubCell:SL-0007) /// 0016021 // integral component of membrane (GO_REF:0000043 [IEA] UniProtKB-KW:KW-0812) /// 0005615 // extracellular space (PMID:21873635 [IBA] PANTHER:PTN002628576|UniProtKB:Q13444) /// 0005912 // adherens junction (GO_REF:0000044 [IEA] UniProtKB-SubCell:SL-0009) /// 0005886 // plasma membrane (Reactome:R-HSA-8941234…	0008237 // metallopeptidase activity (PMID:21873635 [IBA] PANTHER:PTN002628576|UniProtKB:Q13444) /// 0004222 // metalloendopeptidase activity (GO_REF:0000002 [IEA] InterPro:IPR001590|InterPro:IPR033605) /// 0005515 // protein binding (PMID:25416956 [IPI] UniProtKB:P37198) /// 0005515 // protein binding (PMID:11741929 [IPI] UniProtKB:P06241) /// 0005515 // protein binding (PMID:25825872 [IPI] UniP…	Disintegrin and metalloproteinase domain-containing protein 15	ADAM15|MDC15	protein	taxon:9606	20140806	UniProt			892	9.50818	29.9178	36.7766	1130	13.0984	42.8477	50.0004	984
1	ADAM17	2	complement(9488486..9556732)	ENSG00000151694	0.403424	1.32264	7.28699e-11	3.12676e-10	1.26415e-06	-0.0142353	-1.00992	0.819441	0.87318	1	-0.219597	-1.16441	0.000356794	0.000936292	1	0.198062	1.14716	0.00138809	0.00381323	1	ADAM17	UniProtKB	P78536	ADAM17	colocalizes_with	0006509 // membrane protein ectodomain proteolysis (PMID:9034190 [IDA]) /// 0002467 // germinal center formation (PMID:10433800 [ISS] UniProtKB:Q9Z0F8) /// 0030335 // positive regulation of cell migration (PMID:18373975 [IMP]) /// 0050830 // defense response to Gram-positive bacterium (PMID:16034137 [IMP]) /// 0051272 // positive regulation of cellular component movement (PMID:10433800 [ISS] UniP…	0005925 // focal adhesion (PMID:14970227 [IDA]) /// 0005788 // endoplasmic reticulum lumen (Reactome:R-HSA-9662747 [TAS]) /// 0005886 // plasma membrane (Reactome:R-HSA-9662818 [TAS]) /// 0000139 // Golgi membrane (Reactome:R-HSA-9662773 [TAS]) /// 0045121 // membrane raft (PMID:17010968 [IDA]) /// 0005886 // plasma membrane (Reactome:R-NUL-5362792 [TAS]) /// 0015629 // actin cytoskeleton (PMID:1…	0005515 // protein binding (PMID:30455686 [IPI] UniProtKB:P05556) /// 0004222 // metalloendopeptidase activity (PMID:9034191 [IMP]) /// 0004222 // metalloendopeptidase activity (PMID:9920899 [IDA]) /// 0005178 // integrin binding (PMID:14970227 [IPI] UniProtKB:P08648) /// 0004222 // metalloendopeptidase activity (PMID:15691827 [IDA]) /// 0046872 // metal ion binding (GO_REF:0000043 [IEA] UniProtK…	Disintegrin and metalloproteinase domain-containing protein 17	ADAM17|CSVP|TACE	protein	taxon:9606	20081121	BHF-UCL			1628	6.08685	19.1525	67.1214	1281	5.20828	17.0374	56.6819	1779
1	ADAM18	8	39584489..39730065	ENSG00000168619	2.85956	7.25795	0.199663	0.290149	1	-0.0653784	-1.04636	0.982086	#N/A	1	-2.81963	-7.05979	0.192883	#N/A	1	0.105315	1.07573	0.970655	0.977152	1	ADAM18	UniProtKB	Q9Y3Q7	ADAM18	enables	0007275 // multicellular organism development (GO_REF:0000043 [IEA] UniProtKB-KW:KW-0217) /// 0007339 // binding of sperm to zona pellucida (PMID:21873635 [IBA] PANTHER:PTN000224851|MGI:MGI:102518) /// 0006508 // proteolysis (GO_REF:0000002 [IEA] InterPro:IPR001590) /// 0030154 // cell differentiation (GO_REF:0000043 [IEA] UniProtKB-KW:KW-0221) /// 0007283 // spermatogenesis (GO_REF:0000043 [IEA]…	0016021 // integral component of membrane (GO_REF:0000043 [IEA] UniProtKB-KW:KW-0812) /// 0016020 // membrane (PMID:10395895 [TAS])	0008237 // metallopeptidase activity (PMID:10395895 [TAS]) /// 0004222 // metalloendopeptidase activity (GO_REF:0000002 [IEA] InterPro:IPR001590)	Disintegrin and metalloproteinase domain-containing protein 18	ADAM18|TMDC3|UNQ858/PRO1867	protein	taxon:9606	20210417	InterPro			0	0	0	0	0	0	0	0	0
1	ADAM19	5	complement(157395534..157575775)	ENSG00000135074	0.554874	1.46904	0.16896	0.251706	1	3.27233	9.66208	1.2605e-21	1.62566e-20	2.18672e-17	2.86933	7.30724	1.99234e-21	2.46816e-20	3.45632e-17	0.151869	1.11101	0.477649	0.622138	1	ADAM19	UniProtKB	Q9H013	ADAM19	enables	0042987 // amyloid precursor protein catabolic process (PMID:17112471 [IMP]) /// 2000049 // positive regulation of cell-cell adhesion mediated by cadherin (PMID:19727588 [IDA]) /// 0001890 // placenta development (PMID:19727588 [IEP]) /// 0010628 // positive regulation of gene expression (PMID:19727588 [IDA]) /// 0016485 // protein processing (PMID:17112471 [IMP]) /// 0030198 // extracellular mat…	0016021 // integral component of membrane (GO_REF:0000043 [IEA] UniProtKB-KW:KW-0812) /// 0062023 /// 0005634 // nucleus (PMID:19727588 [IDA]) /// 0005886 // plasma membrane (Reactome:R-HSA-8941234 [TAS]) /// 0005794 // Golgi apparatus (GO_REF:0000002 [IEA] InterPro:IPR033596)	1902945 // metalloendopeptidase activity involved in amyloid precursor protein catabolic process (PMID:17112471 [IMP]) /// 0004222 // metalloendopeptidase activity (PMID:17112471 [IMP]) /// 0005515 // protein binding (PMID:11162584 [IPI] UniProtKB:Q7SIH1) /// 0017124 // SH3 domain binding (GO_REF:0000043 [IEA] UniProtKB-KW:KW-0729) /// 0004222 // metalloendopeptidase activity (PMID:11162584 [IMP]…	Disintegrin and metalloproteinase domain-containing protein 19	ADAM19|MLTNB|FKSG34	protein	taxon:9606	20180517	UniProt			7	0.0350607	0.11032	0.288605	2	0.0108933	0.0356343	0.0884963	11
1	ADAM2	8	complement(39743735..39838227)	ENSG00000104755	#N/A	#N/A	#N/A	#N/A	#N/A	#N/A	#N/A	#N/A	#N/A	#N/A	#N/A	#N/A	#N/A	#N/A	#N/A	#N/A	#N/A	#N/A	#N/A	#N/A	ADAM2	UniProtKB	Q99965	ADAM2	enables	0007342 // fusion of sperm to egg plasma membrane (PMID:9041139 [TAS]) /// 0007339 // binding of sperm to zona pellucida (PMID:21873635 [IBA] PANTHER:PTN000224851|MGI:MGI:102518) /// 0006508 // proteolysis (GO_REF:0000002 [IEA] InterPro:IPR001590) /// 0007339 // binding of sperm to zona pellucida (Reactome:R-HSA-1297338 [TAS]) /// 0007155 // cell adhesion (PMID:21873635 [IBA] PANTHER:PTN000224851…	0005886 // plasma membrane (Reactome:R-HSA-1297338 [TAS]) /// 0005887 // integral component of plasma membrane (PMID:9041139 [TAS])	0008237 // metallopeptidase activity (PMID:9041139 [TAS]) /// 0005178 // integrin binding (PMID:9041139 [TAS]) /// 0004222 // metalloendopeptidase activity (GO_REF:0000002 [IEA] InterPro:IPR001590)	Disintegrin and metalloproteinase domain-containing protein 2	ADAM2|FTNB	protein	taxon:9606	20210417	InterPro			0	0	0	0	0	0	0	0	0
1	ADAM20	14	complement(70522358..70535015)	ENSG00000134007	1.64152	3.11995	0.493932	0.599787	1	1.50499	2.83823	0.530554	#N/A	1	-0.0329105	-1.02307	0.984204	#N/A	1	0.103618	1.07446	0.950299	0.977152	1	ADAM20	UniProtKB	O43506	ADAM20	enables	0006508 // proteolysis (GO_REF:0000043 [IEA] UniProtKB-KW:KW-0645) /// 0008584 // male gonad development (PMID:21873635 [IBA] PANTHER:PTN000224928|RGD:621472) /// 0007338 // single fertilization (PMID:9469942 [TAS]) /// 0007339 // binding of sperm to zona pellucida (Reactome:R-HSA-1297338 [TAS])	0016021 // integral component of membrane (GO_REF:0000043 [IEA] UniProtKB-KW:KW-0812) /// 0005886 // plasma membrane (PMID:21873635 [IBA] PANTHER:PTN002628683|MGI:MGI:1918328|UniProtKB:O43184|MGI:MGI:105985|MGI:MGI:2676326|MGI:MGI:2676316|MGI:MGI:104731|MGI:MGI:105984) /// 0009897 // external side of plasma membrane (PMID:21873635 [IBA] PANTHER:PTN000224928|MGI:MGI:105984|MGI:MGI:104731|MGI:MGI:1…	0008237 // metallopeptidase activity (PMID:9469942 [TAS]) /// 0046872 // metal ion binding (GO_REF:0000043 [IEA] UniProtKB-KW:KW-0479) /// 0004222 // metalloendopeptidase activity (GO_REF:0000002 [IEA] InterPro:IPR001590)	Disintegrin and metalloproteinase domain-containing protein 20	ADAM20	protein	taxon:9606	20210417	InterPro			0	0	0	0	0	0	0	0	0
1	ADAM21	14	70417107..70460427	ENSG00000139985	0.517259	1.43123	0.582651	0.675205	1	0.587162	1.50229	0.522642	0.622476	1	1.02013	2.0281	0.178548	0.257089	1	0.950228	1.93218	0.192908	0.308241	1	ADAM21	UniProtKB	Q9UKJ8	ADAM21	enables	0006508 // proteolysis (GO_REF:0000043 [IEA] UniProtKB-KW:KW-0645) /// 0008584 // male gonad development (PMID:21873635 [IBA] PANTHER:PTN000224928|RGD:621472) /// 0007338 // single fertilization (PMID:9469942 [TAS]) /// 0007339 // binding of sperm to zona pellucida (Reactome:R-HSA-1297338 [TAS])	0016021 // integral component of membrane (GO_REF:0000043 [IEA] UniProtKB-KW:KW-0812) /// 0030424 // axon (GO_REF:0000107 [IEA] UniProtKB:Q9JI76|ensembl:ENSMUSP00000008582) /// 0005886 // plasma membrane (PMID:21873635 [IBA] PANTHER:PTN002628683|MGI:MGI:1918328|UniProtKB:O43184|MGI:MGI:105985|MGI:MGI:2676326|MGI:MGI:2676316|MGI:MGI:104731|MGI:MGI:105984) /// 0009897 // external side of plasma mem…	0008237 // metallopeptidase activity (PMID:9469942 [TAS]) /// 0005515 // protein binding (PMID:32296183 [IPI] UniProtKB:O43765) /// 0005515 // protein binding (PMID:32296183 [IPI] UniProtKB:P34972) /// 0046872 // metal ion binding (GO_REF:0000043 [IEA] UniProtKB-KW:KW-0479) /// 0004222 // metalloendopeptidase activity (GO_REF:0000002 [IEA] InterPro:IPR001590)	Disintegrin and metalloproteinase domain-containing protein 21	ADAM21	protein	taxon:9606	20210417	InterPro			0	0	0	0	2	0.0243097	0.0795223	0.0884963	0
1	ADAM22	7	87934143..88202889	ENSG00000008277	0.352086	1.27641	0.00156724	0.00347812	1	0.658577	1.57853	1.4184e-09	7.5033e-09	2.46065e-05	-0.449811	-1.36586	5.65891e-05	0.000167364	0.981708	-0.756302	-1.68916	4.26038e-12	3.17206e-11	7.39091e-08	ADAM22	UniProtKB	Q9P0K1	ADAM22	enables	0022011 // myelination in peripheral nervous system (GO_REF:0000107 [IEA] UniProtKB:Q9R1V6|ensembl:ENSMUSP00000086122) /// 0007162 // negative regulation of cell adhesion (PMID:9693107 [NAS]) /// 0007417 // central nervous system development (PMID:9693107 [TAS]) /// 0006508 // proteolysis (GO_REF:0000002 [IEA] InterPro:IPR001590) /// 0008344 // adult locomotory behavior (GO_REF:0000107 [IEA] UniP…	0016021 // integral component of membrane (PMID:9693107 [NAS]) /// 0005886 // plasma membrane (Reactome:R-HSA-5682794 [TAS]) /// 0005886 // plasma membrane (Reactome:R-HSA-5682769 [TAS]) /// 0098978 // glutamatergic synapse (GO_REF:0000107 [IEA] UniProtKB:Q9R1V6|ensembl:ENSMUSP00000086122) /// 0005886 // plasma membrane (Reactome:R-HSA-5682709 [TAS]) /// 0030424 // axon (GO_REF:0000024 [ISS] UniP…	0005515 // protein binding (PMID:12589811 [IPI] UniProtKB:P63104) /// 0005515 // protein binding (PMID:27066583 [IPI] UniProtKB:O95970|UniProtKB:P78352) /// 0005515 // protein binding (PMID:30126976 [IPI] UniProtKB:Q14160) /// 0005515 // protein binding (PMID:20463223 [IPI] UniProtKB:Q9BZR6) /// 0005178 // integrin binding (PMID:9693107 [NAS]) /// 0005515 // protein binding (PMID:24550280 [IPI] U…	Disintegrin and metalloproteinase domain-containing protein 22	ADAM22|MDC2	protein	taxon:9606	20210417	InterPro			181	0.566508	1.78254	7.46251	164	0.558186	1.82594	7.2567	223
1	ADAM23	2	206443532..206621127	ENSG00000114948	2.64789	6.26749	0.00185078	0.00406422	1	0.765511	1.69997	0.418559	0.523256	1	-0.508703	-1.42277	0.396529	0.495793	1	1.37367	2.59129	0.0596863	0.114565	1	ADAM23	UniProtKB	O75077	ADAM23	enables	1990830 // cellular response to leukemia inhibitory factor (GO_REF:0000107 [IEA] UniProtKB:Q9R1V7|ensembl:ENSMUSP00000084633) /// 0007417 // central nervous system development (PMID:9693107 [TAS]) /// 0006508 // proteolysis (GO_REF:0000002 [IEA] InterPro:IPR001590) /// 0007155 // cell adhesion (GO_REF:0000043 [IEA] UniProtKB-KW:KW-0130)	0005887 // integral component of plasma membrane (PMID:9693107 [TAS]) /// 0005576 // extracellular region (GO_REF:0000044 [IEA] UniProtKB-SubCell:SL-0243) /// 0005886 // plasma membrane (Reactome:R-HSA-5682794 [TAS]) /// 0005886 // plasma membrane (Reactome:R-HSA-5682769 [TAS]) /// 0099056 // integral component of presynaptic membrane (PMID:21873635 [IBA] PANTHER:PTN002628591|MGI:MGI:1345162) ///…	0008237 // metallopeptidase activity (PMID:9693107 [TAS]) /// 0005178 // integrin binding (PMID:9693107 [TAS]) /// 0004222 // metalloendopeptidase activity (GO_REF:0000002 [IEA] InterPro:IPR001590) /// 0005515 // protein binding (PMID:20463223 [IPI] UniProtKB:O95970)	Disintegrin and metalloproteinase domain-containing protein 23	ADAM23|MDC3	protein	taxon:9606	20210417	InterPro			1	0.0056557	0.0177958	0.0412294	1	0.00615027	0.0201188	0.0442482	0
1	ADAM28	8	24294069..24359014	ENSG00000042980	0.00837214	1.00582	0.996004	0.998464	1	-1.69854	-3.24572	0.469447	#N/A	1	-0.0329216	-1.02308	0.984199	#N/A	1	1.67399	3.19096	0.474661	0.619581	1	ADAM28	UniProtKB	Q9UKQ2	ADAM28	enables	0006508 // proteolysis (GO_REF:0000043 [IEA] UniProtKB-KW:KW-0645) /// 0007283 // spermatogenesis (PMID:10587367 [TAS])	0016021 // integral component of membrane (GO_REF:0000043 [IEA] UniProtKB-KW:KW-0812) /// 0005739 // mitochondrion (GO_REF:0000052 [IDA]) /// 0005576 // extracellular region (GO_REF:0000044 [IEA] UniProtKB-SubCell:SL-0243) /// 0005886 // plasma membrane (GO_REF:0000052 [IDA]) /// 0005886 // plasma membrane (PMID:21873635 [IBA] PANTHER:PTN002628616|MGI:MGI:107247|UniProtKB:Q9UKQ2|MGI:MGI:105988)	0008237 // metallopeptidase activity (PMID:12777399 [IDA]) /// 0004175 // endopeptidase activity (PMID:21873635 [IBA] PANTHER:PTN002628616|MGI:MGI:107247) /// 0005515 // protein binding (PMID:32296183 [IPI] UniProtKB:P00749) /// 0046872 // metal ion binding (GO_REF:0000043 [IEA] UniProtKB-KW:KW-0479) /// 0008237 // metallopeptidase activity (PMID:21873635 [IBA] PANTHER:PTN002628616|UniProtKB:Q9UK…	Disintegrin and metalloproteinase domain-containing protein 28	ADAM28|ADAM23|MDCL	protein	taxon:9606	20210417	InterPro			0	0	0	0	1	0.00490449	0.0160436	0.0442482	0
1	ADAM29	4	174829668..174978180	ENSG00000168594	-1.56139	-2.95137	0.505975	0.599787	1	-1.69853	-3.2457	0.469449	#N/A	1	-0.03183	-1.02231	0.991128	#N/A	1	0.105315	1.07573	0.970655	0.977152	1	ADAM29	UniProtKB	Q9UKF5	ADAM29	enables	0008584 // male gonad development (PMID:21873635 [IBA] PANTHER:PTN000224928|RGD:621472) /// 0007283 // spermatogenesis (PMID:10512762 [TAS]) /// 0006508 // proteolysis (GO_REF:0000002 [IEA] InterPro:IPR001590)	0005886 // plasma membrane (PMID:21873635 [IBA] PANTHER:PTN002628683|MGI:MGI:1918328|UniProtKB:O43184|MGI:MGI:105985|MGI:MGI:2676326|MGI:MGI:2676316|MGI:MGI:104731|MGI:MGI:105984) /// 0009897 // external side of plasma membrane (PMID:21873635 [IBA] PANTHER:PTN000224928|MGI:MGI:105984|MGI:MGI:104731|MGI:MGI:105985|MGI:MGI:2676326|MGI:MGI:2676316) /// 0005887 // integral component of plasma membran…	0008237 // metallopeptidase activity (PMID:10512762 [TAS]) /// 0004222 // metalloendopeptidase activity (GO_REF:0000002 [IEA] InterPro:IPR001590)	Disintegrin and metalloproteinase domain-containing protein 29	ADAM29	protein	taxon:9606	20210417	InterPro			0	0	0	0	0	0	0	0	0
1	ADAM30	1	complement(119893533..119896515)	ENSG00000134249	#N/A	#N/A	#N/A	#N/A	#N/A	#N/A	#N/A	#N/A	#N/A	#N/A	#N/A	#N/A	#N/A	#N/A	#N/A	#N/A	#N/A	#N/A	#N/A	#N/A	ADAM30	UniProtKB	Q9UKF2	ADAM30	enables	0006508 // proteolysis (GO_REF:0000043 [IEA] UniProtKB-KW:KW-0645) /// 0007339 // binding of sperm to zona pellucida (Reactome:R-HSA-1297338 [TAS])	0016021 // integral component of membrane (GO_REF:0000043 [IEA] UniProtKB-KW:KW-0812) /// 0005886 // plasma membrane (PMID:21873635 [IBA] PANTHER:PTN002628683|MGI:MGI:1918328|UniProtKB:O43184|MGI:MGI:105985|MGI:MGI:2676326|MGI:MGI:2676316|MGI:MGI:104731|MGI:MGI:105984) /// 0031902 // late endosome membrane (GO_REF:0000044 [IEA] UniProtKB-SubCell:SL-0151) /// 0009897 // external side of plasma mem…	0008237 // metallopeptidase activity (PMID:10512762 [TAS]) /// 0008270 // zinc ion binding (PMID:10512762 [TAS]) /// 0004222 // metalloendopeptidase activity (GO_REF:0000002 [IEA] InterPro:IPR001590)	Disintegrin and metalloproteinase domain-containing protein 30	ADAM30|UNQ2509/PRO5997	protein	taxon:9606	20210417	InterPro			0	0	0	0	0	0	0	0	0
1	ADAM32	8	39106990..39284917	ENSG00000197140	-0.599017	-1.51468	0.342481	0.44966	1	-0.814335	-1.75849	0.200206	0.287253	1	-0.0966657	-1.0693	0.883657	0.920912	1	0.118653	1.08572	0.858402	0.946624	1	ADAM32	UniProtKB	Q8TC27	ADAM32	enables	0007339 // binding of sperm to zona pellucida (PMID:21873635 [IBA] PANTHER:PTN000224851|MGI:MGI:102518) /// 0006508 // proteolysis (GO_REF:0000002 [IEA] InterPro:IPR001590) /// 0007155 // cell adhesion (PMID:21873635 [IBA] PANTHER:PTN000224851|MGI:MGI:1340894)	0016021 // integral component of membrane (GO_REF:0000043 [IEA] UniProtKB-KW:KW-0812)	0005515 // protein binding (PMID:32296183 [IPI] UniProtKB:P56748) /// 0004222 // metalloendopeptidase activity (GO_REF:0000002 [IEA] InterPro:IPR001590)	Disintegrin and metalloproteinase domain-containing protein 32	ADAM32|UNQ5982/PRO21340	protein	taxon:9606	20210417	InterPro			5	0.0570453	0.179495	0.206147	6	0.0744404	0.243511	0.265489	11
1	ADAM33	20	complement(3667965..3682246)	ENSG00000149451	0.641427	1.55987	0.546158	0.638503	1	-0.630059	-1.54763	0.616411	0.702603	1	-1.16816	-2.24724	0.316562	0.410871	1	0.10333	1.07425	0.938825	0.977152	1	ADAM33	UniProtKB	Q9BZ11	ADAM33	enables	0006508 // proteolysis (PMID:11814695 [NAS])	0016021 // integral component of membrane (PMID:11814695 [NAS])	0004222 // metalloendopeptidase activity (PMID:11814695 [NAS]) /// 0008270 // zinc ion binding (PMID:11814695 [NAS])	Disintegrin and metalloproteinase domain-containing protein 33	ADAM33|C20orf153|UNQ873/PRO1891	protein	taxon:9606	20020812	UniProt			1	0.00988248	0.0310955	0.0412294	1	0.0107467	0.0351546	0.0442482	1
1	ADAM7	8	24440930..24526970	ENSG00000069206	#N/A	#N/A	#N/A	#N/A	#N/A	#N/A	#N/A	#N/A	#N/A	#N/A	#N/A	#N/A	#N/A	#N/A	#N/A	#N/A	#N/A	#N/A	#N/A	#N/A	ADAM7	UniProtKB	Q9H2U9	ADAM7	enables	0006508 // proteolysis (GO_REF:0000002 [IEA] InterPro:IPR001590)	0016021 // integral component of membrane (GO_REF:0000043 [IEA] UniProtKB-KW:KW-0812) /// 0005886 // plasma membrane (PMID:21873635 [IBA] PANTHER:PTN002628616|MGI:MGI:107247|UniProtKB:Q9UKQ2|MGI:MGI:105988)	0004175 // endopeptidase activity (PMID:21873635 [IBA] PANTHER:PTN002628616|MGI:MGI:107247) /// 0008237 // metallopeptidase activity (PMID:21873635 [IBA] PANTHER:PTN002628616|UniProtKB:Q9UKQ2) /// 0004222 // metalloendopeptidase activity (GO_REF:0000002 [IEA] InterPro:IPR001590)	Disintegrin and metalloproteinase domain-containing protein 7	ADAM7|GP83	protein	taxon:9606	20210417	InterPro			0	0	0	0	0	0	0	0	0
1	ADAM8	10	complement(133262420..133276868)	ENSG00000151651	-0.784801	-1.72286	0.0255748	0.0468452	1	-2.18547	-4.54875	2.30688e-08	1.08458e-07	0.000400198	-1.19343	-2.28697	0.00267813	0.00606079	1	0.207233	1.15447	0.632172	0.752344	1	ADAM8	UniProtKB	P78325	ADAM8	enables	0033089 // positive regulation of T cell differentiation in thymus (GO_REF:0000024 [ISS] UniProtKB:Q05910) /// 0043524 // negative regulation of neuron apoptotic process (GO_REF:0000024 [ISS] UniProtKB:Q05910) /// 0045780 // positive regulation of bone resorption (GO_REF:0000024 [ISS] UniProtKB:Q05910) /// 0002523 // leukocyte migration involved in inflammatory response (GO_REF:0000024 [ISS] UniP…	0002102 // podosome (PMID:15220135 [IDA]) /// 0005886 // plasma membrane (Reactome:R-HSA-6800426 [TAS]) /// 0035579 // specific granule membrane (Reactome:R-HSA-6799350 [TAS]) /// 0101003 // ficolin-1-rich granule membrane (Reactome:R-HSA-6800426 [TAS]) /// 0005886 // plasma membrane (Reactome:R-HSA-6799350 [TAS]) /// 0070820 // tertiary granule (PMID:17548643 [IDA]) /// 0009986 // cell surface (…	0050839 // cell adhesion molecule binding (PMID:12777399 [IPI] UniProtKB:P32970) /// 0008237 // metallopeptidase activity (PMID:21873635 [IBA] PANTHER:PTN002628675|ZFIN:ZDB-GENE-030616-622|UniProtKB:P78325|MGI:MGI:107825) /// 0005515 // protein binding (PMID:25825872 [IPI] UniProtKB:Q15642) /// 0050839 // cell adhesion molecule binding (PMID:12777399 [IPI] UniProtKB:P10747) /// 0050839 // cell ad…	Disintegrin and metalloproteinase domain-containing protein 8	ADAM8|MS2	protein	taxon:9606	20210417	InterPro			40	0.420334	1.32259	1.64917	50	0.571363	1.86905	2.21241	43
1	ADAM9	8	38996754..39105445	ENSG00000168615	0.74966	1.6814	1.3478e-17	8.76704e-17	2.33817e-13	0.158883	1.11642	0.0709088	0.119308	1	0.101962	1.07323	0.243318	0.332606	1	0.692739	1.61635	2.57315e-15	2.53343e-14	4.4639e-11	ADAM9	UniProtKB	Q13443	ADAM9	acts_upstream_of_or_within	0010042 // response to manganese ion (PMID:11162558 [IMP]) /// 0051549 // positive regulation of keratinocyte migration (PMID:17704059 [IMP]) /// 0000186 // activation of MAPKK activity (PMID:17704059 [IDA]) /// 0033627 // cell adhesion mediated by integrin (GO_REF:0000024 [ISS] UniProtKB:Q61072) /// 0033631 // cell-cell adhesion mediated by integrin (PMID:21873635 [IBA] PANTHER:PTN001374982|UniP…	0016021 // integral component of membrane (GO_REF:0000043 [IEA] UniProtKB-KW:KW-0812) /// 0031233 // intrinsic component of external side of plasma membrane (PMID:8647900 [ISS] UniProtKB:Q61072) /// 0070062 // extracellular exosome (PMID:23533145 [HDA]) /// 0005615 // extracellular space (PMID:8647900 [ISS] UniProtKB:Q61072) /// 0005615 // extracellular space (PMID:21873635 [IBA] PANTHER:PTN00137…	0043236 // laminin binding (PMID:15361064 [IMP]) /// 0005515 // protein binding (PMID:15280379 [IPI] UniProtKB:Q5HYK7-5) /// 0005515 // protein binding (PMID:10531379 [IPI] UniProtKB:Q99962) /// 0005515 // protein binding (PMID:10531379 [IPI] UniProtKB:Q9UKS6) /// 0004222 // metalloendopeptidase activity (PMID:9920899 [IDA]) /// 0046872 // metal ion binding (GO_REF:0000043 [IEA] UniProtKB-KW:KW-0…	Disintegrin and metalloproteinase domain-containing protein 9	ADAM9|KIAA0021|MCMP|MDC9|MLTNG	protein	taxon:9606	20200806	ARUK-UCL	has_output(UniProtKB:Q99075)		3633	16.375	51.5246	149.786	2970	14.5573	47.62	131.417	4060
1	ADAMDEC1	8	24384285..24406013	ENSG00000134028	#N/A	#N/A	#N/A	#N/A	#N/A	#N/A	#N/A	#N/A	#N/A	#N/A	#N/A	#N/A	#N/A	#N/A	#N/A	#N/A	#N/A	#N/A	#N/A	#N/A	ADAMDEC1	UniProtKB	O15204	ADAMDEC1	enables	0006508 // proteolysis (GO_REF:0000043 [IEA] UniProtKB-KW:KW-0645) /// 0007162 // negative regulation of cell adhesion (PMID:9271581 [NAS]) /// 0006955 // immune response (PMID:12037602 [NAS])	0062023 /// 0005576 // extracellular region (GO_REF:0000044 [IEA] UniProtKB-SubCell:SL-0243)	0004222 // metalloendopeptidase activity (PMID:9271581 [NAS]) /// 0008270 // zinc ion binding (PMID:12037602 [NAS]) /// 0004222 // metalloendopeptidase activity (PMID:12037602 [NAS])	ADAM DEC1	ADAMDEC1	protein	taxon:9606	20111004	UniProt			0	0	0	0	0	0	0	0	0
1	ADAMTS1	21	complement(26835755..26845409)	ENSG00000154734	4.29807	19.672	0.0500181	0.0858225	1	3.37405	10.3679	0.130123	0.200627	1	-1.95578	-3.87925	0.0819976	0.132396	1	-1.03175	-2.04451	0.387227	0.535994	1	ADAMTS1	UniProtKB	Q9UHI8	ADAMTS1	acts_upstream_of_or_within	0016525 // negative regulation of angiogenesis (PMID:10438512 [IDA]) /// 0006508 // proteolysis (GO_REF:0000043 [IEA] UniProtKB-KW:KW-0645) /// 0060347 // heart trabecula formation (GO_REF:0000107 [IEA] UniProtKB:P97857|ensembl:ENSMUSP00000023610) /// 1904754 // positive regulation of vascular associated smooth muscle cell migration (PMID:28890348 [IGI] RNAcentral:URS00003A19A3_9606) /// 1904707 …	0062023 /// 0031012 // extracellular matrix (PMID:21873635 [IBA] PANTHER:PTN000347317|MGI:MGI:2672033|MGI:MGI:109249|FB:FBgn0003137|FB:FBgn0032252|MGI:MGI:1347356|WB:WBGene00003242|MGI:MGI:2386139|MGI:MGI:1913798|UniProtKB:Q6ZMM2|MGI:MGI:2389008|UniProtKB:Q9H324|UniProtKB:Q9P2N4|RGD:621241|MGI:MGI:1925044) /// 0005576 // extracellular region (GO_REF:0000043 [IEA] UniProtKB-KW:KW-0964) /// 0031410…	0005515 // protein binding (PMID:32296183 [IPI] UniProtKB:P60410) /// 0008201 // heparin binding (GO_REF:0000107 [IEA] UniProtKB:P97857|ensembl:ENSMUSP00000023610) /// 0008237 // metallopeptidase activity (PMID:10438512 [TAS]) /// 0005515 // protein binding (PMID:32296183 [IPI] UniProtKB:Q6A162) /// 0004222 // metalloendopeptidase activity (PMID:21873635 [IBA] PANTHER:PTN000347317|MGI:MGI:2660628…	A disintegrin and metalloproteinase with thrombospondin motifs 1	ADAMTS1|KIAA1346|METH1	protein	taxon:9606	20191112	MGI			0	0	0	0	0	0	0	0	0
1	ADAMTS10	19	complement(8580240..8610735)	ENSG00000142303	0.790967	1.73023	0.126142	0.195395	1	-1.0046	-2.00638	0.10377	0.165557	1	-1.29242	-2.44938	0.0184667	0.0353319	1	0.503144	1.4173	0.434659	0.588088	1	ADAMTS10	UniProtKB	Q9H324	ADAMTS10	enables	0006508 // proteolysis (GO_REF:0000043 [IEA] UniProtKB-KW:KW-0645) /// 0030198 // extracellular matrix organization (PMID:21873635 [IBA] PANTHER:PTN000347317|MGI:MGI:2179942|MGI:MGI:1916320|MGI:MGI:1925044|FB:FBgn0286071|WB:WBGene00000083|MGI:MGI:2672033|MGI:MGI:2660628|UniProtKB:E7FFX0|FB:FBgn0003137|MGI:MGI:1347356|MGI:MGI:2389008) /// 0008150 // biological_process (GO_REF:0000015 [ND])	0062023 /// 0031012 // extracellular matrix (PMID:21873635 [IBA] PANTHER:PTN000347317|MGI:MGI:2672033|MGI:MGI:109249|FB:FBgn0003137|FB:FBgn0032252|MGI:MGI:1347356|WB:WBGene00003242|MGI:MGI:2386139|MGI:MGI:1913798|UniProtKB:Q6ZMM2|MGI:MGI:2389008|UniProtKB:Q9H324|UniProtKB:Q9P2N4|RGD:621241|MGI:MGI:1925044) /// 0005576 // extracellular region (GO_REF:0000043 [IEA] UniProtKB-KW:KW-0964) /// 0001527…	0005515 // protein binding (PMID:29758265 [IPI] UniProtKB:P28301) /// 0005515 // protein binding (PMID:21402694 [IPI] UniProtKB:P35555) /// 0004222 // metalloendopeptidase activity (PMID:21873635 [IBA] PANTHER:PTN000347317|MGI:MGI:2660628|MGI:MGI:1339949|UniProtKB:Q9UHI8|MGI:MGI:109249|UniProtKB:P58397|FB:FBgn0034903|UniProtKB:Q9UKP4) /// 0003674 // molecular_function (GO_REF:0000015 [ND]) /// 00…	A disintegrin and metalloproteinase with thrombospondin motifs 10	ADAMTS10	protein	taxon:9606	20061026	UniProt			7	0.0561141	0.176565	0.288605	3	0.0261519	0.0855483	0.132744	3
1	ADAMTS12	5	complement(33523535..33892019)	ENSG00000151388	0.276628	1.21136	0.770924	0.842616	1	-3.29917	-9.84352	0.124993	0.194383	1	-1.90182	-3.73684	0.158309	0.231961	1	1.67398	3.19095	0.476926	0.621523	1	ADAMTS12	UniProtKB	P58397	ADAMTS12	enables	0032331 // negative regulation of chondrocyte differentiation (PMID:22247065 [IDA]) /// 1902548 // negative regulation of cellular response to vascular endothelial growth factor stimulus (PMID:17895370 [IDA]) /// 0030167 // proteoglycan catabolic process (PMID:17895370 [IDA]) /// 1901509 // regulation of endothelial tube morphogenesis (PMID:17895370 [IDA]) /// 0030198 // extracellular matrix orga…	0031012 // extracellular matrix (PMID:21873635 [IBA] PANTHER:PTN000347317|MGI:MGI:2672033|MGI:MGI:109249|FB:FBgn0003137|FB:FBgn0032252|MGI:MGI:1347356|WB:WBGene00003242|MGI:MGI:2386139|MGI:MGI:1913798|UniProtKB:Q6ZMM2|MGI:MGI:2389008|UniProtKB:Q9H324|UniProtKB:Q9P2N4|RGD:621241|MGI:MGI:1925044) /// 0005576 // extracellular region (GO_REF:0000043 [IEA] UniProtKB-KW:KW-0964)	0004222 // metalloendopeptidase activity (PMID:16611630 [IDA]) /// 0005515 // protein binding (PMID:18485748 [IPI] UniProtKB:P49747) /// 0005515 // protein binding (PMID:25416956 [IPI] UniProtKB:B4DJ51) /// 0004222 // metalloendopeptidase activity (PMID:17895370 [IDA]) /// 0046872 // metal ion binding (GO_REF:0000043 [IEA] UniProtKB-KW:KW-0479) /// 0005515 // protein binding (PMID:31515488 [IPI] …	A disintegrin and metalloproteinase with thrombospondin motifs 12	ADAMTS12|UNQ1918/PRO4389	protein	taxon:9606	20131206	BHF-UCL			0	0	0	0	0	0	0	0	2
1	ADAMTS13	9	133414358..133459402	ENSG00000160323	0.714384	1.64078	0.0219674	0.0407148	1	0.213744	1.15969	0.501928	0.601697	1	-0.676205	-1.59793	0.0288585	0.0528112	1	-0.175565	-1.12941	0.578451	0.704554	1	ADAMTS13	UniProtKB	Q76LX8	ADAMTS13	enables	0014075 // response to amine (GO_REF:0000107 [IEA] UniProtKB:D4A0T9|ensembl:ENSRNOP00000007640) /// 0035864 // response to potassium ion (GO_REF:0000107 [IEA] UniProtKB:D4A0T9|ensembl:ENSRNOP00000007640) /// 0030198 // extracellular matrix organization (PMID:21873635 [IBA] PANTHER:PTN000347317|MGI:MGI:2179942|MGI:MGI:1916320|MGI:MGI:1925044|FB:FBgn0286071|WB:WBGene00000083|MGI:MGI:2672033|MGI:MGI…	0005788 // endoplasmic reticulum lumen (Reactome:R-HSA-5173005 [TAS]) /// 0031012 // extracellular matrix (PMID:11557746 [TAS]) /// 0005788 // endoplasmic reticulum lumen (Reactome:R-HSA-6785565 [TAS]) /// 0009986 // cell surface (PMID:11557746 [NAS]) /// 0031012 // extracellular matrix (PMID:21873635 [IBA] PANTHER:PTN000347317|MGI:MGI:2672033|MGI:MGI:109249|FB:FBgn0003137|FB:FBgn0032252|MGI:MGI:…	0005515 // protein binding (PMID:16221672 [IPI] UniProtKB:P04275) /// 0005509 // calcium ion binding (PMID:11557746 [TAS]) /// 0005515 // protein binding (PMID:25512528 [IPI] UniProtKB:P04275) /// 0004222 // metalloendopeptidase activity (PMID:21873635 [IBA] PANTHER:PTN000347317|MGI:MGI:2660628|MGI:MGI:1339949|UniProtKB:Q9UHI8|MGI:MGI:109249|UniProtKB:P58397|FB:FBgn0034903|UniProtKB:Q9UKP4) /// 0…	A disintegrin and metalloproteinase with thrombospondin motifs 13	ADAMTS13|C9orf8|UNQ6102/PRO20085	protein	taxon:9606	20061130	UniProt			28	0.187689	0.590569	1.15442	19	0.138497	0.453054	0.840715	18
1	ADAMTS14	10	70672506..70762441	ENSG00000138316	1.63973	3.11607	0.502736	0.599787	1	-0.0653858	-1.04636	0.982319	0.986459	1	1.17839	2.26324	0.427747	0.526483	1	2.8835	7.37941	0.193882	0.309228	1	ADAMTS14	UniProtKB	Q8WXS8	ADAMTS14	enables	0030199 // collagen fibril organization (Reactome:R-HSA-1650814 [TAS]) /// 0006508 // proteolysis (GO_REF:0000043 [IEA] UniProtKB-KW:KW-0645) /// 0030198 // extracellular matrix organization (PMID:21873635 [IBA] PANTHER:PTN000347317|MGI:MGI:2179942|MGI:MGI:1916320|MGI:MGI:1925044|FB:FBgn0286071|WB:WBGene00000083|MGI:MGI:2672033|MGI:MGI:2660628|UniProtKB:E7FFX0|FB:FBgn0003137|MGI:MGI:1347356|MGI:M…	0031012 // extracellular matrix (PMID:21873635 [IBA] PANTHER:PTN000347317|MGI:MGI:2672033|MGI:MGI:109249|FB:FBgn0003137|FB:FBgn0032252|MGI:MGI:1347356|WB:WBGene00003242|MGI:MGI:2386139|MGI:MGI:1913798|UniProtKB:Q6ZMM2|MGI:MGI:2389008|UniProtKB:Q9H324|UniProtKB:Q9P2N4|RGD:621241|MGI:MGI:1925044) /// 0005576 // extracellular region (Reactome:R-HSA-2002428 [TAS])	0004222 // metalloendopeptidase activity (PMID:21873635 [IBA] PANTHER:PTN000347317|MGI:MGI:2660628|MGI:MGI:1339949|UniProtKB:Q9UHI8|MGI:MGI:109249|UniProtKB:P58397|FB:FBgn0034903|UniProtKB:Q9UKP4) /// 0046872 // metal ion binding (GO_REF:0000043 [IEA] UniProtKB-KW:KW-0479)	A disintegrin and metalloproteinase with thrombospondin motifs 14	ADAMTS14	protein	taxon:9606	20210417	UniProt			0	0	0	0	0	0	0	0	0
1	ADAMTS15	11	130448645..130476645	ENSG00000166106	#N/A	#N/A	#N/A	#N/A	#N/A	#N/A	#N/A	#N/A	#N/A	#N/A	#N/A	#N/A	#N/A	#N/A	#N/A	#N/A	#N/A	#N/A	#N/A	#N/A	ADAMTS15	UniProtKB	Q8TE58	ADAMTS15	enables	0006508 // proteolysis (GO_REF:0000043 [IEA] UniProtKB-KW:KW-0645) /// 0030198 // extracellular matrix organization (PMID:21873635 [IBA] PANTHER:PTN000347317|MGI:MGI:2179942|MGI:MGI:1916320|MGI:MGI:1925044|FB:FBgn0286071|WB:WBGene00000083|MGI:MGI:2672033|MGI:MGI:2660628|UniProtKB:E7FFX0|FB:FBgn0003137|MGI:MGI:1347356|MGI:MGI:2389008) /// 0007520 // myoblast fusion (GO_REF:0000024 [ISS] UniProtKB:…	0062023 /// 0009986 // cell surface (GO_REF:0000044 [IEA] UniProtKB-SubCell:SL-0310) /// 0031012 // extracellular matrix (PMID:21873635 [IBA] PANTHER:PTN000347317|MGI:MGI:2672033|MGI:MGI:109249|FB:FBgn0003137|FB:FBgn0032252|MGI:MGI:1347356|WB:WBGene00003242|MGI:MGI:2386139|MGI:MGI:1913798|UniProtKB:Q6ZMM2|MGI:MGI:2389008|UniProtKB:Q9H324|UniProtKB:Q9P2N4|RGD:621241|MGI:MGI:1925044) /// 0005615 //…	0004175 // endopeptidase activity (GO_REF:0000024 [ISS] UniProtKB:P59384) /// 0004222 // metalloendopeptidase activity (PMID:21873635 [IBA] PANTHER:PTN000347317|MGI:MGI:2660628|MGI:MGI:1339949|UniProtKB:Q9UHI8|MGI:MGI:109249|UniProtKB:P58397|FB:FBgn0034903|UniProtKB:Q9UKP4) /// 0008201 // heparin binding (GO_REF:0000107 [IEA] UniProtKB:P59384|ensembl:ENSMUSP00000067022) /// 0008270 // zinc ion bi…	A disintegrin and metalloproteinase with thrombospondin motifs 15	ADAMTS15	protein	taxon:9606	20201211	UniProt			0	0	0	0	0	0	0	0	0
1	ADAMTS16	5	5140330..5320304	ENSG00000145536	0.848752	1.80094	0.248619	0.349093	1	-0.333966	-1.26047	0.686448	0.763846	1	1.20167	2.30006	0.0430016	0.0752211	1	2.38439	5.22124	0.000708614	0.00204713	1	ADAMTS16	UniProtKB	Q8TE57	ADAMTS16	enables	0001658 // branching involved in ureteric bud morphogenesis (GO_REF:0000107 [IEA] UniProtKB:Q69Z28|ensembl:ENSMUSP00000079041) /// 0003073 // regulation of systemic arterial blood pressure (GO_REF:0000107 [IEA] UniProtKB:D3ZLL7|ensembl:ENSRNOP00000022790) /// 0006508 // proteolysis (GO_REF:0000043 [IEA] UniProtKB-KW:KW-0645) /// 0048232 // male gamete generation (GO_REF:0000107 [IEA] UniProtKB:D3…	0031012 // extracellular matrix (PMID:21873635 [IBA] PANTHER:PTN000347317|MGI:MGI:2672033|MGI:MGI:109249|FB:FBgn0003137|FB:FBgn0032252|MGI:MGI:1347356|WB:WBGene00003242|MGI:MGI:2386139|MGI:MGI:1913798|UniProtKB:Q6ZMM2|MGI:MGI:2389008|UniProtKB:Q9H324|UniProtKB:Q9P2N4|RGD:621241|MGI:MGI:1925044) /// 0005576 // extracellular region (GO_REF:0000043 [IEA] UniProtKB-KW:KW-0964)	0004222 // metalloendopeptidase activity (PMID:21873635 [IBA] PANTHER:PTN000347317|MGI:MGI:2660628|MGI:MGI:1339949|UniProtKB:Q9UHI8|MGI:MGI:109249|UniProtKB:P58397|FB:FBgn0034903|UniProtKB:Q9UKP4) /// 0046872 // metal ion binding (GO_REF:0000043 [IEA] UniProtKB-KW:KW-0479)	A disintegrin and metalloproteinase with thrombospondin motifs 16	ADAMTS16|KIAA2029	protein	taxon:9606	20210417	UniProt			0	0	0	0	3	0.0203618	0.0666078	0.132744	2
1	ADAMTS17	15	complement(99971437..100342005)	ENSG00000140470	-0.216133	-1.16162	0.556995	0.649597	1	0.21929	1.16416	0.532142	0.630183	1	0.137994	1.10037	0.708179	0.774632	1	-0.29743	-1.22895	0.397736	0.547854	1	ADAMTS17	UniProtKB	Q8TE56	ADAMTS17	enables	0006508 // proteolysis (GO_REF:0000043 [IEA] UniProtKB-KW:KW-0645) /// 0030198 // extracellular matrix organization (PMID:21873635 [IBA] PANTHER:PTN000347317|MGI:MGI:2179942|MGI:MGI:1916320|MGI:MGI:1925044|FB:FBgn0286071|WB:WBGene00000083|MGI:MGI:2672033|MGI:MGI:2660628|UniProtKB:E7FFX0|FB:FBgn0003137|MGI:MGI:1347356|MGI:MGI:2389008)	0031012 // extracellular matrix (PMID:21873635 [IBA] PANTHER:PTN000347317|MGI:MGI:2672033|MGI:MGI:109249|FB:FBgn0003137|FB:FBgn0032252|MGI:MGI:1347356|WB:WBGene00003242|MGI:MGI:2386139|MGI:MGI:1913798|UniProtKB:Q6ZMM2|MGI:MGI:2389008|UniProtKB:Q9H324|UniProtKB:Q9P2N4|RGD:621241|MGI:MGI:1925044) /// 0005576 // extracellular region (GO_REF:0000043 [IEA] UniProtKB-KW:KW-0964)	0004222 // metalloendopeptidase activity (PMID:21873635 [IBA] PANTHER:PTN000347317|MGI:MGI:2660628|MGI:MGI:1339949|UniProtKB:Q9UHI8|MGI:MGI:109249|UniProtKB:P58397|FB:FBgn0034903|UniProtKB:Q9UKP4) /// 0046872 // metal ion binding (GO_REF:0000043 [IEA] UniProtKB-KW:KW-0479)	A disintegrin and metalloproteinase with thrombospondin motifs 17	ADAMTS17	protein	taxon:9606	20210417	UniProt			18	0.0917366	0.288652	0.742128	12	0.0665057	0.217554	0.530978	21
1	ADAMTS18	16	complement(77247813..77435034)	ENSG00000140873	-1.56139	-2.95139	0.505973	0.599787	1	-1.69854	-3.24572	0.469447	#N/A	1	-0.03183	-1.02231	0.991128	#N/A	1	0.105315	1.07573	0.970655	0.977152	1	ADAMTS18	UniProtKB	Q8TE60	ADAMTS18	acts_upstream_of_or_within	0006508 // proteolysis (GO_REF:0000043 [IEA] UniProtKB-KW:KW-0645) /// 0001654 // eye development (PMID:23818446 [IMP]) /// 0030198 // extracellular matrix organization (PMID:21873635 [IBA] PANTHER:PTN000347317|MGI:MGI:2179942|MGI:MGI:1916320|MGI:MGI:1925044|FB:FBgn0286071|WB:WBGene00000083|MGI:MGI:2672033|MGI:MGI:2660628|UniProtKB:E7FFX0|FB:FBgn0003137|MGI:MGI:1347356|MGI:MGI:2389008) /// 009033…	0031012 // extracellular matrix (PMID:21873635 [IBA] PANTHER:PTN000347317|MGI:MGI:2672033|MGI:MGI:109249|FB:FBgn0003137|FB:FBgn0032252|MGI:MGI:1347356|WB:WBGene00003242|MGI:MGI:2386139|MGI:MGI:1913798|UniProtKB:Q6ZMM2|MGI:MGI:2389008|UniProtKB:Q9H324|UniProtKB:Q9P2N4|RGD:621241|MGI:MGI:1925044) /// 0005576 // extracellular region (GO_REF:0000043 [IEA] UniProtKB-KW:KW-0964)	0004222 // metalloendopeptidase activity (PMID:21873635 [IBA] PANTHER:PTN000347317|MGI:MGI:2660628|MGI:MGI:1339949|UniProtKB:Q9UHI8|MGI:MGI:109249|UniProtKB:P58397|FB:FBgn0034903|UniProtKB:Q9UKP4) /// 0046872 // metal ion binding (GO_REF:0000043 [IEA] UniProtKB-KW:KW-0479)	A disintegrin and metalloproteinase with thrombospondin motifs 18	ADAMTS18|ADAMTS21	protein	taxon:9606	20140509	MGI			0	0	0	0	1	0.00648858	0.0212255	0.0442482	0
1	ADAMTS19	5	129460281..129738683	ENSG00000145808	#N/A	#N/A	#N/A	#N/A	#N/A	#N/A	#N/A	#N/A	#N/A	#N/A	#N/A	#N/A	#N/A	#N/A	#N/A	#N/A	#N/A	#N/A	#N/A	#N/A	ADAMTS19	UniProtKB	Q8TE59	ADAMTS19	enables	0006508 // proteolysis (GO_REF:0000043 [IEA] UniProtKB-KW:KW-0645) /// 0030198 // extracellular matrix organization (PMID:21873635 [IBA] PANTHER:PTN000347317|MGI:MGI:2179942|MGI:MGI:1916320|MGI:MGI:1925044|FB:FBgn0286071|WB:WBGene00000083|MGI:MGI:2672033|MGI:MGI:2660628|UniProtKB:E7FFX0|FB:FBgn0003137|MGI:MGI:1347356|MGI:MGI:2389008)	0031012 // extracellular matrix (PMID:21873635 [IBA] PANTHER:PTN000347317|MGI:MGI:2672033|MGI:MGI:109249|FB:FBgn0003137|FB:FBgn0032252|MGI:MGI:1347356|WB:WBGene00003242|MGI:MGI:2386139|MGI:MGI:1913798|UniProtKB:Q6ZMM2|MGI:MGI:2389008|UniProtKB:Q9H324|UniProtKB:Q9P2N4|RGD:621241|MGI:MGI:1925044) /// 0005576 // extracellular region (GO_REF:0000043 [IEA] UniProtKB-KW:KW-0964)	0004222 // metalloendopeptidase activity (PMID:21873635 [IBA] PANTHER:PTN000347317|MGI:MGI:2660628|MGI:MGI:1339949|UniProtKB:Q9UHI8|MGI:MGI:109249|UniProtKB:P58397|FB:FBgn0034903|UniProtKB:Q9UKP4) /// 0046872 // metal ion binding (GO_REF:0000043 [IEA] UniProtKB-KW:KW-0479)	A disintegrin and metalloproteinase with thrombospondin motifs 19	ADAMTS19	protein	taxon:9606	20210417	UniProt			0	0	0	0	0	0	0	0	0
1	ADAMTS2	5	complement(179110853..179345461)	ENSG00000087116	1.49929	2.82703	0.000159781	0.000401896	1	-6.40299	-84.6238	0.00187083	0.00452058	1	-4.35983	-20.5325	3.31425e-10	1.76911e-09	5.74956e-06	3.54244	11.6515	0.0972295	0.174448	1	ADAMTS2	UniProtKB	O95450	ADAMTS2	enables	0016485 // protein processing (GO_REF:0000107 [IEA] UniProtKB:Q8C9W3|ensembl:ENSMUSP00000040171) /// 0030199 // collagen fibril organization (Reactome:R-HSA-1650814 [TAS]) /// 0007283 // spermatogenesis (GO_REF:0000107 [IEA] UniProtKB:Q8C9W3|ensembl:ENSMUSP00000040171) /// 0043588 // skin development (GO_REF:0000107 [IEA] UniProtKB:Q8C9W3|ensembl:ENSMUSP00000040171) /// 0030198 // extracellular m…	0062023 /// 0031012 // extracellular matrix (PMID:21873635 [IBA] PANTHER:PTN000347317|MGI:MGI:2672033|MGI:MGI:109249|FB:FBgn0003137|FB:FBgn0032252|MGI:MGI:1347356|WB:WBGene00003242|MGI:MGI:2386139|MGI:MGI:1913798|UniProtKB:Q6ZMM2|MGI:MGI:2389008|UniProtKB:Q9H324|UniProtKB:Q9P2N4|RGD:621241|MGI:MGI:1925044) /// 0005576 // extracellular region (Reactome:R-HSA-2002428 [TAS])	0004222 // metalloendopeptidase activity (PMID:21873635 [IBA] PANTHER:PTN000347317|MGI:MGI:2660628|MGI:MGI:1339949|UniProtKB:Q9UHI8|MGI:MGI:109249|UniProtKB:P58397|FB:FBgn0034903|UniProtKB:Q9UKP4) /// 0008237 // metallopeptidase activity (PMID:10417273 [TAS]) /// 0008270 // zinc ion binding (GO_REF:0000002 [IEA] InterPro:IPR013275)	A disintegrin and metalloproteinase with thrombospondin motifs 2	ADAMTS2|PCINP|PCPNI	protein	taxon:9606	20030904	PINC			8	0.0330532	0.104003	0.329835	8	0.0359436	0.117579	0.353985	9
1	ADAMTS20	12	complement(43353866..43552203)	ENSG00000173157	0.0717664	1.051	0.980333	0.996768	1	-0.0653784	-1.04636	0.982086	#N/A	1	2.75455	6.74843	0.203579	#N/A	1	2.8917	7.42143	0.182081	0.294124	1	ADAMTS20	UniProtKB	P59510	ADAMTS20	colocalizes_with	0009967 // positive regulation of signal transduction (GO_REF:0000107 [IEA] UniProtKB:P59511|ensembl:ENSMUSP00000036330) /// 0043066 // negative regulation of apoptotic process (GO_REF:0000107 [IEA] UniProtKB:P59511|ensembl:ENSMUSP00000036330) /// 0045636 // positive regulation of melanocyte differentiation (GO_REF:0000107 [IEA] UniProtKB:P59511|ensembl:ENSMUSP00000036330) /// 0006508 // proteoly…	0062023 /// 0031012 // extracellular matrix (PMID:21873635 [IBA] PANTHER:PTN000347317|MGI:MGI:2672033|MGI:MGI:109249|FB:FBgn0003137|FB:FBgn0032252|MGI:MGI:1347356|WB:WBGene00003242|MGI:MGI:2386139|MGI:MGI:1913798|UniProtKB:Q6ZMM2|MGI:MGI:2389008|UniProtKB:Q9H324|UniProtKB:Q9P2N4|RGD:621241|MGI:MGI:1925044) /// 0005615 // extracellular space (GO_REF:0000107 [IEA] UniProtKB:P59511|ensembl:ENSMUSP00…	0008270 // zinc ion binding (GO_REF:0000002 [IEA] InterPro:IPR012314) /// 0004222 // metalloendopeptidase activity (PMID:21873635 [IBA] PANTHER:PTN000347317|MGI:MGI:2660628|MGI:MGI:1339949|UniProtKB:Q9UHI8|MGI:MGI:109249|UniProtKB:P58397|FB:FBgn0034903|UniProtKB:Q9UKP4)	A disintegrin and metalloproteinase with thrombospondin motifs 20	ADAMTS20	protein	taxon:9606	20120228	BHF-UCL	part_of(UBERON:0002084)		0	0	0	0	0	0	0	0	0
1	ADAMTS3	4	complement(72280969..72569221)	ENSG00000156140	#N/A	#N/A	#N/A	#N/A	#N/A	#N/A	#N/A	#N/A	#N/A	#N/A	#N/A	#N/A	#N/A	#N/A	#N/A	#N/A	#N/A	#N/A	#N/A	#N/A	ADAMTS3	UniProtKB	O15072	ADAMTS3	colocalizes_with	0016485 // protein processing (PMID:11408482 [IDA]) /// 0030199 // collagen fibril organization (PMID:11408482 [IC] GO:0032964) /// 0030199 // collagen fibril organization (Reactome:R-HSA-1650814 [TAS]) /// 0030199 // collagen fibril organization (PMID:11812023 [NAS]) /// 0030574 // collagen catabolic process (PMID:11408482 [NAS]) /// 0001701 // in utero embryonic development (GO_REF:0000107 [IEA…	0062023 /// 0005615 // extracellular space (PMID:24552833 [IDA]) /// 0031012 // extracellular matrix (PMID:11812023 [NAS]) /// 0031012 // extracellular matrix (PMID:21873635 [IBA] PANTHER:PTN000347317|MGI:MGI:2672033|MGI:MGI:109249|FB:FBgn0003137|FB:FBgn0032252|MGI:MGI:1347356|WB:WBGene00003242|MGI:MGI:2386139|MGI:MGI:1913798|UniProtKB:Q6ZMM2|MGI:MGI:2389008|UniProtKB:Q9H324|UniProtKB:Q9P2N4|RGD:…	0005515 // protein binding (PMID:32296183 [IPI] UniProtKB:Q9UHD9) /// 0008201 // heparin binding (GO_REF:0000043 [IEA] UniProtKB-KW:KW-0358) /// 0004222 // metalloendopeptidase activity (PMID:11812023 [NAS]) /// 0005515 // protein binding (PMID:24552833 [IPI] UniProtKB:Q6UXH8) /// 0004222 // metalloendopeptidase activity (PMID:21873635 [IBA] PANTHER:PTN000347317|MGI:MGI:2660628|MGI:MGI:1339949|Un…	A disintegrin and metalloproteinase with thrombospondin motifs 3	ADAMTS3|KIAA0366	protein	taxon:9606	20120228	BHF-UCL	part_of(UBERON:0002084)		0	0	0	0	0	0	0	0	0
1	ADAMTS4	1	complement(161184302..161199054)	ENSG00000158859	-0.943418	-1.92308	0.00330267	0.0069761	1	-0.702104	-1.62688	0.0237039	0.0452388	1	1.34024	2.53193	2.0273e-05	6.39868e-05	0.351696	1.09892	2.14195	0.000294223	0.000900527	1	ADAMTS4	UniProtKB	O75173	ADAMTS4	enables	0006508 // proteolysis (GO_REF:0000043 [IEA] UniProtKB-KW:KW-0645) /// 0030198 // extracellular matrix organization (PMID:21873635 [IBA] PANTHER:PTN000347317|MGI:MGI:2179942|MGI:MGI:1916320|MGI:MGI:1925044|FB:FBgn0286071|WB:WBGene00000083|MGI:MGI:2672033|MGI:MGI:2660628|UniProtKB:E7FFX0|FB:FBgn0003137|MGI:MGI:1347356|MGI:MGI:2389008) /// 0022617 // extracellular matrix disassembly (Reactome:R-HSA…	0062023 /// 0031012 // extracellular matrix (PMID:21873635 [IBA] PANTHER:PTN000347317|MGI:MGI:2672033|MGI:MGI:109249|FB:FBgn0003137|FB:FBgn0032252|MGI:MGI:1347356|WB:WBGene00003242|MGI:MGI:2386139|MGI:MGI:1913798|UniProtKB:Q6ZMM2|MGI:MGI:2389008|UniProtKB:Q9H324|UniProtKB:Q9P2N4|RGD:621241|MGI:MGI:1925044) /// 0005576 // extracellular region (Reactome:R-HSA-3788075 [TAS]) /// 0005576 // extracell…	0008233 // peptidase activity (PMID:23845380 [IDA]) /// 0004222 // metalloendopeptidase activity (PMID:21873635 [IBA] PANTHER:PTN000347317|MGI:MGI:2660628|MGI:MGI:1339949|UniProtKB:Q9UHI8|MGI:MGI:109249|UniProtKB:P58397|FB:FBgn0034903|UniProtKB:Q9UKP4) /// 0008237 // metallopeptidase activity (PMID:10356395 [TAS]) /// 0046872 // metal ion binding (GO_REF:0000043 [IEA] UniProtKB-KW:KW-0479) /// 00…	A disintegrin and metalloproteinase with thrombospondin motifs 4	ADAMTS4|KIAA0688|UNQ769/PRO1563	protein	taxon:9606	20080415	BHF-UCL			33	0.117311	0.369122	1.36057	44	0.170092	0.556407	1.94692	40
1	ADAMTS5	21	complement(26917922..26967088)	ENSG00000154736	#N/A	#N/A	#N/A	#N/A	#N/A	#N/A	#N/A	#N/A	#N/A	#N/A	#N/A	#N/A	#N/A	#N/A	#N/A	#N/A	#N/A	#N/A	#N/A	#N/A	ADAMTS5	UniProtKB	Q9UNA0	ADAMTS5	enables	0120163 /// 0006508 // proteolysis (GO_REF:0000043 [IEA] UniProtKB-KW:KW-0645) /// 0007520 // myoblast fusion (GO_REF:0000024 [ISS] UniProtKB:Q9R001) /// 0030198 // extracellular matrix organization (PMID:21873635 [IBA] PANTHER:PTN000347317|MGI:MGI:2179942|MGI:MGI:1916320|MGI:MGI:1925044|FB:FBgn0286071|WB:WBGene00000083|MGI:MGI:2672033|MGI:MGI:2660628|UniProtKB:E7FFX0|FB:FBgn0003137|MGI:MGI:13473…	0005788 // endoplasmic reticulum lumen (Reactome:R-HSA-5173005 [TAS]) /// 0062023 /// 0005788 // endoplasmic reticulum lumen (Reactome:R-HSA-6785565 [TAS]) /// 0031012 // extracellular matrix (PMID:21873635 [IBA] PANTHER:PTN000347317|MGI:MGI:2672033|MGI:MGI:109249|FB:FBgn0003137|FB:FBgn0032252|MGI:MGI:1347356|WB:WBGene00003242|MGI:MGI:2386139|MGI:MGI:1913798|UniProtKB:Q6ZMM2|MGI:MGI:2389008|UniPr…	0008237 // metallopeptidase activity (PMID:10438522 [TAS]) /// 0004175 // endopeptidase activity (GO_REF:0000024 [ISS] UniProtKB:Q9R001) /// 0005515 // protein binding (PMID:22406378 [IPI] UniProtKB:P13608) /// 0008233 // peptidase activity (PMID:23845380 [IDA]) /// 0050840 // extracellular matrix binding (GO_REF:0000107 [IEA] UniProtKB:Q9R001|ensembl:ENSMUSP00000023611) /// 0004222 // metalloend…	A disintegrin and metalloproteinase with thrombospondin motifs 5	ADAMTS5|ADAMTS11|ADMP2	protein	taxon:9606	20201211	UniProt			0	0	0	0	0	0	0	0	0
[truncated: 21,205 more rows]
[truncated: 55 more columns]

## Sheet: KO-N vs WT-N filtered
				Single Sample RPKM values
Name	MIC26KO_N vs. WT_N - Log2FC	MIC26KO_N vs. WT_N - Bonferroni		WT-N_1 (GE) - RPKM	WT-N_N2 (GE) - RPKM	WT-N_N3 (GE) - RPKM	WT-N_N4 (GE) - RPKM	MIC26KO-N_N1 (GE) - RPKM	MIC26KO-N_N2 (GE) - RPKM	MIC26KO-N_N3 (GE) - RPKM	MIC26KO-N_N4 (GE) - RPKM
H2AJ	-10.1081	0.0114292		1.25416	1.49428	1.17298	1.64569	0	0	0	0
BTBD11	-8.34313	3.33251e-08		0.518719	0.559087	0.498101	0.46971	0	0	0	0.00451352
PRH2	-6.99435	0.000207025		0.345438	0.496821	0.434862	0.668002	0	0	0.00980918	0
RNF217	-6.46689	0.0022614		0.118567	0.0773612	0.0789989	0.0827198	0.00273904	0	0	0
TRMT12	-6.27519	0.00483185		0.312832	0.590852	0.454479	0.391405	0	0.0172809	0	0
EVA1C	-6.05019	0.0106687		0.263543	0.354021	0.383649	0.400574	0.014325	0	0	0
ANGPTL1	-5.46326	3.1143e-111		5.6355	4.9312	7.43082	4.51989	0.130653	0.180201	0.106685	0.119163
FBP1	-5.35374	1.71427e-06		0.646852	0.558596	0.688127	0.57025	0.0175801	0	0.0167475	0.0187063
ZNF320	-5.31011	1.0079e-05		0.133712	0.0803549	0.160763	0.0654635	0.00325147	0	0.00619497	0
[truncated: 811 more rows]

## Sheet: KO-H vs WT-H filtered
				Single Sample RPKM values
[truncated: 669 more rows]

## Sheet: Overview - p=0,05; |FC|>=1,5
		Bonferoni:	p<=0,05				FDR:	p<=0,05				p-value:	p<=0,05
[truncated: 21 more rows]
