# Supplementary material for: Mitochondrial apolipoprotein MIC26 is a metabolic rheostat regulating central cellular fuel pathways
Source: Life Sci Alliance. 2024 Oct 11;7(12):e202403038. doi: 10.26508/lsa.202403038 (PMC11472510; doi:10.26508/lsa.202403038)
Supplement: Supplementary file 10 [file LSA-2024-03038_TableS5.xlsx]

## Sheet: MitoStressTest
	Seahorse Wave Data Generation Sheet
	N=1
		HepG2 WT-N		HepG2 WT-H		HepG2 MIC26 KO-N		HepG2 MIC26 KO-H
	Parameter	Average	SEM	Average	SEM	Average	SEM	Average	SEM
	Basal	100.486	2.98459	93.9884	4.58153	136.265	5.59334	128.591	5.65805
	Proton Leak	24.8689	0.621566	25.2177	0.919673	34.0607	1.27732	37.575	1.18976
	Maximal Respiration	198.11	7.67297	147.389	9.30937	181.454	8.03434	167.865	8.05562
	Spare Respiratory Capacity	97.624	7.19473	53.4001	5.7422	45.189	6.82723	39.274	4.0052
	Non Mitochondrial Oxygen Consumption	47.4148	1.35964	41.9647	1.87644	60.3763	1.82344	52.9533	1.83511
	ATP Production	75.6176	2.49281	68.7707	3.72053	102.204	4.40183	91.0157	4.51509
	Coupling Efficiency (%)	0.75127	0.00413983	0.727303	0.00590423	0.748843	0.00353481	0.704046	0.00543853
	Spare Respiratory Capacity (%)	1.98917	0.0780829	1.55756	0.0445199	1.3486	0.0520972	1.30601	0.0295258
	Acute Response
	N=2
		HepG2 WT-N		HepG2 WT-H		HepG2 MIC26 KO-N		HepG2 MIC26 KO-H
	Parameter	Average	SEM	Average	SEM	Average	SEM	Average	SEM
	Basal	77.4947	5.2253	45.6718	3.72923	95.5035	5.58676	103.608	4.34276
	Proton Leak	18.7757	1.11017	12.7131	0.992624	23.2169	1.15555	27.4568	1.0887
	Maximal Respiration	119.8	8.88634	53.6309	4.20816	94.2605	5.35459	106.662	4.43447
	Spare Respiratory Capacity	42.3055	5.09567	7.95914	1.58145	0	0	3.05392	2.5292
	Non Mitochondrial Oxygen Consumption	36.2881	1.38792	28.6344	1.18241	40.3542	1.5077	41.8199	1.41212
	ATP Production	58.7191	4.1466	32.9587	2.78797	72.2866	4.46641	76.1511	3.34518
	Coupling Efficiency (%)	0.754581	0.00444731	0.720675	0.00789223	0.753271	0.00428822	0.734216	0.00364915
	Spare Respiratory Capacity (%)	1.54611	0.0567311	1.19677	0.0348323	0.993124	0.0253136	1.03429	0.0256647
	Acute Response
	N=3
		HepG2 WT-N		HepG2 WT-H		HepG2 MIC26 KO-N		HepG2 MIC26 KO-H
	Parameter	Average	SEM	Average	SEM	Average	SEM	Average	SEM
	Basal	64.2952	1.61792	42.6033	2.03198	81.0381	2.09106	90.5825	4.88467
	Proton Leak	18.0074	0.409484	11.9012	0.538152	22.0991	0.515049	23.3417	0.885166
	Maximal Respiration	119.152	4.68336	58.429	3.38723	94.7622	3.1169	96.4593	6.9343
	Spare Respiratory Capacity	54.8563	4.17859	15.8257	2.05296	13.7241	2.04041	5.87679	2.95464
	Non Mitochondrial Oxygen Consumption	35.2203	0.939208	28.8551	0.787882	35.7248	0.765783	38.9413	1.64699
	ATP Production	46.2879	1.2996	30.7021	1.56432	58.939	1.63753	67.2407	4.07304
	Coupling Efficiency (%)	0.718839	0.004091	0.719103	0.00596103	0.726491	0.00308615	0.736461	0.00679293
	Spare Respiratory Capacity (%)	1.85922	0.0630855	1.37255	0.0431967	1.16874	0.0246599	1.05069	0.0297202
	Acute Response

## Sheet: FAO
	N=1 Normoglycemia										N=1 Hyperglycemia
	Time	WT + BSA	MIC26 KO + BSA	WT + Palmitate	MIC26 KO + Palmitate	WT + BSA + Etomoxir	MIC26 KO + BSA + Etomoxir	WT + Palmitate + Etomoxir	MIC26 KO + Palmitate + Etomoxir		Time	WT + BSA	MIC26 KO + BSA	WT + Palmitate	MIC26 KO + Palmitate	WT + BSA + Etomoxir	MIC26 KO + BSA + Etomoxir	WT + Palmitate + Etomoxir	MIC26 KO + Palmitate + Etomoxir
	1.30806	156.248	203.915	212.746	242.631	151.454	188.735	222.092	235.624		1.30806	278.775	260.81	302.108	375.835	310.976	286.711	321.412	311.371		Calculations for Basal Palmitate induced respiration:
	7.81249	138.981	186.126	199.782	228.284	134.911	172.138	207.661	220.556		7.81249	250.687	240.898	282.008	351.16	283.663	262.273	298.762	290.957
	14.3107	129.884	175.664	192.064	220.642	125.038	162.11	198.879	212.561		14.3107	236.191	229.24	272.368	339.448	270.203	247.813	287.675	280.418		=Basal Respiration '+Palmitate Group' / Basal Respiration '+BSA Group' * 100'
	20.9217	119.967	164.186	184.345	212.809	112.584	149.468	163.62	186.146		20.9217	218.292	215.359	258.765	325.456	249.331	229.213	252.426	249.128
	27.4311	116.511	158.366	180.967	209.365	106.534	142.161	144.299	171.543		27.4311	214.076	209.344	255.288	320.354	241.652	220.537	244.213	238.009
	33.9402	113.161	153.902	177.676	205.335	102.713	137.41	135.001	164.419		33.9402	207.922	202.846	251.329	313.536	234.667	212.903	238.269	231.269		Calculations for Palmitate induced SRC:
	40.447	110.596	149.181	174.077	201.373	98.5813	132.092	128.465	158.438		40.447	202.423	197.372	247.286	308.351	227.854	206.282	232.378	225.228
	46.9662	107.962	145.549	172.142	198.828	95.3871	127.888	123.714	153.994		46.9662	197.935	192.975	243.442	303.865	221.491	200.399	227.039	219.947		SRC	=Maximal Respiration/BasalRespiration*100'
	53.473	106.276	142.817	170.167	196.012	92.1593	124.462	120.015	150.296		53.473	194.254	188.834	240.238	300.026	215.751	195.324	222.626	216.022		FAO-SRC	='CTRL SRC - Etomoxir SRC''
	60.0918	67.7102	83.2843	95.0371	102.141	63.8352	74.9456	79.6911	88.4892		60.0918	105.115	102.713	133.818	163.94	117.792	109.221	121.536	121.92		Palmitate induced SRC	='FAO-SRC-Palm'-'FAO-SRC-BSA''
	66.6061	66.4384	79.8505	95.0408	98.2745	62.1005	72.7558	77.7271	86.7571		66.6061	100.925	96.7459	122.807	152.201	115.532	105.799	117.925	117.461
	73.1327	66.2788	79.8827	104.19	102.446	61.1127	72.5896	77.4825	88.2326		73.1327	101.297	96.4731	125.089	154.363	117.096	106.497	117.968	118.282
	79.7486	143.15	207.035	301.923	301.613	97.927	171.004	172.772	235.278		79.7486	210.447	231.209	325.414	457.382	211.685	230.979	254.732	308.779
	86.2679	108.696	170.036	273.109	272.279	74.4758	133.766	125.578	188.333		86.2679	178.429	190.182	271.768	376.832	156.474	183.026	209.685	256.844
	92.7897	99.2475	156.249	245.572	250.99	69.8465	122.538	111.138	172.632		92.7897	169.782	178.469	250.016	337.347	147.013	171.042	198.243	236.522
	99.4143	42.9821	63.1846	76.4652	90.7444	38.5137	52.5148	50.2189	70.0711		99.4143	75.7165	92.9115	137.031	211.098	76.5364	89.8533	98.6054	135.988
	105.947	41.8383	55.4453	64.892	76.9864	37.9009	47.827	48.0619	58.6558		105.947	66.4045	74.9028	99.4378	150.561	70.6975	74.1484	80.421	98.4609
	112.477	40.672	52.574	61.646	71.8086	36.2067	45.1768	46.0454	55.3146		112.477	63.831	69.0452	88.4639	130.658	68.568	69.0933	75.8359	88.1136
	N=2 Normoglycemia										N=2 Hyperglycemia
	Time	WT + BSA	MIC26 KO + BSA	WT + Palmitate	MIC26 KO + Palmitate	WT + BSA + Etomoxir	MIC26 KO + BSA + Etomoxir	WT + Palmitate + Etomoxir	MIC26 KO + Palmitate + Etomoxir		Time	WT + BSA	MIC26 KO + BSA	WT + Palmitate	MIC26 KO + Palmitate	WT + BSA + Etomoxir	MIC26 KO + BSA + Etomoxir	WT + Palmitate + Etomoxir	MIC26 KO + Palmitate + Etomoxir
	1.30806	164.581	180.57	228.752	206.144	167.936	173.143	218.524	202.965		1.30806	217.496	229.186	257.048	250.169	211.673	234.273	245.302	266.896
	7.81249	148.869	168.584	214.878	194.523	152.929	161.559	204.75	191.45		7.81249	200.599	210.908	236.469	235.435	193.643	216.408	224.525	248.35
	14.3107	139.183	161.087	207.246	189.359	144.388	154.539	196.605	185.475		14.3107	190.963	201.228	225.47	226.652	183.753	207.181	213.824	238.763
	20.9217	128.778	151.849	198.974	184.761	131.82	144.534	163.752	163.241		20.9217	177.689	191.884	211.022	218.225	167.77	187.85	184.846	209.41
	27.4311	124.929	148.248	196.451	181.673	127.456	140.207	149.547	154.095		27.4311	177.417	189.217	208.412	216.652	162.954	184.344	177.822	198.634
	33.9402	121.684	144.587	195.04	180.012	123.989	136.661	143.887	149.302		33.9402	174.142	185.707	204.04	212.237	158.309	179.313	172.479	193.109
	40.447	117.712	140.552	192.385	177.97	119.327	132.232	139.146	144.799		40.447	171.871	182.763	201.145	209.627	154.635	175.209	168.625	189.23
	46.9662	115.713	137.968	190.429	176.83	116.699	129.325	135.877	141.91		46.9662	168.683	180.316	198.025	207.106	151.129	171.334	164.801	185.251
	53.473	113.693	135.531	188.893	175.33	113.633	126.25	132.774	139.056		53.473	165.924	178.003	195.791	205.454	147.986	167.802	161.683	181.922
	60.0918	64.0653	79.4422	94.0044	91.8764	70.6412	72.3795	77.1111	77.72		60.0918	88.964	87.851	100.384	95.2419	81.5076	83.495	88.3581	89.4351
	66.6061	62.7531	71.4972	93.582	84.3946	69.0682	67.3546	75.6715	72.6094		66.6061	87.0568	82.7978	96.8936	91.4156	78.4072	79.3794	86.065	85.5398
	73.1327	62.176	70.495	95.7521	84.7427	68.5694	66.5604	75.4138	71.7783		73.1327	85.4545	81.5436	96.2316	91.8324	77.5556	77.7416	84.669	84.3223
	79.7486	123.487	206.682	352.899	340.749	102.373	177.827	142.002	225.139		79.7486	193.621	239.944	271.684	302.499	161.532	210.193	196.344	238.588
	86.2679	98.889	165.576	276.334	273.054	80.0283	141.086	105.69	175.868		86.2679	163.058	206.897	224.231	246.973	122.445	168.637	158.792	192.142
	92.7897	93.2276	152.131	245.296	239.072	76.0655	131.194	100.879	160.151		92.7897	152.799	190.812	204.288	221.078	111.502	155.081	146.786	175.303
	99.4143	43.219	87.3584	94.6445	114.53	45.8835	60.3932	51.9312	67.932		99.4143	64.9036	73.9008	74.1996	85.1307	53.4219	66.073	62.8167	70.9463
	105.947	38.7541	64.5997	69.7599	83.6898	43.6948	52.7396	49.1145	58.4071		105.947	60.4498	65.2821	68.2593	74.5776	51.9856	59.293	59.5273	63.8588
	112.477	37.3336	57.644	66.1713	75.7636	42.1755	49.4504	47.2249	55.0553		112.477	59.0943	62.0719	66.5635	69.937	50.6292	55.9766	57.4502	60.7157
	N=3 Normoglycemia										N=3 Hyperglycemia
	Time	WT + BSA	MIC26 KO + BSA	WT + Palmitate	MIC26 KO + Palmitate	WT + BSA + Etomoxir	MIC26 KO + BSA + Etomoxir	WT + Palmitate + Etomoxir	MIC26 KO + Palmitate + Etomoxir		Time	WT + BSA	MIC26 KO + BSA	WT + Palmitate	MIC26 KO + Palmitate	WT + BSA + Etomoxir	MIC26 KO + BSA + Etomoxir	WT + Palmitate + Etomoxir	MIC26 KO + Palmitate + Etomoxir
	1.30806	175.678	190.344	220.462	221.056	170.907	183.22	221.122	228.312		1.30806	151.953	193.96	174.931	218.133	147.201	183	176.459	219.529
	7.81249	160.408	174.898	204.981	208.162	155.871	169.072	206.269	213.65		7.81249	139.605	178.452	162.489	205.116	136.913	169.051	163.036	205.724
	14.3107	153.02	167.935	198.892	203.277	149.743	162.282	200.434	208.876		14.3107	133.513	169.92	155.896	197.92	131.392	161.311	157.436	198.768
	20.9217	143.805	159.325	189.825	195.237	140.121	152.7	170.577	180.214		20.9217	126.495	160.703	147.208	187.913	123.59	147.78	136.362	169.934
	27.4311	140.988	156.18	187.481	192.001	135.741	148.377	157.467	167.966		27.4311	125.11	157.092	144.602	184.289	120.713	142.899	133.418	160.888
	33.9402	138.191	152.504	184.52	188.873	131.188	144.066	151.392	162.464		33.9402	123.006	153.223	142.212	180.516	118.304	138.871	130.71	155.31
	40.447	134.888	149.603	182.023	186.674	127.004	140.07	147.456	158.616		40.447	121.468	150.211	140.153	177.765	116.328	135.084	128.569	150.638
	46.9662	132.419	146.31	179.661	185.053	123.586	136.366	143.733	155.179		46.9662	119.23	147.143	137.632	175.294	114.069	131.322	126.185	146.839
	53.473	130.956	144.676	177.259	183.183	121.491	133.993	141.426	152.538		53.473	117.838	144.653	135.849	173.186	112.094	128.255	124.099	143.612
	60.0918	78.9991	82.0489	113.706	110.229	80.1108	81.7364	86.758	86.8285		60.0918	58.6965	75.5773	67.1364	110.658	58.4658	68.2844	62.4346	74.846
	66.6061	76.4476	77.6008	110.509	95.1215	74.253	75.1967	81.712	83.0745		66.6061	57.1705	70.2685	64.4063	107.114	55.2774	64.6209	60.5835	71.4341
	73.1327	76.2328	77.3074	108.311	93.9229	73.2261	74.5092	81.1098	82.8901		73.1327	56.9741	69.6123	64.2148	103.727	54.6211	63.9195	60.2471	70.8634
	79.7486	162.197	195.159	302.927	261.271	115.237	179.118	194.997	229.264		79.7486	125.749	183.658	157.532	235.278	113.102	150.341	134.115	174.954
	86.2679	129.326	178.14	260.449	243.871	85.299	156.742	148.327	206.539		86.2679	103.252	157.743	127.754	194.06	86.0858	121.476	106.478	139.504
	92.7897	120.878	168.373	235.164	221.655	77.6246	146.09	137.257	190.086		92.7897	97.2524	146.347	117.91	172.998	78.1803	113.44	99.4896	125.988
	99.4143	53.776	73.1657	102.304	127.49	47.9048	66.9489	62.1385	97.9269		99.4143	39.9689	65.3318	48.9661	79.5261	37.9423	55.7358	43.0024	60.4973
	105.947	49.6736	61.7751	72.0163	87.2732	46.1245	56.2285	54.5442	68.4229		105.947	38.1795	55.0026	45.2473	65.4965	36.0231	48.665	40.1251	52.9736
	112.477	48.0964	58.3742	67.2446	77.0507	44.4633	53.1773	52.4063	62.4619		112.477	36.8057	51.6624	43.7116	60.1928	34.6893	45.7061	38.8844	49.8294

## Sheet: GlycolysisStressTest
	Seahorse Wave Data Generation Sheet
	N=1
		WT-N		WT-H		MIC26 KO-N		MIC26 KO-H
	Parameter	Average	StDev	Average	StDev	Average	StDev	Average	StDev
	Non-Glycolytic Acidification	12.9461	1.41393	19.1837	2.95356	21.6858	1.29368	17.8747	1.9639
	Glycolysis	63.8355	7.38547	71.4906	8.07372	73.687	5.97527	54.1255	5.51506
	Glycolytic Capacity	72.7032	7.14665	76.7319	7.4693	89.7291	6.34997	61.2732	6.11755
	Glycolytic Reserve	8.86765	1.96175	5.24127	3.26192	16.0421	1.82467	7.14769	1.71275
	Glycolytic Reserve (%)	1.14176	0.0412881	1.0765	0.0541786	1.2191	0.0302536	1.1328	0.0320043
	Acute Response
	N=2
		WT-N		WT-H		MIC26 KO-N		MIC26 KO-H
	Parameter	Average	StDev	Average	StDev	Average	StDev	Average	StDev
	Non-Glycolytic Acidification	8.73136	1.7979	5.99016	2.22695	15.6471	3.07121	10.3938	2.44177
	Glycolysis	32.6177	6.6745	14.1924	5.42739	41.4969	7.01655	22.1172	4.65499
	Glycolytic Capacity	40.4432	8.19101	20.7996	7.0852	59.2529	9.62741	31.8957	6.87761
	Glycolytic Reserve	7.82544	3.34577	6.60712	2.0272	17.7559	3.78999	9.77851	2.73938
	Glycolytic Reserve (%)	1.2447	0.102631	1.50319	0.18301	1.43142	0.0801376	1.44226	0.0894986
	Acute Response
	N=3
		WT-N		WT-H		MIC26 KO-N		MIC26 KO-H
	Parameter	Average	SEM	Average	SEM	Average	SEM	Average	SEM
	Non-Glycolytic Acidification	5.59672	0.240417	2.76695	0.218677	9.78459	0.302994	8.11897	0.311903
	Glycolysis	18.0697	0.853114	6.36505	0.385648	26.2201	0.795318	22.1324	0.953156
	Glycolytic Capacity	22.6164	0.936087	9.14985	0.546838	34.6373	1.04681	26.9604	1.08637
	Glycolytic Reserve	4.5467	0.205849	2.7848	0.212413	8.41723	0.312697	4.82799	0.268259
	Glycolytic Reserve (%)	1.26154	0.0136966	1.44698	0.0309493	1.32168	0.00818311	1.22481	0.0143555
	Acute Response
